# Supplementary material for: The eukaryome of African children is influenced by geographic location, gut biogeography, and nutritional status
Source: Microlife. 2023 Jul 20;4:uqad033. doi: 10.1093/femsml/uqad033 (PMC10481997; doi:10.1093/femsml/uqad033)
Supplement: uqad033_Supplemental_Files [file uqad033_supplemental_files.zip]

Archive with 20 entries (20 files):
- Supplementary File1.docx
- Supplementary Table S1.xlsx
- Supplementary Table S2.xlsx
- Supplementary Table S3.docx
- Supplementary Table S4.csv
- Supplementary Table S5.csv
- Supplementary Table S6.csv
- Supplementary Table S7.xlsx
- Supplementary Table S8.csv
- Supplementary Table S9.csv
- Supplementary Table S10.csv
- Supplementary Table S11.csv
- Supplementary Table S12.csv
- Supplementary Table S13.csv
- Supplementary Table S14.csv
- Supplementary Table S15.txt
- Supplementary Table S16.csv
- Supplementary Table S17.txt
- Supplementary Table S18.csv
- Supplement_Afribiota18S_210723.pdf
