# Supplementary material for: The eukaryome of African children is influenced by geographic location, gut biogeography, and nutritional status
Source: Microlife. 2023 Jul 20;4:uqad033. doi: 10.1093/femsml/uqad033 (PMC10481997; doi:10.1093/femsml/uqad033)
Supplement: uqad033_Supplemental_Files [file uqad033_supplemental_files.zip › Supplementary Table S1.xlsx]

## Sheet: Table S1.csv
Tree	ASV	DADA2(initial_annotation_Rank7)	DADA2(initial_annotation_Rank8)	Phylogeny(reannotation)	renamed as follows at Genus level	Changes performed	Reference_ASV	Allele
NCBI_Blast	DALASV1369	Ascaris	Ascaris_suum_(pig_roundworm)	Ascaris_spp.
NCBI_Blast	DALASV1928	Ascaris	Ascaris_suum_(pig_roundworm)	Ascaris_spp.
NCBI_Blast	DALASV34	Ascaris	Ascaris_suum_(pig_roundworm)	Ascaris_spp.
NCBI_Blast	DALASV933	Ascaris	Ascaris_suum_(pig_roundworm)	Ascaris_spp.
NCBI_Blast	DALASV967	Ascaris	Ascaris_suum_(pig_roundworm)	Ascaris_spp.
NCBI_Blast	MIASV1562	Ascaris	Ascaris_suum_(pig_roundworm)	Ascaris_spp.
NCBI_Blast	MIASV1654	Ascaris	Ascaris_suum_(pig_roundworm)	Ascaris_spp.
NCBI_Blast	MIASV1797	Ascaris	Unassigned_Ascaris	Ascaris_spp.
NCBI_Blast	MIASV1806	Ascaris	Ascaris_suum_(pig_roundworm)	Ascaris_spp.
NCBI_Blast	MIASV1860	Ascaris	Ascaris_suum_(pig_roundworm)	Ascaris_spp.
NCBI_Blast	MIASV2523	Ascaris	Ascaris_suum_(pig_roundworm)	Ascaris_spp.
NCBI_Blast	MIASV2660	Ascaris	Ascaris_suum_(pig_roundworm)	Ascaris_spp.
NCBI_Blast	MIASV2666	Ascaris	Ascaris_suum_(pig_roundworm)	Ascaris_spp.
NCBI_Blast	MIASV2925	Ascaris	Ascaris_suum_(pig_roundworm)	Ascaris_spp.
NCBI_Blast	MIASV3000	Ascaris	Ascaris_suum_(pig_roundworm)	Ascaris_spp.
NCBI_Blast	MIASV3280	Ascaris	Ascaris_suum_(pig_roundworm)	Ascaris_spp.
NCBI_Blast	MIASV3456	Ascaris	Ascaris_suum_(pig_roundworm)	Ascaris_spp.
NCBI_Blast	MIASV3456	Ascaris	Ascaris_suum_(pig_roundworm)	Ascaris_spp.
NCBI_Blast	MIASV3823	Ascaris	Ascaris_suum_(pig_roundworm)	Ascaris_spp.
NCBI_Blast	MIASV3867	Ascaris	Ascaris_suum_(pig_roundworm)	Ascaris_spp.
NCBI_Blast	MIASV64	Ascaris	Ascaris_suum_(pig_roundworm)	Ascaris_spp.
NCBI_Blast	MIASV813	Ascaris	Ascaris_suum_(pig_roundworm)	Ascaris_spp.
TRICHOMONADA	DALASV1356	Tritrichomonadea	NA	close_dientamoeba?	close_Dientamoeba
TRICHOMONADA	DALASV432	Trichomonadea	NA	close_Trichomitus_but_keep_it_unique?	close_Trichomitus
TRICHOMONADA	DALASV648	Trichomonadea	NA	close_Trichomitus_but_keep_it_unique?	close_Trichomitus
ENTAMOEBA	DALASV1107	Entamoeba	NA	Entamoeba_bovis
ENTAMOEBA	DALASV118	Entamoeba	Entamoeba_insolita	Entamoeba_bovis
ENTAMOEBA	DALASV137	Entamoeba	NA	Entamoeba_bovis
ENTAMOEBA	DALASV1406	Entamoeba	Entamoeba_insolita	Entamoeba_bovis
ENTAMOEBA	DALASV167	Entamoeba	NA	Entamoeba_bovis
ENTAMOEBA	DALASV285	Entamoeba	Entamoeba_insolita	Entamoeba_bovis
ENTAMOEBA	DALASV337	Entamoeba	Entamoeba_insolita	Entamoeba_bovis
ENTAMOEBA	DALASV389	Entamoeba	Entamoeba_insolita	Entamoeba_bovis
ENTAMOEBA	DALASV416	Entamoeba	Entamoeba_insolita	Entamoeba_bovis
ENTAMOEBA	DALASV553	Entamoeba	NA	Entamoeba_bovis
ENTAMOEBA	DALASV696	Entamoeba	Entamoeba_insolita	Entamoeba_bovis
ENTAMOEBA	DALASV750	Entamoeba	Entamoeba_insolita	Entamoeba_bovis
ENTAMOEBA	DALASV835	Entamoeba	Entamoeba_sp._RL9	Entamoeba_bovis
ENTAMOEBA	DALASV1100	Entamoeba	NA	Entamoeba_coli
ENTAMOEBA	DALASV1448	Entamoeba	Entamoeba_polecki	Entamoeba_coli
ENTAMOEBA	DALASV649	Entamoeba	Entamoeba_muris	Entamoeba_coli
ENTAMOEBA	DALASV727	Entamoeba	Entamoeba_muris	Entamoeba_coli
ENTAMOEBA	DALASV794	Entamoeba	Entamoeba_muris	Entamoeba_coli
ENTAMOEBA	MIASV2269	Entamoeba	NA	Entamoeba_coli
ENTAMOEBA	DALASV1123	Entamoeba	NA	Entamoeba_dispar
ENTAMOEBA	DALASV1202	Entamoeba	NA	Entamoeba_dispar
ENTAMOEBA	DALASV128	Entamoeba	NA	Entamoeba_dispar
ENTAMOEBA	DALASV131	Entamoeba	NA	Entamoeba_dispar
ENTAMOEBA	DALASV1426	Entamoeba	Entamoeba_sp._RL9	Entamoeba_dispar
ENTAMOEBA	DALASV1482	Entamoeba	NA	Entamoeba_dispar
ENTAMOEBA	DALASV1588	Entamoeba	NA	Entamoeba_dispar
ENTAMOEBA	DALASV38	Entamoeba	NA	Entamoeba_dispar
ENTAMOEBA	DALASV40	Entamoeba	Entamoeba_insolita	Entamoeba_dispar
ENTAMOEBA	DALASV48	Entamoeba	Entamoeba_sp._RL9	Entamoeba_dispar
ENTAMOEBA	DALASV51	Entamoeba	NA	Entamoeba_dispar
ENTAMOEBA	DALASV691	Entamoeba	NA	Entamoeba_dispar
ENTAMOEBA	DALASV753	Entamoeba	NA	Entamoeba_dispar
ENTAMOEBA	DALASV805	Entamoeba	NA	Entamoeba_dispar
ENTAMOEBA	DALASV868	Entamoeba	NA	Entamoeba_dispar
ENTAMOEBA	DALASV871	Entamoeba	NA	Entamoeba_dispar
ENTAMOEBA	MIASV2676	Entamoeba	Entamoeba_histolytica	Entamoeba_dispar
ENTAMOEBA	MIASV2745	Entamoeba	Entamoeba_sp._RL9	Entamoeba_dispar
ENTAMOEBA	MIASV40	Entamoeba	NA	Entamoeba_dispar
ENTAMOEBA	MIASV740	Entamoeba	NA	Entamoeba_dispar
ENTAMOEBA	DALASV368	Entamoeba	NA	Entamoeba_hartmanni
ENTAMOEBA	DALASV67	Entamoeba	Entamoeba_sp.	Entamoeba_hartmanni
ENTAMOEBA	DALASV68	Entamoeba	NA	Entamoeba_hartmanni
ENTAMOEBA	MIASV68	Entamoeba	Entamoeba_sp.	Entamoeba_hartmanni
ENTAMOEBA	DALASV931	Entamoeba	Entamoeba_chattoni	Entamoeba_polecki
FORNICATA	DALASV178	Diplomonadida	Giardia	Enteromonas		also changed rank 7
FORNICATA	DALASV330	Diplomonadida	Giardia	Enteromonas
FORNICATA	DALASV363	Diplomonadida	Giardia	Enteromonas		also changed rank7
FORNICATA	DALASV379	Diplomonadida	Giardia	Enteromonas		also changed rank7
FORNICATA	DALASV433	Diplomonadida	Giardia	Enteromonas		also changed rank 7
FORNICATA	DALASV542	Diplomonadida	Giardia	Enteromonas		also changed rank 7
FORNICATA	MIASV1059	Diplomonadida	Giardia	Enteromonas		also changed rank7
FORNICATA	MIASV361	Metamonada	NA	Enteromonas		also changed Rank 5-7
TRICHOSTOMATIA	MIASV1164	Trichostomatia	Entodinium	Entodinium?		changed to species NA and only kept Genus
NCBI_Blast	DALASV190	Hypodontus	Hypodontus_macropi	Oesteophagostomum
NCBI_Blast	DALASV609	Hypodontus	Hypodontus_macropi	Oesteophagostomum
NCBI_Blast	MIASV1407	Bacillus	cereus	Ogataea_sp.
NCBI_Blast	MIASV2263	Bacillus	cereus	Ogataea_sp.
NCBI_Blast	DALASV27	Peptoclostridium	Peptoclostridium_difficile	Saccharomyces_cerevisiae
NCBI_Blast	DALASV28	Peptoclostridium	Peptoclostridium_difficile	Saccharomyces_cerevisiae
NCBI_Blast	DALASV381	Peptoclostridium	Peptoclostridium_difficile	Saccharomyces_cerevisiae
NCBI_Blast	DALASV488	Peptoclostridium	Peptoclostridium_difficile	Saccharomyces_cerevisiae
NCBI_Blast	MIASV1506	Peptoclostridium	Peptoclostridium_difficile	Saccharomyces_cerevisiae
NCBI_Blast	MIASV1756	Peptoclostridium	Peptoclostridium_difficile	Saccharomyces_cerevisiae
NCBI_Blast	MIASV180	Peptoclostridium	Peptoclostridium_difficile	Saccharomyces_cerevisiae
NCBI_Blast	MIASV1849	Peptoclostridium	Peptoclostridium_difficile	Saccharomyces_cerevisiae
NCBI_Blast	MIASV1980	Peptoclostridium	Peptoclostridium_difficile	Saccharomyces_cerevisiae
NCBI_Blast	MIASV2077	Peptoclostridium	Peptoclostridium_difficile	Saccharomyces_cerevisiae
NCBI_Blast	MIASV2231	Peptoclostridium	Peptoclostridium_difficile	Saccharomyces_cerevisiae
NCBI_Blast	MIASV2376	Peptoclostridium	Peptoclostridium_difficile	Saccharomyces_cerevisiae
NCBI_Blast	MIASV2527	Peptoclostridium	Peptoclostridium_difficile	Saccharomyces_cerevisiae
NCBI_Blast	MIASV2776	Peptoclostridium	Peptoclostridium_difficile	Saccharomyces_cerevisiae
NCBI_Blast	MIASV3131	Peptoclostridium	Peptoclostridium_difficile	Saccharomyces_cerevisiae
NCBI_Blast	MIASV5	Peptoclostridium	Peptoclostridium_difficile	Saccharomyces_cerevisiae
NCBI_Blast	MIASV508	Peptoclostridium	Peptoclostridium_difficile	Saccharomyces_cerevisiae
NCBI_Blast	MIASV878	Peptoclostridium	Peptoclostridium_difficile	Saccharomyces_cerevisiae
NCBI_Blast	MIASV919	Peptoclostridium	Peptoclostridium_difficile	Saccharomyces_cerevisiae
TRICHOMONADA	DALASV289	Tetratrichomonas	Tetratrichomonas_NA	Tetratrichomonas_gallinarum
TRICHOMONADA	DALASV698	Tetratrichomonas	Tetratrichomonas_buttreyi	Tetratrichomonas_gallinarum
TRICHOSTOMATIA	DALASV114	Trichostomatia	NA	Unique_clade_but_close_to_Balantidium_but_keep_it_unique?	Balantidiidae	changed rank 7 and 8
TRICHOSTOMATIA	DALASV240	Trichostomatia	NA	Unique_clade_but_close_to_Balantidium_but_keep_it_unique?	Balantidiidae	changed rank 7 and 8
NCBI_Blast	MIASV1513	Malassezia	Beta_vulgaris_subsp._vulgaris	Malassezia_spp.
NCBI_Blast	MIASV1845	Malassezia	uncultured_Basidiomycota	Malassezia_spp.
NCBI_Blast	MIASV3128	Malassezia	uncultured_fungus
NCBI_Blast	MIASV3317	Malassezia	uncultured_fungus
BLASTOCYSTIS_CLUSTERING	DALASV723	Blastocystis	ST1	Blastocystis_unknownST_DALASV723	Blastocystis_unknownST		DALASV723	NA
BLASTOCYSTIS_CLUSTERING	DALASV1051	Blastocystis		Blastocystis_ST1_MIASV23	Blastocystis_ST1		MIASV23	88
BLASTOCYSTIS_CLUSTERING	DALASV1068	Blastocystis		Blastocystis_ST1_MIASV23	Blastocystis_ST1		MIASV23	88
BLASTOCYSTIS_CLUSTERING	DALASV1099	Blastocystis		Blastocystis_ST1_MIASV23	Blastocystis_ST1		MIASV23	88
BLASTOCYSTIS_CLUSTERING	DALASV110	Blastocystis		Blastocystis_ST1_MIASV23	Blastocystis_ST1		MIASV23	88
BLASTOCYSTIS_CLUSTERING	DALASV112	Blastocystis		Blastocystis_ST1_MIASV23	Blastocystis_ST1		MIASV23	88
BLASTOCYSTIS_CLUSTERING	DALASV1153	Blastocystis		Blastocystis_ST1_MIASV23	Blastocystis_ST1		MIASV23	88
BLASTOCYSTIS_CLUSTERING	DALASV1169	Blastocystis		Blastocystis_ST1_MIASV23	Blastocystis_ST1		MIASV23	88
BLASTOCYSTIS_CLUSTERING	DALASV1306	Blastocystis		Blastocystis_ST1_MIASV23	Blastocystis_ST1		MIASV23	88
BLASTOCYSTIS_CLUSTERING	DALASV1319	Blastocystis		Blastocystis_ST1_MIASV23	Blastocystis_ST1		MIASV23	88
BLASTOCYSTIS_CLUSTERING	DALASV134	Blastocystis		Blastocystis_ST1_MIASV23	Blastocystis_ST1		MIASV23	88
BLASTOCYSTIS_CLUSTERING	DALASV1368	Blastocystis		Blastocystis_ST1_MIASV23	Blastocystis_ST1		MIASV23	88
BLASTOCYSTIS_CLUSTERING	DALASV14	Blastocystis		Blastocystis_ST1_MIASV23	Blastocystis_ST1		MIASV23	88
BLASTOCYSTIS_CLUSTERING	DALASV1519	Blastocystis		Blastocystis_ST1_MIASV23	Blastocystis_ST1		MIASV23	88
BLASTOCYSTIS_CLUSTERING	DALASV1624	Blastocystis		Blastocystis_ST1_MIASV23	Blastocystis_ST1		MIASV23	88
BLASTOCYSTIS_CLUSTERING	DALASV1680	Blastocystis		Blastocystis_ST1_MIASV23	Blastocystis_ST1		MIASV23	88
BLASTOCYSTIS_CLUSTERING	DALASV1834	Blastocystis		Blastocystis_ST1_MIASV23	Blastocystis_ST1		MIASV23	88
BLASTOCYSTIS_CLUSTERING	DALASV2058	Blastocystis		Blastocystis_ST1_MIASV23	Blastocystis_ST1		MIASV23	88
BLASTOCYSTIS_CLUSTERING	DALASV2093	Blastocystis		Blastocystis_ST1_MIASV23	Blastocystis_ST1		MIASV23	88
BLASTOCYSTIS_CLUSTERING	DALASV22	Blastocystis		Blastocystis_ST1_MIASV23	Blastocystis_ST1		MIASV23	88
BLASTOCYSTIS_CLUSTERING	DALASV36	Blastocystis		Blastocystis_ST1_MIASV23	Blastocystis_ST1		MIASV23	88
BLASTOCYSTIS_CLUSTERING	DALASV425	Blastocystis		Blastocystis_ST1_MIASV23	Blastocystis_ST1		MIASV23	88
BLASTOCYSTIS_CLUSTERING	DALASV430	Blastocystis		Blastocystis_ST1_MIASV23	Blastocystis_ST1		MIASV23	88
BLASTOCYSTIS_CLUSTERING	DALASV438	Blastocystis		Blastocystis_ST1_MIASV23	Blastocystis_ST1		MIASV23	88
BLASTOCYSTIS_CLUSTERING	DALASV477	Blastocystis		Blastocystis_ST1_MIASV23	Blastocystis_ST1		MIASV23	88
BLASTOCYSTIS_CLUSTERING	DALASV481	Blastocystis		Blastocystis_ST1_MIASV23	Blastocystis_ST1		MIASV23	88
BLASTOCYSTIS_CLUSTERING	DALASV536	Blastocystis		Blastocystis_ST1_MIASV23	Blastocystis_ST1		MIASV23	88
BLASTOCYSTIS_CLUSTERING	DALASV537	Blastocystis		Blastocystis_ST1_MIASV23	Blastocystis_ST1		MIASV23	88
BLASTOCYSTIS_CLUSTERING	DALASV594	Blastocystis		Blastocystis_ST1_MIASV23	Blastocystis_ST1		MIASV23	88
BLASTOCYSTIS_CLUSTERING	DALASV630	Blastocystis		Blastocystis_ST1_MIASV23	Blastocystis_ST1		MIASV23	88
BLASTOCYSTIS_CLUSTERING	DALASV66	Blastocystis		Blastocystis_ST1_MIASV23	Blastocystis_ST1		MIASV23	88
BLASTOCYSTIS_CLUSTERING	DALASV674	Blastocystis		Blastocystis_ST1_MIASV23	Blastocystis_ST1		MIASV23	88
BLASTOCYSTIS_CLUSTERING	DALASV821	Blastocystis		Blastocystis_ST1_MIASV23	Blastocystis_ST1		MIASV23	88
BLASTOCYSTIS_CLUSTERING	DALASV84	Blastocystis		Blastocystis_ST1_MIASV23	Blastocystis_ST1		MIASV23	88
BLASTOCYSTIS_CLUSTERING	DALASV878	Blastocystis		Blastocystis_ST1_MIASV23	Blastocystis_ST1		MIASV23	88
BLASTOCYSTIS_CLUSTERING	DALASV896	Blastocystis		Blastocystis_ST1_MIASV23	Blastocystis_ST1		MIASV23	88
BLASTOCYSTIS_CLUSTERING	DALASV918	Blastocystis		Blastocystis_ST1_MIASV23	Blastocystis_ST1		MIASV23	88
BLASTOCYSTIS_CLUSTERING	DALASV999	Blastocystis		Blastocystis_ST1_MIASV23	Blastocystis_ST1		MIASV23	88
BLASTOCYSTIS_CLUSTERING	MIASV1102	Blastocystis		Blastocystis_ST1_MIASV23	Blastocystis_ST1		MIASV23	88
BLASTOCYSTIS_CLUSTERING	MIASV1128	Blastocystis		Blastocystis_ST1_MIASV23	Blastocystis_ST1		MIASV23	88
BLASTOCYSTIS_CLUSTERING	MIASV117	Blastocystis		Blastocystis_ST1_MIASV23	Blastocystis_ST1		MIASV23	88
BLASTOCYSTIS_CLUSTERING	MIASV1245	Blastocystis	hominis	Blastocystis_ST1_MIASV23	Blastocystis_ST1		MIASV23	88
BLASTOCYSTIS_CLUSTERING	MIASV1257	Blastocystis		Blastocystis_ST1_MIASV23	Blastocystis_ST1		MIASV23	88
BLASTOCYSTIS_CLUSTERING	MIASV1271	Blastocystis		Blastocystis_ST1_MIASV23	Blastocystis_ST1		MIASV23	88
BLASTOCYSTIS_CLUSTERING	MIASV1388	Blastocystis		Blastocystis_ST1_MIASV23	Blastocystis_ST1		MIASV23	88
BLASTOCYSTIS_CLUSTERING	MIASV154	Blastocystis		Blastocystis_ST1_MIASV23	Blastocystis_ST1		MIASV23	88
BLASTOCYSTIS_CLUSTERING	MIASV1940	Blastocystis	hominis	Blastocystis_ST1_MIASV23	Blastocystis_ST1		MIASV23	88
BLASTOCYSTIS_CLUSTERING	MIASV1965	Blastocystis	hominis	Blastocystis_ST1_MIASV23	Blastocystis_ST1		MIASV23	88
BLASTOCYSTIS_CLUSTERING	MIASV23	Blastocystis	hominis	Blastocystis_ST1_MIASV23	Blastocystis_ST1		MIASV23	88
BLASTOCYSTIS_CLUSTERING	MIASV2317	Blastocystis	NA	Blastocystis_ST1_MIASV23	Blastocystis_ST1		MIASV23	88
BLASTOCYSTIS_CLUSTERING	MIASV2381	Blastocystis	hominis	Blastocystis_ST1_MIASV23	Blastocystis_ST1		MIASV23	88
BLASTOCYSTIS_CLUSTERING	MIASV2387	Blastocystis	hominis	Blastocystis_ST1_MIASV23	Blastocystis_ST1		MIASV23	88
BLASTOCYSTIS_CLUSTERING	MIASV369	Blastocystis	NA	Blastocystis_ST1_MIASV23	Blastocystis_ST1		MIASV23	88
BLASTOCYSTIS_CLUSTERING	MIASV375	Blastocystis	hominis	Blastocystis_ST1_MIASV23	Blastocystis_ST1		MIASV23	88
BLASTOCYSTIS_CLUSTERING	MIASV41	Blastocystis	hominis	Blastocystis_ST1_MIASV23	Blastocystis_ST1		MIASV23	88
BLASTOCYSTIS_CLUSTERING	MIASV459	Blastocystis		Blastocystis_ST1_MIASV23	Blastocystis_ST1		MIASV23	88
BLASTOCYSTIS_CLUSTERING	MIASV52	Blastocystis		Blastocystis_ST1_MIASV23	Blastocystis_ST1		MIASV23	88
BLASTOCYSTIS_CLUSTERING	MIASV559	Blastocystis	hominis	Blastocystis_ST1_MIASV23	Blastocystis_ST1		MIASV23	88
BLASTOCYSTIS_CLUSTERING	MIASV563	Blastocystis		Blastocystis_ST1_MIASV23	Blastocystis_ST1		MIASV23	88
BLASTOCYSTIS_CLUSTERING	MIASV591	Blastocystis	hominis	Blastocystis_ST1_MIASV23	Blastocystis_ST1		MIASV23	88
BLASTOCYSTIS_CLUSTERING	MIASV615	Blastocystis		Blastocystis_ST1_MIASV23	Blastocystis_ST1		MIASV23	88
BLASTOCYSTIS_CLUSTERING	MIASV668	Blastocystis		Blastocystis_ST1_MIASV23	Blastocystis_ST1		MIASV23	88
BLASTOCYSTIS_CLUSTERING	MIASV712	Blastocystis	hominis	Blastocystis_ST1_MIASV23	Blastocystis_ST1		MIASV23	88
BLASTOCYSTIS_CLUSTERING	MIASV721	Blastocystis	hominis	Blastocystis_ST1_MIASV23	Blastocystis_ST1		MIASV23	88
BLASTOCYSTIS_CLUSTERING	MIASV737	Blastocystis	hominis	Blastocystis_ST1_MIASV23	Blastocystis_ST1		MIASV23	88
BLASTOCYSTIS_CLUSTERING	MIASV78	Blastocystis		Blastocystis_ST1_MIASV23	Blastocystis_ST1		MIASV23	88
BLASTOCYSTIS_CLUSTERING	MIASV81	Blastocystis		Blastocystis_ST1_MIASV23	Blastocystis_ST1		MIASV23	88
BLASTOCYSTIS_CLUSTERING	MIASV814	Blastocystis		Blastocystis_ST1_MIASV23	Blastocystis_ST1		MIASV23	88
BLASTOCYSTIS_CLUSTERING	MIASV828	Blastocystis	hominis	Blastocystis_ST1_MIASV23	Blastocystis_ST1		MIASV23	88
BLASTOCYSTIS_CLUSTERING	MIASV84	Blastocystis		Blastocystis_ST1_MIASV23	Blastocystis_ST1		MIASV23	88
BLASTOCYSTIS_CLUSTERING	MIASV923	Blastocystis		Blastocystis_ST1_MIASV23	Blastocystis_ST1		MIASV23	88
BLASTOCYSTIS_CLUSTERING	MIASV952	Blastocystis	hominis	Blastocystis_ST1_MIASV23	Blastocystis_ST1		MIASV23	88
BLASTOCYSTIS_CLUSTERING	MIASV960	Blastocystis	hominis	Blastocystis_ST1_MIASV23	Blastocystis_ST1		MIASV23	88
BLASTOCYSTIS_CLUSTERING	MIASV971	Blastocystis		Blastocystis_ST1_MIASV23	Blastocystis_ST1		MIASV23	88
BLASTOCYSTIS_CLUSTERING	DALASV1077	Blastocystis		Blastocystis_ST1_MIASV74	Blastocystis_ST1		MIASV74	2
BLASTOCYSTIS_CLUSTERING	DALASV1725	Blastocystis		Blastocystis_ST1_MIASV74	Blastocystis_ST1		MIASV74	2
BLASTOCYSTIS_CLUSTERING	DALASV539	Blastocystis		Blastocystis_ST1_MIASV74	Blastocystis_ST1		MIASV74	2
BLASTOCYSTIS_CLUSTERING	DALASV60	Blastocystis		Blastocystis_ST1_MIASV74	Blastocystis_ST1		MIASV74	2
BLASTOCYSTIS_CLUSTERING	DALASV61	Blastocystis		Blastocystis_ST1_MIASV74	Blastocystis_ST1		MIASV74	2
BLASTOCYSTIS_CLUSTERING	DALASV654	Blastocystis		Blastocystis_ST1_MIASV74	Blastocystis_ST1		MIASV74	2
BLASTOCYSTIS_CLUSTERING	MIASV1086	Blastocystis		Blastocystis_ST1_MIASV74	Blastocystis_ST1		MIASV74	2
BLASTOCYSTIS_CLUSTERING	MIASV1094	Blastocystis		Blastocystis_ST1_MIASV74	Blastocystis_ST1		MIASV74	2
BLASTOCYSTIS_CLUSTERING	MIASV1170	Blastocystis		Blastocystis_ST1_MIASV74	Blastocystis_ST1		MIASV74	2
BLASTOCYSTIS_CLUSTERING	MIASV1217	Blastocystis		Blastocystis_ST1_MIASV74	Blastocystis_ST1		MIASV74	2
BLASTOCYSTIS_CLUSTERING	MIASV1452	Blastocystis		Blastocystis_ST1_MIASV74	Blastocystis_ST1		MIASV74	2
BLASTOCYSTIS_CLUSTERING	MIASV1559	Blastocystis		Blastocystis_ST1_MIASV74	Blastocystis_ST1		MIASV74	2
BLASTOCYSTIS_CLUSTERING	MIASV1586	Blastocystis		Blastocystis_ST1_MIASV74	Blastocystis_ST1		MIASV74	2
BLASTOCYSTIS_CLUSTERING	MIASV1964	Blastocystis		Blastocystis_ST1_MIASV74	Blastocystis_ST1		MIASV74	2
BLASTOCYSTIS_CLUSTERING	MIASV2032	Blastocystis		Blastocystis_ST1_MIASV74	Blastocystis_ST1		MIASV74	2
BLASTOCYSTIS_CLUSTERING	MIASV2259	Blastocystis		Blastocystis_ST1_MIASV74	Blastocystis_ST1		MIASV74	2
BLASTOCYSTIS_CLUSTERING	MIASV2585	Blastocystis		Blastocystis_ST1_MIASV74	Blastocystis_ST1		MIASV74	2
BLASTOCYSTIS_CLUSTERING	MIASV3036	Blastocystis		Blastocystis_ST1_MIASV74	Blastocystis_ST1		MIASV74	2
BLASTOCYSTIS_CLUSTERING	MIASV3110	Blastocystis		Blastocystis_ST1_MIASV74	Blastocystis_ST1		MIASV74	2
BLASTOCYSTIS_CLUSTERING	MIASV416	Blastocystis		Blastocystis_ST1_MIASV74	Blastocystis_ST1		MIASV74	2
BLASTOCYSTIS_CLUSTERING	MIASV428	Blastocystis		Blastocystis_ST1_MIASV74	Blastocystis_ST1		MIASV74	2
BLASTOCYSTIS_CLUSTERING	MIASV453	Blastocystis		Blastocystis_ST1_MIASV74	Blastocystis_ST1		MIASV74	2
BLASTOCYSTIS_CLUSTERING	MIASV517	Blastocystis		Blastocystis_ST1_MIASV74	Blastocystis_ST1		MIASV74	2
BLASTOCYSTIS_CLUSTERING	MIASV532	Blastocystis		Blastocystis_ST1_MIASV74	Blastocystis_ST1		MIASV74	2
BLASTOCYSTIS_CLUSTERING	MIASV582	Blastocystis		Blastocystis_ST1_MIASV74	Blastocystis_ST1		MIASV74	2
BLASTOCYSTIS_CLUSTERING	MIASV612	Blastocystis		Blastocystis_ST1_MIASV74	Blastocystis_ST1		MIASV74	2
BLASTOCYSTIS_CLUSTERING	MIASV645	Blastocystis		Blastocystis_ST1_MIASV74	Blastocystis_ST1		MIASV74	2
BLASTOCYSTIS_CLUSTERING	MIASV74	Blastocystis		Blastocystis_ST1_MIASV74	Blastocystis_ST1		MIASV74	2
BLASTOCYSTIS_CLUSTERING	MIASV767	Blastocystis		Blastocystis_ST1_MIASV74	Blastocystis_ST1		MIASV74	2
BLASTOCYSTIS_CLUSTERING	MIASV778	Blastocystis		Blastocystis_ST1_MIASV74	Blastocystis_ST1		MIASV74	2
BLASTOCYSTIS_CLUSTERING	MIASV781	Blastocystis		Blastocystis_ST1_MIASV74	Blastocystis_ST1		MIASV74	2
BLASTOCYSTIS_CLUSTERING	MIASV800	Blastocystis		Blastocystis_ST1_MIASV74	Blastocystis_ST1		MIASV74	2
BLASTOCYSTIS_CLUSTERING	MIASV882	Blastocystis		Blastocystis_ST1_MIASV74	Blastocystis_ST1		MIASV74	2
BLASTOCYSTIS_CLUSTERING	MIASV885	Blastocystis		Blastocystis_ST1_MIASV74	Blastocystis_ST1		MIASV74	2
BLASTOCYSTIS_CLUSTERING	MIASV97	Blastocystis	hominis	Blastocystis_ST1_MIASV74	Blastocystis_ST1		MIASV74	2
BLASTOCYSTIS_CLUSTERING	DALASV117	Blastocystis		Blastocystis_ST1_DALASV117	Blastocystis_ST1		DALASV117	2
BLASTOCYSTIS_CLUSTERING	DALASV1309	Blastocystis		Blastocystis_ST1_DALASV117	Blastocystis_ST1		DALASV117	2
BLASTOCYSTIS_CLUSTERING	DALASV815	Blastocystis		Blastocystis_ST1_DALASV117	Blastocystis_ST1		DALASV117	2
BLASTOCYSTIS_CLUSTERING	MIASV173	Blastocystis		Blastocystis_ST1_DALASV117	Blastocystis_ST1		DALASV117	2
BLASTOCYSTIS_CLUSTERING	MIASV644	Blastocystis		Blastocystis_ST1_DALASV117	Blastocystis_ST1		DALASV117	2
BLASTOCYSTIS_CLUSTERING	DALASV1057	Blastocystis		Blastocystis_ST1_MIASV130	Blastocystis_ST1		MIASV130	2
BLASTOCYSTIS_CLUSTERING	DALASV122	Blastocystis		Blastocystis_ST1_MIASV130	Blastocystis_ST1		MIASV130	2
BLASTOCYSTIS_CLUSTERING	DALASV1376	Blastocystis		Blastocystis_ST1_MIASV130	Blastocystis_ST1		MIASV130	2
BLASTOCYSTIS_CLUSTERING	DALASV1566	Blastocystis		Blastocystis_ST1_MIASV130	Blastocystis_ST1		MIASV130	2
BLASTOCYSTIS_CLUSTERING	DALASV1620	Blastocystis		Blastocystis_ST1_MIASV130	Blastocystis_ST1		MIASV130	2
BLASTOCYSTIS_CLUSTERING	DALASV1853	Blastocystis		Blastocystis_ST1_MIASV130	Blastocystis_ST1		MIASV130	2
BLASTOCYSTIS_CLUSTERING	DALASV1979	Blastocystis		Blastocystis_ST1_MIASV130	Blastocystis_ST1		MIASV130	2
BLASTOCYSTIS_CLUSTERING	DALASV32	Blastocystis		Blastocystis_ST1_MIASV130	Blastocystis_ST1		MIASV130	2
BLASTOCYSTIS_CLUSTERING	DALASV974	Blastocystis		Blastocystis_ST1_MIASV130	Blastocystis_ST1		MIASV130	2
BLASTOCYSTIS_CLUSTERING	MIASV1263	Blastocystis		Blastocystis_ST1_MIASV130	Blastocystis_ST1		MIASV130	2
BLASTOCYSTIS_CLUSTERING	MIASV130	Blastocystis		Blastocystis_ST1_MIASV130	Blastocystis_ST1		MIASV130	2
BLASTOCYSTIS_CLUSTERING	MIASV1328	Blastocystis		Blastocystis_ST1_MIASV130	Blastocystis_ST1		MIASV130	2
BLASTOCYSTIS_CLUSTERING	MIASV1363	Blastocystis		Blastocystis_ST1_MIASV130	Blastocystis_ST1		MIASV130	2
BLASTOCYSTIS_CLUSTERING	MIASV1374	Blastocystis		Blastocystis_ST1_MIASV130	Blastocystis_ST1		MIASV130	2
BLASTOCYSTIS_CLUSTERING	MIASV1483	Blastocystis		Blastocystis_ST1_MIASV130	Blastocystis_ST1		MIASV130	2
BLASTOCYSTIS_CLUSTERING	MIASV1680	Blastocystis		Blastocystis_ST1_MIASV130	Blastocystis_ST1		MIASV130	2
BLASTOCYSTIS_CLUSTERING	MIASV1788	Blastocystis		Blastocystis_ST1_MIASV130	Blastocystis_ST1		MIASV130	2
BLASTOCYSTIS_CLUSTERING	MIASV1820	Blastocystis		Blastocystis_ST1_MIASV130	Blastocystis_ST1		MIASV130	2
BLASTOCYSTIS_CLUSTERING	MIASV269	Blastocystis		Blastocystis_ST1_MIASV130	Blastocystis_ST1		MIASV130	2
BLASTOCYSTIS_CLUSTERING	MIASV471	Blastocystis		Blastocystis_ST1_MIASV130	Blastocystis_ST1		MIASV130	2
BLASTOCYSTIS_CLUSTERING	MIASV552	Blastocystis		Blastocystis_ST1_MIASV130	Blastocystis_ST1		MIASV130	2
BLASTOCYSTIS_CLUSTERING	MIASV637	Blastocystis		Blastocystis_ST1_MIASV130	Blastocystis_ST1		MIASV130	2
BLASTOCYSTIS_CLUSTERING	MIASV720	Blastocystis		Blastocystis_ST1_MIASV130	Blastocystis_ST1		MIASV130	2
BLASTOCYSTIS_CLUSTERING	MIASV774	Blastocystis		Blastocystis_ST1_MIASV130	Blastocystis_ST1		MIASV130	2
BLASTOCYSTIS_CLUSTERING	DALASV271	Blastocystis		Blastocystis_ST1_DALASV271	Blastocystis_ST1		DALASV271	88
BLASTOCYSTIS_CLUSTERING	DALASV293	Blastocystis		Blastocystis_ST1_DALASV293	Blastocystis_ST1		DALASV293	88
BLASTOCYSTIS_CLUSTERING	DALASV602	Blastocystis		Blastocystis_ST1_DALASV602	Blastocystis_ST1		DALASV602	88
BLASTOCYSTIS_CLUSTERING	DALASV662	Blastocystis		Blastocystis_ST1_DALASV662	Blastocystis_ST1		DALASV662	2
BLASTOCYSTIS_CLUSTERING	DALASV728	Blastocystis		Blastocystis_ST1_DALASV728	Blastocystis_ST1		DALASV728	88
BLASTOCYSTIS_CLUSTERING	DALASV1026	Blastocystis		Blastocystis_ST13_DALASV1026	Blastocystis_ST13		DALASV1026	159
BLASTOCYSTIS_CLUSTERING	DALASV10	Blastocystis		Blastocystis_ST2_DALASV10	Blastocystis_ST2		DALASV10	13
BLASTOCYSTIS_CLUSTERING	DALASV1532	Blastocystis		Blastocystis_ST2_DALASV10	Blastocystis_ST2		DALASV10	13
BLASTOCYSTIS_CLUSTERING	DALASV1622	Blastocystis		Blastocystis_ST2_DALASV10	Blastocystis_ST2		DALASV10	13
BLASTOCYSTIS_CLUSTERING	DALASV1670	Blastocystis		Blastocystis_ST2_DALASV10	Blastocystis_ST2		DALASV10	13
BLASTOCYSTIS_CLUSTERING	DALASV1699	Blastocystis		Blastocystis_ST2_DALASV10	Blastocystis_ST2		DALASV10	13
BLASTOCYSTIS_CLUSTERING	DALASV1705	Blastocystis		Blastocystis_ST2_DALASV10	Blastocystis_ST2		DALASV10	13
BLASTOCYSTIS_CLUSTERING	DALASV1784	Blastocystis		Blastocystis_ST2_DALASV10	Blastocystis_ST2		DALASV10	13
BLASTOCYSTIS_CLUSTERING	DALASV1801	Blastocystis		Blastocystis_ST2_DALASV10	Blastocystis_ST2		DALASV10	13
BLASTOCYSTIS_CLUSTERING	DALASV1992	Blastocystis		Blastocystis_ST2_DALASV10	Blastocystis_ST2		DALASV10	13
BLASTOCYSTIS_CLUSTERING	DALASV318	Blastocystis		Blastocystis_ST2_DALASV10	Blastocystis_ST2		DALASV10	13
BLASTOCYSTIS_CLUSTERING	DALASV470	Blastocystis		Blastocystis_ST2_DALASV10	Blastocystis_ST2		DALASV10	13
BLASTOCYSTIS_CLUSTERING	DALASV491	Blastocystis		Blastocystis_ST2_DALASV10	Blastocystis_ST2		DALASV10	13
BLASTOCYSTIS_CLUSTERING	DALASV581	Blastocystis		Blastocystis_ST2_DALASV10	Blastocystis_ST2		DALASV10	13
BLASTOCYSTIS_CLUSTERING	DALASV600	Blastocystis		Blastocystis_ST2_DALASV10	Blastocystis_ST2		DALASV10	13
BLASTOCYSTIS_CLUSTERING	DALASV639	Blastocystis		Blastocystis_ST2_DALASV10	Blastocystis_ST2		DALASV10	13
BLASTOCYSTIS_CLUSTERING	DALASV701	Blastocystis		Blastocystis_ST2_DALASV10	Blastocystis_ST2		DALASV10	13
BLASTOCYSTIS_CLUSTERING	DALASV741	Blastocystis		Blastocystis_ST2_DALASV10	Blastocystis_ST2		DALASV10	13
BLASTOCYSTIS_CLUSTERING	DALASV759	Blastocystis		Blastocystis_ST2_DALASV10	Blastocystis_ST2		DALASV10	13
BLASTOCYSTIS_CLUSTERING	DALASV874	Blastocystis		Blastocystis_ST2_DALASV10	Blastocystis_ST2		DALASV10	13
BLASTOCYSTIS_CLUSTERING	DALASV882	Blastocystis		Blastocystis_ST2_DALASV10	Blastocystis_ST2		DALASV10	13
BLASTOCYSTIS_CLUSTERING	DALASV90	Blastocystis		Blastocystis_ST2_DALASV10	Blastocystis_ST2		DALASV10	13
BLASTOCYSTIS_CLUSTERING	DALASV906	Blastocystis		Blastocystis_ST2_DALASV10	Blastocystis_ST2		DALASV10	13
BLASTOCYSTIS_CLUSTERING	DALASV911	Blastocystis		Blastocystis_ST2_DALASV10	Blastocystis_ST2		DALASV10	13
BLASTOCYSTIS_CLUSTERING	MIASV70	Blastocystis		Blastocystis_ST2_DALASV10	Blastocystis_ST2		DALASV10	13
BLASTOCYSTIS_CLUSTERING	MIASV76	Blastocystis		Blastocystis_ST2_DALASV10	Blastocystis_ST2		DALASV10	13
BLASTOCYSTIS_CLUSTERING	DALASV1016	Blastocystis		Blastocystis_ST2_MIASV47	Blastocystis_ST2		MIASV47	13
BLASTOCYSTIS_CLUSTERING	DALASV103	Blastocystis		Blastocystis_ST2_MIASV47	Blastocystis_ST2		MIASV47	13
BLASTOCYSTIS_CLUSTERING	DALASV1092	Blastocystis		Blastocystis_ST2_MIASV47	Blastocystis_ST2		MIASV47	13
BLASTOCYSTIS_CLUSTERING	DALASV115	Blastocystis		Blastocystis_ST2_MIASV47	Blastocystis_ST2		MIASV47	13
BLASTOCYSTIS_CLUSTERING	DALASV1194	Blastocystis		Blastocystis_ST2_MIASV47	Blastocystis_ST2		MIASV47	13
BLASTOCYSTIS_CLUSTERING	DALASV1207	Blastocystis		Blastocystis_ST2_MIASV47	Blastocystis_ST2		MIASV47	13
BLASTOCYSTIS_CLUSTERING	DALASV1439	Blastocystis		Blastocystis_ST2_MIASV47	Blastocystis_ST2		MIASV47	13
BLASTOCYSTIS_CLUSTERING	DALASV1535	Blastocystis		Blastocystis_ST2_MIASV47	Blastocystis_ST2		MIASV47	13
BLASTOCYSTIS_CLUSTERING	DALASV158	Blastocystis		Blastocystis_ST2_MIASV47	Blastocystis_ST2		MIASV47	13
BLASTOCYSTIS_CLUSTERING	DALASV1637	Blastocystis		Blastocystis_ST2_MIASV47	Blastocystis_ST2		MIASV47	13
BLASTOCYSTIS_CLUSTERING	DALASV17	Blastocystis		Blastocystis_ST2_MIASV47	Blastocystis_ST2		MIASV47	13
BLASTOCYSTIS_CLUSTERING	DALASV1706	Blastocystis		Blastocystis_ST2_MIASV47	Blastocystis_ST2		MIASV47	13
BLASTOCYSTIS_CLUSTERING	DALASV1760	Blastocystis		Blastocystis_ST2_MIASV47	Blastocystis_ST2		MIASV47	13
BLASTOCYSTIS_CLUSTERING	DALASV1785	Blastocystis		Blastocystis_ST2_MIASV47	Blastocystis_ST2		MIASV47	13
BLASTOCYSTIS_CLUSTERING	DALASV191	Blastocystis		Blastocystis_ST2_MIASV47	Blastocystis_ST2		MIASV47	13
BLASTOCYSTIS_CLUSTERING	DALASV210	Blastocystis		Blastocystis_ST2_MIASV47	Blastocystis_ST2		MIASV47	9
BLASTOCYSTIS_CLUSTERING	DALASV248	Blastocystis		Blastocystis_ST2_MIASV47	Blastocystis_ST2		MIASV47	13
BLASTOCYSTIS_CLUSTERING	DALASV376	Blastocystis		Blastocystis_ST2_MIASV47	Blastocystis_ST2		MIASV47	13
BLASTOCYSTIS_CLUSTERING	DALASV525	Blastocystis		Blastocystis_ST2_MIASV47	Blastocystis_ST2		MIASV47	13
BLASTOCYSTIS_CLUSTERING	DALASV566	Blastocystis		Blastocystis_ST2_MIASV47	Blastocystis_ST2		MIASV47	13
BLASTOCYSTIS_CLUSTERING	DALASV585	Blastocystis		Blastocystis_ST2_MIASV47	Blastocystis_ST2		MIASV47	13
BLASTOCYSTIS_CLUSTERING	DALASV656	Blastocystis		Blastocystis_ST2_MIASV47	Blastocystis_ST2		MIASV47	13
BLASTOCYSTIS_CLUSTERING	DALASV74	Blastocystis		Blastocystis_ST2_MIASV47	Blastocystis_ST2		MIASV47	13
BLASTOCYSTIS_CLUSTERING	DALASV792	Blastocystis		Blastocystis_ST2_MIASV47	Blastocystis_ST2		MIASV47	13
BLASTOCYSTIS_CLUSTERING	DALASV819	Blastocystis		Blastocystis_ST2_MIASV47	Blastocystis_ST2		MIASV47	13
BLASTOCYSTIS_CLUSTERING	DALASV96	Blastocystis		Blastocystis_ST2_MIASV47	Blastocystis_ST2		MIASV47	13
BLASTOCYSTIS_CLUSTERING	DALASV988	Blastocystis		Blastocystis_ST2_MIASV47	Blastocystis_ST2		MIASV47	13
BLASTOCYSTIS_CLUSTERING	MIASV1140	Blastocystis		Blastocystis_ST2_MIASV47	Blastocystis_ST2		MIASV47	9
BLASTOCYSTIS_CLUSTERING	MIASV115	Blastocystis		Blastocystis_ST2_MIASV47	Blastocystis_ST2		MIASV47	13
BLASTOCYSTIS_CLUSTERING	MIASV116	Blastocystis		Blastocystis_ST2_MIASV47	Blastocystis_ST2		MIASV47	9
BLASTOCYSTIS_CLUSTERING	MIASV118	Blastocystis		Blastocystis_ST2_MIASV47	Blastocystis_ST2		MIASV47	13
BLASTOCYSTIS_CLUSTERING	MIASV143	Blastocystis		Blastocystis_ST2_MIASV47	Blastocystis_ST2		MIASV47	13
BLASTOCYSTIS_CLUSTERING	MIASV145	Blastocystis		Blastocystis_ST2_MIASV47	Blastocystis_ST2		MIASV47	13
BLASTOCYSTIS_CLUSTERING	MIASV193	Blastocystis		Blastocystis_ST2_MIASV47	Blastocystis_ST2		MIASV47	9
BLASTOCYSTIS_CLUSTERING	MIASV259	Blastocystis		Blastocystis_ST2_MIASV47	Blastocystis_ST2		MIASV47	13
BLASTOCYSTIS_CLUSTERING	MIASV270	Blastocystis		Blastocystis_ST2_MIASV47	Blastocystis_ST2		MIASV47	13
BLASTOCYSTIS_CLUSTERING	MIASV305	Blastocystis		Blastocystis_ST2_MIASV47	Blastocystis_ST2		MIASV47	9
BLASTOCYSTIS_CLUSTERING	MIASV47	Blastocystis		Blastocystis_ST2_MIASV47	Blastocystis_ST2		MIASV47	13
BLASTOCYSTIS_CLUSTERING	MIASV526	Blastocystis		Blastocystis_ST2_MIASV47	Blastocystis_ST2		MIASV47	13
BLASTOCYSTIS_CLUSTERING	DALASV111	Blastocystis		Blastocystis_ST2_MIASV87	Blastocystis_ST2		MIASV87	13
BLASTOCYSTIS_CLUSTERING	DALASV1466	Blastocystis		Blastocystis_ST2_MIASV87	Blastocystis_ST2		MIASV87	9
BLASTOCYSTIS_CLUSTERING	DALASV152	Blastocystis		Blastocystis_ST2_MIASV87	Blastocystis_ST2		MIASV87	9
BLASTOCYSTIS_CLUSTERING	DALASV163	Blastocystis		Blastocystis_ST2_MIASV87	Blastocystis_ST2		MIASV87	13
BLASTOCYSTIS_CLUSTERING	DALASV530	Blastocystis		Blastocystis_ST2_MIASV87	Blastocystis_ST2		MIASV87	9
BLASTOCYSTIS_CLUSTERING	DALASV58	Blastocystis		Blastocystis_ST2_MIASV87	Blastocystis_ST2		MIASV87	13
BLASTOCYSTIS_CLUSTERING	DALASV62	Blastocystis		Blastocystis_ST2_MIASV87	Blastocystis_ST2		MIASV87	9
BLASTOCYSTIS_CLUSTERING	DALASV70	Blastocystis		Blastocystis_ST2_MIASV87	Blastocystis_ST2		MIASV87	9
BLASTOCYSTIS_CLUSTERING	MIASV111	Blastocystis		Blastocystis_ST2_MIASV87	Blastocystis_ST2		MIASV87	13
BLASTOCYSTIS_CLUSTERING	MIASV114	Blastocystis		Blastocystis_ST2_MIASV87	Blastocystis_ST2		MIASV87	13
BLASTOCYSTIS_CLUSTERING	MIASV141	Blastocystis		Blastocystis_ST2_MIASV87	Blastocystis_ST2		MIASV87	13
BLASTOCYSTIS_CLUSTERING	MIASV155	Blastocystis		Blastocystis_ST2_MIASV87	Blastocystis_ST2		MIASV87	9
BLASTOCYSTIS_CLUSTERING	MIASV249	Blastocystis		Blastocystis_ST2_MIASV87	Blastocystis_ST2		MIASV87	9
BLASTOCYSTIS_CLUSTERING	MIASV3664	Blastocystis		Blastocystis_ST2_MIASV87	Blastocystis_ST2		MIASV87	9
BLASTOCYSTIS_CLUSTERING	MIASV3894	Blastocystis		Blastocystis_ST2_MIASV87	Blastocystis_ST2		MIASV87	13
BLASTOCYSTIS_CLUSTERING	MIASV87	Blastocystis		Blastocystis_ST2_MIASV87	Blastocystis_ST2		MIASV87	9
BLASTOCYSTIS_CLUSTERING	DALASV1440	Blastocystis		Blastocystis_ST2_DALASV53	Blastocystis_ST2		DALASV53	13
BLASTOCYSTIS_CLUSTERING	DALASV1470	Blastocystis		Blastocystis_ST2_DALASV53	Blastocystis_ST2		DALASV53	13
BLASTOCYSTIS_CLUSTERING	DALASV483	Blastocystis		Blastocystis_ST2_DALASV53	Blastocystis_ST2		DALASV53	13
BLASTOCYSTIS_CLUSTERING	DALASV53	Blastocystis		Blastocystis_ST2_DALASV53	Blastocystis_ST2		DALASV53	13
BLASTOCYSTIS_CLUSTERING	DALASV719	Blastocystis		Blastocystis_ST2_DALASV53	Blastocystis_ST2		DALASV53	13
BLASTOCYSTIS_CLUSTERING	MIASV100	Blastocystis		Blastocystis_ST2_DALASV53	Blastocystis_ST2		DALASV53	13
BLASTOCYSTIS_CLUSTERING	MIASV109	Blastocystis		Blastocystis_ST2_DALASV53	Blastocystis_ST2		DALASV53	13
BLASTOCYSTIS_CLUSTERING	MIASV88	Blastocystis		Blastocystis_ST2_DALASV53	Blastocystis_ST2		DALASV53	13
BLASTOCYSTIS_CLUSTERING	MIASV1444	Blastocystis		Blastocystis_ST2_MIASV1444	Blastocystis_ST2		MIASV1444	9
BLASTOCYSTIS_CLUSTERING	MIASV2980	Blastocystis		Blastocystis_ST2_MIASV1444	Blastocystis_ST2		MIASV1444	9
BLASTOCYSTIS_CLUSTERING	DALASV1032	Blastocystis		Blastocystis_ST3_MIASV101	Blastocystis_ST3		MIASV101	34
BLASTOCYSTIS_CLUSTERING	DALASV1135	Blastocystis		Blastocystis_ST3_MIASV101	Blastocystis_ST3		MIASV101	34
BLASTOCYSTIS_CLUSTERING	DALASV1258	Blastocystis		Blastocystis_ST3_MIASV101	Blastocystis_ST3		MIASV101	34
BLASTOCYSTIS_CLUSTERING	DALASV1334	Blastocystis		Blastocystis_ST3_MIASV101	Blastocystis_ST3		MIASV101	34
BLASTOCYSTIS_CLUSTERING	DALASV1340	Blastocystis		Blastocystis_ST3_MIASV101	Blastocystis_ST3		MIASV101	34
BLASTOCYSTIS_CLUSTERING	DALASV1399	Blastocystis		Blastocystis_ST3_MIASV101	Blastocystis_ST3		MIASV101	34
BLASTOCYSTIS_CLUSTERING	DALASV168	Blastocystis		Blastocystis_ST3_MIASV101	Blastocystis_ST3		MIASV101	34
BLASTOCYSTIS_CLUSTERING	DALASV26	Blastocystis		Blastocystis_ST3_MIASV101	Blastocystis_ST3		MIASV101	34
BLASTOCYSTIS_CLUSTERING	DALASV30	Blastocystis		Blastocystis_ST3_MIASV101	Blastocystis_ST3		MIASV101	34
BLASTOCYSTIS_CLUSTERING	DALASV44	Blastocystis		Blastocystis_ST3_MIASV101	Blastocystis_ST3		MIASV101	34
BLASTOCYSTIS_CLUSTERING	DALASV621	Blastocystis		Blastocystis_ST3_MIASV101	Blastocystis_ST3		MIASV101	34
BLASTOCYSTIS_CLUSTERING	DALASV655	Blastocystis		Blastocystis_ST3_MIASV101	Blastocystis_ST3		MIASV101	34
BLASTOCYSTIS_CLUSTERING	DALASV713	Blastocystis		Blastocystis_ST3_MIASV101	Blastocystis_ST3		MIASV101	34
BLASTOCYSTIS_CLUSTERING	DALASV725	Blastocystis		Blastocystis_ST3_MIASV101	Blastocystis_ST3		MIASV101	34
BLASTOCYSTIS_CLUSTERING	DALASV747	Blastocystis		Blastocystis_ST3_MIASV101	Blastocystis_ST3		MIASV101	34
BLASTOCYSTIS_CLUSTERING	DALASV755	Blastocystis		Blastocystis_ST3_MIASV101	Blastocystis_ST3		MIASV101	34
BLASTOCYSTIS_CLUSTERING	DALASV77	Blastocystis		Blastocystis_ST3_MIASV101	Blastocystis_ST3		MIASV101	34
BLASTOCYSTIS_CLUSTERING	DALASV812	Blastocystis		Blastocystis_ST3_MIASV101	Blastocystis_ST3		MIASV101	34
BLASTOCYSTIS_CLUSTERING	DALASV847	Blastocystis		Blastocystis_ST3_MIASV101	Blastocystis_ST3		MIASV101	34
BLASTOCYSTIS_CLUSTERING	MIASV101	Blastocystis		Blastocystis_ST3_MIASV101	Blastocystis_ST3		MIASV101	34
BLASTOCYSTIS_CLUSTERING	MIASV1305	Blastocystis		Blastocystis_ST3_MIASV101	Blastocystis_ST3		MIASV101	34
BLASTOCYSTIS_CLUSTERING	MIASV142	Blastocystis		Blastocystis_ST3_MIASV101	Blastocystis_ST3		MIASV101	34
BLASTOCYSTIS_CLUSTERING	MIASV58	Blastocystis		Blastocystis_ST3_MIASV101	Blastocystis_ST3		MIASV101	34
BLASTOCYSTIS_CLUSTERING	MIASV953	Blastocystis		Blastocystis_ST3_MIASV101	Blastocystis_ST3		MIASV101	34
BLASTOCYSTIS_CLUSTERING	MIASV1051	Blastocystis		Blastocystis_ST3_MIASV1057	Blastocystis_ST3		MIASV1057	34
BLASTOCYSTIS_CLUSTERING	MIASV1057	Blastocystis		Blastocystis_ST3_MIASV1057	Blastocystis_ST3		MIASV1057	34
BLASTOCYSTIS_CLUSTERING	MIASV1460	Blastocystis		Blastocystis_ST3_MIASV1057	Blastocystis_ST3		MIASV1057	34
BLASTOCYSTIS_CLUSTERING	MIASV1543	Blastocystis		Blastocystis_ST3_MIASV1057	Blastocystis_ST3		MIASV1057	34
BLASTOCYSTIS_CLUSTERING	MIASV1554	Blastocystis		Blastocystis_ST3_MIASV1057	Blastocystis_ST3		MIASV1057	34
BLASTOCYSTIS_CLUSTERING	MIASV584	Blastocystis		Blastocystis_ST3_MIASV1057	Blastocystis_ST3		MIASV1057	34
BLASTOCYSTIS_CLUSTERING	MIASV870	Blastocystis		Blastocystis_ST3_MIASV1057	Blastocystis_ST3		MIASV1057	34
BLASTOCYSTIS_CLUSTERING	MIASV890	Blastocystis		Blastocystis_ST3_MIASV1057	Blastocystis_ST3		MIASV1057	34
BLASTOCYSTIS_CLUSTERING	DALASV1067	Blastocystis		Blastocystis_ST3_MIASV38	Blastocystis_ST3		MIASV38	34
BLASTOCYSTIS_CLUSTERING	DALASV1183	Blastocystis		Blastocystis_ST3_MIASV38	Blastocystis_ST3		MIASV38	34
BLASTOCYSTIS_CLUSTERING	DALASV1335	Blastocystis		Blastocystis_ST3_MIASV38	Blastocystis_ST3		MIASV38	34
BLASTOCYSTIS_CLUSTERING	DALASV261	Blastocystis		Blastocystis_ST3_MIASV38	Blastocystis_ST3		MIASV38	34
BLASTOCYSTIS_CLUSTERING	DALASV312	Blastocystis		Blastocystis_ST3_MIASV38	Blastocystis_ST3		MIASV38	34
BLASTOCYSTIS_CLUSTERING	DALASV336	Blastocystis		Blastocystis_ST3_MIASV38	Blastocystis_ST3		MIASV38	34
BLASTOCYSTIS_CLUSTERING	DALASV5	Blastocystis		Blastocystis_ST3_MIASV38	Blastocystis_ST3		MIASV38	34
BLASTOCYSTIS_CLUSTERING	DALASV567	Blastocystis		Blastocystis_ST3_MIASV38	Blastocystis_ST3		MIASV38	34
BLASTOCYSTIS_CLUSTERING	DALASV678	Blastocystis		Blastocystis_ST3_MIASV38	Blastocystis_ST3		MIASV38	34
BLASTOCYSTIS_CLUSTERING	DALASV721	Blastocystis		Blastocystis_ST3_MIASV38	Blastocystis_ST3		MIASV38	34
BLASTOCYSTIS_CLUSTERING	DALASV751	Blastocystis		Blastocystis_ST3_MIASV38	Blastocystis_ST3		MIASV38	34
BLASTOCYSTIS_CLUSTERING	DALASV754	Blastocystis		Blastocystis_ST3_MIASV38	Blastocystis_ST3		MIASV38	34
BLASTOCYSTIS_CLUSTERING	DALASV809	Blastocystis		Blastocystis_ST3_MIASV38	Blastocystis_ST3		MIASV38	34
BLASTOCYSTIS_CLUSTERING	DALASV872	Blastocystis		Blastocystis_ST3_MIASV38	Blastocystis_ST3		MIASV38	34
BLASTOCYSTIS_CLUSTERING	DALASV973	Blastocystis		Blastocystis_ST3_MIASV38	Blastocystis_ST3		MIASV38	34
BLASTOCYSTIS_CLUSTERING	MIASV302	Blastocystis		Blastocystis_ST3_MIASV38	Blastocystis_ST3		MIASV38	34
BLASTOCYSTIS_CLUSTERING	MIASV38	Blastocystis		Blastocystis_ST3_MIASV38	Blastocystis_ST3		MIASV38	34
BLASTOCYSTIS_CLUSTERING	DALASV1002	Blastocystis		Blastocystis_ST3_MIASV17	Blastocystis_ST3		MIASV17	36
BLASTOCYSTIS_CLUSTERING	DALASV241	Blastocystis		Blastocystis_ST3_MIASV17	Blastocystis_ST3		MIASV17	34
BLASTOCYSTIS_CLUSTERING	DALASV479	Blastocystis		Blastocystis_ST3_MIASV17	Blastocystis_ST3		MIASV17	36
BLASTOCYSTIS_CLUSTERING	MIASV136	Blastocystis		Blastocystis_ST3_MIASV17	Blastocystis_ST3		MIASV17	34
BLASTOCYSTIS_CLUSTERING	MIASV17	Blastocystis		Blastocystis_ST3_MIASV17	Blastocystis_ST3		MIASV17	36
BLASTOCYSTIS_CLUSTERING	MIASV435	Blastocystis		Blastocystis_ST3_MIASV17	Blastocystis_ST3		MIASV17	34
BLASTOCYSTIS_CLUSTERING	MIASV648	Blastocystis		Blastocystis_ST3_MIASV17	Blastocystis_ST3		MIASV17	36
BLASTOCYSTIS_CLUSTERING	DALASV1192	Blastocystis		Blastocystis_ST3_DALASV1192	Blastocystis_ST3		DALASV1192	34
BLASTOCYSTIS_CLUSTERING	DALASV1584	Blastocystis		Blastocystis_ST3_DALASV1584	Blastocystis_ST3		DALASV1584	34
BLASTOCYSTIS_CLUSTERING	DALASV182	Blastocystis		Blastocystis_ST3_DALASV182	Blastocystis_ST3		DALASV182	34
BLASTOCYSTIS_CLUSTERING	DALASV333	Blastocystis		Blastocystis_ST3_DALASV333	Blastocystis_ST3		DALASV333	34
BLASTOCYSTIS_CLUSTERING	DALASV712	Blastocystis		Blastocystis_ST3_DALASV712	Blastocystis_ST3		DALASV712	34
BLASTOCYSTIS_CLUSTERING	DALASV903	Blastocystis		Blastocystis_ST3_DALASV903	Blastocystis_ST3		DALASV903	34
BLASTOCYSTIS_CLUSTERING	MIASV1147	Blastocystis		Blastocystis_ST3_MIASV303	Blastocystis_ST3		MIASV303	34
BLASTOCYSTIS_CLUSTERING	MIASV1148	Blastocystis		Blastocystis_ST3_MIASV303	Blastocystis_ST3		MIASV303	36
BLASTOCYSTIS_CLUSTERING	MIASV1178	Blastocystis		Blastocystis_ST3_MIASV303	Blastocystis_ST3		MIASV303	34
BLASTOCYSTIS_CLUSTERING	MIASV1212	Blastocystis		Blastocystis_ST3_MIASV303	Blastocystis_ST3		MIASV303	34
BLASTOCYSTIS_CLUSTERING	MIASV1275	Blastocystis		Blastocystis_ST3_MIASV303	Blastocystis_ST3		MIASV303	34
BLASTOCYSTIS_CLUSTERING	MIASV1391	Blastocystis		Blastocystis_ST3_MIASV303	Blastocystis_ST3		MIASV303	34
BLASTOCYSTIS_CLUSTERING	MIASV1422	Blastocystis		Blastocystis_ST3_MIASV303	Blastocystis_ST3		MIASV303	34
BLASTOCYSTIS_CLUSTERING	MIASV1560	Blastocystis		Blastocystis_ST3_MIASV303	Blastocystis_ST3		MIASV303	34
BLASTOCYSTIS_CLUSTERING	MIASV1759	Blastocystis		Blastocystis_ST3_MIASV303	Blastocystis_ST3		MIASV303	36
BLASTOCYSTIS_CLUSTERING	MIASV1852	Blastocystis		Blastocystis_ST3_MIASV303	Blastocystis_ST3		MIASV303	36
BLASTOCYSTIS_CLUSTERING	MIASV1981	Blastocystis		Blastocystis_ST3_MIASV303	Blastocystis_ST3		MIASV303	34
BLASTOCYSTIS_CLUSTERING	MIASV1988	Blastocystis		Blastocystis_ST3_MIASV303	Blastocystis_ST3		MIASV303	34
BLASTOCYSTIS_CLUSTERING	MIASV2782	Blastocystis		Blastocystis_ST3_MIASV303	Blastocystis_ST3		MIASV303	34
BLASTOCYSTIS_CLUSTERING	MIASV2783	Blastocystis		Blastocystis_ST3_MIASV303	Blastocystis_ST3		MIASV303	34
BLASTOCYSTIS_CLUSTERING	MIASV303	Blastocystis		Blastocystis_ST3_MIASV303	Blastocystis_ST3		MIASV303	36
BLASTOCYSTIS_CLUSTERING	MIASV3042	Blastocystis		Blastocystis_ST3_MIASV303	Blastocystis_ST3		MIASV303	34
BLASTOCYSTIS_CLUSTERING	MIASV318	Blastocystis		Blastocystis_ST3_MIASV303	Blastocystis_ST3		MIASV303	36
BLASTOCYSTIS_CLUSTERING	MIASV340	Blastocystis		Blastocystis_ST3_MIASV303	Blastocystis_ST3		MIASV303	36
BLASTOCYSTIS_CLUSTERING	MIASV383	Blastocystis		Blastocystis_ST3_MIASV303	Blastocystis_ST3		MIASV303	34
BLASTOCYSTIS_CLUSTERING	MIASV398	Blastocystis		Blastocystis_ST3_MIASV303	Blastocystis_ST3		MIASV303	36
BLASTOCYSTIS_CLUSTERING	MIASV565	Blastocystis		Blastocystis_ST3_MIASV303	Blastocystis_ST3		MIASV303	34
BLASTOCYSTIS_CLUSTERING	MIASV604	Blastocystis		Blastocystis_ST3_MIASV303	Blastocystis_ST3		MIASV303	34
BLASTOCYSTIS_CLUSTERING	MIASV608	Blastocystis		Blastocystis_ST3_MIASV303	Blastocystis_ST3		MIASV303	36
BLASTOCYSTIS_CLUSTERING	MIASV745	Blastocystis		Blastocystis_ST3_MIASV303	Blastocystis_ST3		MIASV303	36
BLASTOCYSTIS_CLUSTERING	MIASV915	Blastocystis		Blastocystis_ST3_MIASV303	Blastocystis_ST3		MIASV303	36
BLASTOCYSTIS_CLUSTERING	MIASV988	Blastocystis		Blastocystis_ST3_MIASV303	Blastocystis_ST3		MIASV303	36
BLASTOCYSTIS_CLUSTERING	MIASV989	Blastocystis		Blastocystis_ST3_MIASV303	Blastocystis_ST3		MIASV303	36
BLASTOCYSTIS_CLUSTERING	MIASV992	Blastocystis		Blastocystis_ST3_MIASV303	Blastocystis_ST3		MIASV303	34
BLASTOCYSTIS_CLUSTERING	DALASV1017	Blastocystis		Blastocystis_ST3_DALASV6	Blastocystis_ST3		DALASV6	36
BLASTOCYSTIS_CLUSTERING	DALASV1034	Blastocystis		Blastocystis_ST3_DALASV6	Blastocystis_ST3		DALASV6	36
BLASTOCYSTIS_CLUSTERING	DALASV105	Blastocystis		Blastocystis_ST3_DALASV6	Blastocystis_ST3		DALASV6	36
BLASTOCYSTIS_CLUSTERING	DALASV1118	Blastocystis		Blastocystis_ST3_DALASV6	Blastocystis_ST3		DALASV6	36
BLASTOCYSTIS_CLUSTERING	DALASV1215	Blastocystis		Blastocystis_ST3_DALASV6	Blastocystis_ST3		DALASV6	36
BLASTOCYSTIS_CLUSTERING	DALASV1255	Blastocystis		Blastocystis_ST3_DALASV6	Blastocystis_ST3		DALASV6	36
BLASTOCYSTIS_CLUSTERING	DALASV1418	Blastocystis		Blastocystis_ST3_DALASV6	Blastocystis_ST3		DALASV6	36
BLASTOCYSTIS_CLUSTERING	DALASV150	Blastocystis		Blastocystis_ST3_DALASV6	Blastocystis_ST3		DALASV6	36
BLASTOCYSTIS_CLUSTERING	DALASV1651	Blastocystis		Blastocystis_ST3_DALASV6	Blastocystis_ST3		DALASV6	36
BLASTOCYSTIS_CLUSTERING	DALASV172	Blastocystis		Blastocystis_ST3_DALASV6	Blastocystis_ST3		DALASV6	34
BLASTOCYSTIS_CLUSTERING	DALASV214	Blastocystis		Blastocystis_ST3_DALASV6	Blastocystis_ST3		DALASV6	36
BLASTOCYSTIS_CLUSTERING	DALASV31	Blastocystis		Blastocystis_ST3_DALASV6	Blastocystis_ST3		DALASV6	34
BLASTOCYSTIS_CLUSTERING	DALASV454	Blastocystis		Blastocystis_ST3_DALASV6	Blastocystis_ST3		DALASV6	36
BLASTOCYSTIS_CLUSTERING	DALASV49	Blastocystis		Blastocystis_ST3_DALASV6	Blastocystis_ST3		DALASV6	36
BLASTOCYSTIS_CLUSTERING	DALASV548	Blastocystis		Blastocystis_ST3_DALASV6	Blastocystis_ST3		DALASV6	36
BLASTOCYSTIS_CLUSTERING	DALASV583	Blastocystis		Blastocystis_ST3_DALASV6	Blastocystis_ST3		DALASV6	36
BLASTOCYSTIS_CLUSTERING	DALASV6	Blastocystis		Blastocystis_ST3_DALASV6	Blastocystis_ST3		DALASV6	36
BLASTOCYSTIS_CLUSTERING	DALASV615	Blastocystis		Blastocystis_ST3_DALASV6	Blastocystis_ST3		DALASV6	36
BLASTOCYSTIS_CLUSTERING	DALASV711	Blastocystis		Blastocystis_ST3_DALASV6	Blastocystis_ST3		DALASV6	36
BLASTOCYSTIS_CLUSTERING	DALASV88	Blastocystis		Blastocystis_ST3_DALASV6	Blastocystis_ST3		DALASV6	36
BLASTOCYSTIS_CLUSTERING	DALASV946	Blastocystis		Blastocystis_ST3_DALASV6	Blastocystis_ST3		DALASV6	36
BLASTOCYSTIS_CLUSTERING	DALASV983	Blastocystis		Blastocystis_ST3_DALASV6	Blastocystis_ST3		DALASV6	36
BLASTOCYSTIS_CLUSTERING	MIASV2134	Blastocystis		Blastocystis_ST3_DALASV6	Blastocystis_ST3		DALASV6	36
BLASTOCYSTIS_CLUSTERING	MIASV34	Blastocystis		Blastocystis_ST3_DALASV6	Blastocystis_ST3		DALASV6	34
BLASTOCYSTIS_CLUSTERING	MIASV62	Blastocystis		Blastocystis_ST3_DALASV6	Blastocystis_ST3		DALASV6	36
BLASTOCYSTIS_CLUSTERING	MIASV92	Blastocystis		Blastocystis_ST3_DALASV6	Blastocystis_ST3		DALASV6	34
BLASTOCYSTIS_CLUSTERING	DALASV257	Blastocystis		Blastocystis_ST3_DALASV63	Blastocystis_ST3		DALASV63	34
BLASTOCYSTIS_CLUSTERING	DALASV63	Blastocystis		Blastocystis_ST3_DALASV63	Blastocystis_ST3		DALASV63	34
BLASTOCYSTIS_CLUSTERING	MIASV1224	Blastocystis		Blastocystis_ST3_DALASV63	Blastocystis_ST3		DALASV63	34
BLASTOCYSTIS_CLUSTERING	MIASV235	Blastocystis		Blastocystis_ST3_DALASV63	Blastocystis_ST3		DALASV63	34
BLASTOCYSTIS_CLUSTERING	MIASV763	Blastocystis		Blastocystis_ST3_DALASV63	Blastocystis_ST3		DALASV63	34
BLASTOCYSTIS_CLUSTERING	DALASV193	Blastocystis		Blastocystis_ST3_DALASV94	Blastocystis_ST3		DALASV94	34
BLASTOCYSTIS_CLUSTERING	DALASV94	Blastocystis		Blastocystis_ST3_DALASV94	Blastocystis_ST3		DALASV94	34
BLASTOCYSTIS_CLUSTERING	DALASV1347	Blastocystis		Blastocystis_ST3_MIASV3277	Blastocystis_ST3		MIASV3277	34
BLASTOCYSTIS_CLUSTERING	DALASV1842	Blastocystis		Blastocystis_ST3_MIASV3277	Blastocystis_ST3		MIASV3277	34
BLASTOCYSTIS_CLUSTERING	DALASV485	Blastocystis		Blastocystis_ST3_MIASV3277	Blastocystis_ST3		MIASV3277	34
BLASTOCYSTIS_CLUSTERING	MIASV1125	Blastocystis		Blastocystis_ST3_MIASV3277	Blastocystis_ST3		MIASV3277	34
BLASTOCYSTIS_CLUSTERING	MIASV3255	Blastocystis		Blastocystis_ST3_MIASV3277	Blastocystis_ST3		MIASV3277	34
BLASTOCYSTIS_CLUSTERING	MIASV3277	Blastocystis		Blastocystis_ST3_MIASV3277	Blastocystis_ST3		MIASV3277	34
BLASTOCYSTIS_CLUSTERING	DALASV1113	Blastocystis		Blastocystis_ST3_DALASV205	Blastocystis_ST3		DALASV205	34
BLASTOCYSTIS_CLUSTERING	DALASV205	Blastocystis		Blastocystis_ST3_DALASV205	Blastocystis_ST3		DALASV205	34
BLASTOCYSTIS_CLUSTERING	DALASV299	Blastocystis		Blastocystis_ST3_DALASV205	Blastocystis_ST3		DALASV205	34
BLASTOCYSTIS_CLUSTERING	DALASV870	Blastocystis		Blastocystis_ST3_DALASV205	Blastocystis_ST3		DALASV205	34
BLASTOCYSTIS_CLUSTERING	MIASV2543	Blastocystis		Blastocystis_ST7_MIASV2543	Blastocystis_ST7		MIASV2543	101
BLASTOCYSTIS_CLUSTERING	MIASV2728	Blastocystis		Blastocystis_ST7_MIASV2728	Blastocystis_ST7		MIASV2728	101
BLASTOCYSTIS_CLUSTERING	MIASV2825	Blastocystis		Blastocystis_ST7_MIASV2825	Blastocystis_ST7		MIASV2825	101
BLASTOCYSTIS_CLUSTERING	MIASV2896	Blastocystis		Blastocystis_ST7_MIASV2896	Blastocystis_ST7		MIASV2896	101
BLASTOCYSTIS_CLUSTERING	MIASV3218	Blastocystis		Blastocystis_ST7_MIASV3218	Blastocystis_ST7		MIASV3218	100
BLASTOCYSTIS_CLUSTERING	MIASV932	Blastocystis		Blastocystis_ST7_MIASV932	Blastocystis_ST7		MIASV932	101
BLASTOCYSTIS_CLUSTERING	DALASV1649	Blastocystis		Blastocystis_ST8_DALASV1649	Blastocystis_ST8		DALASV1649	21
BLASTOCYSTIS_CLUSTERING	DALASV146	Blastocystis	ST1	Blastocystis_unknownST_DALASV146	Blastocystis_unknownST		DALASV146	OM057456.1
NCBI_Blast	DALASV993	Trichinella	Trichinella_pseudospiralis	Vertebrata	Homo_sapiens_(human)
NCBI_Blast	MIASV1001	Trichinella	Trichinella_pseudospiralis	Vertebrata	Homo_sapiens_(human)
NCBI_Blast	MIASV1226	Trichinella	Trichinella_pseudospiralis	Vertebrata	Homo_sapiens_(human)
NCBI_Blast	MIASV1416	Trichinella	Trichinella_pseudospiralis	Vertebrata	Homo_sapiens_(human)
NCBI_Blast	MIASV1502	Trichinella	Trichinella_pseudospiralis	Vertebrata	Homo_sapiens_(human)
NCBI_Blast	MIASV1801	Trichinella	Trichinella_pseudospiralis	Vertebrata	Homo_sapiens_(human)
NCBI_Blast	MIASV2215	Trichinella	Trichinella_pseudospiralis	Vertebrata	Homo_sapiens_(human)
NCBI_Blast	MIASV2330	Trichinella	Trichinella_pseudospiralis	Vertebrata	Homo_sapiens_(human)
NCBI_Blast	MIASV2839	Trichinella	Trichinella_pseudospiralis	Vertebrata	Homo_sapiens_(human)
NCBI_Blast	MIASV2972	Trichinella	Trichinella_pseudospiralis	Vertebrata	Homo_sapiens_(human)
NCBI_Blast	MIASV31	Trichinella	Trichinella_pseudospiralis	Vertebrata	Homo_sapiens_(human)
NCBI_Blast	MIASV3118	Trichinella	Trichinella_pseudospiralis	Vertebrata	Homo_sapiens_(human)
NCBI_Blast	MIASV3580	Trichinella	Trichinella_pseudospiralis	Vertebrata	Homo_sapiens_(human)
NCBI_Blast	MIASV422	Trichinella	Trichinella_pseudospiralis	Vertebrata	Homo_sapiens_(human)
NCBI_Blast	MIASV89	Trichinella	Trichinella_pseudospiralis	Vertebrata	Homo_sapiens_(human)
