# Supplementary material for: The eukaryome of African children is influenced by geographic location, gut biogeography, and nutritional status
Source: Microlife. 2023 Jul 20;4:uqad033. doi: 10.1093/femsml/uqad033 (PMC10481997; doi:10.1093/femsml/uqad033)
Supplement: uqad033_Supplemental_Files [file uqad033_supplemental_files.zip › Supplementary Table S2.xlsx]

## Sheet: accession_afribiota_taxo
Accession_number	NCBI Taxonomy
AY245121.1	Eukaryota;Excavata;Metamonada;Parabasalia;Trichomonadea;Tetratrichomonas;Tetratrichomonas sp. KAJ
KF447163.1	Eukaryota;SAR;Stramenopiles;Incertae Sedis;Blastocystis;Blastocystis sp. subtype 7 strain B;Blastocystis sp. subtype 7 strain B
KF002563.1	Eukaryota;SAR;Stramenopiles;Incertae Sedis;Blastocystis;Blastocystis hominis;Blastocystis hominis
EU427513.1	Eukaryota;SAR;Stramenopiles;Incertae Sedis;Blastocystis;Blastocystis sp. MKJ04-12;Blastocystis sp. MKJ04-12
EF468654.1	Eukaryota;SAR;Stramenopiles;Incertae Sedis;Blastocystis;Blastocystis hominis;Blastocystis hominis
EU679349.1	Eukaryota;SAR;Stramenopiles;Incertae Sedis;Blastocystis;Blastocystis sp. OSU6;Blastocystis sp. OSU6
AB070986.1	Eukaryota;SAR;Stramenopiles;Incertae Sedis;Blastocystis;Blastocystis hominis;Blastocystis hominis
JX565028.1	Eukaryota;Excavata;Metamonada;Parabasalia;Trichomonadea;Pentatrichomonas;Pentatrichomonas hominis
AM158450.1	Eukaryota;SAR;Alveolata;Ciliophora;Trichostomatia;Entodinium;Entodinium furca monolobum
HQ149969.1	Eukaryota;Excavata;Metamonada;Parabasalia;Trichomonadea;Pentatrichomonas;Pentatrichomonas hominis
KF002526.1	Eukaryota;SAR;Stramenopiles;Incertae Sedis;Blastocystis;Blastocystis hominis;Blastocystis hominis
AY886865.1	Eukaryota;Excavata;Metamonada;Parabasalia;Trichomonadea;Tetratrichomonas;Tetratrichomonas buttreyi
KF002525.1	Eukaryota;SAR;Stramenopiles;Incertae Sedis;Blastocystis;Blastocystis hominis;Blastocystis hominis
KF002556.1	Eukaryota;SAR;Stramenopiles;Incertae Sedis;Blastocystis;Blastocystis hominis;Blastocystis hominis
KF002521.1	Eukaryota;SAR;Stramenopiles;Incertae Sedis;Blastocystis;Blastocystis hominis;Blastocystis hominis
AY055799.1	Eukaryota;Excavata;Metamonada;Parabasalia;Tritrichomonadea;Tritrichomonas;Tritrichomonas suis
AY135405.1	Eukaryota;SAR;Stramenopiles;Incertae Sedis;Blastocystis;Blastocystis sp.;Blastocystis sp.
AY245107.1	Eukaryota;Excavata;Metamonada;Parabasalia;Trichomonadea;Tetratrichomonas;Tetratrichomonas gallinarum
JN383916.1	Eukaryota;Excavata;Metamonada;Parabasalia;Trichomonadea;Tetratrichomonas;Tetratrichomonas sp. AIE-2012
KC953861.1	Eukaryota;Excavata;Metamonada;Parabasalia;Hypotrichomonadea;Trichomitus;Trichomitus batrachorum
KX352006.1	Eukaryota;SAR;Stramenopiles;Incertae Sedis;Blastocystis;Blastocystis sp. subtype 10;Blastocystis sp. subtype 10
HQ149994.1	Eukaryota;Excavata;Metamonada;Parabasalia;Trichomonadea;Tetratrichomonas;Tetratrichomonas sp. PAN3
JN619423.1	Eukaryota;Excavata;Metamonada;Parabasalia;Trichomonadea;Tetratrichomonas;Tetratrichomonas gallinarum
AY886859.1	Eukaryota;Excavata;Metamonada;Parabasalia;Trichomonadea;Tetratrichomonas;Tetratrichomonas sp. EQU2
EU445487.1	Eukaryota;SAR;Stramenopiles;Incertae Sedis;Blastocystis;Blastocystis sp. P11;Blastocystis sp. P11
AY827849.1	Eukaryota;SAR;Stramenopiles;Bicosoecida;Cafeteria;Cafeteria roenbergensis;Cafeteria roenbergensis
EF079872.1	Eukaryota;SAR;Stramenopiles;Incertae Sedis;Blastocystis;Blastocystis hominis;Blastocystis hominis
GU170211.1	Eukaryota;SAR;Stramenopiles;Bicosoecida;Cafeteria;Stramenopile sp. MESS12;Stramenopile sp. MESS12
AB534183.1	Eukaryota;SAR;Alveolata;Ciliophora;Trichostomatia;Raabena;Raabena bella
EF209020.1	Eukaryota;SAR;Stramenopiles;Incertae Sedis;Blastocystis;Blastocystis sp. GEPA2;Blastocystis sp. GEPA2
AB091247.1	Eukaryota;SAR;Stramenopiles;Incertae Sedis;Blastocystis;Blastocystis sp. QQ98-4;Blastocystis sp. QQ98-4
AB535662.1	Eukaryota;SAR;Alveolata;Ciliophora;Trichostomatia;Polyplastron;Ostracodinium gracile
AB107973.1	Eukaryota;SAR;Stramenopiles;Incertae Sedis;Blastocystis;Blastocystis sp. BJ99-569;Blastocystis sp. BJ99-569
U57763.1	Eukaryota;SAR;Alveolata;Ciliophora;Trichostomatia;Ophryoscolex;Epidinium caudatum
D49495.19	Eukaryota;Excavata;Metamonada;Parabasalia;Trichomonadea;Trichomonas;Trichomonas tenax
EU445496.1	Eukaryota;SAR;Stramenopiles;Incertae Sedis;Blastocystis;Blastocystis sp. H13;Blastocystis sp. H13
JX565039.1	Eukaryota;Excavata;Metamonada;Parabasalia;Trichomonadea;Tetratrichomonas;Tetratrichomonas buttreyi
JN682513.1	Eukaryota;SAR;Stramenopiles;Incertae Sedis;Blastocystis;Blastocystis sp. subtype 4;Blastocystis sp. subtype 4
JX565038.1	Eukaryota;Excavata;Metamonada;Parabasalia;Trichomonadea;Tetratrichomonas;Tetratrichomonas buttreyi
AY266471.1	Eukaryota;SAR;Stramenopiles;Incertae Sedis;Blastocystis;Blastocystis lapemi;Blastocystis lapemi
JQ677147.1	Eukaryota;Excavata;Metamonada;Parabasalia;Tritrichomonadea;Dientamoeba;Dientamoeba fragilis
KJ713382.1	Eukaryota;SAR;Alveolata;Ciliophora;Trichostomatia;Neobalantidium;Neobalantidium coli
L27633.3	Eukaryota;SAR;Stramenopiles;Bicosoecida;Cafeteria;Cafeteria roenbergensis;Cafeteria roenbergensis
DQ412637.1	Eukaryota;Excavata;Metamonada;Parabasalia;Trichomonadea;Tetratrichomonas;Tetratrichomonas sp. 2003-5004
AY590106.1	Eukaryota;SAR;Stramenopiles;Incertae Sedis;Blastocystis;Blastocystis hominis;Blastocystis hominis
GQ223285.1	Eukaryota;SAR;Stramenopiles;Incertae Sedis;Blastocystis;uncultured Blastocystis;uncultured Blastocystis
AY247747.1	Eukaryota;Excavata;Metamonada;Parabasalia;Trichomonadea;Tetratrichomonas;Tetratrichomonas sp. MMV-2003
AB070990.1	Eukaryota;SAR;Stramenopiles;Incertae Sedis;Blastocystis;Blastocystis hominis;Blastocystis hominis
AB536716.1	Eukaryota;SAR;Alveolata;Ciliophora;Trichostomatia;Eremoplastron;Eudiplodinium rostratum
KC148206.1	Eukaryota;SAR;Stramenopiles;Incertae Sedis;Blastocystis;Blastocystis sp. subtype 14 Mouflon;Blastocystis sp. subtype 14 Mouflon
KF002514.1	Eukaryota;SAR;Stramenopiles;Incertae Sedis;Blastocystis;Blastocystis hominis;Blastocystis hominis
KF002536.1	Eukaryota;SAR;Stramenopiles;Incertae Sedis;Blastocystis;Blastocystis hominis;Blastocystis hominis
AB091237.1	Eukaryota;SAR;Stramenopiles;Incertae Sedis;Blastocystis;Blastocystis hominis;Blastocystis hominis
JX565051.1	Eukaryota;Excavata;Metamonada;Parabasalia;Trichomonadea;Tetratrichomonas;Tetratrichomonas buttreyi
AM158442.1	Eukaryota;SAR;Alveolata;Ciliophora;Trichostomatia;Entodinium;Entodinium furca dilobum
AF466749.1	Eukaryota;Excavata;Metamonada;Parabasalia;Tritrichomonadea;Tritrichomonas;Tritrichomonas suis
KF447168.1	Eukaryota;SAR;Stramenopiles;Incertae Sedis;Blastocystis;Blastocystis sp. subtype 7 strain B;Blastocystis sp. subtype 7 strain B
U57768.1	Eukaryota;SAR;Alveolata;Ciliophora;Trichostomatia;Ophryoscolex;Ophryoscolex purkynjei
KF447166.1	Eukaryota;SAR;Stramenopiles;Incertae Sedis;Blastocystis;Blastocystis sp. subtype 7 strain B;Blastocystis sp. subtype 7 strain B
AB023578.1	Eukaryota;SAR;Stramenopiles;Incertae Sedis;Blastocystis;Blastocystis hominis;Blastocystis hominis
AB091238.1	Eukaryota;SAR;Stramenopiles;Incertae Sedis;Blastocystis;Blastocystis hominis;Blastocystis hominis
AB107965.1	Eukaryota;SAR;Stramenopiles;Incertae Sedis;Blastocystis;Blastocystis sp. CJ99-363;Blastocystis sp. CJ99-363
HQ149971.1	Eukaryota;Excavata;Metamonada;Parabasalia;Trichomonadea;Tetratrichomonas;Tetratrichomonas gallinarum
EU427514.1	Eukaryota;SAR;Stramenopiles;Incertae Sedis;Blastocystis;Blastocystis sp. MKJ04-30;Blastocystis sp. MKJ04-30
AY135409.1	Eukaryota;SAR;Stramenopiles;Incertae Sedis;Blastocystis;Blastocystis sp.;Blastocystis sp.
AY886862.1	Eukaryota;Excavata;Metamonada;Parabasalia;Trichomonadea;Tetratrichomonas;Tetratrichomonas sp. IVB
KC953860.1	Eukaryota;Excavata;Metamonada;Parabasalia;Trichomonadea;Pentatrichomonas;Pentatrichomonas hominis
EF209018.1	Eukaryota;SAR;Stramenopiles;Incertae Sedis;Blastocystis;Blastocystis sp. GECA2;Blastocystis sp. GECA2
AY730405.1	Eukaryota;Excavata;Metamonada;Parabasalia;Tritrichomonadea;Dientamoeba;Dientamoeba fragilis
AY245111.1	Eukaryota;Excavata;Metamonada;Parabasalia;Trichomonadea;Tetratrichomonas;Tetratrichomonas gallinarum
U57770.1	Eukaryota;SAR;Alveolata;Ciliophora;Trichostomatia;Isotricha;Isotricha intestinalis
AY102175.1	Eukaryota;SAR;Alveolata;Ciliophora;Haptoria;Hemiophrys;Hemiophrys procera
GU480804.1	Eukaryota;SAR;Alveolata;Ciliophora;Trichostomatia;Balantidium;Balantidium ctenopharyngodoni
HQ149987.1	Eukaryota;Excavata;Metamonada;Parabasalia;Trichomonadea;Tetratrichomonas;Tetratrichomonas sp. PAN9
AB070993.1	Eukaryota;SAR;Stramenopiles;Incertae Sedis;Blastocystis;Blastocystis sp. CK86-1;Blastocystis sp. CK86-1
KF002558.1	Eukaryota;SAR;Stramenopiles;Incertae Sedis;Blastocystis;Blastocystis hominis;Blastocystis hominis
AY245115.1	Eukaryota;Excavata;Metamonada;Parabasalia;Trichomonadea;Tetratrichomonas;Tetratrichomonas gallinarum
AB793781.1	Eukaryota;SAR;Alveolata;Ciliophora;Trichostomatia;Triplumaria;Triplumaria fulgora
AY245120.1	Eukaryota;Excavata;Metamonada;Parabasalia;Trichomonadea;Tetratrichomonas;Tetratrichomonas sp. TXO10
AF298817.1	Eukaryota;SAR;Alveolata;Ciliophora;Trichostomatia;Amylovorax;Amylovorax dehorityi
AF124608.1	Eukaryota;Excavata;Metamonada;Parabasalia;Trichomonadea;Tetratrichomonas;Tetratrichomonas gallinarum
JX565050.1	Eukaryota;Excavata;Metamonada;Parabasalia;Trichomonadea;Tetratrichomonas;Tetratrichomonas buttreyi
KF002550.1	Eukaryota;SAR;Stramenopiles;Incertae Sedis;Blastocystis;Blastocystis hominis;Blastocystis hominis
KC594038.1	Eukaryota;Excavata;Metamonada;Parabasalia;Trichomonadea;Pentatrichomonas;Pentatrichomonas hominis
JX565044.1	Eukaryota;Excavata;Metamonada;Parabasalia;Trichomonadea;Tetratrichomonas;Tetratrichomonas buttreyi
DQ186647.1	Eukaryota;SAR;Stramenopiles;Incertae Sedis;Blastocystis;Blastocystis sp. C14;Blastocystis sp. C14
KF447170.1	Eukaryota;SAR;Stramenopiles;Incertae Sedis;Blastocystis;Blastocystis sp. subtype 7 strain B;Blastocystis sp. subtype 7 strain B
AY245106.1	Eukaryota;Excavata;Metamonada;Parabasalia;Trichomonadea;Tetratrichomonas;Tetratrichomonas gallinarum
AB070988.1	Eukaryota;SAR;Stramenopiles;Incertae Sedis;Blastocystis;Blastocystis hominis;Blastocystis hominis
JX565037.1	Eukaryota;Excavata;Metamonada;Parabasalia;Trichomonadea;Pentatrichomonas;Pentatrichomonas hominis
AY135402.1	Eukaryota;SAR;Stramenopiles;Incertae Sedis;Blastocystis;Blastocystis sp.;Blastocystis sp.
JX565057.1	Eukaryota;Excavata;Metamonada;Parabasalia;Trichomonadea;Tetratrichomonas;Tetratrichomonas buttreyi
HQ149989.1	Eukaryota;Excavata;Metamonada;Parabasalia;Trichomonadea;Tetratrichomonas;Tetratrichomonas sp. GSIA4
AB107966.1	Eukaryota;SAR;Stramenopiles;Incertae Sedis;Blastocystis;Blastocystis sp. CJ99-284;Blastocystis sp. CJ99-284
KC953858.1	Eukaryota;Excavata;Metamonada;Parabasalia;Trichomonadea;Simplicimonas;Simplicimonas similis
AB091236.1	Eukaryota;SAR;Stramenopiles;Incertae Sedis;Blastocystis;Blastocystis hominis;Blastocystis hominis
EU445493.1	Eukaryota;SAR;Stramenopiles;Incertae Sedis;Blastocystis;Blastocystis sp. H8;Blastocystis sp. H8
AY245116.1	Eukaryota;Excavata;Metamonada;Parabasalia;Trichomonadea;Tetratrichomonas;Tetratrichomonas gallinarum
AY886871.1	Eukaryota;Excavata;Metamonada;Parabasalia;Trichomonadea;Tetratrichomonas;Tetratrichomonas sp. ZUBR
GU992414.1	Eukaryota;SAR;Stramenopiles;Incertae Sedis;Blastocystis;Blastocystis sp. JEB-2010;Blastocystis sp. JEB-2010
AB175929.1	Eukaryota;SAR;Stramenopiles;Opalinata;Opalinea;Protoopalina;Protoopalina japonica
AB091240.1	Eukaryota;SAR;Stramenopiles;Incertae Sedis;Blastocystis;Blastocystis hominis;Blastocystis hominis
JX565055.1	Eukaryota;Excavata;Metamonada;Parabasalia;Trichomonadea;Tetratrichomonas;Tetratrichomonas buttreyi
U57769.1	Eukaryota;SAR;Alveolata;Ciliophora;Trichostomatia;Dasytricha;Dasytricha ruminantium
AY886861.1	Eukaryota;Excavata;Metamonada;Parabasalia;Trichomonadea;Tetratrichomonas;Tetratrichomonas brumpti
X87131.1	Eukaryota;Excavata;Metamonada;Parabasalia;Trichomonadea;Pentatrichomonoides;Pentatrichomonoides scroa
KY290401.1	Eukaryota;SAR;Stramenopiles;Incertae Sedis;Blastocystis;Blastocystis sp. subtype 3;Blastocystis sp. subtype 3
FJ711080.1	Eukaryota;Excavata;Metamonada;Parabasalia;Trichomonadea;Tetratrichomonas;Tetratrichomonas sp. LP
AY266475.1	Eukaryota;SAR;Stramenopiles;Incertae Sedis;Blastocystis;Blastocystis sp. R44;Blastocystis sp. R44
AY886872.1	Eukaryota;Excavata;Metamonada;Parabasalia;Trichomonadea;Tetratrichomonas;Tetratrichomonas limacis
U57765.1	Eukaryota;SAR;Alveolata;Ciliophora;Trichostomatia;Entodinium;Entodinium caudatum
KT438712.1	Eukaryota;SAR;Stramenopiles;Incertae Sedis;Blastocystis;Blastocystis sp.;Blastocystis sp.
AY266474.1	Eukaryota;SAR;Stramenopiles;Incertae Sedis;Blastocystis;Blastocystis cycluri;Blastocystis cycluri
HQ149982.1	Eukaryota;Excavata;Metamonada;Parabasalia;Trichomonadea;Tetratrichomonas;Tetratrichomonas sp. GSIA3
JX565058.1	Eukaryota;Excavata;Metamonada;Parabasalia;Trichomonadea;Tetratrichomonas;Tetratrichomonas buttreyi
AB032606.1	Eukaryota;SAR;Stramenopiles;Placididea;Wobblia;Wobblia lunata;Wobblia lunata
AB107968.1	Eukaryota;SAR;Stramenopiles;Incertae Sedis;Blastocystis;Blastocystis sp. MJ99-568;Blastocystis sp. MJ99-568
EF027355.1	Eukaryota;SAR;Stramenopiles;Bicosoecida;Cafeteria;Cafeteria sp. GOT180;Cafeteria sp. GOT180
AY758392.1	Eukaryota;Excavata;Metamonada;Parabasalia;Trichomonadea;Pentatrichomonas;Pentatrichomonas hominis
JX565027.1	Eukaryota;Excavata;Metamonada;Parabasalia;Trichomonadea;Pentatrichomonas;Pentatrichomonas hominis
KF447159.1	Eukaryota;SAR;Stramenopiles;Incertae Sedis;Blastocystis;Blastocystis sp. subtype 7 strain B;Blastocystis sp. subtype 7 strain B
HQ149991.1	Eukaryota;Excavata;Metamonada;Parabasalia;Trichomonadea;Tetratrichomonas;Tetratrichomonas sp. SENT3
AF479642.1	Eukaryota;Excavata;Metamonada;Parabasalia;Trichomonadea;Trichomitopsis;Trichomitopsis termopsidis
JX565045.1	Eukaryota;Excavata;Metamonada;Parabasalia;Trichomonadea;Tetratrichomonas;Tetratrichomonas buttreyi
KF002515.1	Eukaryota;SAR;Stramenopiles;Incertae Sedis;Blastocystis;Blastocystis hominis;Blastocystis hominis
GU827594.1	Eukaryota;Excavata;Metamonada;Fornicata;Carpediomonas-like organisms;Carpediemonas;Carpediemonas membranifera
JF927156.5	Eukaryota;Excavata;Metamonada;Parabasalia;Tritrichomonadea;Tritrichomonas;Tritrichomonas sp. BR-2011
KF002549.1	Eukaryota;SAR;Stramenopiles;Incertae Sedis;Blastocystis;Blastocystis hominis;Blastocystis hominis
KF002554.1	Eukaryota;SAR;Stramenopiles;Incertae Sedis;Blastocystis;Blastocystis hominis;Blastocystis hominis
FJ809939.1	Eukaryota;SAR;Stramenopiles;Incertae Sedis;Blastocystis;Blastocystis hominis;Blastocystis hominis
AB794981.1	Eukaryota;SAR;Alveolata;Ciliophora;Trichostomatia;Helicozoster;Helicozoster indicus
AY135406.1	Eukaryota;SAR;Stramenopiles;Incertae Sedis;Blastocystis;Blastocystis sp.;Blastocystis sp.
HQ149976.1	Eukaryota;Excavata;Metamonada;Parabasalia;Trichomonadea;Tetratrichomonas;Tetratrichomonas sp. MASP1
JX565081.1	Eukaryota;Excavata;Metamonada;Parabasalia;Trichomonadea;Tetratrichomonas;Tetratrichomonas gallinarum
KT438718.1	Eukaryota;SAR;Stramenopiles;Incertae Sedis;Blastocystis;Blastocystis sp.;Blastocystis sp.
KF002511.1	Eukaryota;SAR;Stramenopiles;Incertae Sedis;Blastocystis;Blastocystis hominis;Blastocystis hominis
EF209017.1	Eukaryota;SAR;Stramenopiles;Incertae Sedis;Blastocystis;Blastocystis sp. GERA3a;Blastocystis sp. GERA3a
AY590116.1	Eukaryota;SAR;Stramenopiles;Incertae Sedis;Blastocystis;Blastocystis cycluri;Blastocystis cycluri
JX565059.1	Eukaryota;Excavata;Metamonada;Parabasalia;Trichomonadea;Tetratrichomonas;Tetratrichomonas buttreyi
AY245112.1	Eukaryota;Excavata;Metamonada;Parabasalia;Trichomonadea;Tetratrichomonas;Tetratrichomonas gallinarum
JN116203.1	Eukaryota;SAR;Alveolata;Ciliophora;Trichostomatia;Entodinium;Entodinium sp. LDK-2011
AB070997.1	Eukaryota;SAR;Stramenopiles;Incertae Sedis;Blastocystis;Blastocystis sp. JM92-2;Blastocystis sp. JM92-2
AY245144.1	Eukaryota;Excavata;Metamonada;Parabasalia;Trichomonadea;Tetratrichomonas;Tetratrichomonas gallinarum
EU679346.1	Eukaryota;SAR;Stramenopiles;Incertae Sedis;Blastocystis;Blastocystis sp. OSU2;Blastocystis sp. OSU2
KF002524.1	Eukaryota;SAR;Stramenopiles;Incertae Sedis;Blastocystis;Blastocystis hominis;Blastocystis hominis
AB481099.1	Eukaryota;SAR;Alveolata;Ciliophora;Trichostomatia;Entodinium;Entodinium longinucleatum
KX234611.1	Eukaryota;SAR;Stramenopiles;Incertae Sedis;Blastocystis;Blastocystis sp. subtype 3;Blastocystis sp. subtype 3
JX565084.1	Eukaryota;Excavata;Metamonada;Parabasalia;Trichomonadea;Tetratrichomonas;Tetratrichomonas gallinarum
KF447172.1	Eukaryota;SAR;Stramenopiles;Incertae Sedis;Blastocystis;Blastocystis sp. subtype 7 strain B;Blastocystis sp. subtype 7 strain B
AF076958.1	Eukaryota;Excavata;Metamonada;Parabasalia;Hypotrichomonadea;Trichomitus;Trichomitus batrachorum
JX565033.1	Eukaryota;Excavata;Metamonada;Parabasalia;Trichomonadea;Pentatrichomonas;Pentatrichomonas hominis
AB091246.1	Eukaryota;SAR;Stramenopiles;Incertae Sedis;Blastocystis;Blastocystis sp. QQ98-4;Blastocystis sp. QQ98-4
KF002519.1	Eukaryota;SAR;Stramenopiles;Incertae Sedis;Blastocystis;Blastocystis hominis;Blastocystis hominis
EU427516.1	Eukaryota;SAR;Stramenopiles;Incertae Sedis;Blastocystis;Blastocystis sp. MKJ04-19;Blastocystis sp. MKJ04-19
GU992411.1	Eukaryota;SAR;Stramenopiles;Incertae Sedis;Blastocystis;Blastocystis sp. JEB-2010;Blastocystis sp. JEB-2010
KF002560.1	Eukaryota;SAR;Stramenopiles;Incertae Sedis;Blastocystis;Blastocystis hominis;Blastocystis hominis
AY886866.1	Eukaryota;Excavata;Metamonada;Parabasalia;Trichomonadea;Tetratrichomonas;Tetratrichomonas sp. PEKPR
KF002540.1	Eukaryota;SAR;Stramenopiles;Incertae Sedis;Blastocystis;Blastocystis hominis;Blastocystis hominis
JX565041.1	Eukaryota;Excavata;Metamonada;Parabasalia;Trichomonadea;Tetratrichomonas;Tetratrichomonas buttreyi
GU992417.1	Eukaryota;SAR;Stramenopiles;Incertae Sedis;Blastocystis;Blastocystis sp. JEB-2010;Blastocystis sp. JEB-2010
JX565049.1	Eukaryota;Excavata;Metamonada;Parabasalia;Trichomonadea;Tetratrichomonas;Tetratrichomonas buttreyi
KT438705.1	Eukaryota;SAR;Stramenopiles;Incertae Sedis;Blastocystis;Blastocystis sp.;Blastocystis sp.
U57771.1	Eukaryota;SAR;Alveolata;Ciliophora;Haptoria;Didinium;Didinium nasutum
AY590113.1	Eukaryota;SAR;Stramenopiles;Incertae Sedis;Blastocystis;Blastocystis ratti;Blastocystis ratti
KF002562.1	Eukaryota;SAR;Stramenopiles;Incertae Sedis;Blastocystis;Blastocystis hominis;Blastocystis hominis
KF002553.1	Eukaryota;SAR;Stramenopiles;Incertae Sedis;Blastocystis;Blastocystis hominis;Blastocystis hominis
AY618265.1	Eukaryota;SAR;Stramenopiles;Incertae Sedis;Blastocystis;Blastocystis hominis;Blastocystis hominis
AY135407.1	Eukaryota;SAR;Stramenopiles;Incertae Sedis;Blastocystis;Blastocystis sp.;Blastocystis sp.
AY886856.1	Eukaryota;Excavata;Metamonada;Parabasalia;Trichomonadea;Tetratrichomonas;Tetratrichomonas sp. BON6
AB175931.1	Eukaryota;SAR;Stramenopiles;Peronosporomycetes;Saprolegnia;Saprolegnia sp. THMK0306;Saprolegnia sp. THMK0306
KF002548.1	Eukaryota;SAR;Stramenopiles;Incertae Sedis;Blastocystis;Blastocystis hominis;Blastocystis hominis
AY590110.1	Eukaryota;SAR;Stramenopiles;Incertae Sedis;Blastocystis;Blastocystis hominis;Blastocystis hominis
AF199449.1	Eukaryota;Excavata;Metamonada;Fornicata;D_5__Giardiinae;Giardia;Giardia intestinalis
GU992412.1	Eukaryota;SAR;Stramenopiles;Incertae Sedis;Blastocystis;Blastocystis sp. JEB-2010;Blastocystis sp. JEB-2010
AB443595.1	Eukaryota;Excavata;Metamonada;Parabasalia;Trichonymphea;Barbulanympha;Barbulanympha ufalula
AB534184.1	Eukaryota;SAR;Alveolata;Ciliophora;Trichostomatia;Blepharocorys;Blepharocorys curvigula
AY135408.1	Eukaryota;SAR;Stramenopiles;Incertae Sedis;Blastocystis;Blastocystis sp.;Blastocystis sp.
KF002559.1	Eukaryota;SAR;Stramenopiles;Incertae Sedis;Blastocystis;Blastocystis hominis;Blastocystis hominis
JX565072.1	Eukaryota;Excavata;Metamonada;Parabasalia;Hypotrichomonadea;Trichomitus;Trichomitus batrachorum
AF199450.1	Eukaryota;Excavata;Metamonada;Fornicata;D_5__Giardiinae;Giardia;Giardia intestinalis
GQ903678.1	Eukaryota;SAR;Alveolata;Ciliophora;Trichostomatia;Balantidium;Neobalantidium coli
AY618266.1	Eukaryota;SAR;Stramenopiles;Incertae Sedis;Blastocystis;Blastocystis hominis;Blastocystis hominis
AB070992.1	Eukaryota;SAR;Stramenopiles;Incertae Sedis;Blastocystis;Blastocystis hominis;Blastocystis hominis
JX132138.1	Eukaryota;SAR;Stramenopiles;Incertae Sedis;Blastocystis;uncultured Blastocystis;uncultured Blastocystis
KC138681.1	Eukaryota;SAR;Stramenopiles;Incertae Sedis;Blastocystis;Blastocystis sp. ST9;Blastocystis sp. ST9
KY290427.1	Eukaryota;SAR;Stramenopiles;Incertae Sedis;Blastocystis;Blastocystis sp. subtype 3;Blastocystis sp. subtype 3
AY055800.1	Eukaryota;Excavata;Metamonada;Parabasalia;Tritrichomonadea;Tritrichomonas;Tritrichomonas suis
DQ431243.1	Eukaryota;SAR;Stramenopiles;Opalinata;Karotomorpha sp. ROP8;Karotomorpha sp. ROP8;Karotomorpha sp. ROP8
AB091248.1	Eukaryota;SAR;Stramenopiles;Incertae Sedis;Blastocystis;Blastocystis sp. SY94-3;Blastocystis sp. SY94-3
AY245113.1	Eukaryota;Excavata;Metamonada;Parabasalia;Trichomonadea;Tetratrichomonas;Tetratrichomonas gallinarum
U57764.1	Eukaryota;SAR;Alveolata;Ciliophora;Trichostomatia;Diplodinium;Diplodinium dentatum
AF029764.1	Eukaryota;SAR;Alveolata;Ciliophora;Haptoria;Dileptus;Dileptus sp.
AB070989.1	Eukaryota;SAR;Stramenopiles;Incertae Sedis;Blastocystis;Blastocystis hominis;Blastocystis hominis
JQ974945.1	Eukaryota;SAR;Stramenopiles;Incertae Sedis;Blastocystis;Blastocystis sp. subtype 8;Blastocystis sp. subtype 8
HQ149988.1	Eukaryota;Excavata;Metamonada;Parabasalia;Trichomonadea;Tetratrichomonas;Tetratrichomonas sp. PAN10
AF174366.1	Eukaryota;SAR;Stramenopiles;Bicosoecida;Cafeteria sp. EPM1;Cafeteria sp. EPM1;Cafeteria sp. EPM1
AY886851.1	Eukaryota;Excavata;Metamonada;Parabasalia;Trichomonadea;Tetratrichomonas;Tetratrichomonas sp. IVB
KF002516.1	Eukaryota;SAR;Stramenopiles;Incertae Sedis;Blastocystis;Blastocystis hominis;Blastocystis hominis
JX565034.1	Eukaryota;Excavata;Metamonada;Parabasalia;Trichomonadea;Pentatrichomonas;Pentatrichomonas hominis
FJ711082.1	Eukaryota;Excavata;Metamonada;Parabasalia;Trichomonadea;Tetratrichomonas;Tetratrichomonas sp. LP
KF002523.1	Eukaryota;SAR;Stramenopiles;Incertae Sedis;Blastocystis;Blastocystis hominis;Blastocystis hominis
AF029763.1	Eukaryota;SAR;Alveolata;Ciliophora;Trichostomatia;Balantidium;Neobalantidium coli
AB070994.1	Eukaryota;SAR;Stramenopiles;Incertae Sedis;Blastocystis;Blastocystis sp. CK92-4;Blastocystis sp. CK92-4
JX565031.1	Eukaryota;Excavata;Metamonada;Parabasalia;Trichomonadea;Pentatrichomonas;Pentatrichomonas hominis
AF174364.1	Eukaryota;SAR;Stramenopiles;Bicosoecida;Cafeteria;Cafeteria roenbergensis;Cafeteria roenbergensis
AB070991.1	Eukaryota;SAR;Stramenopiles;Incertae Sedis;Blastocystis;Blastocystis hominis;Blastocystis hominis
KT438708.1	Eukaryota;SAR;Stramenopiles;Incertae Sedis;Blastocystis;Blastocystis sp.;Blastocystis sp.
AY590115.1	Eukaryota;SAR;Stramenopiles;Incertae Sedis;Blastocystis;Blastocystis lapemi;Blastocystis lapemi
AY266467.1	Eukaryota;SAR;Stramenopiles;Incertae Sedis;Blastocystis;Blastocystis sp. AFJ96-T8;Blastocystis sp. AFJ96-T8
U51151.1	Eukaryota;SAR;Stramenopiles;Incertae Sedis;Blastocystis;Blastocystis hominis;Blastocystis hominis
GU827591.1	Eukaryota;Excavata;Metamonada;Fornicata;Carpediomonas-like organisms;Ergobibamus;Carpediemonas sp. NC
DQ412634.1	Eukaryota;Excavata;Metamonada;Parabasalia;Trichomonadea;Tetratrichomonas;Tetratrichomonas sp. 2003-5001
EU445488.1	Eukaryota;SAR;Stramenopiles;Incertae Sedis;Blastocystis;Blastocystis sp. M2;Blastocystis sp. M2
KC148208.1	Eukaryota;SAR;Stramenopiles;Incertae Sedis;Blastocystis;Blastocystis sp. subtype 17 Gundi;Blastocystis sp. subtype 17 Gundi
KF002528.1	Eukaryota;SAR;Stramenopiles;Incertae Sedis;Blastocystis;Blastocystis hominis;Blastocystis hominis
AM158448.1	Eukaryota;SAR;Alveolata;Ciliophora;Trichostomatia;Entodinium;Entodinium bursa
KM057846.1	Eukaryota;SAR;Alveolata;Ciliophora;Trichostomatia;Balantidium;Balantidium duodeni
KT438703.1	Eukaryota;SAR;Stramenopiles;Incertae Sedis;Blastocystis;Blastocystis sp. HJ05-4;Blastocystis sp. HJ05-4
EU647885.1	Eukaryota;Excavata;Metamonada;Parabasalia;Tritrichomonadea;Histomonas;Histomonas meleagridis
AY247749.1	Eukaryota;Excavata;Metamonada;Parabasalia;Trichomonadea;Tetratrichomonas;Tetratrichomonas sp. TXB5
AJ238655.1	Eukaryota;SAR;Stramenopiles;Peronosporomycetes;Saprolegnia;Saprolegnia ferax;Saprolegnia ferax
KF447169.1	Eukaryota;SAR;Stramenopiles;Incertae Sedis;Blastocystis;Blastocystis sp. subtype 7 strain B;Blastocystis sp. subtype 7 strain B
KX618192.1	Eukaryota;SAR;Stramenopiles;Incertae Sedis;Blastocystis;Blastocystis sp. subtype 3;Blastocystis sp. subtype 3
JQ677148.1	Eukaryota;Excavata;Metamonada;Parabasalia;Tritrichomonadea;Dientamoeba;Dientamoeba fragilis
AY886848.1	Eukaryota;Excavata;Metamonada;Parabasalia;Trichomonadea;Tetratrichomonas;Tetratrichomonas sp. ANOA
AB091241.1	Eukaryota;SAR;Stramenopiles;Incertae Sedis;Blastocystis;Blastocystis hominis;Blastocystis hominis
HQ149992.1	Eukaryota;Excavata;Metamonada;Parabasalia;Trichomonadea;Tetratrichomonas;Tetratrichomonas sp. PAN1
AY886858.1	Eukaryota;Excavata;Metamonada;Parabasalia;Trichomonadea;Tetratrichomonas;Tetratrichomonas sp. COL
EF209019.1	Eukaryota;SAR;Stramenopiles;Incertae Sedis;Blastocystis;Blastocystis sp. KINIX2;Blastocystis sp. KINIX2
KX234625.1	Eukaryota;SAR;Stramenopiles;Incertae Sedis;Blastocystis;Blastocystis sp. subtype 3;Blastocystis sp. subtype 3
HQ149985.1	Eukaryota;Excavata;Metamonada;Parabasalia;Trichomonadea;Tetratrichomonas;Tetratrichomonas sp. PAN6
AB795031.1	Eukaryota;SAR;Alveolata;Ciliophora;Trichostomatia;Cycloposthium;Cycloposthium bipalmatum
KF002547.1	Eukaryota;SAR;Stramenopiles;Incertae Sedis;Blastocystis;Blastocystis hominis;Blastocystis hominis
JX565060.1	Eukaryota;Excavata;Metamonada;Parabasalia;Hypotrichomonadea;Trichomitus;Trichomitus batrachorum
AF042486.1	Eukaryota;SAR;Alveolata;Ciliophora;Trichostomatia;Macropodinium;Macropodinium yalabense
GU992415.1	Eukaryota;SAR;Stramenopiles;Incertae Sedis;Blastocystis;Blastocystis sp. JEB-2010;Blastocystis sp. JEB-2010
AY245114.1	Eukaryota;Excavata;Metamonada;Parabasalia;Trichomonadea;Tetratrichomonas;Tetratrichomonas gallinarum
AY245109.1	Eukaryota;Excavata;Metamonada;Parabasalia;Trichomonadea;Tetratrichomonas;Tetratrichomonas gallinarum
DQ366343.1	Eukaryota;SAR;Stramenopiles;Incertae Sedis;Blastocystis;Blastocystis hominis;Blastocystis hominis
U57766.1	Eukaryota;SAR;Alveolata;Ciliophora;Trichostomatia;Eudiplodinium;Eudiplodinium maggii
KF002532.1	Eukaryota;SAR;Stramenopiles;Incertae Sedis;Blastocystis;Blastocystis hominis;Blastocystis hominis
DQ412633.1	Eukaryota;Excavata;Metamonada;Parabasalia;Trichomonadea;Tetratrichomonas;Tetratrichomonas sp. 2003-5000
JX565046.1	Eukaryota;Excavata;Metamonada;Parabasalia;Trichomonadea;Tetratrichomonas;Tetratrichomonas buttreyi
FJ711079.1	Eukaryota;Excavata;Metamonada;Parabasalia;Trichomonadea;Tetratrichomonas;Tetratrichomonas sp. LP
AM158444.1	Eukaryota;SAR;Alveolata;Ciliophora;Trichostomatia;Entodinium;Entodinium caudatum
EU427518.1	Eukaryota;SAR;Stramenopiles;Incertae Sedis;Blastocystis;Blastocystis sp. MWJ03-1;Blastocystis sp. MWJ03-1
JX565032.1	Eukaryota;Excavata;Metamonada;Parabasalia;Trichomonadea;Pentatrichomonas;Pentatrichomonas hominis
DQ412640.1	Eukaryota;Excavata;Metamonada;Parabasalia;Trichomonadea;Pentatrichomonas;Pentatrichomonas hominis
HQ149973.1	Eukaryota;Excavata;Metamonada;Parabasalia;Trichomonadea;Tetratrichomonas;Tetratrichomonas sp. MA4
KY290400.1	Eukaryota;SAR;Stramenopiles;Incertae Sedis;Blastocystis;Blastocystis sp. subtype 3;Blastocystis sp. subtype 3
AY886855.1	Eukaryota;Excavata;Metamonada;Parabasalia;Trichomonadea;Tetratrichomonas;Tetratrichomonas sp. BOMB3
AF466751.1	Eukaryota;Excavata;Metamonada;Parabasalia;Tritrichomonadea;Tritrichomonas;Tritrichomonas suis
KX351984.1	Eukaryota;SAR;Stramenopiles;Incertae Sedis;Blastocystis;Blastocystis sp. subtype 3;Blastocystis sp. subtype 3
AF408426.1	Eukaryota;SAR;Stramenopiles;Incertae Sedis;Blastocystis;Blastocystis hominis;Blastocystis hominis
AB091245.1	Eukaryota;SAR;Stramenopiles;Incertae Sedis;Blastocystis;Blastocystis sp. QQ98-4;Blastocystis sp. QQ98-4
AY338473.1	Eukaryota;Excavata;Metamonada;Parabasalia;Trichomonadea;Trichomonas;Trichomonas vaginalis
JX565053.1	Eukaryota;Excavata;Metamonada;Parabasalia;Trichomonadea;Tetratrichomonas;Tetratrichomonas buttreyi
JX565056.1	Eukaryota;Excavata;Metamonada;Parabasalia;Trichomonadea;Tetratrichomonas;Tetratrichomonas buttreyi
HQ149984.1	Eukaryota;Excavata;Metamonada;Parabasalia;Trichomonadea;Tetratrichomonas;Tetratrichomonas sp. JIMBO1
AY886857.1	Eukaryota;Excavata;Metamonada;Parabasalia;Trichomonadea;Tetratrichomonas;Tetratrichomonas sp. BUVK
KF447162.1	Eukaryota;SAR;Stramenopiles;Incertae Sedis;Blastocystis;Blastocystis sp. subtype 7 strain B;Blastocystis sp. subtype 7 strain B
AY055802.1	Eukaryota;Excavata;Metamonada;Parabasalia;Tritrichomonadea;Tritrichomonas;Tritrichomonas augusta
AB107971.1	Eukaryota;SAR;Stramenopiles;Incertae Sedis;Blastocystis;Blastocystis sp. BJ99-319;Blastocystis sp. BJ99-319
KT438706.1	Eukaryota;SAR;Stramenopiles;Incertae Sedis;Blastocystis;Blastocystis sp.;Blastocystis sp.
AF408427.1	Eukaryota;SAR;Stramenopiles;Incertae Sedis;Blastocystis;Blastocystis hominis;Blastocystis hominis
AF298821.1	Eukaryota;SAR;Alveolata;Ciliophora;Trichostomatia;Bitricha;Bitricha tasmaniensis
FJ794902.1	Eukaryota;SAR;Stramenopiles;Peronosporomycetes;Leptolegnia;Saprolegnia sp. SAP1;Saprolegnia sp. SAP1
AB070995.1	Eukaryota;SAR;Stramenopiles;Incertae Sedis;Blastocystis;Blastocystis sp. QQ93-3;Blastocystis sp. QQ93-3
AB794976.1	Eukaryota;SAR;Alveolata;Ciliophora;Trichostomatia;Blepharocorys;Blepharocorys angusta
AY886864.1	Eukaryota;Excavata;Metamonada;Parabasalia;Trichomonadea;Tetratrichomonas;Tetratrichomonas sp. PB
DQ412635.1	Eukaryota;Excavata;Metamonada;Parabasalia;Trichomonadea;Tetratrichomonas;Tetratrichomonas sp. 2003-5003
AM493687.1	Eukaryota;SAR;Stramenopiles;Bicosoecida;Cafeteria;Cafeteria sp. CAFSW0510;Cafeteria sp. CAFSW0510
KX352024.1	Eukaryota;SAR;Stramenopiles;Incertae Sedis;Blastocystis;Blastocystis sp. subtype 3;Blastocystis sp. subtype 3
EU427519.1	Eukaryota;SAR;Stramenopiles;Incertae Sedis;Blastocystis;Blastocystis sp. MWJ03-2;Blastocystis sp. MWJ03-2
AF298818.1	Eukaryota;SAR;Alveolata;Ciliophora;Trichostomatia;Polycosta;Polycosta turniae
AB107970.1	Eukaryota;SAR;Stramenopiles;Incertae Sedis;Blastocystis;Blastocystis sp. MJ99-132;Blastocystis sp. MJ99-132
AB794978.1	Eukaryota;SAR;Alveolata;Ciliophora;Trichostomatia;Blepharocorys;Blepharocorys uncinata
AB183887.1	Eukaryota;Excavata;Metamonada;Parabasalia;Gf10 symbiont group;uncultured parabasalid eukaryote;uncultured parabasalid eukaryote
DQ412636.1	Eukaryota;Excavata;Metamonada;Parabasalia;Trichomonadea;Tetratrichomonas;Tetratrichomonas sp. 2002-5001
JX515400.1	Eukaryota;Excavata;Metamonada;Parabasalia;Hypotrichomonadea;Trichomitus;Trichomitus sp. 1 ex Geochelone sulcata
U51152.1	Eukaryota;SAR;Stramenopiles;Incertae Sedis;Blastocystis;Blastocystis sp.;Blastocystis sp.
U20351.1	Eukaryota;Excavata;Metamonada;Fornicata;D_5__Giardiinae;Giardia;Giardia sp.
AY886852.1	Eukaryota;Excavata;Metamonada;Parabasalia;Trichomonadea;Tetratrichomonas;Tetratrichomonas sp. IVB
AY590105.1	Eukaryota;SAR;Stramenopiles;Incertae Sedis;Blastocystis;Blastocystis hominis;Blastocystis hominis
Z17210.1	Eukaryota;Excavata;Metamonada;Fornicata;D_5__Giardiinae;Giardia;Giardia ardeae
AF298824.1	Eukaryota;SAR;Alveolata;Ciliophora;Trichostomatia;Bandia;Bandia cribbi
AF439782.1	Eukaryota;SAR;Stramenopiles;Incertae Sedis;Blastocystis;Blastocystis hominis;Blastocystis hominis
AY055803.1	Eukaryota;Excavata;Metamonada;Parabasalia;Tritrichomonadea;Tritrichomonas;Tritrichomonas nonconforma
KF002537.1	Eukaryota;SAR;Stramenopiles;Incertae Sedis;Blastocystis;Blastocystis hominis;Blastocystis hominis
KY290407.1	Eukaryota;SAR;Stramenopiles;Incertae Sedis;Blastocystis;Blastocystis sp. subtype 3;Blastocystis sp. subtype 3
KF002542.1	Eukaryota;SAR;Stramenopiles;Incertae Sedis;Blastocystis;Blastocystis hominis;Blastocystis hominis
AY266469.1	Eukaryota;SAR;Stramenopiles;Incertae Sedis;Blastocystis;Blastocystis sp. AFJ96-H1;Blastocystis sp. AFJ96-H1
AY886867.1	Eukaryota;Excavata;Metamonada;Parabasalia;Trichomonadea;Tetratrichomonas;Tetratrichomonas buttreyi
AY135403.1	Eukaryota;SAR;Stramenopiles;Incertae Sedis;Blastocystis;Blastocystis sp.;Blastocystis sp.
AB070996.1	Eukaryota;SAR;Stramenopiles;Incertae Sedis;Blastocystis;Blastocystis sp. QQ98-4;Blastocystis sp. QQ98-4
KF002539.1	Eukaryota;SAR;Stramenopiles;Incertae Sedis;Blastocystis;Blastocystis hominis;Blastocystis hominis
AY245146.1	Eukaryota;Excavata;Metamonada;Parabasalia;Trichomonadea;Tetratrichomonas;Tetratrichomonas gallinarum
KF002534.1	Eukaryota;SAR;Stramenopiles;Incertae Sedis;Blastocystis;Blastocystis hominis;Blastocystis hominis
EU445491.1	Eukaryota;SAR;Stramenopiles;Incertae Sedis;Blastocystis;Blastocystis sp. M24;Blastocystis sp. M24
AY590112.1	Eukaryota;SAR;Stramenopiles;Incertae Sedis;Blastocystis;Blastocystis pythoni;Blastocystis pythoni
DQ157272.1	Eukaryota;Excavata;Metamonada;Fornicata;D_5__Giardiinae;Giardia;Giardia intestinalis
AY886870.1	Eukaryota;Excavata;Metamonada;Parabasalia;Trichomonadea;Tetratrichomonas;Tetratrichomonas brumpti
X65063.2961	Eukaryota;Excavata;Metamonada;Fornicata;D_5__Giardiinae;Giardia;Giardia muris
KT438711.1	Eukaryota;SAR;Stramenopiles;Incertae Sedis;Blastocystis;Blastocystis sp.;Blastocystis sp.
KF447158.1	Eukaryota;SAR;Stramenopiles;Incertae Sedis;Blastocystis;Blastocystis sp. subtype 7 strain B;Blastocystis sp. subtype 7 strain B
KC148211.1	Eukaryota;SAR;Stramenopiles;Incertae Sedis;Blastocystis;Blastocystis sp. subtype 15 MA7;Blastocystis sp. subtype 15 MA7
AY618267.1	Eukaryota;SAR;Stramenopiles;Incertae Sedis;Blastocystis;Blastocystis hominis;Blastocystis hominis
AB032220.1	Eukaryota;Excavata;Metamonada;Parabasalia;Gf10 symbiont group;Glyptotermes fuscus parabasalian symbiont clone Gf10;Glyptotermes fuscus parabasalian symbiont clone Gf10
KC953859.1	Eukaryota;Excavata;Metamonada;Parabasalia;Trichomonadea;Simplicimonas;Simplicimonas similis
AB091239.1	Eukaryota;SAR;Stramenopiles;Incertae Sedis;Blastocystis;Blastocystis hominis;Blastocystis hominis
KC148207.1	Eukaryota;SAR;Stramenopiles;Incertae Sedis;Blastocystis;Blastocystis sp. subtype 10 CA6;Blastocystis sp. subtype 10 CA6
KF002522.1	Eukaryota;SAR;Stramenopiles;Incertae Sedis;Blastocystis;Blastocystis hominis;Blastocystis hominis
EU215374.1	Eukaryota;Excavata;Metamonada;Parabasalia;Trichomonadea;Trichomonas;Trichomonas gallinae
AF466750.1	Eukaryota;Excavata;Metamonada;Parabasalia;Tritrichomonadea;Tritrichomonas;Tritrichomonas suis
DQ411864.1	Eukaryota;SAR;Alveolata;Ciliophora;Haptoria;Loxophyllum;Loxophyllum rostratum
AF473852.1	Eukaryota;Excavata;Metamonada;Fornicata;D_5__Giardiinae;Giardia;Giardia intestinalis
AM158449.1	Eukaryota;SAR;Alveolata;Ciliophora;Trichostomatia;Entodinium;Entodinium nanellum
AB091243.1	Eukaryota;SAR;Stramenopiles;Incertae Sedis;Blastocystis;Blastocystis sp. QQ93-3;Blastocystis sp. QQ93-3
KJ124724.1	Eukaryota;SAR;Alveolata;Ciliophora;Trichostomatia;Balantidium;Balantidium polyvacuolum
AF145353.1	Eukaryota;SAR;Alveolata;Ciliophora;Clevelandellida;Nyctotheroides;Nyctotheroides deslierresae
AB091249.1	Eukaryota;SAR;Stramenopiles;Incertae Sedis;Blastocystis;Blastocystis sp. SY94-7;Blastocystis sp. SY94-7
JX565047.1	Eukaryota;Excavata;Metamonada;Parabasalia;Trichomonadea;Tetratrichomonas;Tetratrichomonas buttreyi
KT438710.1	Eukaryota;SAR;Stramenopiles;Incertae Sedis;Blastocystis;Blastocystis sp.;Blastocystis sp.
KF002557.1	Eukaryota;SAR;Stramenopiles;Incertae Sedis;Blastocystis;Blastocystis hominis;Blastocystis hominis
AB794977.1	Eukaryota;SAR;Alveolata;Ciliophora;Trichostomatia;Blepharocorys;Blepharocorys jubata
EU679348.1	Eukaryota;SAR;Stramenopiles;Incertae Sedis;Blastocystis;Blastocystis sp. OSU13;Blastocystis sp. OSU13
AY266468.1	Eukaryota;SAR;Stramenopiles;Incertae Sedis;Blastocystis;Blastocystis sp. AFJ96-U12;Blastocystis sp. AFJ96-U12
KF002551.1	Eukaryota;SAR;Stramenopiles;Incertae Sedis;Blastocystis;Blastocystis hominis;Blastocystis hominis
KF002520.1	Eukaryota;SAR;Stramenopiles;Incertae Sedis;Blastocystis;Blastocystis hominis;Blastocystis hominis
HQ149972.1	Eukaryota;Excavata;Metamonada;Parabasalia;Trichomonadea;Tetratrichomonas;Tetratrichomonas sp. MA3
KT438707.1	Eukaryota;SAR;Stramenopiles;Incertae Sedis;Blastocystis;Blastocystis sp.;Blastocystis sp.
AB793777.1	Eukaryota;SAR;Alveolata;Ciliophora;Trichostomatia;Triplumaria;Triplumaria sukuna
AM158466.1	Eukaryota;SAR;Alveolata;Ciliophora;Trichostomatia;Entodinium;Entodinium simplex
AF124609.1	Eukaryota;Excavata;Metamonada;Parabasalia;Trichomonadea;Pentatrichomonas;Pentatrichomonas hominis
AB091233.1	Eukaryota;SAR;Stramenopiles;Incertae Sedis;Blastocystis;Blastocystis hominis;Blastocystis hominis
AY338474.1	Eukaryota;Excavata;Metamonada;Parabasalia;Trichomonadea;Trichomonas;Trichomonas vaginalis
AB071000.1	Eukaryota;SAR;Stramenopiles;Incertae Sedis;Blastocystis;Blastocystis sp. RN94-9;Blastocystis sp. RN94-9
DQ411861.1	Eukaryota;SAR;Alveolata;Ciliophora;Haptoria;Enchelys;Enchelys polynucleata
AJ920323.1	Eukaryota;Excavata;Metamonada;Parabasalia;Tritrichomonadea;Histomonas;Histomonas meleagridis
HQ149981.1	Eukaryota;Excavata;Metamonada;Parabasalia;Trichomonadea;Tetratrichomonas;Tetratrichomonas sp. GSIA2
AY886860.1	Eukaryota;Excavata;Metamonada;Parabasalia;Trichomonadea;Tetratrichomonas;Tetratrichomonas sp. GECA1
KC148209.1	Eukaryota;SAR;Stramenopiles;Incertae Sedis;Blastocystis;Blastocystis sp. subtype 13 Mousedeer;Blastocystis sp. subtype 13 Mousedeer
AY886869.1	Eukaryota;Excavata;Metamonada;Parabasalia;Trichomonadea;Tetratrichomonas;Tetratrichomonas buttreyi
JX565043.1	Eukaryota;Excavata;Metamonada;Parabasalia;Trichomonadea;Tetratrichomonas;Tetratrichomonas buttreyi
AJ920324.1	Eukaryota;Excavata;Metamonada;Parabasalia;Trichomonadea;Tetratrichomonas;Tetratrichomonas gallinarum
JX565052.1	Eukaryota;Excavata;Metamonada;Parabasalia;Trichomonadea;Tetratrichomonas;Tetratrichomonas buttreyi
KY290430.1	Eukaryota;SAR;Stramenopiles;Incertae Sedis;Blastocystis;Blastocystis sp. subtype 3;Blastocystis sp. subtype 3
AY380823.1	Eukaryota;SAR;Alveolata;Ciliophora;Trichostomatia;Bandia;Bandia deveneyi
AY135412.1	Eukaryota;SAR;Stramenopiles;Incertae Sedis;Blastocystis;Blastocystis sp.;Blastocystis sp.
AB107961.1	Eukaryota;SAR;Stramenopiles;Incertae Sedis;Blastocystis;Blastocystis sp. PJ99-154;Blastocystis sp. PJ99-154
AF006677.1	Eukaryota;Excavata;Metamonada;Fornicata;D_5__Giardiinae;Giardia;Giardia microti
KF447173.1	Eukaryota;SAR;Stramenopiles;Incertae Sedis;Blastocystis;Blastocystis sp. subtype 7 strain B;Blastocystis sp. subtype 7 strain B
KF002527.1	Eukaryota;SAR;Stramenopiles;Incertae Sedis;Blastocystis;Blastocystis hominis;Blastocystis hominis
AY266470.1	Eukaryota;SAR;Stramenopiles;Incertae Sedis;Blastocystis;Blastocystis sp. AFJ96-H12;Blastocystis sp. AFJ96-H12
L26447.3	Eukaryota;SAR;Alveolata;Ciliophora;Haptoria;Homalozoon;Homalozoon vermiculare
EU215370.1	Eukaryota;Excavata;Metamonada;Parabasalia;Trichomonadea;Trichomonas;Trichomonas sp. RWG-2007-2
KF002543.1	Eukaryota;SAR;Stramenopiles;Incertae Sedis;Blastocystis;Blastocystis hominis;Blastocystis hominis
HQ149983.1	Eukaryota;Excavata;Metamonada;Parabasalia;Trichomonadea;Tetratrichomonas;Tetratrichomonas sp. PAN7
EF632077.1	Eukaryota;SAR;Alveolata;Ciliophora;Trichostomatia;Cycloposthium;Cycloposthium edentatum
AB794982.1	Eukaryota;SAR;Alveolata;Ciliophora;Trichostomatia;Latteuria;Latteuria polyfaria
AF298820.1	Eukaryota;SAR;Alveolata;Ciliophora;Trichostomatia;Macropodinium;Macropodinium ennuensis
AY245119.1	Eukaryota;Excavata;Metamonada;Parabasalia;Trichomonadea;Tetratrichomonas;Tetratrichomonas sp. TXO6
AB086898.1	Eukaryota;SAR;Stramenopiles;Peronosporomycetes;Saprolegnia;Saprolegnia parasitica;Saprolegnia parasitica
HQ149986.1	Eukaryota;Excavata;Metamonada;Parabasalia;Trichomonadea;Tetratrichomonas;Tetratrichomonas sp. PAN8
DQ412644.1	Eukaryota;Excavata;Metamonada;Parabasalia;Trichomonadea;Pseudotrichomonas;Pseudotrichomonas sp. 2003-5005
AB091234.1	Eukaryota;SAR;Stramenopiles;Incertae Sedis;Blastocystis;Blastocystis hominis;Blastocystis hominis
AY244620.1	Eukaryota;SAR;Stramenopiles;Incertae Sedis;Blastocystis;Blastocystis hominis;Blastocystis hominis
JX565048.1	Eukaryota;Excavata;Metamonada;Parabasalia;Trichomonadea;Tetratrichomonas;Tetratrichomonas buttreyi
AB533538.1	Eukaryota;SAR;Alveolata;Ciliophora;Trichostomatia;Triplumaria;Triplumaria selenica
AB535215.1	Eukaryota;SAR;Alveolata;Ciliophora;Trichostomatia;Metadinium;Metadinium medium
AF042485.1	Eukaryota;SAR;Alveolata;Ciliophora;Trichostomatia;Cycloposthium;Cycloposthium sp.
KF002512.1	Eukaryota;SAR;Stramenopiles;Incertae Sedis;Blastocystis;Blastocystis hominis;Blastocystis hominis
AY590109.1	Eukaryota;SAR;Stramenopiles;Incertae Sedis;Blastocystis;Blastocystis hominis;Blastocystis hominis
JX565036.1	Eukaryota;Excavata;Metamonada;Parabasalia;Trichomonadea;Pentatrichomonas;Pentatrichomonas hominis
JN116205.1	Eukaryota;SAR;Alveolata;Ciliophora;Trichostomatia;Entodinium;Entodinium sp. LDK-2011
HQ149995.1	Eukaryota;Excavata;Metamonada;Parabasalia;Trichomonadea;Tetratrichomonas;Tetratrichomonas sp. PAN5
EU445485.1	Eukaryota;SAR;Stramenopiles;Incertae Sedis;Blastocystis;Blastocystis sp. C1;Blastocystis sp. C1
AY247748.1	Eukaryota;Excavata;Metamonada;Parabasalia;Trichomonadea;Trichomonas;Trichomonas canistomae
JX565040.1	Eukaryota;Excavata;Metamonada;Parabasalia;Trichomonadea;Tetratrichomonas;Tetratrichomonas buttreyi
KY290429.1	Eukaryota;SAR;Stramenopiles;Incertae Sedis;Blastocystis;Blastocystis sp. subtype 3;Blastocystis sp. subtype 3
AB794983.1	Eukaryota;SAR;Alveolata;Ciliophora;Trichostomatia;Latteuria;Latteuria media
HQ909890.1	Eukaryota;SAR;Stramenopiles;Incertae Sedis;Blastocystis;Blastocystis sp. subtype 3;Blastocystis sp. subtype 3
KT438709.1	Eukaryota;SAR;Stramenopiles;Incertae Sedis;Blastocystis;Blastocystis sp.;Blastocystis sp.
JN116204.1	Eukaryota;SAR;Alveolata;Ciliophora;Trichostomatia;Entodinium;Entodinium sp. LDK-2011
AB530165.1	Eukaryota;SAR;Alveolata;Ciliophora;Trichostomatia;Cycloposthium;Cycloposthium bipalmatum
HQ149979.1	Eukaryota;Excavata;Metamonada;Parabasalia;Trichomonadea;Tetratrichomonas;Tetratrichomonas buttreyi
KT860979.1	Eukaryota;SAR;Stramenopiles;Bicosoecida;Cafeteria;Pseudobodo tremulans;Pseudobodo tremulans
DQ412643.1	Eukaryota;Excavata;Metamonada;Parabasalia;Trichomonadea;Pentatrichomonas;Pentatrichomonas hominis
AY956324.1	Eukaryota;SAR;Stramenopiles;Incertae Sedis;Blastocystis;Blastocystis hominis;Blastocystis hominis
AY117416.1	Eukaryota;Excavata;Metamonada;Fornicata;Carpediomonas-like organisms;Carpediemonas;Carpediemonas membranifera
HQ149990.1	Eukaryota;Excavata;Metamonada;Parabasalia;Trichomonadea;Tetratrichomonas;Tetratrichomonas sp. PAN2
KT438717.1	Eukaryota;SAR;Stramenopiles;Incertae Sedis;Blastocystis;Blastocystis sp.;Blastocystis sp.
AB091250.1	Eukaryota;SAR;Stramenopiles;Incertae Sedis;Blastocystis;Blastocystis sp. SY94-7;Blastocystis sp. SY94-7
KF002541.1	Eukaryota;SAR;Stramenopiles;Incertae Sedis;Blastocystis;Blastocystis hominis;Blastocystis hominis
FJ032655.1	Eukaryota;SAR;Stramenopiles;Bicosoecida;Cafeteria;Cafeteria roenbergensis;Cafeteria roenbergensis
KF002517.1	Eukaryota;SAR;Stramenopiles;Incertae Sedis;Blastocystis;Blastocystis hominis;Blastocystis hominis
EF209016.1	Eukaryota;SAR;Stramenopiles;Incertae Sedis;Blastocystis;Blastocystis sp. GERA3b;Blastocystis sp. GERA3b
KF002513.1	Eukaryota;SAR;Stramenopiles;Incertae Sedis;Blastocystis;Blastocystis hominis;Blastocystis hominis
AY244619.1	Eukaryota;SAR;Stramenopiles;Incertae Sedis;Blastocystis;Blastocystis hominis;Blastocystis hominis
AY245110.1	Eukaryota;Excavata;Metamonada;Parabasalia;Trichomonadea;Tetratrichomonas;Tetratrichomonas gallinarum
HQ149980.1	Eukaryota;Excavata;Metamonada;Parabasalia;Trichomonadea;Tetratrichomonas;Tetratrichomonas sp. GSIA1
AY266473.1	Eukaryota;SAR;Stramenopiles;Incertae Sedis;Blastocystis;Blastocystis geocheloni;Blastocystis geocheloni
AB793782.1	Eukaryota;SAR;Alveolata;Ciliophora;Trichostomatia;Triplumaria;Triplumaria harpagonis
HQ215840.1	Eukaryota;Excavata;Metamonada;Parabasalia;Gf10 symbiont group;Neotermes castaneus symbiont GHG-2010a;Neotermes castaneus symbiont GHG-2010a
AB091242.1	Eukaryota;SAR;Stramenopiles;Incertae Sedis;Blastocystis;Blastocystis sp. CK92-4;Blastocystis sp. CK92-4
KT438714.1	Eukaryota;SAR;Stramenopiles;Incertae Sedis;Blastocystis;Blastocystis sp.;Blastocystis sp.
KF002552.1	Eukaryota;SAR;Stramenopiles;Incertae Sedis;Blastocystis;Blastocystis hominis;Blastocystis hominis
AY590114.1	Eukaryota;SAR;Stramenopiles;Incertae Sedis;Blastocystis;Blastocystis ratti;Blastocystis ratti
AF298825.1	Eukaryota;SAR;Alveolata;Ciliophora;Trichostomatia;Amylovorax;Amylovorax dogieli
EF632076.1	Eukaryota;SAR;Alveolata;Ciliophora;Trichostomatia;Cycloposthium;Cycloposthium ishikawai
AY135404.1	Eukaryota;SAR;Stramenopiles;Incertae Sedis;Blastocystis;Blastocystis sp.;Blastocystis sp.
KY290406.1	Eukaryota;SAR;Stramenopiles;Incertae Sedis;Blastocystis;Blastocystis sp. subtype 3;Blastocystis sp. subtype 3
HQ149993.1	Eukaryota;Excavata;Metamonada;Parabasalia;Trichomonadea;Tetratrichomonas;Tetratrichomonas sp. PAN4
AY245118.1	Eukaryota;Excavata;Metamonada;Parabasalia;Trichomonadea;Tetratrichomonas;Tetratrichomonas prowazeki
AF538348.1	Eukaryota;SAR;Stramenopiles;Incertae Sedis;Blastocystis;Blastocystis hominis;Blastocystis hominis
KF002538.1	Eukaryota;SAR;Stramenopiles;Incertae Sedis;Blastocystis;Blastocystis hominis;Blastocystis hominis
KF447171.1	Eukaryota;SAR;Stramenopiles;Incertae Sedis;Blastocystis;Blastocystis sp. subtype 7 strain B;Blastocystis sp. subtype 7 strain B
EU445490.1	Eukaryota;SAR;Stramenopiles;Incertae Sedis;Blastocystis;Blastocystis sp. M9;Blastocystis sp. M9
HQ149974.1	Eukaryota;Excavata;Metamonada;Parabasalia;Trichomonadea;Tetratrichomonas;Tetratrichomonas sp. MANI1
AF052706.1	Eukaryota;Excavata;Metamonada;Parabasalia;Trichomonadea;Pseudotrypanosoma;Pseudotrypanosoma giganteum
AY886847.1	Eukaryota;Excavata;Metamonada;Parabasalia;Trichomonadea;Tetratrichomonas;Tetratrichomonas sp. ANOA
AY886863.1	Eukaryota;Excavata;Metamonada;Parabasalia;Trichomonadea;Tetratrichomonas;Tetratrichomonas sp. KR-PO2
KF447164.1	Eukaryota;SAR;Stramenopiles;Incertae Sedis;Blastocystis;Blastocystis sp. subtype 7 strain B;Blastocystis sp. subtype 7 strain B
AB794975.1	Eukaryota;SAR;Alveolata;Ciliophora;Trichostomatia;Blepharocorys;Blepharocorys microcorys
AY618268.1	Eukaryota;SAR;Stramenopiles;Incertae Sedis;Blastocystis;Blastocystis hominis;Blastocystis hominis
AB530162.1	Eukaryota;SAR;Alveolata;Ciliophora;Trichostomatia;Blepharocorys;Blepharocorys uncinata
AY886850.1	Eukaryota;Excavata;Metamonada;Parabasalia;Trichomonadea;Tetratrichomonas;Tetratrichomonas brumpti
U26177.1	Eukaryota;SAR;Stramenopiles;Incertae Sedis;Blastocystis;unidentified guinea pig faeces isolate U26177;unidentified guinea pig faeces isolate U26177
AY886854.1	Eukaryota;Excavata;Metamonada;Parabasalia;Trichomonadea;Tetratrichomonas;Tetratrichomonas sp. KR-PO3
GU479947.1	Eukaryota;SAR;Stramenopiles;Peronosporomycetes;Aphanomyces;uncultured Saprolegniales;uncultured Saprolegniales
JX565035.1	Eukaryota;Excavata;Metamonada;Parabasalia;Trichomonadea;Pentatrichomonas;Pentatrichomonas hominis
AY245143.1	Eukaryota;Excavata;Metamonada;Parabasalia;Trichomonadea;Tetratrichomonas;Tetratrichomonas gallinarum
GU992413.1	Eukaryota;SAR;Stramenopiles;Incertae Sedis;Blastocystis;Blastocystis sp. JEB-2010;Blastocystis sp. JEB-2010
AB107962.1	Eukaryota;SAR;Stramenopiles;Incertae Sedis;Blastocystis;Blastocystis sp. PJ99-172;Blastocystis sp. PJ99-172
KF002518.1	Eukaryota;SAR;Stramenopiles;Incertae Sedis;Blastocystis;Blastocystis hominis;Blastocystis hominis
KT438713.1	Eukaryota;SAR;Stramenopiles;Incertae Sedis;Blastocystis;Blastocystis sp.;Blastocystis sp.
U37108.1	Eukaryota;SAR;Stramenopiles;Opalinata;Proteromonadea;Proteromonas;Proteromonas lacertae
KF447165.1	Eukaryota;SAR;Stramenopiles;Incertae Sedis;Blastocystis;Blastocystis sp. subtype 7 strain B;Blastocystis sp. subtype 7 strain B
AY590107.1	Eukaryota;SAR;Stramenopiles;Incertae Sedis;Blastocystis;Blastocystis hominis;Blastocystis hominis
JN116207.1	Eukaryota;SAR;Alveolata;Ciliophora;Trichostomatia;Entodinium;Entodinium sp. LDK-2011
KF002561.1	Eukaryota;SAR;Stramenopiles;Incertae Sedis;Blastocystis;Blastocystis hominis;Blastocystis hominis
EU427511.1	Eukaryota;SAR;Stramenopiles;Incertae Sedis;Blastocystis;Blastocystis sp. MKJ04-8;Blastocystis sp. MKJ04-8
DQ411862.1	Eukaryota;SAR;Alveolata;Ciliophora;Haptoria;Spathidium;Spathidium stammeri
HQ149977.1	Eukaryota;Excavata;Metamonada;Parabasalia;Trichomonadea;Tetratrichomonas;Tetratrichomonas sp. PAN11
KF002531.1	Eukaryota;SAR;Stramenopiles;Incertae Sedis;Blastocystis;Blastocystis hominis;Blastocystis hominis
AY135411.1	Eukaryota;SAR;Stramenopiles;Incertae Sedis;Blastocystis;Blastocystis sp.;Blastocystis sp.
AY886853.1	Eukaryota;Excavata;Metamonada;Parabasalia;Trichomonadea;Tetratrichomonas;Tetratrichomonas sp. KINIX
AB023499.1	Eukaryota;SAR;Stramenopiles;Incertae Sedis;Blastocystis;Blastocystis hominis;Blastocystis hominis
AF124610.1	Eukaryota;Excavata;Metamonada;Parabasalia;Hypotrichomonadea;Trichomitus;Trichomitus batrachorum
EU445489.1	Eukaryota;SAR;Stramenopiles;Incertae Sedis;Blastocystis;Blastocystis sp. M5;Blastocystis sp. M5
DQ431242.1	Eukaryota;SAR;Stramenopiles;Opalinata;Karotomorpha sp. RAPI1;Karotomorpha sp. RAPI1;Karotomorpha sp. RAPI1
KF002544.1	Eukaryota;SAR;Stramenopiles;Incertae Sedis;Blastocystis;Blastocystis hominis;Blastocystis hominis
KY290428.1	Eukaryota;SAR;Stramenopiles;Incertae Sedis;Blastocystis;Blastocystis sp. subtype 3;Blastocystis sp. subtype 3
AY245117.1	Eukaryota;Excavata;Metamonada;Parabasalia;Trichomonadea;Tetratrichomonas;Tetratrichomonas limacis
JQ692034.1	Eukaryota;SAR;Stramenopiles;Bicosoecida;uncultured Cafeteria;uncultured Cafeteria;uncultured Cafeteria
KF002529.1	Eukaryota;SAR;Stramenopiles;Incertae Sedis;Blastocystis;Blastocystis hominis;Blastocystis hominis
AB091251.1	Eukaryota;SAR;Stramenopiles;Incertae Sedis;Blastocystis;Blastocystis sp. RN94-9;Blastocystis sp. RN94-9
KC148210.1	Eukaryota;SAR;Stramenopiles;Incertae Sedis;Blastocystis;Blastocystis sp. subtype 15 CA25;Blastocystis sp. subtype 15 CA25
HQ149968.1	Eukaryota;Excavata;Metamonada;Parabasalia;Trichomonadea;Pentatrichomonas;Pentatrichomonas hominis
KF447157.1	Eukaryota;SAR;Stramenopiles;Incertae Sedis;Blastocystis;Blastocystis sp. subtype 7 strain B;Blastocystis sp. subtype 7 strain B
KF447160.1	Eukaryota;SAR;Stramenopiles;Incertae Sedis;Blastocystis;Blastocystis sp. subtype 7 strain B;Blastocystis sp. subtype 7 strain B
KF447161.1	Eukaryota;SAR;Stramenopiles;Incertae Sedis;Blastocystis;Blastocystis sp. subtype 7 strain B;Blastocystis sp. subtype 7 strain B
AB793745.1	Eukaryota;SAR;Alveolata;Ciliophora;Trichostomatia;Triplumaria;Triplumaria solea
EU427517.1	Eukaryota;SAR;Stramenopiles;Incertae Sedis;Blastocystis;Blastocystis sp. MKJ04-20;Blastocystis sp. MKJ04-20
AB107963.1	Eukaryota;SAR;Stramenopiles;Incertae Sedis;Blastocystis;Blastocystis sp. PJ99-162;Blastocystis sp. PJ99-162
HQ909891.1	Eukaryota;SAR;Stramenopiles;Incertae Sedis;Blastocystis;Blastocystis sp. subtype 3;Blastocystis sp. subtype 3
DQ186646.1	Eukaryota;SAR;Stramenopiles;Incertae Sedis;Blastocystis;Blastocystis sp. C12;Blastocystis sp. C12
KT438715.1	Eukaryota;SAR;Stramenopiles;Incertae Sedis;Blastocystis;Blastocystis sp.;Blastocystis sp.
EU445486.1	Eukaryota;SAR;Stramenopiles;Incertae Sedis;Blastocystis;Blastocystis sp. P3;Blastocystis sp. P3
AB793778.1	Eukaryota;SAR;Alveolata;Ciliophora;Trichostomatia;Triplumaria;Triplumaria dvoinosi
EU445495.1	Eukaryota;SAR;Stramenopiles;Incertae Sedis;Blastocystis;Blastocystis sp. H11;Blastocystis sp. H11
GU992416.1	Eukaryota;SAR;Stramenopiles;Incertae Sedis;Blastocystis;Blastocystis sp. JEB-2010;Blastocystis sp. JEB-2010
EU082109.1	Eukaryota;SAR;Stramenopiles;Incertae Sedis;Blastocystis;Blastocystis hominis;Blastocystis hominis
AB107969.1	Eukaryota;SAR;Stramenopiles;Incertae Sedis;Blastocystis;Blastocystis sp. MJ99-116;Blastocystis sp. MJ99-116
AY245145.1	Eukaryota;Excavata;Metamonada;Parabasalia;Trichomonadea;Tetratrichomonas;Tetratrichomonas gallinarum
AB070987.1	Eukaryota;SAR;Stramenopiles;Incertae Sedis;Blastocystis;Blastocystis hominis;Blastocystis hominis
AY590111.1	Eukaryota;SAR;Stramenopiles;Incertae Sedis;Blastocystis;Blastocystis ratti;Blastocystis ratti
DQ412638.1	Eukaryota;Excavata;Metamonada;Parabasalia;Trichomonadea;Tetratrichomonas;Tetratrichomonas sp. 2004-5000
DQ186644.1	Eukaryota;SAR;Stramenopiles;Incertae Sedis;Blastocystis;Blastocystis sp. C2;Blastocystis sp. C2
JX565073.1	Eukaryota;Excavata;Metamonada;Parabasalia;Hypotrichomonadea;Trichomitus;Trichomitus batrachorum
AY266472.1	Eukaryota;SAR;Stramenopiles;Incertae Sedis;Blastocystis;Blastocystis pythoni;Blastocystis pythoni
AY135410.1	Eukaryota;SAR;Stramenopiles;Incertae Sedis;Blastocystis;Blastocystis sp.;Blastocystis sp.
KF447167.1	Eukaryota;SAR;Stramenopiles;Incertae Sedis;Blastocystis;Blastocystis sp. subtype 7 strain B;Blastocystis sp. subtype 7 strain B
AB070999.1	Eukaryota;SAR;Stramenopiles;Incertae Sedis;Blastocystis;Blastocystis sp. SY94-7;Blastocystis sp. SY94-7
KF002535.1	Eukaryota;SAR;Stramenopiles;Incertae Sedis;Blastocystis;Blastocystis hominis;Blastocystis hominis
U57767.1	Eukaryota;SAR;Alveolata;Ciliophora;Trichostomatia;Polyplastron;Polyplastron multivesiculatum
AF174365.1	Eukaryota;SAR;Stramenopiles;Bicosoecida;Cafeteria;Cafeteria sp. EWM2;Cafeteria sp. EWM2
AY309064.1	Eukaryota;Excavata;Metamonada;Fornicata;D_5__Giardiinae;Giardia;Giardia sp. quenda
JX565082.1	Eukaryota;Excavata;Metamonada;Parabasalia;Trichomonadea;Tetratrichomonas;Tetratrichomonas gallinarum
JX565042.1	Eukaryota;Excavata;Metamonada;Parabasalia;Trichomonadea;Tetratrichomonas;Tetratrichomonas buttreyi
KF002555.1	Eukaryota;SAR;Stramenopiles;Incertae Sedis;Blastocystis;Blastocystis hominis;Blastocystis hominis
DQ118760.1	Eukaryota;SAR;Alveolata;Ciliophora;Trichostomatia;Entodinium;uncultured rumen Ophryoscolecidae
EU581716.1	Eukaryota;SAR;Alveolata;Ciliophora;Trichostomatia;Balantidium;Balantidium entozoon
AB107964.1	Eukaryota;SAR;Stramenopiles;Incertae Sedis;Blastocystis;Blastocystis sp. PJ99-188;Blastocystis sp. PJ99-188
KJ713383.1	Eukaryota;SAR;Alveolata;Ciliophora;Trichostomatia;Neobalantidium;Neobalantidium coli
AF408425.1	Eukaryota;SAR;Stramenopiles;Incertae Sedis;Blastocystis;Blastocystis hominis;Blastocystis hominis
EU445494.1	Eukaryota;SAR;Stramenopiles;Incertae Sedis;Blastocystis;Blastocystis sp. H9;Blastocystis sp. H9
EU679347.1	Eukaryota;SAR;Stramenopiles;Incertae Sedis;Blastocystis;Blastocystis sp. OSU14;Blastocystis sp. OSU14
KF002530.1	Eukaryota;SAR;Stramenopiles;Incertae Sedis;Blastocystis;Blastocystis hominis;Blastocystis hominis
HQ149970.1	Eukaryota;Excavata;Metamonada;Parabasalia;Trichomonadea;Pentatrichomonas;Pentatrichomonas hominis
AY244621.1	Eukaryota;SAR;Stramenopiles;Incertae Sedis;Blastocystis;Blastocystis hominis;Blastocystis hominis
KF002533.1	Eukaryota;SAR;Stramenopiles;Incertae Sedis;Blastocystis;Blastocystis hominis;Blastocystis hominis
EU427515.1	Eukaryota;SAR;Stramenopiles;Incertae Sedis;Blastocystis;Blastocystis sp. MWJ04-41;Blastocystis sp. MWJ04-41
HQ149975.1	Eukaryota;Excavata;Metamonada;Parabasalia;Trichomonadea;Tetratrichomonas;Tetratrichomonas sp. MANI2
AB070998.1	Eukaryota;SAR;Stramenopiles;Incertae Sedis;Blastocystis;Blastocystis sp. SY94-3;Blastocystis sp. SY94-3
EU445492.1	Eukaryota;SAR;Stramenopiles;Incertae Sedis;Blastocystis;Blastocystis sp. H4;Blastocystis sp. H4
JX565085.1	Eukaryota;Excavata;Metamonada;Parabasalia;Trichomonadea;Tetratrichomonas;Tetratrichomonas gallinarum
KF002545.1	Eukaryota;SAR;Stramenopiles;Incertae Sedis;Blastocystis;Blastocystis hominis;Blastocystis hominis
AY245108.1	Eukaryota;Excavata;Metamonada;Parabasalia;Trichomonadea;Tetratrichomonas;Tetratrichomonas gallinarum
EU427512.1	Eukaryota;SAR;Stramenopiles;Incertae Sedis;Blastocystis;Blastocystis sp. MKJ04-10;Blastocystis sp. MKJ04-10
KF002546.1	Eukaryota;SAR;Stramenopiles;Incertae Sedis;Blastocystis;Blastocystis hominis;Blastocystis hominis
HQ149967.1	Eukaryota;Excavata;Metamonada;Parabasalia;Hypotrichomonadea;Trichomitus;Trichomitus sp. KATA1
AY886868.1	Eukaryota;Excavata;Metamonada;Parabasalia;Trichomonadea;Tetratrichomonas;Tetratrichomonas sp. PEKB
KT438716.1	Eukaryota;SAR;Stramenopiles;Incertae Sedis;Blastocystis;Blastocystis sp.;Blastocystis sp.
JX565083.1	Eukaryota;Excavata;Metamonada;Parabasalia;Trichomonadea;Tetratrichomonas;Tetratrichomonas gallinarum
JX565030.1	Eukaryota;Excavata;Metamonada;Parabasalia;Trichomonadea;Tetratrichomonas;Tetratrichomonas buttreyi
JX565029.1	Eukaryota;Excavata;Metamonada;Parabasalia;Trichomonadea;Pentatrichomonas;Pentatrichomonas hominis
JX565054.1	Eukaryota;Excavata;Metamonada;Parabasalia;Trichomonadea;Tetratrichomonas;Tetratrichomonas buttreyi
FJ711081.1	Eukaryota;Excavata;Metamonada;Parabasalia;Trichomonadea;Tetratrichomonas;Tetratrichomonas sp. LP
HQ149978.1	Eukaryota;Excavata;Metamonada;Parabasalia;Trichomonadea;Tetratrichomonas;Tetratrichomonas buttreyi
DQ186645.1	Eukaryota;SAR;Stramenopiles;Incertae Sedis;Blastocystis;Blastocystis sp. C4;Blastocystis sp. C4
AB091235.1	Eukaryota;SAR;Stramenopiles;Incertae Sedis;Blastocystis;Blastocystis hominis;Blastocystis hominis
KC148205.1	Eukaryota;SAR;Stramenopiles;Incertae Sedis;Blastocystis;Blastocystis sp. subtype 14 Cow1;Blastocystis sp. subtype 14 Cow1
HQ909889.1	Eukaryota;SAR;Stramenopiles;Incertae Sedis;Blastocystis;Blastocystis sp. subtype 3;Blastocystis sp. subtype 3
AB091244.1	Eukaryota;SAR;Stramenopiles;Incertae Sedis;Blastocystis;Blastocystis sp. QQ98-4;Blastocystis sp. QQ98-4
AF029762.1	Eukaryota;SAR;Alveolata;Ciliophora;Trichostomatia;Isotricha;Isotricha prostoma
AB107972.1	Eukaryota;SAR;Stramenopiles;Incertae Sedis;Blastocystis;Blastocystis sp. BJ99-310;Blastocystis sp. BJ99-310
AB107967.1	Eukaryota;SAR;Stramenopiles;Incertae Sedis;Blastocystis;Blastocystis sp. MJ99-424;Blastocystis sp. MJ99-424
AY590108.1	Eukaryota;SAR;Stramenopiles;Incertae Sedis;Blastocystis;Blastocystis hominis;Blastocystis hominis
AB692771.1	Dientamoeba fragilis gene for 18S ribosomal RNA, partial sequence,
AB692772.1	Dientamoeba fragilis gene for 18S ribosomal RNA, partial sequence,
AF015455.1	Trepomonas agilis 18S ribosomal RNA gene, internal transcribed
AF439346.1	Retortamonas sp. strain Ovce small subunit ribosomal RNA gene,
AF439347.1	Retortamonas sp. ATCC 50375 small subunit ribosomal RNA gene,
AF439348.1	Retortamonas sp. strain Vale small subunit ribosomal RNA gene,
AF439349.1	Retortamonas sp. strain caviae small subunit ribosomal RNA gene,
DQ098931.1	Giardia intestinalis clone EJ7728 subtelomeric region (STR) 6
EF050053.1	Hexamita nelsoni small subunit ribosomal RNA gene, partial
EF551174.1	Trepomonas sp. PPS6 small subunit ribosomal RNA gene, partial
EF551178.1	Enteromonas sp. GECA2 small subunit ribosomal RNA gene, partial
EF551179.1	Enteromonas sp. CUORA small subunit ribosomal RNA gene, partial
EF551180.1	Enteromonas hominis small subunit ribosomal RNA gene, partial
EU215371.1	Trichomonas sp. RWG-2007-1 18S ribosomal RNA gene, partial
FJ649228.1	Dientamoeba fragilis isolate Sydney 2 small subunit ribosomal RNA
FN433480.1	Trichomonas gallinae partial 18S rRNA gene, isolate 8855-C3.
FN433481.1	Trichomonas gallinae partial 18S rRNA gene, isolate 11785-C3.
FN433483.1	Trichomonas gallinae partial 18S rRNA gene, isolate 18087-C1.
FN433484.1	Trichomonas gallinae partial 18S rRNA gene, isolate 367-C2.
FN433485.1	Trichomonas sp. 9361-C8 partial 18S rRNA gene, isolate 9361-C8.
FN433486.1	Trichomonas sp. 231-C1 partial 18S rRNA gene, isolate 231-C1.
GU256899.1	Blastocystis sp. ST12 isolate A50284 18S ribosomal RNA gene,
GU256900.1	Blastocystis sp. ST11 isolate silup 18S ribosomal RNA gene, partial
GU256901.1	Blastocystis sp. ST11 isolate 920267 18S ribosomal RNA gene,
GU256903.1	Blastocystis sp. ST11 isolate 920268 18S ribosomal RNA gene,
GU256904.1	Blastocystis sp. ST11 isolate 920269 18S ribosomal RNA gene,
GU256906.1	Blastocystis sp. ST12 isolate 910152 18S ribosomal RNA gene,
GU256907.1	Blastocystis sp. ST11 isolate b1 18S ribosomal RNA gene, partial
GU256908.1	Blastocystis sp. ST11 isolate b1a 18S ribosomal RNA gene, partial
GU256909.1	Blastocystis sp. ST11 isolate b2 18S ribosomal RNA gene, partial
GU256910.1	Blastocystis sp. ST12 isolate b3 18S ribosomal RNA gene, partial
GU256911.1	Blastocystis sp. ST12 isolate b4 18S ribosomal RNA gene, partial
GU256912.1	Blastocystis sp. ST12 isolate b5 18S ribosomal RNA gene, partial
GU256913.1	Blastocystis sp. ST12 isolate b7 18S ribosomal RNA gene, partial
GU256914.1	Blastocystis sp. ST12 isolate b9 18S ribosomal RNA gene, partial
GU256915.1	Blastocystis sp. ST12 isolate b10 18S ribosomal RNA gene, partial
GU256916.1	Blastocystis sp. ST12 isolate b12 18S ribosomal RNA gene, partial
GU256917.1	Blastocystis sp. ST12 isolate b14 18S ribosomal RNA gene, partial
GU256918.1	Blastocystis sp. ST12 isolate b16 18S ribosomal RNA gene, partial
GU256919.1	Blastocystis sp. ST12 isolate b17 18S ribosomal RNA gene, partial
GU256920.1	Blastocystis sp. ST12 isolate b19 18S ribosomal RNA gene, partial
GU256921.1	Blastocystis sp. ST12 isolate T1 18S ribosomal RNA gene, partial
GU256922.1	Blastocystis sp. ST11 isolate Bg1 18S ribosomal RNA gene, partial
GU256923.1	Blastocystis sp. ST12 isolate b20 18S ribosomal RNA gene, partial
GU256924.1	Blastocystis sp. ST12 isolate b21 18S ribosomal RNA gene, partial
GU256925.1	Blastocystis sp. ST12 isolate b22 18S ribosomal RNA gene, partial
GU256926.1	Blastocystis sp. ST11 isolate b23 18S ribosomal RNA gene, partial
GU256927.1	Blastocystis sp. ST11 isolate b24 18S ribosomal RNA gene, partial
GU256928.1	Blastocystis sp. ST11 isolate b26 18S ribosomal RNA gene, partial
GU256929.1	Blastocystis sp. ST11 isolate b29 18S ribosomal RNA gene, partial
GU256930.1	Blastocystis sp. ST11 isolate b32b 18S ribosomal RNA gene, partial
GU256931.1	Blastocystis sp. ST11 isolate b33 18S ribosomal RNA gene, partial
GU256932.1	Blastocystis sp. ST11 isolate 2 18S ribosomal RNA gene, partial
GU256933.1	Blastocystis sp. ST11 isolate K1 18S ribosomal RNA gene, partial
GU256934.1	Blastocystis sp. ST13 isolate 49 18S ribosomal RNA gene, partial
GU256935.1	Blastocystis sp. ST13 isolate 49a 18S ribosomal RNA gene, partial
GU256936.1	Blastocystis sp. ST12 isolate 970613 18S ribosomal RNA gene,
GU256937.1	Blastocystis sp. ST12 isolate 2 18S ribosomal RNA gene, partial
GU824552.1	Uncultured eukaryote clone BCI5F13RM2E05 18S ribosomal RNA gene,
GU827589.1	Carpediemonas sp. PCE small subunit ribosomal RNA gene, partial
GU827590.1	Carpediemonas sp. PCS small subunit ribosomal RNA gene, partial
GU827603.1	Carpediemonas sp. NY0171 small subunit ribosomal RNA gene, partial
HF568853.1	Uncultured Carpediemonas partial 18S rRNA gene, clone RifleRDL13.
JF742057.1	Trichomitus sp. pig/2164/Austria/2010 18S ribosomal RNA gene,
JQ677149.1	Dientamoeba fragilis isolate DfH1 18S ribosomal RNA gene, partial
JX158865.1	Uncultured Triplumaria clone CEgs378 18S ribosomal RNA gene,
KC148206.1	Blastocystis sp. subtype 14 Mouflon small subunit ribosomal RNA
KM603345.1	Trichomonas vaginalis voucher PDS-3 18S ribosomal RNA gene, partial
KY610204.1	Blastocystis sp. subtype 2 isolate P1_18S small subunit ribosomal
KY610205.1	Blastocystis sp. subtype 1 isolate P8_18S small subunit ribosomal
LC497867.1	Trichomitus sp. YH gene for 18S ribosomal RNA, partial sequence.
MG837094.1	Balantidium grimi 18S ribosomal RNA gene, partial sequence.
MH127478.1	Blastocystis sp. subtype 4 isolate RI09-05 small subunit ribosomal
MH127479.1	Blastocystis sp. subtype 4 isolate RI09-52 small subunit ribosomal
MH127480.1	Blastocystis sp. subtype 4 isolate RI09-97 small subunit ribosomal
MH127481.1	Blastocystis sp. subtype 4 isolate RI10-10 small subunit ribosomal
MH127482.1	Blastocystis sp. subtype 4 isolate RI10-21 small subunit ribosomal
MH127483.1	Blastocystis sp. subtype 4 isolate RI11-05 small subunit ribosomal
MH127484.1	Blastocystis sp. subtype 4 isolate RI11-07 small subunit ribosomal
MH127485.1	Blastocystis sp. subtype 4 isolate RI11-15 small subunit ribosomal
MH127486.1	Blastocystis sp. subtype 4 isolate RI11-18 small subunit ribosomal
MH127487.1	Blastocystis sp. subtype 4 isolate RI11-32 small subunit ribosomal
MH127488.1	Blastocystis sp. subtype 4 isolate RI12-25 small subunit ribosomal
MH127489.1	Blastocystis sp. subtype 4 isolate RJ12T-01 small subunit ribosomal
MH127490.1	Blastocystis sp. subtype 4 isolate RJ12T-03 small subunit ribosomal
MH127491.1	Blastocystis sp. subtype 4 isolate RJ12T-04 small subunit ribosomal
MH127492.1	Blastocystis sp. subtype 4 isolate RJ12T-05 small subunit ribosomal
MH127493.1	Blastocystis sp. subtype 4 isolate RJ12T-06 small subunit ribosomal
MH127494.1	Blastocystis sp. subtype 4 isolate RJ12T-09 small subunit ribosomal
MH127495.1	Blastocystis sp. subtype 4 isolate RJ12T-11 small subunit ribosomal
MH127496.1	Blastocystis sp. subtype 4 isolate RJ12T-12 small subunit ribosomal
MH127497.1	Blastocystis sp. subtype 4 isolate RJ12T-13 small subunit ribosomal
MH127498.1	Blastocystis sp. subtype 4 isolate RJ12T-14 small subunit ribosomal
MH127499.1	Blastocystis sp. subtype 4 isolate RJ12N-26 small subunit ribosomal
MH127500.1	Blastocystis sp. subtype 4 isolate RJ12N-29 small subunit ribosomal
MH321549.1	Trichomitus batrachorum isolate IB2 small subunit ribosomal RNA
MH321550.1	Trichomitus batrachorum isolate IB6 small subunit ribosomal RNA
MH321551.1	Trichomitus batrachorum isolate IB8 small subunit ribosomal RNA
MH321552.1	Trichomitus batrachorum isolate IB 9 small subunit ribosomal RNA
MH321553.1	Trichomitus batrachorum isolate IB 11 small subunit ribosomal RNA
MH321554.1	Trichomitus batrachorum isolate IB13 small subunit ribosomal RNA
MH321555.1	Trichomitus batrachorum isolate IB19 small subunit ribosomal RNA
MH321556.1	Trichomitus batrachorum isolate IB 20 small subunit ribosomal RNA
MH321557.1	Trichomitus batrachorum isolate IB23 small subunit ribosomal RNA
MH321558.1	Trichomitus batrachorum isolate IB 33 small subunit ribosomal RNA
MH321559.1	Trichomitus batrachorum isolate IB 34 small subunit ribosomal RNA
MH321560.1	Trichomitus batrachorum isolate QT 20 small subunit ribosomal RNA
MH321561.1	Trichomitus batrachorum isolate QT 29 small subunit ribosomal RNA
MH321562.1	Trichomitus batrachorum isolate QT 43 small subunit ribosomal RNA
MH321563.1	Trichomitus batrachorum isolate QT 51 small subunit ribosomal RNA
MH321564.1	Trichomitus batrachorum isolate QT 56 small subunit ribosomal RNA
MH321565.1	Trichomitus batrachorum isolate QT 58 small subunit ribosomal RNA
MH321566.1	Trichomitus batrachorum isolate QT 59 small subunit ribosomal RNA
MH321567.1	Trichomitus batrachorum isolate QT 60 small subunit ribosomal RNA
MH321568.1	Trichomitus batrachorum isolate QT 62 small subunit ribosomal RNA
MH321569.1	Trichomitus batrachorum isolate QT 63 small subunit ribosomal RNA
MH321570.1	Trichomitus batrachorum isolate QT 65 small subunit ribosomal RNA
MH321571.1	Trichomitus batrachorum isolate QT 67 small subunit ribosomal RNA
MH321572.1	Trichomitus batrachorum isolate QT 69 small subunit ribosomal RNA
MH321573.1	Trichomitus batrachorum isolate QT 71 small subunit ribosomal RNA
MH321574.1	Trichomitus batrachorum isolate QT 74 small subunit ribosomal RNA
MH358361.1	Blastocystis sp. subtype 14 isolate Aa1 small subunit ribosomal RNA
MH358362.1	Blastocystis sp. subtype 14 isolate Hc2 small subunit ribosomal RNA
MH358365.1	Blastocystis sp. subtype 14 isolate Lc11 small subunit ribosomal
MH358369.1	Blastocystis sp. subtype 14 isolate Lc109 small subunit ribosomal
MH358370.1	Blastocystis sp. subtype 14 isolate Lc146 small subunit ribosomal
MH507324.1	Blastocystis sp. subtype 14 isolate ZKc3-RRC small subunit
MK357783.1	Blastocystis sp. isolate sika deer-ST14 small subunit ribosomal RNA
MK801357.1	Blastocystis sp. subtype 15 isolate L00719_Blast_ST15_97 small
MK801370.1	Blastocystis sp. subtype 15 isolate L00855_Blast_ST15_97 small
MK801373.1	Blastocystis sp. subtype 15 isolate L00906_Blast_ST15_97 small
MK801382.1	Blastocystis sp. subtype 15 isolate L00933_Blast_ST15_97 small
MK801384.1	Blastocystis sp. subtype 15 isolate L00998_Blast_ST15_97 small
MK801387.1	Blastocystis sp. subtype 15 isolate L01011_Blast_ST15_97 small
MK801393.1	Blastocystis sp. subtype 15 isolate L01014_Blast_ST15_97 small
MK801395.1	Blastocystis sp. subtype 15 isolate L01015_Blast_ST15_97 small
MK801398.1	Blastocystis sp. subtype 15 isolate L01017_Blast_ST15_99 small
MK801405.1	Blastocystis sp. subtype 15 isolate L01020_Blast_ST15_97 small
MK801413.1	Blastocystis sp. subtype 15 isolate L01062_Blast_ST15_97 small
MK801416.1	Blastocystis sp. subtype 15 isolate L01064_Blast_ST15_97 small
MK801420.1	Blastocystis sp. subtype 15 isolate L01330_Blast_ST15_99 small
MK801422.1	Blastocystis sp. subtype 15 isolate L01420_Blast_ST15_97 small
MK801498.1	Tetratrichomonas buttreyi isolate L01062_Tetratrich_97 small
MK801499.1	Tetratrichomonas buttreyi isolate L01020_Tetratrich_97 small
MK801500.1	Tetratrichomonas buttreyi isolate L01019_Tetratrich_97 small
MK801501.1	Tetratrichomonas buttreyi isolate L01018_Tetratrich_97 small
MK801502.1	Tetratrichomonas buttreyi isolate L01012_Tetratrich_100 small
MK801503.1	Tetratrichomonas buttreyi isolate L01011_Tetratrich_100 small
MK801505.1	Tetratrichomonas buttreyi isolate L00998_Tetratrich_99 small
MK801506.1	Tetratrichomonas buttreyi isolate L00926_Tetratrich_97 small
MK801507.1	Tetratrichomonas buttreyi isolate L00908_Tetratrich_97 small
MK801508.1	Tetratrichomonas buttreyi isolate L00906_Tetratrich_97 small
MK930360.1	Blastocystis sp. isolate 100 small subunit ribosomal RNA gene,
MN309991.1	Tetratrichomonas sp. isolate CAR42 small subunit ribosomal RNA
MN309992.1	Tetratrichomonas sp. isolate T2939 small subunit ribosomal RNA
MN309993.1	Tetratrichomonas sp. isolate CAR50 small subunit ribosomal RNA
MN309994.1	Tetratrichomonas sp. isolate CAR107 small subunit ribosomal RNA
MN309995.1	Tetratrichomonas sp. isolate CAR76 small subunit ribosomal RNA
MN560149.1	Dientamoeba fragilis isolate AduDf14 small subunit ribosomal RNA
MN560150.1	Dientamoeba fragilis isolate AduDf138 small subunit ribosomal RNA
U37461.1	Dientamoeba fragilis 16S-like rRNA, complete sequence.
X52949.1	Giardia intestinalis DNA for rRNA tandem repeat unit.
Z17224.1	Hexamita sp. gene encoding rRNA.
