# Supplementary material for: The eukaryome of African children is influenced by geographic location, gut biogeography, and nutritional status
Source: Microlife. 2023 Jul 20;4:uqad033. doi: 10.1093/femsml/uqad033 (PMC10481997; doi:10.1093/femsml/uqad033)
Supplement: uqad033_Supplemental_Files [file uqad033_supplemental_files.zip › Supplementary Table S4.csv]

	Blastocystis_ST3	Blastocystis_ST2	Blastocystis_ST1	Number of different co-existing STs
CAR024	1	1	1	3
CAR037	1	1	1	3
CAR044	1	1	1	3
CAR111	1	1	1	3
CAR121	1	1	1	3
CAR136	1	1	1	3
CAR140	1	1	1	3
CAR160	1	1	1	3
CAR163	1	1	1	3
CAR164	1	1	1	3
CAR168	1	1	1	3
CAR174	1	1	1	3
Mada_2_005	1	1	1	3
Mada_2_006	1	1	1	3
Mada_2_009	1	1	1	3
Mada_2_015	1	1	1	3
Mada_2_016	1	1	1	3
Mada_2_020	1	1	1	3
Mada_2_035	1	1	1	3
Mada_2_039	1	1	1	3
Mada_2_042	1	1	1	3
Mada_2_049	1	1	1	3
Mada_2_063	1	1	1	3
Mada_2_065	1	1	1	3
Mada_2_068	1	1	1	3
Mada_1_013	1	1	1	3
Mada_1_025	1	1	1	3
Mada_1_036	1	1	1	3
Mada_1_040	1	1	1	3
Mada_1_049	1	1	1	3
Mada_1_058	1	1	1	3
Mada_1_082	1	1	1	3
Mada_1_093	1	1	1	3
CAR041	0	1	1	2
CAR042	1	0	1	2
CAR043	1	1	0	2
CAR079	1	0	1	2
CAR112	1	0	1	2
CAR113	1	0	1	2
CAR115	1	1	0	2
CAR118	0	1	1	2
CAR130	1	1	0	2
CAR139	0	1	1	2
CAR143	1	1	0	2
CAR144	1	1	0	2
CAR157	1	1	0	2
CAR173	1	0	1	2
CAR176	1	0	1	2
CAR179	1	0	1	2
Mada_2_004	1	0	1	2
Mada_2_011	0	1	1	2
Mada_2_017	1	0	1	2
Mada_2_021	1	1	0	2
Mada_2_023	0	1	1	2
Mada_2_025	1	1	0	2
Mada_2_029	1	0	1	2
Mada_2_036	1	0	1	2
Mada_2_040	1	0	1	2
Mada_2_047	1	1	0	2
Mada_2_048	1	0	1	2
Mada_2_050	1	0	1	2
Mada_2_052	1	0	1	2
Mada_2_058	1	0	1	2
Mada_2_059	1	0	1	2
Mada_2_064	1	0	1	2
Mada_2_067	1	1	0	2
Mada_2_077	1	0	1	2
Mada_2_083	1	0	1	2
Mada_1_001	1	0	1	2
Mada_1_005	1	0	1	2
Mada_1_006	1	0	1	2
Mada_1_008	1	0	1	2
Mada_1_009	1	0	1	2
Mada_1_012	1	0	1	2
Mada_1_014	1	0	1	2
Mada_1_015	1	1	0	2
Mada_1_019	1	0	1	2
Mada_1_020	1	0	1	2
Mada_1_021	1	0	1	2
Mada_1_024	1	0	1	2
Mada_1_026	1	0	1	2
Mada_1_029	1	0	1	2
Mada_1_033	1	0	1	2
Mada_1_034	1	0	1	2
Mada_1_037	1	0	1	2
Mada_1_038	1	0	1	2
Mada_1_041	0	1	1	2
Mada_1_046	1	0	1	2
Mada_1_064	0	1	1	2
Mada_1_067	0	1	1	2
Mada_1_069	0	1	1	2
Mada_1_074	1	1	0	2
Mada_1_076	1	1	0	2
Mada_1_087	0	1	1	2
Mada_1_088	1	0	1	2
Mada_1_089	1	0	1	2
CAR004	1	0	0	1
CAR012	0	0	1	1
CAR013	1	0	0	1
CAR021	0	0	1	1
CAR025	0	1	0	1
CAR027	0	0	1	1
CAR029	1	0	0	1
CAR031	0	1	0	1
CAR033	0	0	1	1
CAR036	0	1	0	1
CAR048	0	1	0	1
CAR088	1	0	0	1
CAR091	0	1	0	1
CAR092	1	0	0	1
CAR096	0	0	1	1
CAR097	0	0	1	1
CAR103	0	0	1	1
CAR107	0	0	1	1
CAR109	1	0	0	1
CAR110	0	0	1	1
CAR114	1	0	0	1
CAR123	0	0	1	1
CAR124	0	1	0	1
CAR126	0	1	0	1
CAR128	0	1	0	1
CAR129	0	0	1	1
CAR131	1	0	0	1
CAR132	1	0	0	1
CAR133	0	0	1	1
CAR135	1	0	0	1
CAR147	0	0	1	1
CAR148	0	1	0	1
CAR152	0	1	0	1
CAR153	1	0	0	1
CAR154	0	1	0	1
CAR166	0	1	0	1
CAR167	1	0	0	1
CAR171	0	0	1	1
CAR175	0	1	0	1
CAR177	0	0	1	1
CAR178	1	0	0	1
CAR181	0	1	0	1
CAR182	1	0	0	1
CAR184	0	1	0	1
Mada_2_001	0	0	1	1
Mada_2_002	1	0	0	1
Mada_2_010	1	0	0	1
Mada_2_012	0	1	0	1
Mada_2_018	0	1	0	1
Mada_2_019	0	0	1	1
Mada_2_024	0	1	0	1
Mada_2_026	0	0	1	1
Mada_2_028	1	0	0	1
Mada_2_030	1	0	0	1
Mada_2_031	0	0	1	1
Mada_2_032	0	0	1	1
Mada_2_033	1	0	0	1
Mada_2_037	1	0	0	1
Mada_2_038	0	0	1	1
Mada_2_041	1	0	0	1
Mada_2_043	1	0	0	1
Mada_2_044	1	0	0	1
Mada_2_045	0	0	1	1
Mada_2_046	0	0	1	1
Mada_2_074	0	1	0	1
Mada_2_075	0	0	1	1
Mada_2_081	0	1	0	1
Mada_1_002	0	0	1	1
Mada_1_004	1	0	0	1
Mada_1_007	1	0	0	1
Mada_1_016	1	0	0	1
Mada_1_017	0	1	0	1
Mada_1_027	1	0	0	1
Mada_1_028	1	0	0	1
Mada_1_032	0	1	0	1
Mada_1_035	1	0	0	1
Mada_1_043	0	0	1	1
Mada_1_044	1	0	0	1
Mada_1_045	1	0	0	1
Mada_1_047	1	0	0	1
Mada_1_051	1	0	0	1
Mada_1_053	1	0	0	1
Mada_1_057	1	0	0	1
Mada_1_060	1	0	0	1
Mada_1_061	0	0	1	1
Mada_1_062	1	0	0	1
Mada_1_068	1	0	0	1
Mada_1_075	1	0	0	1
Mada_1_077	0	1	0	1
Mada_1_079	1	0	0	1
Mada_1_081	1	0	0	1
Mada_1_085	1	0	0	1
Mada_1_091	0	0	1	1
CAR045	0	0	0	0
CAR053	0	0	0	0
CAR059	0	0	0	0
CAR077	0	0	0	0
CAR095	0	0	0	0
CAR098	0	0	0	0
CAR099	0	0	0	0
CAR101	0	0	0	0
CAR105	0	0	0	0
CAR106	0	0	0	0
CAR108	0	0	0	0
CAR116	0	0	0	0
CAR134	0	0	0	0
CAR145	0	0	0	0
CAR146	0	0	0	0
CAR158	0	0	0	0
CAR159	0	0	0	0
CAR165	0	0	0	0
CAR186	0	0	0	0
Mada_2_003	0	0	0	0
Mada_2_008	0	0	0	0
Mada_2_013	0	0	0	0
Mada_2_022	0	0	0	0
Mada_2_027	0	0	0	0
Mada_2_034	0	0	0	0
Mada_2_051	0	0	0	0
Mada_2_055	0	0	0	0
Mada_2_056	0	0	0	0
Mada_2_061	0	0	0	0
Mada_2_062	0	0	0	0
Mada_2_066	0	0	0	0
Mada_2_071	0	0	0	0
Mada_2_073	0	0	0	0
Mada_2_078	0	0	0	0
Mada_2_080	0	0	0	0
Mada_2_082	0	0	0	0
Mada_2_084	0	0	0	0
Mada_2_085	0	0	0	0
Mada_2_086	0	0	0	0
Mada_1_003	0	0	0	0
Mada_1_010	0	0	0	0
Mada_1_011	0	0	0	0
Mada_1_022	0	0	0	0
Mada_1_023	0	0	0	0
Mada_1_030	0	0	0	0
Mada_1_031	0	0	0	0
Mada_1_042	0	0	0	0
Mada_1_048	0	0	0	0
Mada_1_052	0	0	0	0
Mada_1_059	0	0	0	0
Mada_1_066	0	0	0	0
Mada_1_090	0	0	0	0
