# Supplementary material for: The eukaryome of African children is influenced by geographic location, gut biogeography, and nutritional status
Source: Microlife. 2023 Jul 20;4:uqad033. doi: 10.1093/femsml/uqad033 (PMC10481997; doi:10.1093/femsml/uqad033)
Supplement: uqad033_Supplemental_Files [file uqad033_supplemental_files.zip › Supplementary Table S7.xlsx]

## Sheet: Table S6
rank1	rank2	rank3	rank4	rank5	rank6	rank7	rank8	prevalence gastric	prevalence duodenal	prevalence feces	abundance duodenal	abundance feces	abundance gastric
Eukaryota	Stramenopiles	Incertae_Sedis	Incertae_Sedis	Incertae_Sedis	Incertae_Sedis	Blastocystis	Blastocystis_ST3	24.2424	11.3208	29.661	0.115378	21.9023	3.53581
Eukaryota	Opisthokonta	Fungi	Ascomycota	Saccharomycetes	Saccharomycetales	Saccharomyces	Saccharomyces_cerevisiae_(baker's_yeast)	18.1818	7.54717	53.3898	0.241245	17.8139	6.08568
Eukaryota	Stramenopiles	Incertae_Sedis	Incertae_Sedis	Incertae_Sedis	Incertae_Sedis	Blastocystis	Blastocystis_ST1	15.1515	7.54717	31.3559	0.0167823	8.62687	0.657298
Eukaryota	Stramenopiles	Incertae_Sedis	Incertae_Sedis	Incertae_Sedis	Incertae_Sedis	Blastocystis	Blastocystis_ST2	15.1515	5.66038	10.1695	0.204184	1.41287	34.2928
Eukaryota	Opisthokonta	Fungi	Ascomycota	Saccharomycetes	Saccharomycetales	Saccharomyces	Saccharomyces_pastorianus	15.1515	7.54717	53.8136	0.509762	18.9362	19.8776
Eukaryota	Opisthokonta	Fungi	Ascomycota	Saccharomycetes	Unassigned_Saccharomycetes	Unassigned_Saccharomycetes	Unassigned_Saccharomycetes	12.1212	7.54717	32.2034	0.162229	0.836792	17.3504
Eukaryota	Opisthokonta	Fungi	Ascomycota	Saccharomycetes	Saccharomycetales	Lacazia	Lacazia_loboi	9.09091	13.2075	11.4407	0.226561	0.534358	1.55258
Eukaryota	Opisthokonta	Fungi	Ascomycota	Saccharomycetes	Saccharomycetales	Pichia	Unassigned_Pichia	9.09091	5.66038	39.8305	0.595072	4.8411	0.147325
Eukaryota	Opisthokonta	Fungi	Ascomycota	Saccharomycetes	Saccharomycetales	Unassigned_Saccharomycetales	Unassigned_Saccharomycetales	6.06061	7.54717	38.5593	0.0937011	3.51836	3.56981
Eukaryota	Amoebozoa	Conosa	Archamoebea	Archamoebea_X	Entamoebidae	Entamoeba	Entamoeba_coli	6.06061	1.88679	13.9831	0.00349631	0.914909	0.657298
Eukaryota	Amoebozoa	Conosa	Archamoebea	Archamoebea_X	Entamoebidae	Entamoeba	Entamoeba_hartmanni	6.06061	0	9.32203	0	2.01268	0.113327
Eukaryota	Opisthokonta	Fungi	Ascomycota	Saccharomycetes	Saccharomycetales	Candida	Candida_rugosa	3.0303	0	20.339	0	0.291939	0.271985
Eukaryota	Opisthokonta	Fungi	Ascomycota	Saccharomycetes	Saccharomycetales	Clavispora	Clavispora_lusitaniae	3.0303	1.88679	11.0169	0.30278	0.41269	0.0453309
Eukaryota	Opisthokonta	Fungi	Ascomycota	Saccharomycetes	Saccharomycetales	Candida	Candida_pseudointermedia	3.0303	0	11.8644	0	0.411247	0.668631
Eukaryota	Opisthokonta	Fungi	Ascomycota	Saccharomycetes	Saccharomycetales	Candida	Candida_albicans_19F	3.0303	7.54717	5.9322	0.0650313	0.342509	0.0679964
Eukaryota	Opisthokonta	Fungi	Ascomycota	Saccharomycetes	Saccharomycetales	Candida	Candida_humilis	3.0303	0	7.20339	0	0.214216	0.24932
Eukaryota	Opisthokonta	Metazoa	Nematoda	Chromadorea	Ascaridida	Ascaris	Ascaris_suum_(pig_roundworm)	3.0303	0	22.0339	0	2.23287	0.0679964
Eukaryota	Opisthokonta	Fungi	Ascomycota	Saccharomycetes	Saccharomycetales	Pichia	Pichia_occidentalis	0	0	17.7966	0	0.417478	0
Eukaryota	Opisthokonta	Fungi	Ascomycota	Saccharomycetes	Saccharomycetales	Candida	Candida_ethanolica_M2	0	0	17.3729	0	0.355102	0
Eukaryota	Excavata	Metamonada	Fornicata	Fornicata_X	Hexamitinae-Enteromonadida	Unknown_enteromonad	Unknown_enteromonad	0	0	5.08475	0	0.359825	0
Eukaryota	Opisthokonta	Fungi	Ascomycota	Saccharomycetes	Saccharomycetales	Pichia	Pichia_norvegensis	0	0	5.9322	0	0.50504	0
Eukaryota	Opisthokonta	Fungi	Ascomycota	Saccharomycetes	Saccharomycetales	Hanseniaspora	Hanseniaspora_uvarum_DSM_2768	0	1.88679	11.0169	0.0090904	0.176502	0
Eukaryota	Opisthokonta	Fungi	Ascomycota	Unassigned_Ascomycota	Unassigned_Ascomycota	Unassigned_Ascomycota	Unassigned_Ascomycota	0	0	2.9661	0	0.263145	0
Eukaryota	Opisthokonta	Fungi	Ascomycota	Saccharomycetes	Saccharomycetales	Candida	Candida_etchellsii	0	0	7.20339	0	0.120816	0
Eukaryota	Excavata	Metamonada	Fornicata	Diplomonadida	Giardiinae	Giardia	Giardia_intestinalis	0	0	5.08475	0	0.14633	0
Eukaryota	Opisthokonta	Fungi	Ascomycota	Saccharomycetes	Saccharomycetales	Pichia	Pichia_manshurica	0	0	7.20339	0	0.0544394	0
Eukaryota	Amoebozoa	Conosa	Archamoebea	Archamoebea_X	Entamoebidae	Entamoeba	Entamoeba_dispar	0	3.77358	16.1017	0.192996	5.73371	0
Eukaryota	Opisthokonta	Fungi	Ascomycota	Saccharomycetes	Saccharomycetales	Candida	Candida_pararugosa	0	0	10.5932	0	0.0499137	0
Eukaryota	Opisthokonta	Fungi	Ascomycota	Saccharomycetes	Saccharomycetales	uncultured	uncultured_Candida	0	1.88679	35.1695	0.00139852	3.00328	0
Eukaryota	Opisthokonta	Metazoa	Nematoda	Enoplea	Trichuris	Trichuris	Trichuris_trichiura_(human_whipworm)	0	0	18.6441	0	2.0298	0
Eukaryota	Opisthokonta	Fungi	Ascomycota	Saccharomycetes	Saccharomycetales	Kluyveromyces	Kluyveromyces_marxianus	0	0	7.62712	0	1.30641	0
