# Supplementary material for: The eukaryome of African children is influenced by geographic location, gut biogeography, and nutritional status
Source: Microlife. 2023 Jul 20;4:uqad033. doi: 10.1093/femsml/uqad033 (PMC10481997; doi:10.1093/femsml/uqad033)
Supplement: uqad033_Supplemental_Files [file uqad033_supplemental_files.zip › Supplementary Table S8.csv]

rank1	rank2	rank3	rank4	rank5	rank6	rank7	rank8	prevalence Madagascar	prevalence RCA	abundance Madagascar	abundance RCA
Eukaryota	Amoebozoa	Conosa	Archamoebea	Archamoebea_X	Entamoebidae	Entamoeba	Entamoeba_dispar	13.35877863	13.86138614	5.007723522	0.262862231
Eukaryota	Amoebozoa	Conosa	Archamoebea	Archamoebea_X	Entamoebidae	Entamoeba	Entamoeba_coli	20.99236641	9.900990099	3.642951805	0.221760565
Eukaryota	Amoebozoa	Conosa	Archamoebea	Archamoebea_X	Entamoebidae	Entamoeba	Entamoeba_hartmanni	16.03053435	0.99009901	3.5417656	0.116709888
Eukaryota	Excavata	Metamonada	Fornicata	Diplomonadida	Giardiinae	Giardia	Giardia_intestinalis	6.106870229	4.95049505	0.219015968	0.159695871
Eukaryota	Excavata	Metamonada	Fornicata	Fornicata_X	Hexamitinae-Enteromonadida	Hexamitinae-Enteromonadida	Hexamitinae-Enteromonadida	2.290076336	11.38613861	0.142712295	1.018355604
Eukaryota	Opisthokonta	Fungi	Ascomycota	Saccharomycetes	Saccharomycetales	Lacazia	Lacazia_loboi	9.160305344	15.84158416	0.572877874	0.419025007
Eukaryota	Opisthokonta	Fungi	Ascomycota	Saccharomycetes	Unassigned_Saccharomycetes	Unassigned_Saccharomycetes	Unassigned_Saccharomycetes	23.28244275	37.12871287	0.412528376	1.826845394
Eukaryota	Opisthokonta	Fungi	Ascomycota	Saccharomycetes	Saccharomycetales	Candida	Candida_rugosa	0	42.57425743	0	1.178640324
Eukaryota	Opisthokonta	Fungi	Ascomycota	Saccharomycetes	Saccharomycetales	Clavispora	Clavispora_lusitaniae	12.97709924	10.3960396	0.36383976	0.107759382
Eukaryota	Opisthokonta	Fungi	Ascomycota	Saccharomycetes	Saccharomycetales	Pichia	Pichia_occidentalis	0.381679389	40.0990099	0.000828038	1.084071161
Eukaryota	Opisthokonta	Fungi	Ascomycota	Saccharomycetes	Saccharomycetales	Candida	Candida_ethanolica_M2	0.381679389	34.15841584	0.00637589	1.009287328
Eukaryota	Opisthokonta	Fungi	Ascomycota	Saccharomycetes	Saccharomycetales	Candida	Candida_pseudointermedia	19.08396947	0.99009901	0.481876532	0.00647734
Eukaryota	Opisthokonta	Fungi	Ascomycota	Saccharomycetes	Saccharomycetales	Pichia	Pichia_norvegensis	4.580152672	5.940594059	0.044838241	0.877031824
Eukaryota	Opisthokonta	Fungi	Ascomycota	Saccharomycetes	Saccharomycetales	Candida	Candida_albicans_19F	6.488549618	6.435643564	0.312128806	0.0386285
Eukaryota	Opisthokonta	Fungi	Ascomycota	Saccharomycetes	Saccharomycetales	Candida	Candida_humilis	10.6870229	2.475247525	0.158030993	0.085618657
Eukaryota	Opisthokonta	Fungi	Ascomycota	Saccharomycetes	Saccharomycetales	Hanseniaspora	Hanseniaspora_uvarum_DSM_2768	10.30534351	6.930693069	0.132610236	0.054409655
Eukaryota	Opisthokonta	Fungi	Ascomycota	Saccharomycetes	Saccharomycetales	Candida	Candida_etchellsii	3.053435115	9.405940594	0.033204311	0.158400403
Eukaryota	Opisthokonta	Fungi	Ascomycota	Saccharomycetes	Saccharomycetales	Pichia	Unassigned_Pichia	17.9389313	66.33663366	2.046081125	8.025541918
Eukaryota	Opisthokonta	Fungi	Ascomycota	Saccharomycetes	Saccharomycetales	Pichia	Pichia_manshurica	3.435114504	16.83168317	0.021487578	0.244372369
Eukaryota	Opisthokonta	Fungi	Ascomycota	Saccharomycetes	Saccharomycetales	Unassigned_Saccharomycetales	Unassigned_Saccharomycetales	0.381679389	83.66336634	8.28E-05	10.09169558
Eukaryota	Opisthokonta	Fungi	Ascomycota	Saccharomycetes	Saccharomycetales	Candida	Candida_pararugosa	10.30534351	9.405940594	0.051007122	0.081378943
Eukaryota	Opisthokonta	Fungi	Ascomycota	Saccharomycetes	Saccharomycetales	uncultured	uncultured_Candida	0	75.24752475	0	8.696123253
Eukaryota	Opisthokonta	Fungi	Ascomycota	Saccharomycetes	Saccharomycetales	Saccharomyces	Saccharomyces_cerevisiae_(baker's_yeast)	66.03053435	48.01980198	17.1111504	14.60663704
Eukaryota	Opisthokonta	Fungi	Ascomycota	Saccharomycetes	Saccharomycetales	Kluyveromyces	Kluyveromyces_marxianus	6.106870229	7.425742574	0.443414182	2.128453894
Eukaryota	Opisthokonta	Fungi	Ascomycota	Saccharomycetes	Saccharomycetales	Saccharomyces	Saccharomyces_pastorianus	57.63358779	61.88118812	18.0099025	15.39086624
Eukaryota	Opisthokonta	Fungi	Ascomycota	Unassigned_Ascomycota	Unassigned_Ascomycota	Unassigned_Ascomycota	Unassigned_Ascomycota	6.106870229	0	0.436624273	0
Eukaryota	Opisthokonta	Metazoa	Nematoda	Chromadorea	Ascaridida	Ascaris	Ascaris_suum_(pig_roundworm)	38.54961832	2.475247525	2.268409244	0.009303816
Eukaryota	Opisthokonta	Metazoa	Nematoda	Enoplea	Trichuris	Trichuris	Trichuris_trichiura_(human_whipworm)	31.29770992	0	1.664190144	0
Eukaryota	Stramenopiles	Incertae_Sedis	Incertae_Sedis	Incertae_Sedis	Incertae_Sedis	Blastocystis	Blastocystis_ST3	40.07633588	29.7029703	26.82337004	8.977475345
Eukaryota	Stramenopiles	Incertae_Sedis	Incertae_Sedis	Incertae_Sedis	Incertae_Sedis	Blastocystis	Blastocystis_ST1	38.54961832	30.1980198	14.40818697	12.00698611
Eukaryota	Stramenopiles	Incertae_Sedis	Incertae_Sedis	Incertae_Sedis	Incertae_Sedis	Blastocystis	Blastocystis_ST2	8.015267176	14.35643564	1.564245995	10.78241555
