# Supplementary material for: The eukaryome of African children is influenced by geographic location, gut biogeography, and nutritional status
Source: Microlife. 2023 Jul 20;4:uqad033. doi: 10.1093/femsml/uqad033 (PMC10481997; doi:10.1093/femsml/uqad033)
Supplement: uqad033_Supplemental_Files [file uqad033_supplemental_files.zip › Supplementary Table S9.csv]

rank1	rank2	rank3	rank4	rank5	rank6	rank7	rank8	prevalence feces	prevalence duodenal	abundance feces	abundance duodenal
Eukaryota	Stramenopiles	Incertae_Sedis	Incertae_Sedis	Incertae_Sedis	Incertae_Sedis	Blastocystis	Blastocystis_ST2	32.91666667	43.47826087	15.52906248	53.79858657
Eukaryota	Excavata	Metamonada	Fornicata	Fornicata_X	Hexamitinae-Enteromonadida	Hexamitinae-Enteromonadida	Hexamitinae-Enteromonadida	14.58333333	13.04347826	2.975272488	4.858657244
Eukaryota	Stramenopiles	Incertae_Sedis	Incertae_Sedis	Incertae_Sedis	Incertae_Sedis	Blastocystis	Blastocystis_ST1	46.25	8.695652174	13.17890912	18.19787986
Eukaryota	Stramenopiles	Incertae_Sedis	Incertae_Sedis	Incertae_Sedis	Incertae_Sedis	Blastocystis	Blastocystis_ST3	52.91666667	8.695652174	31.87977612	18.10954064
Eukaryota	Excavata	Metamonada	Fornicata	Fornicata_X	Hexamitinae-Enteromonadida	Enteromonas	Enteromonas_hominis	7.5	4.347826087	1.974128819	1.855123675
Eukaryota	Alveolata	Ciliophora	Litostomatea	Trichostomatia	Trichostomatia	close_Balantidium	close_Balantidium	2.5	0	0.454723989	0
Eukaryota	Opisthokonta	Metazoa	Nematoda	Chromadorea	Oxyurida	Enterobius	Enterobius_vermicularis_(human_pinworm)	5.833333333	0	0.439706112	0
Eukaryota	Opisthokonta	Metazoa	Nematoda	Enoplea	Trichuris	Trichuris	Trichuris_trichiura_(human_whipworm)	4.166666667	0	0.309743714	0
Eukaryota	Excavata	Metamonada	Fornicata	Diplomonadida	Giardiinae	Giardia	Giardia_intestinalis	11.25	0	3.739595788	0
Eukaryota	Opisthokonta	Fungi	Ascomycota	Saccharomycetes	Saccharomycetales	Saccharomyces	Saccharomyces_pastorianus	24.58333333	0	6.237184264	0
Eukaryota	Excavata	Metamonada	Parabasalia	Trichomonadea	Tetratrichomonas	Tetratrichomonas	Tetratrichomonas_sp._LP	1.25	0	0.219925257	0
Eukaryota	Alveolata	Apicomplexa	Conoidasida	Gregarinasina	Eugregarinorida	Unassigned_Eugregarinorida	Unassigned_Eugregarinorida	1.666666667	0	0.1192766	0
Eukaryota	Opisthokonta	Metazoa	Nematoda	Chromadorea	Rhabditida	Hypodontus	Hypodontus_macropi	2.083333333	0	0.158698528	0
Eukaryota	Opisthokonta	Fungi	Ascomycota	Saccharomycetes	Saccharomycetales	Saccharomyces	Saccharomyces_cerevisiae_(baker's_yeast)	20	0	4.109699816	0
Eukaryota	Opisthokonta	Fungi	Ascomycota	Saccharomycetes	Saccharomycetales	Kluyveromyces	Kluyveromyces_marxianus	1.25	0	0.086930404	0
Eukaryota	Opisthokonta	Metazoa	Nematoda	Chromadorea	Ascaridida	Ascaris	Ascaris_suum_(pig_roundworm)	11.25	0	1.549873792	0
Eukaryota	Opisthokonta	Unassigned_Ophistokonta	Unassigned_Ophistokonta	Unassigned_Ophistokonta	Unassigned_Ophistokonta	Unassigned_Ophistokonta	Unassigned_Ophistokonta	2.916666667	0	0.066280823	0
Eukaryota	Amoebozoa	Conosa	Archamoebea	Archamoebea_X	Entamoebidae	Entamoeba	Entamoeba_polecki	27.91666667	0	2.645312401	0
Eukaryota	Amoebozoa	Conosa	Archamoebea	Archamoebea_X	Entamoebidae	Entamoeba	Entamoeba_dispar	19.16666667	0	3.660463128	0
Eukaryota	Opisthokonta	Fungi	Ascomycota	Saccharomycetes	Saccharomycetales	Pichia	Unassigned_Pichia	7.083333333	0	1.509874254	0
Eukaryota	Amoebozoa	Conosa	Archamoebea	Archamoebea_X	Entamoebidae	Entamoeba	Entamoeba_coli	22.5	0	2.948124787	0
Eukaryota	Amoebozoa	Conosa	Archamoebea	Archamoebea_X	Entamoebidae	Entamoeba	Entamoeba_hartmanni	22.08333333	0	4.452367337	0
Eukaryota	Opisthokonta	Fungi	Ascomycota	Saccharomycetes	Unassigned_Saccharomycetes	Unassigned_Saccharomycetes	Unassigned_Saccharomycetes	7.916666667	0	0.492124279	0
Eukaryota	Opisthokonta	Fungi	Ascomycota	Saccharomycetes	Saccharomycetales	Unassigned_Saccharomycetales	Unassigned_Saccharomycetales	3.75	0	0.377612966	0
