# Supplementary material for: The eukaryome of African children is influenced by geographic location, gut biogeography, and nutritional status
Source: Microlife. 2023 Jul 20;4:uqad033. doi: 10.1093/femsml/uqad033 (PMC10481997; doi:10.1093/femsml/uqad033)
Supplement: uqad033_Supplemental_Files [file uqad033_supplemental_files.zip › Supplementary Table S10.csv]

rank3	rank4	rank5	rank6	rank7	rank8	prevalence Madagascar	prevalence RCA	abundance Madagascar	abundance RCA
Incertae_Sedis	Incertae_Sedis	Incertae_Sedis	Incertae_Sedis	Blastocystis	Blastocystis_ST3	59.33333333	42.85714286	33.39043216	29.18501364
Incertae_Sedis	Incertae_Sedis	Incertae_Sedis	Incertae_Sedis	Blastocystis	Blastocystis_ST2	28.66666667	39.56043956	10.32505813	24.70881897
Metamonada	Fornicata	Diplomonadida	Giardiinae	Giardia	Giardia_intestinalis	13.33333333	7.692307692	5.06979037	1.351833228
Incertae_Sedis	Incertae_Sedis	Incertae_Sedis	Incertae_Sedis	Blastocystis	Blastocystis_ST1	49.33333333	40.65934066	12.08619296	15.053268
Fungi	Ascomycota	Saccharomycetes	Saccharomycetales	Saccharomyces	Saccharomyces_pastorianus	24.66666667	24.17582418	6.315460126	6.064418419
Fungi	Ascomycota	Saccharomycetes	Saccharomycetales	Saccharomyces	Saccharomyces_cerevisiae_(baker's_yeast)	20.66666667	18.68131868	3.726654947	4.76947918
Metazoa	Nematoda	Chromadorea	Ascaridida	Ascaris	Ascaris_spp.	18	0	2.415933048	0
Metamonada	Fornicata	Fornicata_X	Hexamitinae-Enteromonadida	Unknown_enteromonad	Unknown_enteromonad	10	21.97802198	1.652864658	5.313177369
Conosa	Archamoebea	Archamoebea_X	Entamoebidae	Entamoeba	Entamoeba_dispar	24	15.38461538	7.024956163	1.244055179
Fungi	Ascomycota	Saccharomycetes	Saccharomycetales	Pichia	Unassigned_Pichia	6.666666667	7.692307692	0.813489428	2.741328675
Retaria	Foraminifera	Globothalamea	Unassigned_Globothalamea	Unassigned_Globothalamea	Unassigned_Globothalamea	6.666666667	5.494505495	1.280784407	0.176691895
Conosa	Archamoebea	Archamoebea_X	Entamoebidae	Entamoeba	Entamoeba_coli	22	23.07692308	3.317209105	2.275358893
Conosa	Archamoebea	Archamoebea_X	Entamoebidae	Entamoeba	Entamoeba_hartmanni	24	18.68131868	5.732691966	2.149551058
Fungi	Ascomycota	Saccharomycetes	Unassigned_Saccharomycetes	Unassigned_Saccharomycetes	Unassigned_Saccharomycetes	4	15.38461538	0.305227356	0.902691246
Metamonada	Fornicata	Fornicata_X	Hexamitinae-Enteromonadida	Enteromonas	Enteromonas_hominis	8.666666667	5.494505495	1.721068116	2.413987908
Fungi	Ascomycota	Saccharomycetes	Saccharomycetales	Unassigned_Saccharomycetales	Unassigned_Saccharomycetales	0	10.98901099	0	1.338210724
Ciliophora	Litostomatea	Trichostomatia	Trichostomatia	close_Balantidium	close_Balantidium	4	0	0.708820755	0
Metazoa	Nematoda	Chromadorea	Oxyurida	Enterobius	Enterobius_vermicularis_(human_pinworm)	9.333333333	0	0.685410988	0
Conosa	Archamoebea	Archamoebea_X	Entamoebidae	Entamoeba	Entamoeba_bovis	16.66666667	0	1.644986371	0
Metazoa	Nematoda	Enoplea	Trichuris	Trichuris	Trichuris_trichiura_(human_whipworm)	6.666666667	0	0.482826459	0
Conosa	Archamoebea	Archamoebea_X	Entamoebidae	Entamoeba	Entamoeba_polecki	13.33333333	0	0.460542161	0
Metamonada	Parabasalia	Trichomonadea	Tetratrichomonas	Tetratrichomonas	Tetratrichomonas_sp._LP	2	0	0.342818041	0
Apicomplexa	Conoidasida	Gregarinasina	Eugregarinorida	Unassigned_Eugregarinorida	Unassigned_Eugregarinorida	2.666666667	0	0.185927578	0
Metazoa	Nematoda	Strongylida	Strongylidae	Oesteophagostomum	Oesteophagostomum_spp.	3.333333333	0	0.247378219	0
Fungi	Ascomycota	Saccharomycetes	Saccharomycetales	Kluyveromyces	Kluyveromyces_marxianus	1.333333333	1.098901099	0.063476486	0.128211806
Unassigned_Ophistokonta	Unassigned_Ophistokonta	Unassigned_Ophistokonta	Unassigned_Ophistokonta	Unassigned_Ophistokonta	Unassigned_Ophistokonta	0	7.692307692	0	0.183903809
