# Supplementary material for: The eukaryome of African children is influenced by geographic location, gut biogeography, and nutritional status
Source: Microlife. 2023 Jul 20;4:uqad033. doi: 10.1093/femsml/uqad033 (PMC10481997; doi:10.1093/femsml/uqad033)
Supplement: uqad033_Supplemental_Files [file uqad033_supplemental_files.zip › Supplementary Table S11.csv]

samplename	calprotectineggdeps	citrulinem	crp_seuil	aatmggdeps	calprotectinelevel	alphaantitrypsinlevel	tpilevel	citrulline_level	crp_n	samplename2	id_afri	id	target	sequencingbatch	run	samplename	pays	dt_naiss	taille	poids	raison_hospi	oedemes	dermatoses	ph_estomac	ph_intestin	ferritine	waz_cont	bmi_cont	whz_cont	whz	haz	stunted	anemie	hemoglobine2	anemie2	age	read_count	sexe	haz_cont
SE-CAR004_S1	1452	16.81999969	2	31	1	0	2	2	244	SE-CAR004_S1	SE-CAR004	CAR004	ITS2	ITS2Dec18	a_s0049	SE-CAR004_S1_L001_R1_001	RCA	20.01.14	86.199997	10.4	Recrutementcommunautaire	n	Non	3	NA	75	-2.3900001	-1.14	-1.35	poidsnormal	malnutrischroniquemodere	stunted	Non	11.5	Non	36.69001	1184	Fթminin	-2.43
AG-CAR004_S227	1452	16.81999969	2	31	1	0	2	2	244	AG-CAR004_S227	AG-CAR004	CAR004	ITS2	ITS2Dec18	a_s0055	AG-CAR004_S227_L001_R1_001	RCA	20.01.14	86.199997	10.4	Recrutementcommunautaire	n	Non	3	NA	75	-2.3900001	-1.14	-1.35	poidsnormal	malnutrischroniquemodere	stunted	Non	11.5	Non	36.69001	35043	Fթminin	-2.43
SE-CAR012_S2	NA	20.15999985	2	10	0	0	NA	2	102	SE-CAR012_S2	SE-CAR012	CAR012	ITS2	ITS2Dec18	a_s0049	SE-CAR012_S2_L001_R1_001	RCA	24.03.13	88.800003	12.3	Recrutementcommunautaire	n	Non	NA	NA	22	-2.1600001	0.19	-0.30000001	poidsnormal	malnutrischroniquesevere	stunted	Oui	10.10000038	Oui	46.552914	14141	Masculin	-3.31
SE-CAR013_S3	NA	15.97999954	1	NA	0	NA	NA	2	152	SE-CAR013_S3	SE-CAR013	CAR013	ITS2	ITS2Dec18	a_s0049	SE-CAR013_S3_L001_R1_001	RCA	15.12.14	90.199997	13.3	Recrutementcommunautaire	n	Non	NA	NA	33	0.52999997	0.31	0.34999999	poidsnormal	normonutris	non-stunted	Oui	10.69999981	Oui	25.807936	1470	Masculin	0.49
SE-CAR021_S6	209	26.51000023	2	NA	0	0	2	2	1	SE-CAR021_S6	SE-CAR021	CAR021	ITS2	ITS2Dec18	a_s0049	SE-CAR021_S6_L001_R1_001	RCA	15.12.12	104.5	18	Recrutementcommunautaire	n	Non	NA	NA	100	0.56	0.81	0.86000001	poidsnormal	normonutris	non-stunted	Non	12.10000038	Non	50.958347	970	Fթminin	0.01
SE-CAR024_S7	301	35.09999847	2	115	0	2	NA	2	55	SE-CAR024_S7	SE-CAR024	CAR024	ITS2	ITS2Dec18	a_s0049	SE-CAR024_S7_L001_R1_001	RCA	02.08.14	79.300003	8.6999998	Recrutementcommunautaire	n	Non	1	NA	20	-3.23	-1.4	-1.7	poidsnormal	malnutrischroniquesevere	stunted	Non	14.69999981	Non	30.476377	223	Fթminin	-3.31
AG-CAR024_S228	301	35.09999847	2	115	0	2	NA	2	55	AG-CAR024_S228	AG-CAR024	CAR024	ITS2	ITS2Dec18	a_s0055	AG-CAR024_S228_L001_R1_001	RCA	02.08.14	79.300003	8.6999998	Recrutementcommunautaire	n	Non	1	NA	20	-3.23	-1.4	-1.7	poidsnormal	malnutrischroniquesevere	stunted	Non	14.69999981	Non	30.476377	69953	Fթminin	-3.31
SE-CAR025_S8	200	15.47000027	NA	3	0	0	2	1	NA	SE-CAR025_S8	SE-CAR025	CAR025	ITS2	ITS2Dec18	a_s0049	SE-CAR025_S8_L001_R1_001	RCA	08.11.12	103.5	14.5	Recrutementcommunautaire	n	Oui	NA	NA	446	-1.0700001	-1.3099999	-1.29	poidsnormal	normonutris	non-stunted	Oui	8.800000191	Oui	52.17477	2858	Fթminin	-0.37
AG-CAR027_S252	209	7.550000191	NA	21	0	0	2	1	NA	AG-CAR027_S252	AG-CAR027	CAR027	ITS2	ITS2Dec18	a_s0055	AG-CAR027_S252_L001_R1_001	RCA	17.02.13	81.5	10.4	Recrutementcommunautaire	n	Non	3	8	NA	-3.3399999	0.28	-0.17	poidsnormal	malnutrischroniquesevere	stunted	NA	NA	NA	48.032349	26654	Fթminin	-4.93
AD-CAR027_S194	209	7.550000191	NA	21	0	0	2	1	NA	AD-CAR027_S194	AD-CAR027	CAR027	ITS2	ITS2Dec18	a_s0055	AD-CAR027_S194_L001_R1_001	RCA	17.02.13	81.5	10.4	Recrutementcommunautaire	n	Non	3	8	NA	-3.3399999	0.28	-0.17	poidsnormal	malnutrischroniquesevere	stunted	NA	NA	NA	48.032349	55219	Fթminin	-4.93
SE-CAR027o1_S9	209	7.550000191	NA	21	0	0	2	1	NA	SE-CAR027o1_S9	SE-CAR027o1	CAR027	ITS2	ITS2Dec18	a_s0049	SE-CAR027o1_S9_L001_R1_001	RCA	17.02.13	81.5	10.4	Recrutementcommunautaire	n	Non	3	8	NA	-3.3399999	0.28	-0.17	poidsnormal	malnutrischroniquesevere	stunted	NA	NA	NA	48.032349	7912	Fթminin	-4.93
SE-CAR029_S10	73	10.77000046	1	5	0	0	2	2	81	SE-CAR029_S10	SE-CAR029	CAR029	ITS2	ITS2Dec18	a_s0049	SE-CAR029_S10_L001_R1_001	RCA	17.05.13	98	14.5	Recrutementcommunautaire	n	Non	NA	NA	107	-0.58999997	-0.13	-0.13	poidsnormal	normonutris	non-stunted	Oui	9.899999619	Oui	46.026894	13463	Fթminin	-0.84
SE-CAR031_S11	451	25.45999908	2	NA	1	0	NA	2	162	SE-CAR031_S11	SE-CAR031	CAR031	ITS2	ITS2Dec18	a_s0049	SE-CAR031_S11_L001_R1_001	RCA	18.06.12	110	16.4	Recrutementcommunautaire	n	Non	NA	NA	80	-0.56999999	-1.41	-1.41	poidsnormal	normonutris	non-stunted	Non	11.10000038	Non	56.021305	1205	Masculin	0.49
SE-CAR033_S12	566	17.97999954	NA	40	0	0	2	2	NA	SE-CAR033_S12	SE-CAR033	CAR033	ITS2	ITS2Dec18	a_s0049	SE-CAR033_S12_L001_R1_001	RCA	05.07.14	86.300003	11.6	Recrutementcommunautaire	n	Non	NA	NA	NA	-1.35	-0.13	-0.41	poidsnormal	normonutris	non-stunted	Oui	9.5	Oui	31.692802	8387	Masculin	-1.96
SE-CAR036_S13	154	23.81999969	NA	NA	0	0	2	2	NA	SE-CAR036_S13	SE-CAR036	CAR036	ITS2	ITS2Dec18	a_s0049	SE-CAR036_S13_L001_R1_001	RCA	24.03.13	95	14.4	Recrutementcommunautaire	n	Non	NA	NA	137	-0.89999998	0.47	0.30000001	poidsnormal	normonutris	non-stunted	Oui	10.89999962	Oui	46.651543	9093	Masculin	-1.83
SE-CAR037_S14	426	13.72999954	1	20	1	0	NA	2	106	SE-CAR037_S14	SE-CAR037	CAR037	ITS2	ITS2Dec18	a_s0049	SE-CAR037_S14_L001_R1_001	RCA	13.09.13	87	12.2	Recrutementcommunautaire	n	Oui	8	8	116	-1.78	0.50999999	0.039999999	poidsnormal	malnutrischroniquesevere	stunted	Oui	9.300000191	Oui	40.963936	915	Masculin	-3.12
AG-CAR040_S229	NA	NA	2	NA	NA	NA	NA	NA	NA	AG-CAR040_S229	AG-CAR040	CAR040	ITS2	ITS2Dec18	a_s0055	AG-CAR040_S229_L001_R1_001	RCA	08.01.15	78.599998	11	Recrutementcommunautaire	n	Non	3	6	4	-1.05	1.36	0.75999999	poidsnormal	malnutrischroniquesevere	stunted	Oui	7.199999809	Oui	25.314791	23640	Masculin	-3.08
AD-CAR040_S195	NA	NA	2	NA	NA	NA	NA	NA	NA	AD-CAR040_S195	AD-CAR040	CAR040	ITS2	ITS2Dec18	a_s0055	AD-CAR040_S195_L001_R1_001	RCA	08.01.15	78.599998	11	Recrutementcommunautaire	n	Non	3	6	4	-1.05	1.36	0.75999999	poidsnormal	malnutrischroniquesevere	stunted	Oui	7.199999809	Oui	25.314791	31859	Masculin	-3.08
SE-CAR040_S15	NA	NA	2	NA	NA	NA	NA	NA	NA	SE-CAR040_S15	SE-CAR040	CAR040	ITS2	ITS2Dec18	a_s0049	SE-CAR040_S15_L001_R1_001	RCA	08.01.15	78.599998	11	Recrutementcommunautaire	n	Non	3	6	4	-1.05	1.36	0.75999999	poidsnormal	malnutrischroniquesevere	stunted	Oui	7.199999809	Oui	25.314791	2518	Masculin	-3.08
SE-CAR041_S16	NA	16.02000046	NA	NA	0	0	NA	2	NA	SE-CAR041_S16	SE-CAR041	CAR041	ITS2	ITS2Dec18	a_s0049	SE-CAR041_S16_L001_R1_001	RCA	10.10.14	86	11.6	Recrutementcommunautaire	n	Non	NA	NA	146	-0.50999999	0.090000004	-0.039999999	poidsnormal	normonutris	non-stunted	Oui	8.699999809	Oui	28.273663	590	Fթminin	-0.97
SE-CAR042_S17	120	16.79000092	2	NA	0	0	2	2	65	SE-CAR042_S17	SE-CAR042	CAR042	ITS2	ITS2Dec18	a_s0049	SE-CAR042_S17_L001_R1_001	RCA	02.09.13	95.5	14.6	Recrutementcommunautaire	n	Non	NA	NA	81	-0.41999999	0.44999999	0.36000001	poidsnormal	normonutris	non-stunted	Non	12.69999981	Non	42.180359	20913	Masculin	-1.12
AD-CAR043_S196	2310	24.03000069	NA	27	1	0	2	2	NA	AD-CAR043_S196	AD-CAR043	CAR043	ITS2	ITS2Dec18	a_s0055	AD-CAR043_S196_L001_R1_001	RCA	03.12.13	80	10.5	Recrutementcommunautaire	n	Non	3	NA	NA	-2.8199999	0.68000001	-0.090000004	poidsnormal	malnutrischroniquesevere	stunted	NA	NA	NA	38.465332	56718	Masculin	-4.63
SE-CAR043_S18	2310	24.03000069	NA	27	1	0	2	2	NA	SE-CAR043_S18	SE-CAR043	CAR043	ITS2	ITS2Dec18	a_s0049	SE-CAR043_S18_L001_R1_001	RCA	03.12.13	80	10.5	Recrutementcommunautaire	n	Non	3	NA	NA	-2.8199999	0.68000001	-0.090000004	poidsnormal	malnutrischroniquesevere	stunted	NA	NA	NA	38.465332	4230	Masculin	-4.63
AG-CAR043_S230	2310	24.03000069	NA	27	1	0	2	2	NA	AG-CAR043_S230	AG-CAR043	CAR043	ITS2	ITS2Dec18	a_s0055	AG-CAR043_S230_L001_R1_001	RCA	03.12.13	80	10.5	Recrutementcommunautaire	n	Non	3	NA	NA	-2.8199999	0.68000001	-0.090000004	poidsnormal	malnutrischroniquesevere	stunted	NA	NA	NA	38.465332	43302	Masculin	-4.63
SE-CAR044_S19	NA	27.55999947	2	7	0	0	2	2	1	SE-CAR044_S19	SE-CAR044	CAR044	ITS2	ITS2Dec18	a_s0049	SE-CAR044_S19_L001_R1_001	RCA	24.07.13	96.699997	14.8	Recrutementcommunautaire	n	Non	NA	NA	45	-0.17	0.38	0.36000001	poidsnormal	normonutris	non-stunted	Non	11.30000019	Non	42.870762	5025	Fթminin	-0.71
SE-CAR045_S20	101	20.06999969	2	28	0	0	2	2	61	SE-CAR045_S20	SE-CAR045	CAR045	ITS2	ITS2Dec18	a_s0049	SE-CAR045_S20_L001_R1_001	RCA	18.06.12	103.5	15.9	Recrutementcommunautaire	n	Oui	NA	NA	146	-0.86000001	-0.30000001	-0.36000001	poidsnormal	normonutris	non-stunted	Oui	10.39999962	Oui	56.876087	4494	Masculin	-1.05
AG-CAR048_S231	1382.5	11.84000015	1	64	1	0	2	2	142	AG-CAR048_S231	AG-CAR048	CAR048	ITS2	ITS2Dec18	a_s0055	AG-CAR048_S231_L001_R1_001	RCA	02.01.15	75	9.8999996	Recrutementcommunautaire	n	Oui	2	7	62	-1.99	1.22	0.31	poidsnormal	malnutrischroniquesevere	stunted	Oui	9.199999809	Oui	25.446297	48867	Masculin	-4.25
SE-CAR048_S21	1382.5	11.84000015	1	64	1	0	2	2	142	SE-CAR048_S21	SE-CAR048	CAR048	ITS2	ITS2Dec18	a_s0049	SE-CAR048_S21_L001_R1_001	RCA	02.01.15	75	9.8999996	Recrutementcommunautaire	n	Oui	2	7	62	-1.99	1.22	0.31	poidsnormal	malnutrischroniquesevere	stunted	Oui	9.199999809	Oui	25.446297	15790	Masculin	-4.25
AG-CAR053_S232	519	30.04000092	NA	NA	0	0	2	2	NA	AG-CAR053_S232	AG-CAR053	CAR053	ITS2	ITS2Dec18	a_s0055	AG-CAR053_S232_L001_R1_001	RCA	16.04.14	82	10.5	Recrutementcommunautaire	n	Non	3	NA	NA	-2.04	0.14	-0.18000001	poidsnormal	malnutrischroniquesevere	stunted	NA	NA	NA	34.059902	97422	Fթminin	-3.14
SE-CAR053o2_S3	519	30.04000092	NA	NA	0	0	2	2	NA	SE-CAR053o2_S3	SE-CAR053o2	CAR053	ITS2	ITS2Dec18	a_s0050	SE-CAR053o2_S3_L001_R1_001	RCA	16.04.14	82	10.5	Recrutementcommunautaire	n	Non	3	NA	NA	-2.04	0.14	-0.18000001	poidsnormal	malnutrischroniquesevere	stunted	NA	NA	NA	34.059902	143136	Fթminin	-3.14
SE-CAR059_S23	124	19.18000031	NA	34	0	0	2	2	NA	SE-CAR059_S23	SE-CAR059	CAR059	ITS2	ITS2Dec18	a_s0049	SE-CAR059_S23_L001_R1_001	RCA	11.08.14	94.5	12.2	Recrutementcommunautaire	n	Non	NA	NA	41	-0.43000001	-1.5599999	-1.38	poidsnormal	normonutris	non-stunted	Non	12.39999962	Non	30.838018	52519	Fթminin	0.89
AG-CAR060_S233	258	15.09000015	2	20	0	0	2	2	13	AG-CAR060_S233	AG-CAR060	CAR060	ITS2	ITS2Dec18	a_s0055	AG-CAR060_S233_L001_R1_001	RCA	14.04.14	79.5	9.6000004	Recrutementcommunautaire	n	Non	3	NA	41	-2.8800001	-0.18000001	-0.61000001	poidsnormal	malnutrischroniquesevere	stunted	Oui	6.699999809	Oui	34.78318	62458	Fթminin	-3.92
SE-CAR060_S24	258	15.09000015	2	20	0	0	2	2	13	SE-CAR060_S24	SE-CAR060	CAR060	ITS2	ITS2Dec18	a_s0049	SE-CAR060_S24_L001_R1_001	RCA	14.04.14	79.5	9.6000004	Recrutementcommunautaire	n	Non	3	NA	41	-2.8800001	-0.18000001	-0.61000001	poidsnormal	malnutrischroniquesevere	stunted	Oui	6.699999809	Oui	34.78318	17187	Fթminin	-3.92
SE-CAR061_S25	141	14.85999966	2	15	0	0	2	1	1	SE-CAR061_S25	SE-CAR061	CAR061	ITS2	ITS2Dec18	a_s0049	SE-CAR061_S25_L001_R1_001	RCA	06.05.12	85	10.1	Recrutementcommunautaire	n	Non	2	6	31	-4.04	-0.93000001	-1.39	poidsnormal	malnutrischroniquesevere	stunted	Oui	9.399999619	Oui	57.402111	21390	Fթminin	-4.94
AG-CAR061_S234	141	14.85999966	2	15	0	0	2	1	1	AG-CAR061_S234	AG-CAR061	CAR061	ITS2	ITS2Dec18	a_s0055	AG-CAR061_S234_L001_R1_001	RCA	06.05.12	85	10.1	Recrutementcommunautaire	n	Non	2	6	31	-4.04	-0.93000001	-1.39	poidsnormal	malnutrischroniquesevere	stunted	Oui	9.399999619	Oui	57.402111	27511	Fթminin	-4.94
SE-CAR068_S26	335	32.68999863	2	42	0	0	NA	2	29	SE-CAR068_S26	SE-CAR068	CAR068	ITS2	ITS2Dec18	a_s0049	SE-CAR068_S26_L001_R1_001	RCA	04.06.13	93	12.2	Recrutementcommunautaire	n	Non	NA	NA	58	-1.85	-0.91000003	-1.0599999	poidsnormal	normonutris	non-stunted	Oui	8.600000381	Oui	45.073479	487	Fթminin	-1.9
SE-CAR077_S27	1456	19.13999939	NA	48	1	0	2	2	NA	SE-CAR077_S27	SE-CAR077	CAR077	ITS2	ITS2Dec18	a_s0049	SE-CAR077_S27_L001_R1_001	RCA	11.02.14	88.5	10.8	Recrutementcommunautaire	n	Non	NA	NA	NA	-2.0899999	-1.3200001	-1.47	poidsnormal	normonutris	non-stunted	NA	NA	NA	36.788639	146545	Fթminin	-1.85
SE-CAR078_S28	551	29.09000015	2	33	0	0	NA	2	10	SE-CAR078_S28	SE-CAR078	CAR078	ITS2	ITS2Dec18	a_s0049	SE-CAR078_S28_L001_R1_001	RCA	01.07.14	88.5	10.1	Recrutementcommunautaire	n	Non	NA	NA	11	-2.5799999	-2.6099999	-2.78	malnutrisaiguemodere	normonutris	non-stunted	Non	12	Non	32.251701	12120	Masculin	-1.44
AD-CAR088_S197	NA	29.34000015	NA	NA	0	0	1	2	NA	AD-CAR088_S197	AD-CAR088	CAR088	ITS2	ITS2Dec18	a_s0055	AD-CAR088_S197_L001_R1_001	RCA	02.06.12	92.5	12.9	Recrutementcommunautaire	n	Non	2	7	NA	-2.46	-0.11	-0.54000002	poidsnormal	malnutrischroniquesevere	stunted	NA	NA	NA	56.481571	44761	Masculin	-3.45
SE-CAR088_S31	NA	29.34000015	NA	NA	0	0	1	2	NA	SE-CAR088_S31	SE-CAR088	CAR088	ITS2	ITS2Dec18	a_s0049	SE-CAR088_S31_L001_R1_001	RCA	02.06.12	92.5	12.9	Recrutementcommunautaire	n	Non	2	7	NA	-2.46	-0.11	-0.54000002	poidsnormal	malnutrischroniquesevere	stunted	NA	NA	NA	56.481571	24241	Masculin	-3.45
AG-CAR088_S253	NA	29.34000015	NA	NA	0	0	1	2	NA	AG-CAR088_S253	AG-CAR088	CAR088	ITS2	ITS2Dec18	a_s0055	AG-CAR088_S253_L001_R1_001	RCA	02.06.12	92.5	12.9	Recrutementcommunautaire	n	Non	2	7	NA	-2.46	-0.11	-0.54000002	poidsnormal	malnutrischroniquesevere	stunted	NA	NA	NA	56.481571	9981	Masculin	-3.45
SE-CAR091_S32	126	23.51000023	NA	62	0	0	2	2	NA	SE-CAR091_S32	SE-CAR091	CAR091	ITS2	ITS2Dec18	a_s0049	SE-CAR091_S32_L001_R1_001	RCA	30.06.13	89.300003	11.9	Recrutementcommunautaire	n	Non	NA	NA	NA	-1.9400001	-0.28	-0.52999997	poidsnormal	malnutrischroniquemodere	stunted	NA	NA	NA	43.857052	18981	Fթminin	-2.64
AD-CAR092_S198	141	19.67000008	NA	NA	0	0	2	2	NA	AD-CAR092_S198	AD-CAR092	CAR092	ITS2	ITS2Dec18	a_s0055	AD-CAR092_S198_L001_R1_001	RCA	17.03.12	99.099998	13.2	Recrutementcommunautaire	n	Non	2	8	NA	-2.26	-1.36	-1.42	poidsnormal	malnutrischroniquemodere	stunted	NA	NA	NA	59.308941	53748	Fթminin	-2.1
AG-CAR092_S235	141	19.67000008	NA	NA	0	0	2	2	NA	AG-CAR092_S235	AG-CAR092	CAR092	ITS2	ITS2Dec18	a_s0055	AG-CAR092_S235_L001_R1_001	RCA	17.03.12	99.099998	13.2	Recrutementcommunautaire	n	Non	2	8	NA	-2.26	-1.36	-1.42	poidsnormal	malnutrischroniquemodere	stunted	NA	NA	NA	59.308941	71938	Fթminin	-2.1
AG-CAR094_S236	170	20.90999985	1	102	0	0	2	2	230	AG-CAR094_S236	AG-CAR094	CAR094	ITS2	ITS2Dec18	a_s0055	AG-CAR094_S236_L001_R1_001	RCA	06.12.14	78.900002	9.3000002	Recrutementcommunautaire	n	Oui	2	6	167	-2.1500001	-0.52999997	-0.82999998	poidsnormal	malnutrischroniquemodere	stunted	Oui	8	Oui	26.629845	49145	Fթminin	-2.7
SE-CAR094_S33	170	20.90999985	1	102	0	0	2	2	230	SE-CAR094_S33	SE-CAR094	CAR094	ITS2	ITS2Dec18	a_s0049	SE-CAR094_S33_L001_R1_001	RCA	06.12.14	78.900002	9.3000002	Recrutementcommunautaire	n	Oui	2	6	167	-2.1500001	-0.52999997	-0.82999998	poidsnormal	malnutrischroniquemodere	stunted	Oui	8	Oui	26.629845	744	Fթminin	-2.7
SE-CAR095_S34	486	10.22999954	NA	12	1	0	2	2	NA	SE-CAR095_S34	SE-CAR095	CAR095	ITS2	ITS2Dec18	a_s0049	SE-CAR095_S34_L001_R1_001	RCA	02.12.13	84.099998	11.3	Recrutementcommunautaire	n	Non	NA	NA	NA	-2.23	0.36000001	-0.16	poidsnormal	malnutrischroniquesevere	stunted	NA	NA	NA	38.794094	3762	Masculin	-3.6
SE-CAR096_S35	168	15.15999985	2	24	0	0	2	2	223	SE-CAR096_S35	SE-CAR096	CAR096	ITS2	ITS2Dec18	a_s0049	SE-CAR096_S35_L001_R1_001	RCA	25.05.14	87.800003	11.2	Recrutementcommunautaire	n	Non	NA	NA	48	-1.83	-0.98000002	-1.24	poidsnormal	normonutris	non-stunted	Non	11.19999981	Non	33.501003	1458	Masculin	-1.85
AG-CAR097_S237	1777	14.31000042	1	57	1	0	NA	2	180	AG-CAR097_S237	AG-CAR097	CAR097	ITS2	ITS2Dec18	a_s0055	AG-CAR097_S237_L001_R1_001	RCA	29.04.14	82	9.1999998	Recrutementcommunautaire	n	Non	2	6	201	-3.1500001	-1.47	-1.71	poidsnormal	malnutrischroniquesevere	stunted	Oui	8.899999619	Oui	33.928394	28495	Fթminin	-3.12
SE-CAR097_S36	1777	14.31000042	1	57	1	0	NA	2	180	SE-CAR097_S36	SE-CAR097	CAR097	ITS2	ITS2Dec18	a_s0049	SE-CAR097_S36_L001_R1_001	RCA	29.04.14	82	9.1999998	Recrutementcommunautaire	n	Non	2	6	201	-3.1500001	-1.47	-1.71	poidsnormal	malnutrischroniquesevere	stunted	Oui	8.899999619	Oui	33.928394	184	Fթminin	-3.12
SE-CAR098_S37	456	14.02000046	1	36	0	0	2	2	86	SE-CAR098_S37	SE-CAR098	CAR098	ITS2	ITS2Dec18	a_s0049	SE-CAR098_S37_L001_R1_001	RCA	22.12.14	86	11.1	Recrutementcommunautaire	n	Non	NA	NA	73	-0.68000001	-0.47	-0.54000002	poidsnormal	normonutris	non-stunted	Oui	8.899999619	Oui	26.794228	43790	Fթminin	-0.63
SE-CAR099_S38	103	17.04000092	2	10	0	0	NA	2	13	SE-CAR099_S38	SE-CAR099	CAR099	ITS2	ITS2Dec18	a_s0049	SE-CAR099_S38_L001_R1_001	RCA	14.09.13	98.400002	14.7	Recrutementcommunautaire	n	Non	NA	NA	50	-0.34999999	-0.20999999	-0.18000001	poidsnormal	normonutris	non-stunted	Non	11.30000019	Non	41.983101	44810	Masculin	-0.36
AD-CAR100_S199	316	24.12999916	2	24	0	0	2	2	1	AD-CAR100_S199	AD-CAR100	CAR100	ITS2	ITS2Dec18	a_s0055	AD-CAR100_S199_L001_R1_001	RCA	30.04.13	84.199997	10.5	Recrutementcommunautaire	n	Oui	8	8	64	-3.1700001	-0.34	-0.73000002	poidsnormal	malnutrischroniquesevere	stunted	Non	11.19999981	Non	46.552914	48906	Fթminin	-4.16
SE-CAR100_S39	316	24.12999916	2	24	0	0	2	2	1	SE-CAR100_S39	SE-CAR100	CAR100	ITS2	ITS2Dec18	a_s0049	SE-CAR100_S39_L001_R1_001	RCA	30.04.13	84.199997	10.5	Recrutementcommunautaire	n	Oui	8	8	64	-3.1700001	-0.34	-0.73000002	poidsnormal	malnutrischroniquesevere	stunted	Non	11.19999981	Non	46.552914	24576	Fթminin	-4.16
SE-CAR101_S40	868	16.55999947	2	51	0	0	NA	2	96	SE-CAR101_S40	SE-CAR101	CAR101	ITS2	ITS2Dec18	a_s0049	SE-CAR101_S40_L001_R1_001	RCA	06.10.14	82.5	11.1	Recrutementcommunautaire	n	Non	NA	NA	126	-1.49	0.38999999	0.02	poidsnormal	malnutrischroniquemodere	stunted	Oui	10	Oui	29.490088	525	Masculin	-2.68
SE-CAR102_S41	142	23.67000008	2	66	0	0	2	2	6	SE-CAR102_S41	SE-CAR102	CAR102	ITS2	ITS2Dec18	a_s0049	SE-CAR102_S41_L001_R1_001	RCA	18.07.13	94	12.7	Recrutementcommunautaire	n	Non	NA	NA	164	-1.45	-0.69999999	-0.81	poidsnormal	normonutris	non-stunted	Oui	10.39999962	Oui	44.120064	623	Fթminin	-1.54
SE-CAR103_S42	693	20.87999916	2	67	0	0	NA	2	71	SE-CAR103_S42	SE-CAR103	CAR103	ITS2	ITS2Dec18	a_s0049	SE-CAR103_S42_L001_R1_001	RCA	29.01.14	87	10.8	Recrutementcommunautaire	n	Non	2	NA	139	-2.1800001	-0.88	-1.11	poidsnormal	malnutrischroniquemodere	stunted	Oui	10.10000038	Oui	37.709175	15001	Fթminin	-2.38
AG-CAR103_S238	693	20.87999916	2	67	0	0	NA	2	71	AG-CAR103_S238	AG-CAR103	CAR103	ITS2	ITS2Dec18	a_s0055	AG-CAR103_S238_L001_R1_001	RCA	29.01.14	87	10.8	Recrutementcommunautaire	n	Non	2	NA	139	-2.1800001	-0.88	-1.11	poidsnormal	malnutrischroniquemodere	stunted	Oui	10.10000038	Oui	37.709175	67727	Fթminin	-2.38
SE-CAR104_S43	529	32.27999878	2	66	0	2	NA	2	52	SE-CAR104_S43	SE-CAR104	CAR104	ITS2	ITS2Dec18	a_s0049	SE-CAR104_S43_L001_R1_001	RCA	07.03.15	78	9.3999996	Recrutementcommunautaire	n	Non	3	6	42	-2.3499999	-0.44999999	-1.01	poidsnormal	malnutrischroniquesevere	stunted	Non	11	Non	24.723017	8283	Masculin	-3.15
AG-CAR104_S239	529	32.27999878	2	66	0	2	NA	2	52	AG-CAR104_S239	AG-CAR104	CAR104	ITS2	ITS2Dec18	a_s0055	AG-CAR104_S239_L001_R1_001	RCA	07.03.15	78	9.3999996	Recrutementcommunautaire	n	Non	3	6	42	-2.3499999	-0.44999999	-1.01	poidsnormal	malnutrischroniquesevere	stunted	Non	11	Non	24.723017	69476	Masculin	-3.15
SE-CAR105_S44	NA	NA	NA	NA	NA	NA	NA	NA	NA	SE-CAR105_S44	SE-CAR105	CAR105	ITS2	ITS2Dec18	a_s0049	SE-CAR105_S44_L001_R1_001	RCA	28.02.14	84	10.5	Recrutementcommunautaire	n	Non	3	6	NA	-2.3199999	-0.38999999	-0.68000001	poidsnormal	malnutrischroniquesevere	stunted	NA	NA	NA	36.788639	21141	Fթminin	-3.02
AD-CAR105_S200	NA	NA	NA	NA	NA	NA	NA	NA	NA	AD-CAR105_S200	AD-CAR105	CAR105	ITS2	ITS2Dec18	a_s0055	AD-CAR105_S200_L001_R1_001	RCA	28.02.14	84	10.5	Recrutementcommunautaire	n	Non	3	6	NA	-2.3199999	-0.38999999	-0.68000001	poidsnormal	malnutrischroniquesevere	stunted	NA	NA	NA	36.788639	37808	Fթminin	-3.02
AG-CAR106_S240	326	20.30999947	NA	37	0	0	NA	2	NA	AG-CAR106_S240	AG-CAR106	CAR106	ITS2	ITS2Dec18	a_s0055	AG-CAR106_S240_L001_R1_001	RCA	19.11.12	85	11.7	Recrutementcommunautaire	n	Non	2	6	NA	-2.96	0.69	0.029999999	poidsnormal	malnutrischroniquesevere	stunted	NA	NA	NA	52.109016	94164	Masculin	-4.75
SE-CAR106_S45	326	20.30999947	NA	37	0	0	NA	2	NA	SE-CAR106_S45	SE-CAR106	CAR106	ITS2	ITS2Dec18	a_s0049	SE-CAR106_S45_L001_R1_001	RCA	19.11.12	85	11.7	Recrutementcommunautaire	n	Non	2	6	NA	-2.96	0.69	0.029999999	poidsnormal	malnutrischroniquesevere	stunted	NA	NA	NA	52.109016	8335	Masculin	-4.75
SE-CAR107_S46	225	26.43000031	2	53	0	0	2	2	1	SE-CAR107_S46	SE-CAR107	CAR107	ITS2	ITS2Dec18	a_s0049	SE-CAR107_S46_L001_R1_001	RCA	02.01.15	83.099998	10.5	Recrutementcommunautaire	n	Non	NA	NA	14	-1.14	-0.31	-0.44999999	poidsnormal	normonutris	non-stunted	NA	NA	NA	26.827103	3703	Fթminin	-1.5
SE-CAR108_S47	1406	17.87999916	2	57	1	0	2	2	103	SE-CAR108_S47	SE-CAR108	CAR108	ITS2	ITS2Dec18	a_s0049	SE-CAR108_S47_L001_R1_001	RCA	16.07.12	106	17.4	Recrutementcommunautaire	n	Non	NA	NA	18	-0.14	0.2	0.16	poidsnormal	normonutris	non-stunted	Non	11.89999962	Non	56.251438	5762	Masculin	-0.42
AD-CAR109_S201	263	15.89999962	2	17	0	0	2	1	16	AD-CAR109_S201	AD-CAR109	CAR109	ITS2	ITS2Dec18	a_s0055	AD-CAR109_S201_L001_R1_001	RCA	28.09.12	89	12.1	Recrutementcommunautaire	n	Non	2	2	182	-2.5599999	0.02	-0.27000001	poidsnormal	malnutrischroniquesevere	stunted	Oui	8.800000191	Oui	53.752834	15592	Fթminin	-3.76
SE-CAR109_S48	263	15.89999962	2	17	0	0	2	1	16	SE-CAR109_S48	SE-CAR109	CAR109	ITS2	ITS2Dec18	a_s0049	SE-CAR109_S48_L001_R1_001	RCA	28.09.12	89	12.1	Recrutementcommunautaire	n	Non	2	2	182	-2.5599999	0.02	-0.27000001	poidsnormal	malnutrischroniquesevere	stunted	Oui	8.800000191	Oui	53.752834	17117	Fթminin	-3.76
AG-CAR109_S241	263	15.89999962	2	17	0	0	2	1	16	AG-CAR109_S241	AG-CAR109	CAR109	ITS2	ITS2Dec18	a_s0055	AG-CAR109_S241_L001_R1_001	RCA	28.09.12	89	12.1	Recrutementcommunautaire	n	Non	2	2	182	-2.5599999	0.02	-0.27000001	poidsnormal	malnutrischroniquesevere	stunted	Oui	8.800000191	Oui	53.752834	53338	Fթminin	-3.76
AD-CAR110_S202	512	24.14999962	NA	61	0	0	2	2	NA	AD-CAR110_S202	AD-CAR110	CAR110	ITS2	ITS2Dec18	a_s0055	AD-CAR110_S202_L001_R1_001	RCA	04.05.13	92	12.9	Recrutementcommunautaire	n	Oui	4	6	NA	-1.8	-0.090000004	-0.43000001	poidsnormal	malnutrischroniquemodere	stunted	NA	NA	NA	46.88168	34692	Masculin	-2.58
SE-CAR110_S49	512	24.14999962	NA	61	0	0	2	2	NA	SE-CAR110_S49	SE-CAR110	CAR110	ITS2	ITS2Dec18	a_s0049	SE-CAR110_S49_L001_R1_001	RCA	04.05.13	92	12.9	Recrutementcommunautaire	n	Oui	4	6	NA	-1.8	-0.090000004	-0.43000001	poidsnormal	malnutrischroniquemodere	stunted	NA	NA	NA	46.88168	6568	Masculin	-2.58
SE-CAR112_S51	81	20.61000061	2	7	0	0	2	2	52	SE-CAR112_S51	SE-CAR112	CAR112	ITS2	ITS2Dec18	a_s0049	SE-CAR112_S51_L001_R1_001	RCA	17.02.15	80.5	10.4	Recrutementcommunautaire	n	Non	NA	NA	12	-1.01	0.30000001	0.07	poidsnormal	normonutris	non-stunted	Non	11.10000038	Non	25.380545	21082	Fթminin	-1.95
AG-CAR113_S242	303	21.19000053	NA	38	0	0	2	2	NA	AG-CAR113_S242	AG-CAR113	CAR113	ITS2	ITS2Dec18	a_s0055	AG-CAR113_S242_L001_R1_001	RCA	28.03.14	86.5	10.2	Recrutementcommunautaire	n	Non	NA	NA	NA	-2.52	-1.47	-1.65	poidsnormal	malnutrischroniquemodere	stunted	NA	NA	NA	36.262615	16057	Fթminin	-2.29
SE-CAR113_S52	303	21.19000053	NA	38	0	0	2	2	NA	SE-CAR113_S52	SE-CAR113	CAR113	ITS2	ITS2Dec18	a_s0049	SE-CAR113_S52_L001_R1_001	RCA	28.03.14	86.5	10.2	Recrutementcommunautaire	n	Non	NA	NA	NA	-2.52	-1.47	-1.65	poidsnormal	malnutrischroniquemodere	stunted	NA	NA	NA	36.262615	8644	Fթminin	-2.29
SE-CAR114_S53	249	25.70000076	2	39	0	0	2	2	52	SE-CAR114_S53	SE-CAR114	CAR114	ITS2	ITS2Dec18	a_s0049	SE-CAR114_S53_L001_R1_001	RCA	13.01.14	91	13.1	Recrutementcommunautaire	n	Non	NA	NA	9	-0.98000002	0.23	-0.02	poidsnormal	normonutris	non-stunted	Non	12.5	Non	38.465332	90430	Masculin	-1.75
SE-CAR115_S6	297	18.54000092	2	7	1	0	NA	2	36	SE-CAR115_S6	SE-CAR115	CAR115	ITS2	ITS2Dec18	a_s0050	SE-CAR115_S6_L001_R1_001	RCA	06.06.12	107	16.299999	Recrutementcommunautaire	n	Non	NA	NA	57	-0.73000002	-0.79000002	-0.82999998	poidsnormal	normonutris	non-stunted	Non	11.69999981	Non	57.730873	5410	Masculin	-0.38
SE-CAR116_S54	2331	30.19000053	2	117	1	2	2	2	1	SE-CAR116_S54	SE-CAR116	CAR116	ITS2	ITS2Dec18	a_s0049	SE-CAR116_S54_L001_R1_001	RCA	11.12.13	92	12.5	Recrutementcommunautaire	n	Non	NA	NA	3	-1.46	-0.61000001	-0.82999998	poidsnormal	normonutris	non-stunted	Non	11.10000038	Non	39.550251	5221	Masculin	-1.64
AG-CAR116_S243	2331	30.19000053	2	117	1	2	2	2	1	AG-CAR116_S243	AG-CAR116	CAR116	ITS2	ITS2Dec18	a_s0055	AG-CAR116_S243_L001_R1_001	RCA	11.12.13	92	12.5	Recrutementcommunautaire	n	Non	NA	NA	3	-1.46	-0.61000001	-0.82999998	poidsnormal	normonutris	non-stunted	Non	11.10000038	Non	39.550251	25409	Masculin	-1.64
AD-CAR116_S203	2331	30.19000053	2	117	1	2	2	2	1	AD-CAR116_S203	AD-CAR116	CAR116	ITS2	ITS2Dec18	a_s0055	AD-CAR116_S203_L001_R1_001	RCA	11.12.13	92	12.5	Recrutementcommunautaire	n	Non	NA	NA	3	-1.46	-0.61000001	-0.82999998	poidsnormal	normonutris	non-stunted	Non	11.10000038	Non	39.550251	35372	Masculin	-1.64
SE-CAR117_S55	283	33.18000031	2	7	0	0	2	2	1	SE-CAR117_S55	SE-CAR117	CAR117	ITS2	ITS2Dec18	a_s0049	SE-CAR117_S55_L001_R1_001	RCA	06.04.14	88	12.8	Recrutementcommunautaire	n	Non	NA	NA	7	-0.93000001	0.72000003	0.38	poidsnormal	malnutrischroniquemodere	stunted	Oui	10.80000019	Oui	35.802349	27592	Masculin	-2.15
SE-CAR118_S56	94	12.14000034	1	NA	0	0	2	1	104	SE-CAR118_S56	SE-CAR118	CAR118	ITS2	ITS2Dec18	a_s0049	SE-CAR118_S56_L001_R1_001	RCA	06.04.12	96	13.6	Recrutementcommunautaire	n	Non	3	6	83	-2.0699999	-0.36000001	-0.44	poidsnormal	malnutrischroniquemodere	stunted	Oui	10	Oui	59.802086	252	Fթminin	-2.8
AD-CAR118_S204	94	12.14000034	1	NA	0	0	2	1	104	AD-CAR118_S204	AD-CAR118	CAR118	ITS2	ITS2Dec18	a_s0055	AD-CAR118_S204_L001_R1_001	RCA	06.04.12	96	13.6	Recrutementcommunautaire	n	Non	3	6	83	-2.0699999	-0.36000001	-0.44	poidsnormal	malnutrischroniquemodere	stunted	Oui	10	Oui	59.802086	31720	Fթminin	-2.8
SE-CAR120_S57	486	15.22000027	2	16	0	0	NA	2	214	SE-CAR120_S57	SE-CAR120	CAR120	ITS2	ITS2Dec18	a_s0049	SE-CAR120_S57_L001_R1_001	RCA	04.07.14	81.5	8.8999996	Recrutementcommunautaire	n	Non	8	0	36	-3.6600001	-2.0599999	-2.51	malnutrisaiguemodere	malnutrischroniquesevere	stunted	Non	11.60000038	Non	33.040733	2129	Masculin	-3.54
SE-CAR121_S89	2162	19.14999962	1	31	1	0	NA	2	135	SE-CAR121_S89	SE-CAR121	CAR121	ITS2	ITS2Dec18	a_s0049	SE-CAR121_S89_L001_R1_001	RCA	05.05.13	89.099998	11.4	Recrutementcommunautaire	n	Oui	8	NA	40	-2.55	-0.68000001	-0.98000002	poidsnormal	malnutrischroniquesevere	stunted	Oui	8.600000381	Oui	47.046059	13594	Fթminin	-3.06
AD-CAR122_S205	145	17.86000061	2	57	0	0	NA	2	1	AD-CAR122_S205	AD-CAR122	CAR122	ITS2	ITS2Dec18	a_s0055	AD-CAR122_S205_L001_R1_001	RCA	16.09.13	83	10.1	Recrutementcommunautaire	n	Non	4	8	15	-3.1800001	-0.49000001	-0.87	poidsnormal	malnutrischroniquesevere	stunted	Non	11.60000038	Non	42.607754	45317	Fթminin	-4.02
SE-CAR122_S58	145	17.86000061	2	57	0	0	NA	2	1	SE-CAR122_S58	SE-CAR122	CAR122	ITS2	ITS2Dec18	a_s0049	SE-CAR122_S58_L001_R1_001	RCA	16.09.13	83	10.1	Recrutementcommunautaire	n	Non	4	8	15	-3.1800001	-0.49000001	-0.87	poidsnormal	malnutrischroniquesevere	stunted	Non	11.60000038	Non	42.607754	1884	Fթminin	-4.02
SE-CAR123_S22	646	20.95999908	2	48	1	2	2	2	33	SE-CAR123_S22	SE-CAR123	CAR123	ITS2	ITS2Dec18	a_s0050	SE-CAR123_S22_L001_R1_001	RCA	15.01.15	85	10.1	Recrutementcommunautaire	n	Non	NA	NA	20	-1.4400001	-1.35	-1.39	poidsnormal	normonutris	non-stunted	Non	11.19999981	Non	26.662722	59284	Fթminin	-0.9
SE-CAR124_S59	56	29.55999947	2	NA	0	0	2	2	12	SE-CAR124_S59	SE-CAR124	CAR124	ITS2	ITS2Dec18	a_s0049	SE-CAR124_S59_L001_R1_001	RCA	05.02.13	102	15.3	Recrutementcommunautaire	n	Non	NA	NA	22	-0.50999999	-0.40000001	-0.37	poidsnormal	normonutris	non-stunted	Non	11	Non	49.939178	28216	Fթminin	-0.43
SE-CAR125_S60	715	24.46999931	2	81	0	0	2	2	1	SE-CAR125_S60	SE-CAR125	CAR125	ITS2	ITS2Dec18	a_s0049	SE-CAR125_S60_L001_R1_001	RCA	09.07.13	90	15.6	Recrutementcommunautaire	n	Non	8	0	13	-0.12	2.6600001	2.3	troplourdmodere	malnutrischroniquemodere	stunted	Oui	10.60000038	Oui	44.909096	62110	Masculin	-2.84
SE-CAR126_S61	296	21.88999939	2	7	0	0	NA	2	30	SE-CAR126_S61	SE-CAR126	CAR126	ITS2	ITS2Dec18	a_s0049	SE-CAR126_S61_L001_R1_001	RCA	05.08.14	93.699997	12	Recrutementcommunautaire	n	Non	NA	NA	23	-0.69999999	-1.52	-1.4	poidsnormal	normonutris	non-stunted	Non	11.5	Non	32.054443	2884	Fթminin	0.4
SE-CAR128_S62	101	29.64999962	NA	NA	0	0	2	2	NA	SE-CAR128_S62	SE-CAR128	CAR128	ITS2	ITS2Dec18	a_s0049	SE-CAR128_S62_L001_R1_001	RCA	29.01.14	90.5	11.6	Recrutementcommunautaire	n	Non	NA	NA	NA	-1.63	-0.95999998	-1.1	poidsnormal	normonutris	non-stunted	NA	NA	NA	38.169445	26777	Fթminin	-1.55
SE-CAR129_S90	961	31.79000092	2	30	1	0	2	2	1	SE-CAR129_S90	SE-CAR129	CAR129	ITS2	ITS2Dec18	a_s0049	SE-CAR129_S90_L001_R1_001	RCA	28.09.12	99	16.799999	Recrutementcommunautaire	n	Non	NA	NA	81	-0.25999999	1.34	1.29	poidsnormal	normonutris	non-stunted	Oui	10.80000019	Oui	54.278858	206	Masculin	-1.77
SE-CAR130_S91	238	25.20999908	2	19	0	0	2	2	1	SE-CAR130_S91	SE-CAR130	CAR130	ITS2	ITS2Dec18	a_s0049	SE-CAR130_S91_L001_R1_001	RCA	16.11.14	90.900002	13.4	Recrutementcommunautaire	n	Non	NA	NA	10	0.57999998	0.47999999	0.44999999	poidsnormal	normonutris	non-stunted	Non	12.19999981	Non	28.701056	2687	Fթminin	0.35
SE-CAR131_S92	164	34.61000061	2	NA	0	0	2	2	1	SE-CAR131_S92	SE-CAR131	CAR131	ITS2	ITS2Dec18	a_s0049	SE-CAR131_S92_L001_R1_001	RCA	16.10.12	110.6	19	Recrutementcommunautaire	n	Non	NA	NA	24	0.72000003	0.19	0.090000004	poidsnormal	normonutris	non-stunted	Non	11.80000019	Non	53.719959	31751	Fթminin	1.01
SE-CAR132_S63	118	22.25	2	NA	0	0	2	2	231	SE-CAR132_S63	SE-CAR132	CAR132	ITS2	ITS2Dec18	a_s0049	SE-CAR132_S63_L001_R1_001	RCA	09.01.15	93	14.6	Recrutementcommunautaire	n	Non	NA	NA	24	1.1900001	0.75	0.88	poidsnormal	normonutris	non-stunted	Non	11.39999962	Non	26.85998	12656	Masculin	1.08
SE-CAR133_S64	660	26.14999962	2	14	0	0	2	2	37	SE-CAR133_S64	SE-CAR133	CAR133	ITS2	ITS2Dec18	a_s0049	SE-CAR133_S64_L001_R1_001	RCA	30.01.15	88	13.1	Recrutementcommunautaire	n	Non	NA	NA	3	0.31999999	0.75999999	0.67000002	poidsnormal	normonutris	non-stunted	Oui	8.399999619	Oui	26.366835	8234	Masculin	-0.35
SE-CAR134_S65	241	32.08000183	NA	41	0	0	2	2	NA	SE-CAR134_S65	SE-CAR134	CAR134	ITS2	ITS2Dec18	a_s0049	SE-CAR134_S65_L001_R1_001	RCA	22.04.14	94	13.4	Recrutementcommunautaire	n	Non	NA	NA	65	-0.22	-0.18000001	-0.2	poidsnormal	normonutris	non-stunted	Non	11	Non	35.670841	14352	Fթminin	-0.22
SE-CAR135_S66	331	22.32999992	2	47	0	0	2	2	1	SE-CAR135_S66	SE-CAR135	CAR135	ITS2	ITS2Dec18	a_s0049	SE-CAR135_S66_L001_R1_001	RCA	20.10.13	93	14.2	Recrutementcommunautaire	n	Non	NA	NA	57	-0.37	0.77999997	0.64999998	poidsnormal	normonutris	non-stunted	Non	11.89999962	Non	41.720089	11988	Fթminin	-1.45
SE-CAR136_S67	180	12.73999977	2	7	0	0	2	2	107	SE-CAR136_S67	SE-CAR136	CAR136	ITS2	ITS2Dec18	a_s0049	SE-CAR136_S67_L001_R1_001	RCA	20.08.13	95	14.3	Recrutementcommunautaire	n	Non	NA	NA	88	-0.72000003	0.34	0.20999999	poidsnormal	normonutris	non-stunted	NA	NA	NA	43.725548	8709	Masculin	-1.46
SE-CAR137_S68	1612	14.31000042	2	51	1	0	NA	2	97	SE-CAR137_S68	SE-CAR137	CAR137	ITS2	ITS2Dec18	a_s0049	SE-CAR137_S68_L001_R1_001	RCA	05.03.15	85	10.8	Recrutementcommunautaire	n	Non	NA	NA	15	-1.2	-0.86000001	-0.95999998	poidsnormal	normonutris	non-stunted	Non	11.80000019	Non	25.249039	1184	Masculin	-1.02
SE-CAR138_S69	144	18.20999908	1	23	0	0	2	2	175	SE-CAR138_S69	SE-CAR138	CAR138	ITS2	ITS2Dec18	a_s0049	SE-CAR138_S69_L001_R1_001	RCA	29.03.14	94.800003	14.8	Recrutementcommunautaire	n	Non	NA	NA	87	0.20999999	0.69	0.67000002	poidsnormal	normonutris	non-stunted	Non	12.5	Non	36.459873	1951	Masculin	-0.43
CAR139ER-S24	NA	20.62000084	2	NA	NA	NA	0	2	173	SE-CAR139ER_S24	SE-CAR139	CAR139	ITS2	ITS2Dec18	a_s0050	SE-CAR139ER_S24_L001_R1_001	RCA	12.04.13	94	14.8	Recrutementcommunautaire	n	Non	NA	NA	109	-0.79000002	1.0599999	0.83999997	poidsnormal	malnutrischroniquemodere	stunted	Oui	9	Oui	48.065228	59417	Masculin	-2.23
SE-CAR140_S11	580	13.52999973	1	21	1	0	2	2	190	SE-CAR140_S11	SE-CAR140	CAR140	ITS2	ITS2Dec18	a_s0050	SE-CAR140_S11_L001_R1_001	RCA	12.08.14	79	9.3000002	Recrutementcommunautaire	n	Non	8	NA	172	-2.8499999	-0.44999999	-0.86000001	poidsnormal	malnutrischroniquesevere	stunted	Oui	7.699999809	Oui	32.054443	45248	Fթminin	-3.65
SE-CAR141_S70	350	17.43000031	NA	6	0	0	NA	2	NA	SE-CAR141_S70	SE-CAR141	CAR141	ITS2	ITS2Dec18	a_s0049	SE-CAR141_S70_L001_R1_001	RCA	14.08.14	85.5	14	Recrutementcommunautaire	n	Non	NA	NA	101	0.51999998	2.3699999	2.1099999	troplourdmodere	normonutris	non-stunted	Oui	10.80000019	Oui	31.988691	4007	Fթminin	-1.85
SE-CAR142_S71	333	19.32999992	2	83	0	2	2	2	1	SE-CAR142_S71	SE-CAR142	CAR142	ITS2	ITS2Dec18	a_s0049	SE-CAR142_S71_L001_R1_001	RCA	29.03.15	81.5	10	Recrutementcommunautaire	n	Non	NA	NA	39	-1.22	-0.47999999	-0.62	poidsnormal	normonutris	non-stunted	Non	11.69999981	Non	24.525759	159	Fթminin	-1.44
SE-CAR143_S72	494	21.32999992	NA	54	0	0	2	2	NA	SE-CAR143_S72	SE-CAR143	CAR143	ITS2	ITS2Dec18	a_s0049	SE-CAR143_S72_L001_R1_001	RCA	05.10.14	87	12	Recrutementcommunautaire	n	Non	NA	NA	NA	-0.91000003	0.059999999	-0.17	poidsnormal	normonutris	non-stunted	NA	NA	NA	30.279119	2933	Masculin	-1.5
AG-CAR144_S256	1781	8.710000038	2	66	1	0	2	1	226	AG-CAR144_S256	AG-CAR144	CAR144	ITS2	ITS2Dec18	a_s0055	AG-CAR144_S256_L001_R1_001	RCA	22.09.12	85	10.7	Recrutementcommunautaire	n	Oui	5	8	77	-3.53	-0.31	-0.70999998	poidsnormal	malnutrischroniquesevere	stunted	Oui	8.800000191	Oui	54.706249	5873	Fթminin	-4.73
AD-CAR144_S206	1781	8.710000038	2	66	1	0	2	1	226	AD-CAR144_S206	AD-CAR144	CAR144	ITS2	ITS2Dec18	a_s0055	AD-CAR144_S206_L001_R1_001	RCA	22.09.12	85	10.7	Recrutementcommunautaire	n	Oui	5	8	77	-3.53	-0.31	-0.70999998	poidsnormal	malnutrischroniquesevere	stunted	Oui	8.800000191	Oui	54.706249	55356	Fթminin	-4.73
S0079-0458_S230	547	22.96999931	2	24	0	0	2	2	124	S0079-0458_S230	AD-CAR152	CAR152	ITS2	s0068	P0079ITS2_s0068	S0079-0458_S230_L001_R1_001	RCA	05.04.13	93.699997	13.3	Recrutementcommunautaire	n	Non	2	8	35	-1.45	-0.079999998	-0.22	poidsnormal	malnutrischroniquemodere	stunted	Non	12.80000019	Non	48.525497	3538	Fթminin	-2.16
AG-CAR152_S246	547	22.96999931	2	24	0	0	2	2	124	AG-CAR152_S246	AG-CAR152	CAR152	ITS2	ITS2Dec18	a_s0055	AG-CAR152_S246_L001_R1_001	RCA	05.04.13	93.699997	13.3	Recrutementcommunautaire	n	Non	2	8	35	-1.45	-0.079999998	-0.22	poidsnormal	malnutrischroniquemodere	stunted	Non	12.80000019	Non	48.525497	14967	Fթminin	-2.16
AG-CAR153_S255	NA	17.04999924	NA	12	0	0	2	2	NA	AG-CAR153_S255	AG-CAR153	CAR153	ITS2	ITS2Dec18	a_s0055	AG-CAR153_S255_L001_R1_001	RCA	29.01.13	95	12	Recrutementcommunautaire	n	Non	2	NA	26	-2.4100001	-1.53	-1.6799999	poidsnormal	malnutrischroniquemodere	stunted	Non	11.39999962	Non	50.695335	56713	Fթminin	-2.11
SE-CAR154_S4	126	33.95000076	2	15	0	0	NA	2	1	SE-CAR154_S4	SE-CAR154	CAR154	ITS2	ITS2Dec18	a_s0050	SE-CAR154_S4_L001_R1_001	RCA	24.05.12	108.6	18.6	Recrutementcommunautaire	n	Non	NA	NA	32	0.20999999	0.33000001	0.31	poidsnormal	normonutris	non-stunted	Non	12.30000019	Non	58.881546	73835	Fթminin	-0.05
AG-CAR155_S247	1501	24.42000008	2	121	0	0	NA	2	112	AG-CAR155_S247	AG-CAR155	CAR155	ITS2	ITS2Dec18	a_s0055	AG-CAR155_S247_L001_R1_001	RCA	18.10.14	82	11.1	Recrutementcommunautaire	n	Non	4	6	30	-1.11	0.70999998	0.44	poidsnormal	malnutrischroniquemodere	stunted	Oui	1.200000048	Oui	30.081861	7405	Fթminin	-2.48
AD-CAR155_S207	1501	24.42000008	2	121	0	0	NA	2	112	AD-CAR155_S207	AD-CAR155	CAR155	ITS2	ITS2Dec18	a_s0055	AD-CAR155_S207_L001_R1_001	RCA	18.10.14	82	11.1	Recrutementcommunautaire	n	Non	4	6	30	-1.11	0.70999998	0.44	poidsnormal	malnutrischroniquemodere	stunted	Oui	1.200000048	Oui	30.081861	61826	Fթminin	-2.48
AD-CAR158_S208	240	20.78000069	2	57	0	0	NA	2	212	AD-CAR158_S208	AD-CAR158	CAR158	ITS2	ITS2Dec18	a_s0055	AD-CAR158_S208_L001_R1_001	RCA	19.05.14	78.300003	10.1	Recrutementcommunautaire	n	Non	3	6	94	-2.8499999	0.66000003	-0.2	poidsnormal	malnutrischroniquesevere	stunted	Oui	9	Oui	35.111942	66163	Masculin	-4.69
AG-CAR158_S248	240	20.78000069	2	57	0	0	NA	2	212	AG-CAR158_S248	AG-CAR158	CAR158	ITS2	ITS2Dec18	a_s0055	AG-CAR158_S248_L001_R1_001	RCA	19.05.14	78.300003	10.1	Recrutementcommunautaire	n	Non	3	6	94	-2.8499999	0.66000003	-0.2	poidsnormal	malnutrischroniquesevere	stunted	Oui	9	Oui	35.111942	18893	Masculin	-4.69
AD-CAR159_S209	149	27.62999916	2	32	0	0	NA	2	1	AD-CAR159_S209	AD-CAR159	CAR159	ITS2	ITS2Dec18	a_s0055	AD-CAR159_S209_L001_R1_001	RCA	19.05.14	82.300003	11	Recrutementcommunautaire	n	Non	NA	NA	21	-1.77	0.61000001	0.27000001	poidsnormal	malnutrischroniquesevere	stunted	Non	11.30000019	Non	35.24345	49563	Fթminin	-3.24
AG-CAR159_S249	149	27.62999916	2	32	0	0	NA	2	1	AG-CAR159_S249	AG-CAR159	CAR159	ITS2	ITS2Dec18	a_s0055	AG-CAR159_S249_L001_R1_001	RCA	19.05.14	82.300003	11	Recrutementcommunautaire	n	Non	NA	NA	21	-1.77	0.61000001	0.27000001	poidsnormal	malnutrischroniquesevere	stunted	Non	11.30000019	Non	35.24345	32585	Fթminin	-3.24
SE-CAR160_S5	167	20.51000023	2	NA	0	0	NA	2	1	SE-CAR160_S5	SE-CAR160	CAR160	ITS2	ITS2Dec18	a_s0050	SE-CAR160_S5_L001_R1_001	RCA	04.12.12	112.1	17.799999	Recrutementcommunautaire	n	Non	NA	NA	22	0.34999999	-0.80000001	-0.94999999	poidsnormal	normonutris	non-stunted	Non	12.19999981	Non	52.700794	76453	Fթminin	1.48
AG-CAR164o3_S254	197	14.30000019	1	25	0	0	2	2	194	AG-CAR164o3_S254	AG-CAR164o3	CAR164o3	ITS2	ITS2Dec18	a_s0055	AG-CAR164o3_S254_L001_R1_001	RCA	29.03.15	81	10.3	Recrutementcommunautaire	n	Oui	3	6	191	-1.58	-0.23	-0.55000001	poidsnormal	malnutrischroniquemodere	stunted	Oui	7	Oui	24.986027	20628	Masculin	-2.24
SE-CAR164_S1	197	14.30000019	1	25	0	0	2	2	194	SE-CAR164_S1	SE-CAR164	CAR164	ITS2	ITS2Dec18	a_s0050	SE-CAR164_S1_L001_R1_001	RCA	29.03.15	81	10.3	Recrutementcommunautaire	n	Oui	3	6	191	-1.58	-0.23	-0.55000001	poidsnormal	malnutrischroniquemodere	stunted	Oui	7	Oui	24.986027	128494	Masculin	-2.24
AD-CAR164_S210	197	14.30000019	1	25	0	0	2	2	194	AD-CAR164_S210	AD-CAR164	CAR164	ITS2	ITS2Dec18	a_s0055	AD-CAR164_S210_L001_R1_001	RCA	29.03.15	81	10.3	Recrutementcommunautaire	n	Oui	3	6	191	-1.58	-0.23	-0.55000001	poidsnormal	malnutrischroniquemodere	stunted	Oui	7	Oui	24.986027	60714	Masculin	-2.24
AG-CAR165_S250	403	27.62999916	2	50	0	0	2	2	199	AG-CAR165_S250	AG-CAR165	CAR165	ITS2	ITS2Dec18	a_s0055	AG-CAR165_S250_L001_R1_001	RCA	05.10.13	85.699997	10.4	Recrutementcommunautaire	n	Oui	3	6	71	-2.96	-0.89999998	-1.22	poidsnormal	malnutrischroniquesevere	stunted	Oui	9.300000191	Oui	42.739258	6517	Fթminin	-3.37
SE-CAR168_S9	555	20.94000053	1	29	1	0	NA	2	133	SE-CAR168_S9	SE-CAR168	CAR168	ITS2	ITS2Dec18	a_s0050	SE-CAR168_S9_L001_R1_001	RCA	13.05.14	82.800003	11.7	Recrutementcommunautaire	n	Non	3	7	95	-1.3200001	1.17	0.82999998	poidsnormal	malnutrischroniquesevere	stunted	Oui	9.300000191	Oui	35.736595	81636	Fթminin	-3.18
AG-CAR168_S257	555	20.94000053	1	29	1	0	NA	2	133	AG-CAR168_S257	AG-CAR168	CAR168	ITS2	ITS2Dec18	a_s0055	AG-CAR168_S257_L001_R1_001	RCA	13.05.14	82.800003	11.7	Recrutementcommunautaire	n	Non	3	7	95	-1.3200001	1.17	0.82999998	poidsnormal	malnutrischroniquesevere	stunted	Oui	9.300000191	Oui	35.736595	43058	Fթminin	-3.18
AG-CAR171_S251	237	23.97999954	2	18	0	0	NA	2	52	AG-CAR171_S251	AG-CAR171	CAR171	ITS2	ITS2Dec18	a_s0055	AG-CAR171_S251_L001_R1_001	RCA	07.07.13	87.800003	11.8	Recrutementcommunautaire	n	Non	3	7	57	-2.4400001	-0.050000001	-0.57999998	poidsnormal	malnutrischroniquesevere	stunted	Non	12.10000038	Non	45.731007	12519	Masculin	-3.47
AD-CAR171_S211	237	23.97999954	2	18	0	0	NA	2	52	AD-CAR171_S211	AD-CAR171	CAR171	ITS2	ITS2Dec18	a_s0055	AD-CAR171_S211_L001_R1_001	RCA	07.07.13	87.800003	11.8	Recrutementcommunautaire	n	Non	3	7	57	-2.4400001	-0.050000001	-0.57999998	poidsnormal	malnutrischroniquesevere	stunted	Non	12.10000038	Non	45.731007	23578	Masculin	-3.47
SE-CAR172_S16	392	45.59000015	2	27	0	0	2	3	252	SE-CAR172_S16	SE-CAR172	CAR172	ITS2	ITS2Dec18	a_s0050	SE-CAR172_S16_L001_R1_001	RCA	09.08.13	100.5	12.5	Recrutementcommunautaire	n	Non	NA	NA	66	-1.9	-2.77	-2.71	malnutrisaiguemodere	normonutris	non-stunted	Non	11.39999962	Non	44.876221	18328	Masculin	-0.26
SE-CAR173_S19	180	17.12999916	2	NA	0	0	2	2	1	SE-CAR173_S19	SE-CAR173	CAR173	ITS2	ITS2Dec18	a_s0050	SE-CAR173_S19_L001_R1_001	RCA	31.12.13	92.300003	11.8	Recrutementcommunautaire	n	Non	NA	NA	40	-1.6799999	-1.2	-1.3	poidsnormal	normonutris	non-stunted	Oui	10.69999981	Oui	40.076275	10185	Fթminin	-1.38
SE-CAR174_S10	281	21.82999992	2	16	0	0	2	2	1	SE-CAR174_S10	SE-CAR174	CAR174	ITS2	ITS2Dec18	a_s0050	SE-CAR174_S10_L001_R1_001	RCA	22.07.13	102	15.4	Recrutementcommunautaire	n	Non	NA	NA	80	-0.25999999	-0.47	-0.41	poidsnormal	normonutris	non-stunted	Non	11.5	Non	45.402241	97913	Masculin	0.04
SE-CAR175_S23	1021	9.039999962	1	97	1	2	NA	2	229	SE-CAR175_S23	SE-CAR175	CAR175	ITS2	ITS2Dec18	a_s0050	SE-CAR175_S23_L001_R1_001	RCA	25.05.13	91.5	12.4	Recrutementcommunautaire	n	Non	NA	NA	177	-1.92	-0.33000001	-0.55000001	poidsnormal	malnutrischroniquemodere	stunted	Oui	8.399999619	Oui	47.539204	50349	Fթminin	-2.56
SE-CAR176_S17	654	18.77000046	1	44	1	0	2	2	141	SE-CAR176_S17	SE-CAR176	CAR176	ITS2	ITS2Dec18	a_s0050	SE-CAR176_S17_L001_R1_001	RCA	27.11.12	102.3	15.3	Recrutementcommunautaire	n	Non	NA	NA	212	-0.75	-0.44999999	-0.43000001	poidsnormal	normonutris	non-stunted	Oui	9.399999619	Oui	53.193939	11987	Fթminin	-0.76
SE-CAR177_S20	1258	27.62999916	2	54	1	0	NA	2	1	SE-CAR177_S20	SE-CAR177	CAR177	ITS2	ITS2Dec18	a_s0050	SE-CAR177_S20_L001_R1_001	RCA	10.05.14	92.699997	12.1	Recrutementcommunautaire	n	Non	NA	NA	31	-1.4	-1.3200001	-1.41	poidsnormal	normonutris	non-stunted	Oui	10.69999981	Oui	35.835224	30699	Masculin	-0.89
SE-CAR178_S15	229	14.48999977	2	13	0	0	NA	2	1	SE-CAR178_S15	SE-CAR178	CAR178	ITS2	ITS2Dec18	a_s0050	SE-CAR178_S15_L001_R1_001	RCA	08.05.13	90	12.6	Recrutementcommunautaire	n	Non	2	6	44	-1.8200001	0.20999999	-0.039999999	poidsnormal	malnutrischroniquemodere	stunted	Non	11.5	Non	47.900845	53699	Fթminin	-2.95
S0079-0017_S17	229	14.48999977	2	13	0	0	NA	2	1	S0079-0017_S17	AD-CAR178	CAR178	ITS2	s0069	P0079ITS2_s0069	S0079-0017_S17_L001_R1_001	RCA	08.05.13	90	12.6	Recrutementcommunautaire	n	Non	2	6	44	-1.8200001	0.20999999	-0.039999999	poidsnormal	malnutrischroniquemodere	stunted	Non	11.5	Non	47.900845	906	Fթminin	-2.95
AG-CAR178_S67	229	14.48999977	2	13	0	0	NA	2	1	AG-CAR178_S67	AG-CAR178	CAR178	ITS2	ITS2Dec18	a_s0053	AG-CAR178_S67_L001_R1_001	RCA	08.05.13	90	12.6	Recrutementcommunautaire	n	Non	2	6	44	-1.8200001	0.20999999	-0.039999999	poidsnormal	malnutrischroniquemodere	stunted	Non	11.5	Non	47.900845	49334	Fթminin	-2.95
SE-CAR179_S7	355	23.21999931	2	9	0	0	2	2	129	SE-CAR179_S7	SE-CAR179	CAR179	ITS2	ITS2Dec18	a_s0050	SE-CAR179_S7_L001_R1_001	RCA	12.02.14	97.800003	14.1	Recrutementcommunautaire	n	Non	NA	NA	49	-0.14	-0.47999999	-0.40000001	poidsnormal	normonutris	non-stunted	Non	11	Non	38.66259	56624	Fթminin	0.24
SE-CAR180_S21	NA	23.78000069	2	65	0	0	NA	2	1	SE-CAR180_S21	SE-CAR180	CAR180	ITS2	ITS2Dec18	a_s0050	SE-CAR180_S21_L001_R1_001	RCA	25.09.12	92.5	11.3	Recrutementcommunautaire	n	Non	2	6	153	-3.4000001	-1.75	-2.26	malnutrisaiguemodere	malnutrischroniquesevere	stunted	NA	NA	NA	55.298023	21604	Masculin	-3.33
AG-CAR180_S59	NA	23.78000069	2	65	0	0	NA	2	1	AG-CAR180_S59	AG-CAR180	CAR180	ITS2	ITS2Dec18	a_s0053	AG-CAR180_S59_L001_R1_001	RCA	25.09.12	92.5	11.3	Recrutementcommunautaire	n	Non	2	6	153	-3.4000001	-1.75	-2.26	malnutrisaiguemodere	malnutrischroniquesevere	stunted	NA	NA	NA	55.298023	107321	Masculin	-3.33
AD-CAR180_S1	NA	23.78000069	2	65	0	0	NA	2	1	AD-CAR180_S1	AD-CAR180	CAR180	ITS2	ITS2Dec18	a_s0053	AD-CAR180_S1_L001_R1_001	RCA	25.09.12	92.5	11.3	Recrutementcommunautaire	n	Non	2	6	153	-3.4000001	-1.75	-2.26	malnutrisaiguemodere	malnutrischroniquesevere	stunted	NA	NA	NA	55.298023	20128	Masculin	-3.33
SE-CAR181_S18	1045	29.93000031	2	40	1	0	NA	2	1	SE-CAR181_S18	SE-CAR181	CAR181	ITS2	ITS2Dec18	a_s0050	SE-CAR181_S18_L001_R1_001	RCA	29.05.13	97.900002	15.4	Recrutementcommunautaire	n	Non	NA	NA	534	-0.41	0.56	0.49000001	poidsnormal	normonutris	non-stunted	Oui	10.10000038	Oui	47.177567	54980	Masculin	-1.19
AG-CAR182_S258	162	28.53000069	2	NA	0	0	NA	2	1	AG-CAR182_S258	AG-CAR182	CAR182	ITS2	ITS2Dec18	a_s0055	AG-CAR182_S258_L001_R1_001	RCA	10.07.13	93.300003	13.5	Recrutementcommunautaire	n	Non	4	8	74	-1.35	0.11	-0.14	poidsnormal	malnutrischroniquemodere	stunted	Oui	10.39999962	Oui	45.829636	33408	Masculin	-2.14
S0079-0018_S18	162	28.53000069	2	NA	0	0	NA	2	1	S0079-0018_S18	AD-CAR182	CAR182	ITS2	s0069	P0079ITS2_s0069	S0079-0018_S18_L001_R1_001	RCA	10.07.13	93.300003	13.5	Recrutementcommunautaire	n	Non	4	8	74	-1.35	0.11	-0.14	poidsnormal	malnutrischroniquemodere	stunted	Oui	10.39999962	Oui	45.829636	3041	Masculin	-2.14
SE-CAR182_S14	162	28.53000069	2	NA	0	0	NA	2	1	SE-CAR182_S14	SE-CAR182	CAR182	ITS2	ITS2Dec18	a_s0050	SE-CAR182_S14_L001_R1_001	RCA	10.07.13	93.300003	13.5	Recrutementcommunautaire	n	Non	4	8	74	-1.35	0.11	-0.14	poidsnormal	malnutrischroniquemodere	stunted	Oui	10.39999962	Oui	45.829636	49467	Masculin	-2.14
SE-CAR184_S12	1293	33.86999893	2	83	1	2	NA	2	1	SE-CAR184_S12	SE-CAR184	CAR184	ITS2	ITS2Dec18	a_s0050	SE-CAR184_S12_L001_R1_001	RCA	19.04.15	85.900002	12.7	Recrutementcommunautaire	n	Non	NA	NA	29	0.31	0.92000002	0.80000001	poidsnormal	normonutris	non-stunted	Oui	5.5	Oui	24.492882	93979	Masculin	-0.54
SE-CAR186_S13	428	17.31999969	1	58	0	0	2	2	148	SE-CAR186_S13	SE-CAR186	CAR186	ITS2	ITS2Dec18	a_s0050	SE-CAR186_S13_L001_R1_001	RCA	28.12.14	90.5	12.2	Recrutementcommunautaire	n	Non	NA	NA	45	-0.52999997	-0.81	-0.80000001	poidsnormal	normonutris	non-stunted	Oui	10.89999962	Oui	28.240786	52734	Masculin	-0.03
ER-CAR194_S180	NA	22.25	2	NA	NA	NA	2	2	110	ER-CAR194_S180	ER-CAR194	ER-CAR194	ITS2	ITS2Dec18	a_s0055	ER-CAR194_S180_L001_R1_001	RCA	01.11.13	91.5	12.5	Recrutementcommunautaire	n	Non	NA	NA	11	-1.42	-0.28	-0.46000001	poidsnormal	normonutris	non-stunted	Non	11.69999981	Non	42.311867	52273	Fթminin	-1.9
AD-CAR316_S69	543	44.29999924	2	33	0	0	NA	3	1	AD-CAR316_S69	AD-CAR316	CAR316	ITS2	ITS2Dec18	a_s0054	AD-CAR316_S69_L001_R1_001	RCA	20.01.13	97.199997	13.6	Recrutementcommunautaire	n	Non	8	8	19	-1.88	-0.69	-0.88999999	poidsnormal	malnutrischroniquemodere	stunted	Non	12.10000038	Non	53.917217	100620	Masculin	-2.13
AG-CAR316_S160	543	44.29999924	2	33	0	0	NA	3	1	AG-CAR316_S160	AG-CAR316	CAR316	ITS2	ITS2Dec18	a_s0055	AG-CAR316_S160_L001_R1_001	RCA	20.01.13	97.199997	13.6	Recrutementcommunautaire	n	Non	8	8	19	-1.88	-0.69	-0.88999999	poidsnormal	malnutrischroniquemodere	stunted	Non	12.10000038	Non	53.917217	11494	Masculin	-2.13
AG-CAR330_S170	2115	12	1	76	1	0	2	1	146	AG-CAR330_S170	AG-CAR330	CAR330	ITS2	ITS2Dec18	a_s0055	AG-CAR330_S170_L001_R1_001	RCA	05.03.13	86.5	14.1	Recrutementcommunautaire	n	Non	3	3	259	-1.54	2.3800001	1.89	poidsnormal	malnutrischroniquesevere	stunted	Oui	10	Oui	53.16106	80226	Masculin	-4.49
AD-CAR330_S159	2115	12	1	76	1	0	2	1	146	AD-CAR330_S159	AD-CAR330	CAR330	ITS2	ITS2Dec18	a_s0055	AD-CAR330_S159_L001_R1_001	RCA	05.03.13	86.5	14.1	Recrutementcommunautaire	n	Non	3	3	259	-1.54	2.3800001	1.89	poidsnormal	malnutrischroniquesevere	stunted	Oui	10	Oui	53.16106	80100	Masculin	-4.49
AD-CAR331_S120	85	15	1	17	0	0	2	2	139	AD-CAR331_S120	AD-CAR331	CAR331	ITS2	ITS2Dec18	a_s0055	AD-CAR331_S120_L001_R1_001	RCA	02.12.13	90.5	14.4	Recrutementcommunautaire	n	Non	3	3	159	-0.69999999	1.6	1.25	poidsnormal	malnutrischroniquemodere	stunted	Oui	8.899999619	Oui	44.218693	37181	Masculin	-2.63
AG-CAR331_S79	85	15	1	17	0	0	2	2	139	AG-CAR331_S79	AG-CAR331	CAR331	ITS2	ITS2Dec18	a_s0054	AG-CAR331_S79_L001_R1_001	RCA	02.12.13	90.5	14.4	Recrutementcommunautaire	n	Non	3	3	159	-0.69999999	1.6	1.25	poidsnormal	malnutrischroniquemodere	stunted	Oui	8.899999619	Oui	44.218693	73364	Masculin	-2.63
AD-CAR332_S140	159	29	NA	40	0	0	2	2	NA	AD-CAR332_S140	AD-CAR332	CAR332	ITS2	ITS2Dec18	a_s0055	AD-CAR332_S140_L001_R1_001	RCA	07.01.15	82.300003	11.1	Recrutementcommunautaire	n	Non	7	7	NA	-1.22	0.64999998	0.37	poidsnormal	malnutrischroniquemodere	stunted	NA	NA	NA	31.035276	65465	Fթminin	-2.56
AG-CAR332_S150	159	29	NA	40	0	0	2	2	NA	AG-CAR332_S150	AG-CAR332	CAR332	ITS2	ITS2Dec18	a_s0055	AG-CAR332_S150_L001_R1_001	RCA	07.01.15	82.300003	11.1	Recrutementcommunautaire	n	Non	7	7	NA	-1.22	0.64999998	0.37	poidsnormal	malnutrischroniquemodere	stunted	NA	NA	NA	31.035276	44591	Fթminin	-2.56
AG-CAR333_S97	180	20.79999924	1	NA	0	0	NA	2	189	AG-CAR333_S97	AG-CAR333	CAR333	ITS2	ITS2Dec18	a_s0055	AG-CAR333_S97_L001_R1_001	RCA	31.07.12	91.199997	14.2	Recrutementcommunautaire	n	Non	2	6	70	-1.8	1.1	1.02	poidsnormal	malnutrischroniquesevere	stunted	Non	11.80000019	Non	60.755497	74641	Fթminin	-3.89
AD-CAR333_S169	180	20.79999924	1	NA	0	0	NA	2	189	AD-CAR333_S169	AD-CAR333	CAR333	ITS2	ITS2Dec18	a_s0055	AD-CAR333_S169_L001_R1_001	RCA	31.07.12	91.199997	14.2	Recrutementcommunautaire	n	Non	2	6	70	-1.8	1.1	1.02	poidsnormal	malnutrischroniquesevere	stunted	Non	11.80000019	Non	60.755497	61122	Fթminin	-3.89
AG-CAR334_S139	299	22	2	48	0	0	NA	2	1	AG-CAR334_S139	AG-CAR334	CAR334	ITS2	ITS2Dec18	a_s0055	AG-CAR334_S139_L001_R1_001	RCA	07.07.15	77	9.6999998	Recrutementcommunautaire	n	Oui	3	7	8	-1.5700001	0.51999998	0.059999999	poidsnormal	malnutrischroniquemodere	stunted	Oui	10.69999981	Oui	25.15041	48514	Fթminin	-2.96
AD-CAR334_S149	299	22	2	48	0	0	NA	2	1	AD-CAR334_S149	AD-CAR334	CAR334	ITS2	ITS2Dec18	a_s0055	AD-CAR334_S149_L001_R1_001	RCA	07.07.15	77	9.6999998	Recrutementcommunautaire	n	Oui	3	7	8	-1.5700001	0.51999998	0.059999999	poidsnormal	malnutrischroniquemodere	stunted	Oui	10.69999981	Oui	25.15041	39069	Fթminin	-2.96
AD-CAR338_S171	NA	19	1	NA	0	0	2	2	182	AD-CAR338_S171	AD-CAR338	CAR338	ITS2	ITS2Dec18	a_s0055	AD-CAR338_S171_L001_R1_001	RCA	02.11.14	80.199997	10.6	Recrutementcommunautaire	n	Oui	7	7	100	-1.87	0.75	0.34999999	poidsnormal	malnutrischroniquesevere	stunted	Oui	9.300000191	Oui	33.270866	58893	Fթminin	-3.51
AG-CAR338_S111	NA	19	1	NA	0	0	2	2	182	AG-CAR338_S111	AG-CAR338	CAR338	ITS2	ITS2Dec18	a_s0055	AG-CAR338_S111_L001_R1_001	RCA	02.11.14	80.199997	10.6	Recrutementcommunautaire	n	Oui	7	7	100	-1.87	0.75	0.34999999	poidsnormal	malnutrischroniquesevere	stunted	Oui	9.300000191	Oui	33.270866	18008	Fթminin	-3.51
AD-CAR339_S152	582	30	2	95	0	0	2	2	93	AD-CAR339_S152	AD-CAR339	CAR339	ITS2	ITS2Dec18	a_s0055	AD-CAR339_S152_L001_R1_001	RCA	17.08.13	90.900002	13.9	Recrutementcommunautaire	n	Oui	7	8	22	-1.3099999	1.11	0.73000002	poidsnormal	malnutrischroniquemodere	stunted	Non	11.19999981	Non	48.295361	62346	Masculin	-2.99
AG-CAR339_S162	582	30	2	95	0	0	2	2	93	AG-CAR339_S162	AG-CAR339	CAR339	ITS2	ITS2Dec18	a_s0055	AG-CAR339_S162_L001_R1_001	RCA	17.08.13	90.900002	13.9	Recrutementcommunautaire	n	Oui	7	8	22	-1.3099999	1.11	0.73000002	poidsnormal	malnutrischroniquemodere	stunted	Non	11.19999981	Non	48.295361	67299	Masculin	-2.99
AG-CAR343_S60	106	24	2	8	0	0	NA	2	21	AG-CAR343_S60	AG-CAR343	CAR343	ITS2	ITS2Dec18	a_s0053	AG-CAR343_S60_L001_R1_001	RCA	24.03.14	89.599998	13.6	Recrutementcommunautaire	n	Non	3	8	31	-0.95999998	1.13	0.75	poidsnormal	malnutrischroniquemodere	stunted	Non	13.10000038	Non	41.752968	64058	Masculin	-2.55
AD-CAR343_S82	106	24	2	8	0	0	NA	2	21	AD-CAR343_S82	AD-CAR343	CAR343	ITS2	ITS2Dec18	a_s0054	AD-CAR343_S82_L001_R1_001	RCA	24.03.14	89.599998	13.6	Recrutementcommunautaire	n	Non	3	8	31	-0.95999998	1.13	0.75	poidsnormal	malnutrischroniquemodere	stunted	Non	13.10000038	Non	41.752968	27456	Masculin	-2.55
S0079-0452_S224	290	18.60000038	2	48	0	0	NA	2	1	S0079-0452_S224	SE-CAR347	CAR347	ITS2	s0068	P0079ITS2_s0068	S0079-0452_S224_L001_R1_001	RCA	14.01.15	88.5	12.6	Recrutementcommunautaire	n	Non	NA	NA	49	-0.60000002	0.27000001	0.07	poidsnormal	normonutris	non-stunted	Non	11.19999981	Non	31.265411	28279	Masculin	-1.26
AG-CAR348_S110	NA	16.39999962	2	14	0	0	NA	2	246	AG-CAR348_S110	AG-CAR348	CAR348	ITS2	ITS2Dec18	a_s0055	AG-CAR348_S110_L001_R1_001	RCA	11.09.12	93.5	12	Recrutementcommunautaire	n	Non	2	7	135	-3	-1.13	-1.36	poidsnormal	malnutrischroniquesevere	stunted	Non	11.89999962	Non	59.374691	57079	Fթminin	-3.29
AD-CAR348_S142	NA	16.39999962	2	14	0	0	NA	2	246	AD-CAR348_S142	AD-CAR348	CAR348	ITS2	ITS2Dec18	a_s0055	AD-CAR348_S142_L001_R1_001	RCA	11.09.12	93.5	12	Recrutementcommunautaire	n	Non	2	7	135	-3	-1.13	-1.36	poidsnormal	malnutrischroniquesevere	stunted	Non	11.89999962	Non	59.374691	53012	Fթminin	-3.29
AG-CAR349_S70	182	20.20000076	NA	40	0	0	2	2	NA	AG-CAR349_S70	AG-CAR349	CAR349	ITS2	ITS2Dec18	a_s0054	AG-CAR349_S70_L001_R1_001	RCA	31.01.15	79.300003	9.1000004	Recrutementcommunautaire	n	Oui	6	7	NA	-3.3	-1.11	-1.7	poidsnormal	malnutrischroniquesevere	stunted	NA	NA	NA	30.706512	115822	Masculin	-3.82
AD-CAR349_S80	182	20.20000076	NA	40	0	0	2	2	NA	AD-CAR349_S80	AD-CAR349	CAR349	ITS2	ITS2Dec18	a_s0054	AD-CAR349_S80_L001_R1_001	RCA	31.01.15	79.300003	9.1000004	Recrutementcommunautaire	n	Oui	6	7	NA	-3.3	-1.11	-1.7	poidsnormal	malnutrischroniquesevere	stunted	NA	NA	NA	30.706512	29416	Masculin	-3.82
AG-CAR351_S98	309	18.39999962	2	49	0	0	2	2	232	AG-CAR351_S98	AG-CAR351	CAR351	ITS2	ITS2Dec18	a_s0055	AG-CAR351_S98_L001_R1_001	RCA	19.11.14	84.300003	11.3	Recrutementcommunautaire	n	Oui	7	8	224	-1.3200001	0.33000001	0.079999998	poidsnormal	malnutrischroniquemodere	stunted	Oui	9.699999809	Oui	33.106487	40454	Fթminin	-2.37
AD-CAR351_S38	309	18.39999962	2	49	0	0	2	2	232	AD-CAR351_S38	AD-CAR351	CAR351	ITS2	ITS2Dec18	a_s0053	AD-CAR351_S38_L001_R1_001	RCA	19.11.14	84.300003	11.3	Recrutementcommunautaire	n	Oui	7	8	224	-1.3200001	0.33000001	0.079999998	poidsnormal	malnutrischroniquemodere	stunted	Oui	9.699999809	Oui	33.106487	80475	Fթminin	-2.37
AD-CAR352_S131	892	14	2	24	1	0	NA	1	1	AD-CAR352_S131	AD-CAR352	CAR352	ITS2	ITS2Dec18	a_s0055	AD-CAR352_S131_L001_R1_001	RCA	03.12.12	86.900002	12.6	Recrutementcommunautaire	n	Non	3	5	50	-2.45	0.89999998	0.66000003	poidsnormal	malnutrischroniquesevere	stunted	Oui	10.5	Oui	56.711708	59070	Fթminin	-4.48
AG-CAR352_S161	892	14	2	24	1	0	NA	1	1	AG-CAR352_S161	AG-CAR352	CAR352	ITS2	ITS2Dec18	a_s0055	AG-CAR352_S161_L001_R1_001	RCA	03.12.12	86.900002	12.6	Recrutementcommunautaire	n	Non	3	5	50	-2.45	0.89999998	0.66000003	poidsnormal	malnutrischroniquesevere	stunted	Oui	10.5	Oui	56.711708	36607	Fթminin	-4.48
S0079-0453_S225	116	25	2	23	0	0	2	2	195	S0079-0453_S225	SE-CAR354	CAR354	ITS2	s0068	P0079ITS2_s0068	S0079-0453_S225_L001_R1_001	RCA	04.04.14	79.199997	9.1999998	Recrutementcommunautaire	n	Non	6	7	36	-3.72	-0.50999999	-1.03	poidsnormal	malnutrischroniquesevere	stunted	Oui	10.69999981	Oui	40.700924	11880	Fթminin	-4.74
AD-CAR354_S122	116	25	2	23	0	0	2	2	195	AD-CAR354_S122	AD-CAR354	CAR354	ITS2	ITS2Dec18	a_s0055	AD-CAR354_S122_L001_R1_001	RCA	04.04.14	79.199997	9.1999998	Recrutementcommunautaire	n	Non	6	7	36	-3.72	-0.50999999	-1.03	poidsnormal	malnutrischroniquesevere	stunted	Oui	10.69999981	Oui	40.700924	13308	Fթminin	-4.74
AG-CAR354_S141	116	25	2	23	0	0	2	2	195	AG-CAR354_S141	AG-CAR354	CAR354	ITS2	ITS2Dec18	a_s0055	AG-CAR354_S141_L001_R1_001	RCA	04.04.14	79.199997	9.1999998	Recrutementcommunautaire	n	Non	6	7	36	-3.72	-0.50999999	-1.03	poidsnormal	malnutrischroniquesevere	stunted	Oui	10.69999981	Oui	40.700924	26318	Fթminin	-4.74
AG-CAR356_S151	895	27	2	106	1	2	NA	2	1	AG-CAR356_S151	AG-CAR356	CAR356	ITS2	ITS2Dec18	a_s0055	AG-CAR356_S151_L001_R1_001	RCA	09.10.14	87.800003	12.1	Recrutementcommunautaire	n	Non	3	7	18	-1.27	0.039999999	-0.25999999	poidsnormal	malnutrischroniquemodere	stunted	Non	12	Non	34.520168	35378	Masculin	-2.01
AD-CAR356_S51	895	27	2	106	1	2	NA	2	1	AD-CAR356_S51	AD-CAR356	CAR356	ITS2	ITS2Dec18	a_s0053	AD-CAR356_S51_L001_R1_001	RCA	09.10.14	87.800003	12.1	Recrutementcommunautaire	n	Non	3	7	18	-1.27	0.039999999	-0.25999999	poidsnormal	malnutrischroniquemodere	stunted	Non	12	Non	34.520168	56286	Masculin	-2.01
AG-CAR358_S71	159	25	NA	68	0	0	2	2	NA	AG-CAR358_S71	AG-CAR358	CAR358	ITS2	ITS2Dec18	a_s0054	AG-CAR358_S71_L001_R1_001	RCA	29.12.12	96	13.6	Recrutementcommunautaire	n	Non	3	4	NA	-2.04	-0.37	-0.63	poidsnormal	malnutrischroniquemodere	stunted	NA	NA	NA	56.481571	21347	Masculin	-2.67
AD-CAR358_S81	159	25	NA	68	0	0	2	2	NA	AD-CAR358_S81	AD-CAR358	CAR358	ITS2	ITS2Dec18	a_s0054	AD-CAR358_S81_L001_R1_001	RCA	29.12.12	96	13.6	Recrutementcommunautaire	n	Non	3	4	NA	-2.04	-0.37	-0.63	poidsnormal	malnutrischroniquemodere	stunted	NA	NA	NA	56.481571	96067	Masculin	-2.67
AD-CAR359_S72	220	26	2	31	0	0	NA	2	4	AD-CAR359_S72	AD-CAR359	CAR359	ITS2	ITS2Dec18	a_s0054	AD-CAR359_S72_L001_R1_001	RCA	30.04.15	81	10.3	Recrutementcommunautaire	n	Non	8	7	5	-1.53	0.1	-0.16	poidsnormal	malnutrischroniquemodere	stunted	Oui	9.100000381	Oui	28.470921	45557	Fթminin	-2.46
AG-CAR359_S172	220	26	2	31	0	0	NA	2	4	AG-CAR359_S172	AG-CAR359	CAR359	ITS2	ITS2Dec18	a_s0055	AG-CAR359_S172_L001_R1_001	RCA	30.04.15	81	10.3	Recrutementcommunautaire	n	Non	8	7	5	-1.53	0.1	-0.16	poidsnormal	malnutrischroniquemodere	stunted	Oui	9.100000381	Oui	28.470921	81267	Fթminin	-2.46
AG-CAR362_S112	139	21	2	29	0	0	NA	2	7	AG-CAR362_S112	AG-CAR362	CAR362	ITS2	ITS2Dec18	a_s0055	AG-CAR362_S112_L001_R1_001	RCA	09.09.13	91.699997	12.7	Recrutementcommunautaire	n	Oui	8	7	105	-2.02	-0.18000001	-0.56	poidsnormal	malnutrischroniquemodere	stunted	Non	12	Non	48.196732	7990	Masculin	-2.79
AD-CAR362_S99	139	21	2	29	0	0	NA	2	7	AD-CAR362_S99	AD-CAR362	CAR362	ITS2	ITS2Dec18	a_s0055	AD-CAR362_S99_L001_R1_001	RCA	09.09.13	91.699997	12.7	Recrutementcommunautaire	n	Oui	8	7	105	-2.02	-0.18000001	-0.56	poidsnormal	malnutrischroniquemodere	stunted	Non	12	Non	48.196732	27037	Masculin	-2.79
AG-CAR363_S11	NA	16	2	27	0	0	2	2	255	AG-CAR363_S11	AG-CAR363	CAR363	ITS2	ITS2Dec18	a_s0053	AG-CAR363_S11_L001_R1_001	RCA	10.04.15	87	11.5	Recrutementcommunautaire	n	Non	NA	NA	142	-1.15	-0.51999998	-0.69999999	poidsnormal	normonutris	non-stunted	Oui	9	Oui	29.194201	71047	Masculin	-1.29
AD-CAR364_S121	100	14	2	56	0	2	2	2	45	AD-CAR364_S121	AD-CAR364	CAR364	ITS2	ITS2Dec18	a_s0055	AD-CAR364_S121_L001_R1_001	RCA	22.04.14	87.199997	11.2	Recrutementcommunautaire	n	Non	7	3	54	-2.49	-0.61000001	-1.09	poidsnormal	malnutrischroniquesevere	stunted	NA	NA	NA	40.963936	31812	Masculin	-3.07
AG-CAR364_S29	100	14	2	56	0	2	2	2	45	AG-CAR364_S29	AG-CAR364	CAR364	ITS2	ITS2Dec18	a_s0053	AG-CAR364_S29_L001_R1_001	RCA	22.04.14	87.199997	11.2	Recrutementcommunautaire	n	Non	7	3	54	-2.49	-0.61000001	-1.09	poidsnormal	malnutrischroniquesevere	stunted	NA	NA	NA	40.963936	69297	Masculin	-3.07
AD-CAR367_S130	NA	11	2	NA	0	0	2	1	213	AD-CAR367_S130	AD-CAR367	CAR367	ITS2	ITS2Dec18	a_s0055	AD-CAR367_S130_L001_R1_001	RCA	23.08.13	89	11.1	Recrutementcommunautaire	n	Oui	2	6	315	-3.1500001	-1.1	-1.66	poidsnormal	malnutrischroniquesevere	stunted	Oui	8.300000191	Oui	48.920013	72816	Masculin	-3.51
AG-CAR367_S17	NA	11	2	NA	0	0	2	1	213	AG-CAR367_S17	AG-CAR367	CAR367	ITS2	ITS2Dec18	a_s0053	AG-CAR367_S17_L001_R1_001	RCA	23.08.13	89	11.1	Recrutementcommunautaire	n	Oui	2	6	315	-3.1500001	-1.1	-1.66	poidsnormal	malnutrischroniquesevere	stunted	Oui	8.300000191	Oui	48.920013	67682	Masculin	-3.51
AG-CAR369_S191	152	31	2	23	0	0	2	2	1	AG-CAR369_S191	AG-CAR369	CAR369	ITS2	ITS2Dec18	a_s0055	AG-CAR369_S191_L001_R1_001	RCA	29.05.15	77.400002	9.1000004	Recrutementcommunautaire	n	Non	2	6	50	-2.49	-0.31	-0.74000001	poidsnormal	malnutrischroniquesevere	stunted	Non	12	Non	27.747641	14058	Fթminin	-3.37
AD-CAR369_S132	152	31	2	23	0	0	2	2	1	AD-CAR369_S132	AD-CAR369	CAR369	ITS2	ITS2Dec18	a_s0055	AD-CAR369_S132_L001_R1_001	RCA	29.05.15	77.400002	9.1000004	Recrutementcommunautaire	n	Non	2	6	50	-2.49	-0.31	-0.74000001	poidsnormal	malnutrischroniquesevere	stunted	Non	12	Non	27.747641	42052	Fթminin	-3.37
AG-CAR376_S44	112	22	2	48	0	0	2	2	7	AG-CAR376_S44	AG-CAR376	CAR376	ITS2	ITS2Dec18	a_s0053	AG-CAR376_S44_L001_R1_001	RCA	08.09.15	78.699997	9.1000004	Recrutementcommunautaire	n	Non	7	NA	57	-2.5999999	-1.12	-1.5700001	poidsnormal	malnutrischroniquemodere	stunted	Oui	9.5	Oui	24.492882	107902	Masculin	-2.87
AG-CAR377_S8	672	24	2	25	0	0	NA	2	40	AG-CAR377_S8	AG-CAR377	CAR377	ITS2	ITS2Dec18	a_s0053	AG-CAR377_S8_L001_R1_001	RCA	10.04.15	84	9.8999996	Recrutementcommunautaire	n	Non	NA	NA	49	-2.49	-1.5599999	-1.8	poidsnormal	malnutrischroniquemodere	stunted	Non	12.10000038	Non	29.65447	58125	Masculin	-2.27
AD-CAR378_S183	465	37	1	36	0	0	NA	2	176	AD-CAR378_S183	AD-CAR378	CAR378	ITS2	ITS2Dec18	a_s0055	AD-CAR378_S183_L001_R1_001	RCA	16.11.14	84.599998	10.1	Recrutementcommunautaire	n	Non	3	6	73	-2.6600001	-1.37	-1.71	poidsnormal	malnutrischroniquemodere	stunted	Oui	10.89999962	Oui	33.007858	52486	Masculin	-2.66
AG-CAR378_S69	465	37	1	36	0	0	NA	2	176	AG-CAR378_S69	AG-CAR378	CAR378	ITS2	ITS2Dec18	a_s0053	AG-CAR378_S69_L001_R1_001	RCA	16.11.14	84.599998	10.1	Recrutementcommunautaire	n	Non	3	6	73	-2.6600001	-1.37	-1.71	poidsnormal	malnutrischroniquemodere	stunted	Oui	10.89999962	Oui	33.007858	79324	Masculin	-2.66
S0079-0448_S220	465	37	1	36	0	0	NA	2	176	S0079-0448_S220	SE-CAR378	CAR378	ITS2	s0068	P0079ITS2_s0068	S0079-0448_S220_L001_R1_001	RCA	16.11.14	84.599998	10.1	Recrutementcommunautaire	n	Non	3	6	73	-2.6600001	-1.37	-1.71	poidsnormal	malnutrischroniquemodere	stunted	Oui	10.89999962	Oui	33.007858	19803	Masculin	-2.66
AD-CAR382_S52	218	27	2	24	0	0	NA	2	123	AD-CAR382_S52	AD-CAR382	CAR382	ITS2	ITS2Dec18	a_s0053	AD-CAR382_S52_L001_R1_001	RCA	24.07.14	88.400002	12	Recrutementcommunautaire	n	Oui	7	2	52	-1.38	0	-0.23	poidsnormal	malnutrischroniquemodere	stunted	Oui	9.899999619	Oui	38.432457	74959	Fթminin	-2.12
SE-CAR383_S182	604	18	2	69	0	0	2	2	233	SE-CAR383_S182	SE-CAR383	CAR383	ITS2	ITS2Dec18	a_s0050	SE-CAR383_S182_L001_R1_001	RCA	15.12.13	88.5	10.9	Recrutementcommunautaire	n	Non	8	7	80	-3.0799999	-1.24	-1.77	poidsnormal	malnutrischroniquesevere	stunted	Oui	7	Oui	45.698128	83020	Masculin	-3.29
AG-CAR383_S18	604	18	2	69	0	0	2	2	233	AG-CAR383_S18	AG-CAR383	CAR383	ITS2	ITS2Dec18	a_s0053	AG-CAR383_S18_L001_R1_001	RCA	15.12.13	88.5	10.9	Recrutementcommunautaire	n	Non	8	7	80	-3.0799999	-1.24	-1.77	poidsnormal	malnutrischroniquesevere	stunted	Oui	7	Oui	45.698128	98891	Masculin	-3.29
AD-CAR383_S27	604	18	2	69	0	0	2	2	233	AD-CAR383_S27	AD-CAR383	CAR383	ITS2	ITS2Dec18	a_s0053	AD-CAR383_S27_L001_R1_001	RCA	15.12.13	88.5	10.9	Recrutementcommunautaire	n	Non	8	7	80	-3.0799999	-1.24	-1.77	poidsnormal	malnutrischroniquesevere	stunted	Oui	7	Oui	45.698128	86787	Masculin	-3.29
AD-CAR384_S126	360	24	NA	66	0	0	2	2	NA	AD-CAR384_S126	AD-CAR384	CAR384	ITS2	ITS2Dec18	a_s0055	AD-CAR384_S126_L001_R1_001	RCA	06.08.15	78.5	9.8000002	Recrutementcommunautaire	n	Non	8	8	NA	-1.61	0.2	-0.15000001	poidsnormal	malnutrischroniquemodere	stunted	NA	NA	NA	26.005194	103487	Fթminin	-2.69
AG-CAR384_S75	360	24	NA	66	0	0	2	2	NA	AG-CAR384_S75	AG-CAR384	CAR384	ITS2	ITS2Dec18	a_s0054	AG-CAR384_S75_L001_R1_001	RCA	06.08.15	78.5	9.8000002	Recrutementcommunautaire	n	Non	8	8	NA	-1.61	0.2	-0.15000001	poidsnormal	malnutrischroniquemodere	stunted	NA	NA	NA	26.005194	90386	Fթminin	-2.69
AD-CAR384_S61	360	24	NA	66	0	0	2	2	NA	AD-CAR384_S61	AD-CAR384	CAR384	ITS2	ITS2Dec18	a_s0053	AD-CAR384_S61_L001_R1_001	RCA	06.08.15	78.5	9.8000002	Recrutementcommunautaire	n	Non	8	8	NA	-1.61	0.2	-0.15000001	poidsnormal	malnutrischroniquemodere	stunted	NA	NA	NA	26.005194	90120	Fթminin	-2.69
AG-CAR386_S115	373	21	1	129	0	2	NA	2	186	AG-CAR386_S115	AG-CAR386	CAR386	ITS2	ITS2Dec18	a_s0055	AG-CAR386_S115_L001_R1_001	RCA	02.03.14	90	13.2	Recrutementcommunautaire	n	Non	7	8	84	-1.11	0.69999999	0.47999999	poidsnormal	malnutrischroniquemodere	stunted	Oui	8.399999619	Oui	43.626919	12519	Fթminin	-2.44
AD-CAR386_S113	373	21	1	129	0	2	NA	2	186	AD-CAR386_S113	AD-CAR386	CAR386	ITS2	ITS2Dec18	a_s0055	AD-CAR386_S113_L001_R1_001	RCA	02.03.14	90	13.2	Recrutementcommunautaire	n	Non	7	8	84	-1.11	0.69999999	0.47999999	poidsnormal	malnutrischroniquemodere	stunted	Oui	8.399999619	Oui	43.626919	26225	Fթminin	-2.44
SE-CAR391_S181	228	18	2	34	0	0	NA	2	221	SE-CAR391_S181	SE-CAR391	CAR391	ITS2	ITS2Dec18	a_s0050	SE-CAR391_S181_L001_R1_001	RCA	04.04.13	106.7	17.700001	Recrutementcommunautaire	n	Non	NA	NA	171	0.19	0.2	0.2	poidsnormal	normonutris	non-stunted	Non	11.39999962	Non	54.344608	16101	Fթminin	0.07
AG-CAR392_S100	306	15	2	63	0	0	2	2	253	AG-CAR392_S100	AG-CAR392	CAR392	ITS2	ITS2Dec18	a_s0055	AG-CAR392_S100_L001_R1_001	RCA	17.04.15	75.400002	8.8999996	Recrutementcommunautaire	n	Non	4	6	54	-2.97	0.090000004	-0.56	poidsnormal	malnutrischroniquesevere	stunted	Oui	10	Oui	29.818851	16726	Fթminin	-4.3
AD-CAR392_S174	306	15	2	63	0	0	2	2	253	AD-CAR392_S174	AD-CAR392	CAR392	ITS2	ITS2Dec18	a_s0055	AD-CAR392_S174_L001_R1_001	RCA	17.04.15	75.400002	8.8999996	Recrutementcommunautaire	n	Non	4	6	54	-2.97	0.090000004	-0.56	poidsnormal	malnutrischroniquesevere	stunted	Oui	10	Oui	29.818851	98373	Fթminin	-4.3
SE-CAR394_S183	104	18	2	NA	0	0	2	2	196	SE-CAR394_S183	SE-CAR394	CAR394	ITS2	ITS2Dec18	a_s0050	SE-CAR394_S183_L001_R1_001	RCA	12.10.14	92.800003	12.6	Recrutementcommunautaire	n	Non	NA	NA	11	-0.75	-0.61000001	-0.64999998	poidsnormal	normonutris	non-stunted	Non	11.69999981	Non	36.032482	185207	Fթminin	-0.6
AD-CAR396_S114	163	16	2	18	0	0	NA	2	257	AD-CAR396_S114	AD-CAR396	CAR396	ITS2	ITS2Dec18	a_s0055	AD-CAR396_S114_L001_R1_001	RCA	08.05.13	87.599998	11.6	Recrutementcommunautaire	n	Oui	2	6	234	-3.0899999	-0.11	-0.75	poidsnormal	malnutrischroniquesevere	stunted	Oui	8.699999809	Oui	53.193939	17697	Masculin	-4.25
AG-CAR396_S125	163	16	2	18	0	0	NA	2	257	AG-CAR396_S125	AG-CAR396	CAR396	ITS2	ITS2Dec18	a_s0055	AG-CAR396_S125_L001_R1_001	RCA	08.05.13	87.599998	11.6	Recrutementcommunautaire	n	Oui	2	6	234	-3.0899999	-0.11	-0.75	poidsnormal	malnutrischroniquesevere	stunted	Oui	8.699999809	Oui	53.193939	84155	Masculin	-4.25
AG-CAR401_S145	149	20	1	21	0	0	2	2	184	AG-CAR401_S145	AG-CAR401	CAR401	ITS2	ITS2Dec18	a_s0055	AG-CAR401_S145_L001_R1_001	RCA	20.10.14	79.300003	8.6999998	Recrutementcommunautaire	n	Non	8	7	81	-3.76	-1.29	-1.7	poidsnormal	malnutrischroniquesevere	stunted	Oui	8.600000381	Oui	35.966728	20116	Fթminin	-4.13
AD-CAR401_S105	149	20	1	21	0	0	2	2	184	AD-CAR401_S105	AD-CAR401	CAR401	ITS2	ITS2Dec18	a_s0055	AD-CAR401_S105_L001_R1_001	RCA	20.10.14	79.300003	8.6999998	Recrutementcommunautaire	n	Non	8	7	81	-3.76	-1.29	-1.7	poidsnormal	malnutrischroniquesevere	stunted	Oui	8.600000381	Oui	35.966728	14752	Fթminin	-4.13
AD-CAR408_S165	446	13	1	30	0	0	NA	2	202	AD-CAR408_S165	AD-CAR408	CAR408	ITS2	ITS2Dec18	a_s0055	AD-CAR408_S165_L001_R1_001	RCA	22.03.15	82.199997	10.3	Recrutementcommunautaire	n	Oui	4	5	116	-1.84	-0.2	-0.44999999	poidsnormal	malnutrischroniquemodere	stunted	Oui	8.600000381	Oui	30.969524	62211	Fթminin	-2.58
AG-CAR408_S124	446	13	1	30	0	0	NA	2	202	AG-CAR408_S124	AG-CAR408	CAR408	ITS2	ITS2Dec18	a_s0055	AG-CAR408_S124_L001_R1_001	RCA	22.03.15	82.199997	10.3	Recrutementcommunautaire	n	Oui	4	5	116	-1.84	-0.2	-0.44999999	poidsnormal	malnutrischroniquemodere	stunted	Oui	8.600000381	Oui	30.969524	82280	Fթminin	-2.58
AG-CAR411_S134	2025	18	1	133	1	2	NA	2	131	AG-CAR411_S134	AG-CAR411	CAR411	ITS2	ITS2Dec18	a_s0055	AG-CAR411_S134_L001_R1_001	RCA	19.10.15	78.300003	10.9	Recrutementcommunautaire	n	Oui	8	7	23	-0.46000001	1.4299999	1.0599999	poidsnormal	malnutrischroniquemodere	stunted	NA	NA	NA	24.262749	27139	Fթminin	-2.36
AD-CAR411_S73	2025	18	1	133	1	2	NA	2	131	AD-CAR411_S73	AD-CAR411	CAR411	ITS2	ITS2Dec18	a_s0054	AD-CAR411_S73_L001_R1_001	RCA	19.10.15	78.300003	10.9	Recrutementcommunautaire	n	Oui	8	7	23	-0.46000001	1.4299999	1.0599999	poidsnormal	malnutrischroniquemodere	stunted	NA	NA	NA	24.262749	108709	Fթminin	-2.36
AD-CAR413_S84	214	18	1	NA	0	0	NA	2	179	AD-CAR413_S84	AD-CAR413	CAR413	ITS2	ITS2Dec18	a_s0054	AD-CAR413_S84_L001_R1_001	RCA	11.08.13	91.400002	13.8	Recrutementcommunautaire	n	Non	7	3	187	-1.3200001	0.83999997	0.67000002	poidsnormal	malnutrischroniquemodere	stunted	Non	11.10000038	Non	50.530952	117577	Fթminin	-2.91
SE-CAR413_S184	214	18	1	NA	0	0	NA	2	179	SE-CAR413_S184	SE-CAR413	CAR413	ITS2	ITS2Dec18	a_s0050	SE-CAR413_S184_L001_R1_001	RCA	11.08.13	91.400002	13.8	Recrutementcommunautaire	n	Non	7	3	187	-1.3200001	0.83999997	0.67000002	poidsnormal	malnutrischroniquemodere	stunted	Non	11.10000038	Non	50.530952	57542	Fթminin	-2.91
AG-CAR416_S123	NA	NA	2	NA	NA	NA	NA	NA	NA	AG-CAR416_S123	AG-CAR416	CAR416	ITS2	ITS2Dec18	a_s0055	AG-CAR416_S123_L001_R1_001	RCA	23.09.14	85.599998	13	Recrutementcommunautaire	n	Non	3	6	84	-0.63	1.6	1.3099999	poidsnormal	malnutrischroniquemodere	stunted	Non	11.39999962	Non	37.281784	103262	Fթminin	-2.67
AD-CAR416_S133	NA	NA	2	NA	NA	NA	NA	NA	NA	AD-CAR416_S133	AD-CAR416	CAR416	ITS2	ITS2Dec18	a_s0055	AD-CAR416_S133_L001_R1_001	RCA	23.09.14	85.599998	13	Recrutementcommunautaire	n	Non	3	6	84	-0.63	1.6	1.3099999	poidsnormal	malnutrischroniquemodere	stunted	Non	11.39999962	Non	37.281784	78832	Fթminin	-2.67
AG-CAR417_S192	138	16	1	NA	0	0	NA	2	143	AG-CAR417_S192	AG-CAR417	CAR417	ITS2	ITS2Dec18	a_s0055	AG-CAR417_S192_L001_R1_001	RCA	09.12.13	88.199997	14.7	Recrutementcommunautaire	n	Non	3	7	85	-0.56	2.21	2.02	troplourdmodere	malnutrischroniquesevere	stunted	Non	11.39999962	Non	46.815926	64903	Fթminin	-3.25
AD-CAR417_S53	138	16	1	NA	0	0	NA	2	143	AD-CAR417_S53	AD-CAR417	CAR417	ITS2	ITS2Dec18	a_s0053	AD-CAR417_S53_L001_R1_001	RCA	09.12.13	88.199997	14.7	Recrutementcommunautaire	n	Non	3	7	85	-0.56	2.21	2.02	troplourdmodere	malnutrischroniquesevere	stunted	Non	11.39999962	Non	46.815926	87720	Fթminin	-3.25
AD-CAR418_S144	80	29	2	NA	0	0	NA	2	124	AD-CAR418_S144	AD-CAR418	CAR418	ITS2	ITS2Dec18	a_s0055	AD-CAR418_S144_L001_R1_001	RCA	11.01.13	94	12.7	Recrutementcommunautaire	n	Non	2	7	343	-2.46	-0.63	-0.81	poidsnormal	malnutrischroniquesevere	stunted	Oui	10.69999981	Oui	57.895256	46017	Fթminin	-3.06
AG-CAR418_S143	80	29	2	NA	0	0	NA	2	124	AG-CAR418_S143	AG-CAR418	CAR418	ITS2	ITS2Dec18	a_s0055	AG-CAR418_S143_L001_R1_001	RCA	11.01.13	94	12.7	Recrutementcommunautaire	n	Non	2	7	343	-2.46	-0.63	-0.81	poidsnormal	malnutrischroniquesevere	stunted	Oui	10.69999981	Oui	57.895256	72781	Fթminin	-3.06
AG-CAR420_S83	235	20	2	NA	0	0	NA	2	237	AG-CAR420_S83	AG-CAR420	CAR420	ITS2	ITS2Dec18	a_s0054	AG-CAR420_S83_L001_R1_001	RCA	17.02.15	82.599998	11.2	Recrutementcommunautaire	n	Non	3	6	61	-1.73	0.55000001	0.1	poidsnormal	malnutrischroniquesevere	stunted	Oui	10.19999981	Oui	32.514713	91337	Masculin	-3.15
AD-CAR420_S173	235	20	2	NA	0	0	NA	2	237	AD-CAR420_S173	AD-CAR420	CAR420	ITS2	ITS2Dec18	a_s0055	AD-CAR420_S173_L001_R1_001	RCA	17.02.15	82.599998	11.2	Recrutementcommunautaire	n	Non	3	6	61	-1.73	0.55000001	0.1	poidsnormal	malnutrischroniquesevere	stunted	Oui	10.19999981	Oui	32.514713	89929	Masculin	-3.15
AG-CAR421_S153	101	28	2	NA	0	0	NA	2	15	AG-CAR421_S153	AG-CAR421	CAR421	ITS2	ITS2Dec18	a_s0055	AG-CAR421_S153_L001_R1_001	RCA	11.12.13	90.699997	13.8	Recrutementcommunautaire	n	Non	6	3	59	-1.26	1.0700001	0.69	poidsnormal	malnutrischroniquemodere	stunted	Non	12.60000038	Non	46.914555	86996	Masculin	-2.89
AD-CAR421_S26	101	28	2	NA	0	0	NA	2	15	AD-CAR421_S26	AD-CAR421	CAR421	ITS2	ITS2Dec18	a_s0053	AD-CAR421_S26_L001_R1_001	RCA	11.12.13	90.699997	13.8	Recrutementcommunautaire	n	Non	6	3	59	-1.26	1.0700001	0.69	poidsnormal	malnutrischroniquemodere	stunted	Non	12.60000038	Non	46.914555	55914	Masculin	-2.89
AG-CAR423_S164	680	23	2	54	1	0	2	2	1	AG-CAR423_S164	AG-CAR423	CAR423	ITS2	ITS2Dec18	a_s0055	AG-CAR423_S164_L001_R1_001	RCA	24.08.15	82.199997	10.7	Recrutementcommunautaire	n	Non	3	5	6	-1.46	-0.07	-0.36000001	poidsnormal	malnutrischroniquemodere	stunted	Oui	9.699999809	Oui	26.564093	43668	Masculin	-2.21
AD-CAR423_S163	680	23	2	54	1	0	2	2	1	AD-CAR423_S163	AD-CAR423	CAR423	ITS2	ITS2Dec18	a_s0055	AD-CAR423_S163_L001_R1_001	RCA	24.08.15	82.199997	10.7	Recrutementcommunautaire	n	Non	3	5	6	-1.46	-0.07	-0.36000001	poidsnormal	malnutrischroniquemodere	stunted	Oui	9.699999809	Oui	26.564093	95472	Masculin	-2.21
AG-CAR424_S135	151	25	2	39	0	0	2	2	1	AG-CAR424_S135	AG-CAR424	CAR424	ITS2	ITS2Dec18	a_s0055	AG-CAR424_S135_L001_R1_001	RCA	21.11.14	85	10.7	Recrutementcommunautaire	n	Oui	3	6	15	-2.05	-0.47	-0.70999998	poidsnormal	malnutrischroniquemodere	stunted	Oui	10.89999962	Oui	35.637966	8498	Fթminin	-2.59
AD-CAR424_S101	151	25	2	39	0	0	2	2	1	AD-CAR424_S101	AD-CAR424	CAR424	ITS2	ITS2Dec18	a_s0055	AD-CAR424_S101_L001_R1_001	RCA	21.11.14	85	10.7	Recrutementcommunautaire	n	Oui	3	6	15	-2.05	-0.47	-0.70999998	poidsnormal	malnutrischroniquemodere	stunted	Oui	10.89999962	Oui	35.637966	46022	Fթminin	-2.59
AG-CAR425_S67	531	21	2	11	1	0	2	2	9	AG-CAR425_S67	AG-CAR425	CAR425	ITS2	ITS2Dec18	a_s0054	AG-CAR425_S67_L001_R1_001	RCA	20.12.12	95	15.2	Recrutementcommunautaire	n	Oui	2	5	34	-1.34	1.15	0.94999999	poidsnormal	malnutrischroniquesevere	stunted	Non	11.39999962	Non	58.848671	114148	Masculin	-3.12
AD-CAR425_S109	531	21	2	11	1	0	2	2	9	AD-CAR425_S109	AD-CAR425	CAR425	ITS2	ITS2Dec18	a_s0055	AD-CAR425_S109_L001_R1_001	RCA	20.12.12	95	15.2	Recrutementcommunautaire	n	Oui	2	5	34	-1.34	1.15	0.94999999	poidsnormal	malnutrischroniquesevere	stunted	Non	11.39999962	Non	58.848671	18351	Masculin	-3.12
AD-CAR426_S78	135	23	1	82	0	0	NA	2	147	AD-CAR426_S78	AD-CAR426	CAR426	ITS2	ITS2Dec18	a_s0054	AD-CAR426_S78_L001_R1_001	RCA	10.12.12	97.900002	13.4	Recrutementcommunautaire	n	Non	2	7	120	-2.1400001	-0.93000001	-1	poidsnormal	malnutrischroniquemodere	stunted	Oui	6.400000095	Oui	59.177433	87644	Fթminin	-2.35
AG-CAR426_S158	135	23	1	82	0	0	NA	2	147	AG-CAR426_S158	AG-CAR426	CAR426	ITS2	ITS2Dec18	a_s0055	AG-CAR426_S158_L001_R1_001	RCA	10.12.12	97.900002	13.4	Recrutementcommunautaire	n	Non	2	7	120	-2.1400001	-0.93000001	-1	poidsnormal	malnutrischroniquemodere	stunted	Oui	6.400000095	Oui	59.177433	47382	Fթminin	-2.35
AD-CAR427_S154	351	23	2	83	0	0	2	2	5	AD-CAR427_S154	AD-CAR427	CAR427	ITS2	ITS2Dec18	a_s0055	AD-CAR427_S154_L001_R1_001	RCA	14.10.15	74	8	Recrutementcommunautaire	n	Non	6	6	17	-3.2	-0.83999997	-1.46	poidsnormal	malnutrischroniquesevere	stunted	Oui	6.5	Oui	24.887398	89239	Fթminin	-3.82
AG-CAR427_S74	351	23	2	83	0	0	2	2	5	AG-CAR427_S74	AG-CAR427	CAR427	ITS2	ITS2Dec18	a_s0054	AG-CAR427_S74_L001_R1_001	RCA	14.10.15	74	8	Recrutementcommunautaire	n	Non	6	6	17	-3.2	-0.83999997	-1.46	poidsnormal	malnutrischroniquesevere	stunted	Oui	6.5	Oui	24.887398	104098	Fթminin	-3.82
AG-CAR428_S117	1301	24	NA	93	1	0	NA	2	NA	AG-CAR428_S117	AG-CAR428	CAR428	ITS2	ITS2Dec18	a_s0055	AG-CAR428_S117_L001_R1_001	RCA	29.07.13	94.800003	12.3	Recrutementcommunautaire	n	Oui	3	6	NA	-2.53	-1.35	-1.66	poidsnormal	malnutrischroniquemodere	stunted	NA	NA	NA	51.813129	5852	Masculin	-2.46
AD-CAR428_S129	1301	24	NA	93	1	0	NA	2	NA	AD-CAR428_S129	AD-CAR428	CAR428	ITS2	ITS2Dec18	a_s0055	AD-CAR428_S129_L001_R1_001	RCA	29.07.13	94.800003	12.3	Recrutementcommunautaire	n	Oui	3	6	NA	-2.53	-1.35	-1.66	poidsnormal	malnutrischroniquemodere	stunted	NA	NA	NA	51.813129	51250	Masculin	-2.46
AG-CAR429_S68	300	22	1	47	0	0	2	2	95	AG-CAR429_S68	AG-CAR429	CAR429	ITS2	ITS2Dec18	a_s0054	AG-CAR429_S68_L001_R1_001	RCA	30.10.14	81.199997	11.7	Recrutementcommunautaire	n	Non	6	6	9	-1.4	1.6	1.2	poidsnormal	malnutrischroniquesevere	stunted	Oui	8.800000191	Oui	36.591381	99386	Fթminin	-3.72
AD-CAR429_S119	300	22	1	47	0	0	2	2	95	AD-CAR429_S119	AD-CAR429	CAR429	ITS2	ITS2Dec18	a_s0055	AD-CAR429_S119_L001_R1_001	RCA	30.10.14	81.199997	11.7	Recrutementcommunautaire	n	Non	6	6	9	-1.4	1.6	1.2	poidsnormal	malnutrischroniquesevere	stunted	Oui	8.800000191	Oui	36.591381	50263	Fթminin	-3.72
SE-CAR429_S187	300	22	1	47	0	0	2	2	95	SE-CAR429_S187	SE-CAR429	CAR429	ITS2	ITS2Dec18	a_s0050	SE-CAR429_S187_L001_R1_001	RCA	30.10.14	81.199997	11.7	Recrutementcommunautaire	n	Non	6	6	9	-1.4	1.6	1.2	poidsnormal	malnutrischroniquesevere	stunted	Oui	8.800000191	Oui	36.591381	71536	Fթminin	-3.72
AG-CAR430_S108	591	24	2	56	1	0	NA	2	1	AG-CAR430_S108	AG-CAR430	CAR430	ITS2	ITS2Dec18	a_s0055	AG-CAR430_S108_L001_R1_001	RCA	26.08.13	93	11.8	Recrutementcommunautaire	n	Non	8	8	75	-2.8099999	-1.4	-1.8	poidsnormal	malnutrischroniquemodere	stunted	Oui	9.800000191	Oui	50.925468	13943	Masculin	-2.78
AD-CAR430_S148	591	24	2	56	1	0	NA	2	1	AD-CAR430_S148	AD-CAR430	CAR430	ITS2	ITS2Dec18	a_s0055	AD-CAR430_S148_L001_R1_001	RCA	26.08.13	93	11.8	Recrutementcommunautaire	n	Non	8	8	75	-2.8099999	-1.4	-1.8	poidsnormal	malnutrischroniquemodere	stunted	Oui	9.800000191	Oui	50.925468	53812	Masculin	-2.78
AD-CAR431_S88	596	22	2	32	0	0	2	2	171	AD-CAR431_S88	AD-CAR431	CAR431	ITS2	ITS2Dec18	a_s0054	AD-CAR431_S88_L001_R1_001	RCA	11.07.14	90.599998	12.9	Recrutementcommunautaire	n	Oui	2	3	86	-1.28	0.19	-0.12	poidsnormal	malnutrischroniquemodere	stunted	Oui	10.80000019	Oui	40.405037	110203	Masculin	-2.12
AG-CAR431_S118	596	22	2	32	0	0	2	2	171	AG-CAR431_S118	AG-CAR431	CAR431	ITS2	ITS2Dec18	a_s0055	AG-CAR431_S118_L001_R1_001	RCA	11.07.14	90.599998	12.9	Recrutementcommunautaire	n	Oui	2	3	86	-1.28	0.19	-0.12	poidsnormal	malnutrischroniquemodere	stunted	Oui	10.80000019	Oui	40.405037	53906	Masculin	-2.12
AG-CAR432_S107	116	25	2	15	0	0	NA	2	15	AG-CAR432_S107	AG-CAR432	CAR432	ITS2	ITS2Dec18	a_s0055	AG-CAR432_S107_L001_R1_001	RCA	03.09.15	79	10.1	Recrutementcommunautaire	n	Oui	8	8	31	-1.4400001	0.41999999	0.079999998	poidsnormal	malnutrischroniquemodere	stunted	Oui	10.89999962	Oui	26.629845	40356	Fթminin	-2.67
AD-CAR432_S76	116	25	2	15	0	0	NA	2	15	AD-CAR432_S76	AD-CAR432	CAR432	ITS2	ITS2Dec18	a_s0054	AD-CAR432_S76_L001_R1_001	RCA	03.09.15	79	10.1	Recrutementcommunautaire	n	Oui	8	8	31	-1.4400001	0.41999999	0.079999998	poidsnormal	malnutrischroniquemodere	stunted	Oui	10.89999962	Oui	26.629845	76504	Fթminin	-2.67
AG-CAR433_S86	266	19	2	37	0	0	2	2	38	AG-CAR433_S86	AG-CAR433	CAR433	ITS2	ITS2Dec18	a_s0054	AG-CAR433_S86_L001_R1_001	RCA	14.06.15	76.300003	10.4	Recrutementcommunautaire	n	Non	3	6	108	-1.58	1.59	0.97000003	poidsnormal	malnutrischroniquesevere	stunted	Oui	10.80000019	Oui	29.522964	103479	Fթminin	-4
AD-CAR433_S87	266	19	2	37	0	0	2	2	38	AD-CAR433_S87	AD-CAR433	CAR433	ITS2	ITS2Dec18	a_s0054	AD-CAR433_S87_L001_R1_001	RCA	14.06.15	76.300003	10.4	Recrutementcommunautaire	n	Non	3	6	108	-1.58	1.59	0.97000003	poidsnormal	malnutrischroniquesevere	stunted	Oui	10.80000019	Oui	29.522964	56679	Fթminin	-4
AD-CAR434_S147	1343	15.10000038	NA	25	1	0	2	2	NA	AD-CAR434_S147	AD-CAR434	CAR434	ITS2	ITS2Dec18	a_s0055	AD-CAR434_S147_L001_R1_001	RCA	27.07.15	81.599998	10.3	Recrutementcommunautaire	n	Non	3	5	NA	-1.48	-0.079999998	-0.30000001	poidsnormal	malnutrischroniquemodere	stunted	Oui	10.10000038	Oui	28.109282	72217	Fթminin	-2.21
AG-CAR434_S167	1343	15.10000038	NA	25	1	0	2	2	NA	AG-CAR434_S167	AG-CAR434	CAR434	ITS2	ITS2Dec18	a_s0055	AG-CAR434_S167_L001_R1_001	RCA	27.07.15	81.599998	10.3	Recrutementcommunautaire	n	Non	3	5	NA	-1.48	-0.079999998	-0.30000001	poidsnormal	malnutrischroniquemodere	stunted	Oui	10.10000038	Oui	28.109282	42382	Fթminin	-2.21
S0079-0447_S219	152	15.39999962	1	14	0	0	2	2	157	S0079-0447_S219	SE-CAR435	CAR435	ITS2	s0068	P0079ITS2_s0068	S0079-0447_S219_L001_R1_001	RCA	01.10.14	83.400002	9.8000002	Recrutementcommunautaire	n	Oui	2	8	235	-3.3199999	-1.25	-1.77	poidsnormal	malnutrischroniquesevere	stunted	Oui	8	Oui	37.939312	1371	Masculin	-3.67
AG-CAR435_S137	152	15.39999962	1	14	0	0	2	2	157	AG-CAR435_S137	AG-CAR435	CAR435	ITS2	ITS2Dec18	a_s0055	AG-CAR435_S137_L001_R1_001	RCA	01.10.14	83.400002	9.8000002	Recrutementcommunautaire	n	Oui	2	8	235	-3.3199999	-1.25	-1.77	poidsnormal	malnutrischroniquesevere	stunted	Oui	8	Oui	37.939312	32225	Masculin	-3.67
AD-CAR435_S128	152	15.39999962	1	14	0	0	2	2	157	AD-CAR435_S128	AD-CAR435	CAR435	ITS2	ITS2Dec18	a_s0055	AD-CAR435_S128_L001_R1_001	RCA	01.10.14	83.400002	9.8000002	Recrutementcommunautaire	n	Oui	2	8	235	-3.3199999	-1.25	-1.77	poidsnormal	malnutrischroniquesevere	stunted	Oui	8	Oui	37.939312	36497	Masculin	-3.67
AG-CAR436_S157	249	21.29999924	2	72	0	0	2	2	1	AG-CAR436_S157	AG-CAR436	CAR436	ITS2	ITS2Dec18	a_s0055	AG-CAR436_S157_L001_R1_001	RCA	08.06.15	80	10.3	Recrutementcommunautaire	n	Non	3	8	8	-2.1800001	0.23999999	-0.31999999	poidsnormal	malnutrischroniquesevere	stunted	Oui	10.39999962	Oui	29.950357	53067	Masculin	-3.5
AD-CAR436_S138	249	21.29999924	2	72	0	0	2	2	1	AD-CAR436_S138	AD-CAR436	CAR436	ITS2	ITS2Dec18	a_s0055	AD-CAR436_S138_L001_R1_001	RCA	08.06.15	80	10.3	Recrutementcommunautaire	n	Non	3	8	8	-2.1800001	0.23999999	-0.31999999	poidsnormal	malnutrischroniquesevere	stunted	Oui	10.39999962	Oui	29.950357	40076	Masculin	-3.5
S003K-0550_S186	249	21.29999924	2	72	0	0	2	2	1	S003K-0550_S186	SE_CAR436	SE_CAR436	ITS2	ITS2Dec18	a_s0050	S003K-0550_S186_L001_R1_001	RCA	08.06.15	80	10.3	Recrutementcommunautaire	n	Non	3	8	8	-2.1800001	0.23999999	-0.31999999	poidsnormal	malnutrischroniquesevere	stunted	Oui	10.39999962	Oui	29.950357	16323	Masculin	-3.5
AG-CAR437_S77	340	18.29999924	NA	76	0	2	2	2	NA	AG-CAR437_S77	AG-CAR437	CAR437	ITS2	ITS2Dec18	a_s0054	AG-CAR437_S77_L001_R1_001	RCA	15.04.15	83	10.7	Recrutementcommunautaire	n	Oui	7	7	NA	-2.04	-0.17	-0.56	poidsnormal	malnutrischroniquemodere	stunted	NA	NA	NA	31.725679	84765	Masculin	-2.91
AD-CAR437_S168	340	18.29999924	NA	76	0	2	2	2	NA	AD-CAR437_S168	AD-CAR437	CAR437	ITS2	ITS2Dec18	a_s0055	AD-CAR437_S168_L001_R1_001	RCA	15.04.15	83	10.7	Recrutementcommunautaire	n	Oui	7	7	NA	-2.04	-0.17	-0.56	poidsnormal	malnutrischroniquemodere	stunted	NA	NA	NA	31.725679	46737	Masculin	-2.91
S0079-0019_S19	1448	9.600000381	2	72	0	0	NA	2	108	S0079-0019_S19	AD-CAR438	CAR438	ITS2	s0069	P0079ITS2_s0069	S0079-0019_S19_L001_R1_001	RCA	21.10.15	80	10.2	Recrutementcommunautaire	n	Oui	3	6	88	-1.8	0	-0.44	poidsnormal	malnutrischroniquemodere	stunted	Oui	8.5	Oui	25.972319	14383	Masculin	-2.77
AG-CAR438_S54	1448	9.600000381	2	72	0	0	NA	2	108	AG-CAR438_S54	AG-CAR438	CAR438	ITS2	ITS2Dec18	a_s0053	AG-CAR438_S54_L001_R1_001	RCA	21.10.15	80	10.2	Recrutementcommunautaire	n	Oui	3	6	88	-1.8	0	-0.44	poidsnormal	malnutrischroniquemodere	stunted	Oui	8.5	Oui	25.972319	71620	Masculin	-2.77
AG-CAR440_S85	145	22.59000015	2	110	0	0	NA	2	10	AG-CAR440_S85	AG-CAR440	CAR440	ITS2	ITS2Dec18	a_s0054	AG-CAR440_S85_L001_R1_001	RCA	30.11.15	77.400002	9.5	Recrutementcommunautaire	n	Non	7	8	12	-1.61	0.13	-0.25999999	poidsnormal	malnutrischroniquemodere	stunted	Non	11.69999981	Non	24.262749	33343	Fթminin	-2.63
AD-CAR440_S155	145	22.59000015	2	110	0	0	NA	2	10	AD-CAR440_S155	AD-CAR440	CAR440	ITS2	ITS2Dec18	a_s0055	AD-CAR440_S155_L001_R1_001	RCA	30.11.15	77.400002	9.5	Recrutementcommunautaire	n	Non	7	8	12	-1.61	0.13	-0.25999999	poidsnormal	malnutrischroniquemodere	stunted	Non	11.69999981	Non	24.262749	63431	Fթminin	-2.63
AD-CAR441_S45	318	29	NA	40	0	0	2	2	NA	AD-CAR441_S45	AD-CAR441	CAR441	ITS2	ITS2Dec18	a_s0053	AD-CAR441_S45_L001_R1_001	RCA	17.12.13	92.900002	11.5	Recrutementcommunautaire	n	Non	3	6	NA	-2.55	-1.54	-1.73	poidsnormal	malnutrischroniquemodere	stunted	NA	NA	NA	47.93372	92973	Fթminin	-2.27
AG-CAR441_S175	318	29	NA	40	0	0	2	2	NA	AG-CAR441_S175	AG-CAR441	CAR441	ITS2	ITS2Dec18	a_s0055	AG-CAR441_S175_L001_R1_001	RCA	17.12.13	92.900002	11.5	Recrutementcommunautaire	n	Non	3	6	NA	-2.55	-1.54	-1.73	poidsnormal	malnutrischroniquemodere	stunted	NA	NA	NA	47.93372	85159	Fթminin	-2.27
AD-CAR442_S19	NA	NA	NA	NA	NA	NA	NA	NA	NA	AD-CAR442_S19	AD-CAR442	CAR442	ITS2	ITS2Dec18	a_s0053	AD-CAR442_S19_L001_R1_001	RCA	04.07.15	78.199997	9.1999998	Recrutementcommunautaire	n	Non	3	8	NA	-3.0799999	-0.64999998	-1.3200001	poidsnormal	malnutrischroniquesevere	stunted	NA	NA	NA	29.391459	49268	Masculin	-3.94
SE-CAR444_S180	499	16	2	NA	0	0	2	2	49	SE-CAR444_S180	SE-CAR444	CAR444	ITS2	ITS2Dec18	a_s0050	SE-CAR444_S180_L001_R1_001	RCA	02.08.15	77.599998	9.5	Recrutementcommunautaire	n	Non	3	8	8	-2.7	-0.059999999	-0.79000002	poidsnormal	malnutrischroniquesevere	stunted	Oui	9.100000381	Oui	28.372292	89600	Masculin	-3.96
S0079-0020_S20	499	16	2	NA	0	0	2	2	49	S0079-0020_S20	AD-CAR444	CAR444	ITS2	s0069	P0079ITS2_s0069	S0079-0020_S20_L001_R1_001	RCA	02.08.15	77.599998	9.5	Recrutementcommunautaire	n	Non	3	8	8	-2.7	-0.059999999	-0.79000002	poidsnormal	malnutrischroniquesevere	stunted	Oui	9.100000381	Oui	28.372292	2991	Masculin	-3.96
AG-CAR444_S43	499	16	2	NA	0	0	2	2	49	AG-CAR444_S43	AG-CAR444	CAR444	ITS2	ITS2Dec18	a_s0053	AG-CAR444_S43_L001_R1_001	RCA	02.08.15	77.599998	9.5	Recrutementcommunautaire	n	Non	3	8	8	-2.7	-0.059999999	-0.79000002	poidsnormal	malnutrischroniquesevere	stunted	Oui	9.100000381	Oui	28.372292	25798	Masculin	-3.96
S0079-0021_S21	329	14	2	NA	0	0	2	2	50	S0079-0021_S21	AD-CAR445	CAR445	ITS2	s0069	P0079ITS2_s0069	S0079-0021_S21_L001_R1_001	RCA	20.11.15	77.300003	9.6999998	Recrutementcommunautaire	n	Non	3	6	17	-2.0899999	0.2	-0.47	poidsnormal	malnutrischroniquesevere	stunted	Oui	8.399999619	Oui	24.821646	7532	Masculin	-3.39
AG-CAR445_S10	329	14	2	NA	0	0	2	2	50	AG-CAR445_S10	AG-CAR445	CAR445	ITS2	ITS2Dec18	a_s0053	AG-CAR445_S10_L001_R1_001	RCA	20.11.15	77.300003	9.6999998	Recrutementcommunautaire	n	Non	3	6	17	-2.0899999	0.2	-0.47	poidsnormal	malnutrischroniquesevere	stunted	Oui	8.399999619	Oui	24.821646	66802	Masculin	-3.39
AG-CAR446_S28	124	18.82999992	2	31	0	0	2	2	198	AG-CAR446_S28	AG-CAR446	CAR446	ITS2	ITS2Dec18	a_s0053	AG-CAR446_S28_L001_R1_001	RCA	11.06.15	81.400002	10.3	Recrutementcommunautaire	n	Non	4	5	27	-1.83	0.029999999	-0.25999999	poidsnormal	malnutrischroniquemodere	stunted	Oui	10	Oui	30.838018	16189	Fթminin	-2.78
AD-CAR446_S46	124	18.82999992	2	31	0	0	2	2	198	AD-CAR446_S46	AD-CAR446	CAR446	ITS2	ITS2Dec18	a_s0053	AD-CAR446_S46_L001_R1_001	RCA	11.06.15	81.400002	10.3	Recrutementcommunautaire	n	Non	4	5	27	-1.83	0.029999999	-0.25999999	poidsnormal	malnutrischroniquemodere	stunted	Oui	10	Oui	30.838018	80890	Fթminin	-2.78
AG-CAR447_S37	2003	20.70000076	2	67	1	0	NA	2	207	AG-CAR447_S37	AG-CAR447	CAR447	ITS2	ITS2Dec18	a_s0053	AG-CAR447_S37_L001_R1_001	RCA	11.06.15	81.300003	10.9	Recrutementcommunautaire	n	Non	3	8	34	-1.35	0.72000003	0.40000001	poidsnormal	malnutrischroniquemodere	stunted	Non	11	Non	30.838018	73459	Fթminin	-2.81
AD-CAR447_S185	2003	20.70000076	2	67	1	0	NA	2	207	AD-CAR447_S185	AD-CAR447	CAR447	ITS2	ITS2Dec18	a_s0055	AD-CAR447_S185_L001_R1_001	RCA	11.06.15	81.300003	10.9	Recrutementcommunautaire	n	Non	3	8	34	-1.35	0.72000003	0.40000001	poidsnormal	malnutrischroniquemodere	stunted	Non	11	Non	30.838018	46187	Fթminin	-2.81
SE-CAR448_S189	113	13.69999981	1	25	0	0	NA	2	191	SE-CAR448_S189	SE-CAR448	CAR448	ITS2	ITS2Dec18	a_s0050	SE-CAR448_S189_L001_R1_001	RCA	22.01.15	84.300003	11	Recrutementcommunautaire	n	Non	3	8	79	-2.1800001	-0.11	-0.55000001	poidsnormal	malnutrischroniquesevere	stunted	Oui	10.39999962	Oui	35.605091	2516	Masculin	-3.13
S0079-0022_S22	113	13.69999981	1	25	0	0	NA	2	191	S0079-0022_S22	AD-CAR448	CAR448	ITS2	s0069	P0079ITS2_s0069	S0079-0022_S22_L001_R1_001	RCA	22.01.15	84.300003	11	Recrutementcommunautaire	n	Non	3	8	79	-2.1800001	-0.11	-0.55000001	poidsnormal	malnutrischroniquesevere	stunted	Oui	10.39999962	Oui	35.605091	1200	Masculin	-3.13
AD-CAR449_S36	NA	13.89999962	1	10	0	0	NA	2	219	AD-CAR449_S36	AD-CAR449	CAR449	ITS2	ITS2Dec18	a_s0053	AD-CAR449_S36_L001_R1_001	RCA	10.10.15	78.400002	9.1000004	Recrutementcommunautaire	n	Non	2	6	98	-2.3900001	-0.63	-0.97000003	poidsnormal	malnutrischroniquemodere	stunted	Non	11.30000019	Non	27.024361	28302	Fթminin	-2.93
AG-CAR449_S184	NA	13.89999962	1	10	0	0	NA	2	219	AG-CAR449_S184	AG-CAR449	CAR449	ITS2	ITS2Dec18	a_s0055	AG-CAR449_S184_L001_R1_001	RCA	10.10.15	78.400002	9.1000004	Recrutementcommunautaire	n	Non	2	6	98	-2.3900001	-0.63	-0.97000003	poidsnormal	malnutrischroniquemodere	stunted	Non	11.30000019	Non	27.024361	68877	Fթminin	-2.93
AD-CAR450_S127	1772	26.39999962	2	65	1	0	NA	2	1	AD-CAR450_S127	AD-CAR450	CAR450	ITS2	ITS2Dec18	a_s0055	AD-CAR450_S127_L001_R1_001	RCA	26.08.14	87.5	12.5	Recrutementcommunautaire	n	Non	8	8	263	-1.54	0.66000003	0.20999999	poidsnormal	malnutrischroniquemodere	stunted	Oui	10.39999962	Oui	40.503666	20381	Masculin	-2.93
AD-CAR456_S35	72	13.19999981	1	NA	0	0	2	2	203	AD-CAR456_S35	AD-CAR456	CAR456	ITS2	ITS2Dec18	a_s0053	AD-CAR456_S35_L001_R1_001	RCA	07.08.14	85.900002	12.4	Recrutementcommunautaire	n	Non	8	6	102	-1.42	1.03	0.72000003	poidsnormal	malnutrischroniquesevere	stunted	Oui	10.80000019	Oui	41.654339	69570	Fթminin	-3.19
AG-CAR456_S20	72	13.19999981	1	NA	0	0	2	2	203	AG-CAR456_S20	AG-CAR456	CAR456	ITS2	ITS2Dec18	a_s0053	AG-CAR456_S20_L001_R1_001	RCA	07.08.14	85.900002	12.4	Recrutementcommunautaire	n	Non	8	6	102	-1.42	1.03	0.72000003	poidsnormal	malnutrischroniquesevere	stunted	Oui	10.80000019	Oui	41.654339	84508	Fթminin	-3.19
AD-CAR458_S66	1289	21.20000076	2	96	1	0	2	2	256	AD-CAR458_S66	AD-CAR458	CAR458	ITS2	ITS2Dec18	a_s0054	AD-CAR458_S66_L001_R1_001	RCA	10.08.15	81.199997	10.1	Recrutementcommunautaire	n	Non	4	7	50	-2.27	-0.41999999	-0.82999998	poidsnormal	malnutrischroniquesevere	stunted	Oui	8.399999619	Oui	29.259953	138882	Masculin	-3.03
AD-CAR459_S146	105	34.70000076	2	NA	0	0	2	2	1	AD-CAR459_S146	AD-CAR459	CAR459	ITS2	ITS2Dec18	a_s0055	AD-CAR459_S146_L001_R1_001	RCA	25.12.14	88.5	11.6	Recrutementcommunautaire	n	Non	6	7	10	-1.85	-0.63	-0.97000003	poidsnormal	malnutrischroniquemodere	stunted	Non	12.30000019	Non	36.985897	97679	Masculin	-2.19
SE-CAR459_S185	105	34.70000076	2	NA	0	0	2	2	1	SE-CAR459_S185	SE-CAR459	CAR459	ITS2	ITS2Dec18	a_s0050	SE-CAR459_S185_L001_R1_001	RCA	25.12.14	88.5	11.6	Recrutementcommunautaire	n	Non	6	7	10	-1.85	-0.63	-0.97000003	poidsnormal	malnutrischroniquemodere	stunted	Non	12.30000019	Non	36.985897	41253	Masculin	-2.19
AD-CAR460_S156	76	24.10000038	2	NA	0	0	2	2	118	AD-CAR460_S156	AD-CAR460	CAR460	ITS2	ITS2Dec18	a_s0055	AD-CAR460_S156_L001_R1_001	RCA	21.10.15	74.199997	8	Recrutementcommunautaire	n	Non	7	7	58	-3.9300001	-1.1799999	-2.1099999	malnutrisaiguemodere	malnutrischroniquesevere	stunted	Oui	10.69999981	Oui	27.12299	60610	Masculin	-4.79
AG-CAR460_S176	76	24.10000038	2	NA	0	0	2	2	118	AG-CAR460_S176	AG-CAR460	CAR460	ITS2	ITS2Dec18	a_s0055	AG-CAR460_S176_L001_R1_001	RCA	21.10.15	74.199997	8	Recrutementcommunautaire	n	Non	7	7	58	-3.9300001	-1.1799999	-2.1099999	malnutrisaiguemodere	malnutrischroniquesevere	stunted	Oui	10.69999981	Oui	27.12299	65215	Masculin	-4.79
AD-CAR463_S166	248	21.79999924	2	38	0	0	2	2	22	AD-CAR463_S166	AD-CAR463	CAR463	ITS2	ITS2Dec18	a_s0055	AD-CAR463_S166_L001_R1_001	RCA	11.07.14	84.5	11.8	Recrutementcommunautaire	n	Non	8	8	31	-2.1900001	0.83999997	0.25999999	poidsnormal	malnutrischroniquesevere	stunted	Oui	9.300000191	Oui	42.542	68654	Masculin	-3.93
SE-CAR464_S188	NA	NA	1	NA	NA	NA	NA	NA	NA	SE-CAR464_S188	SE-CAR464	CAR464	ITS2	ITS2Dec18	a_s0050	SE-CAR464_S188_L001_R1_001	RCA	13.11.14	78.300003	10.5	Recrutementcommunautaire	n	Non	NA	NA	169	-2.8900001	1.22	0.27000001	poidsnormal	malnutrischroniquesevere	stunted	Oui	10	Oui	39.287239	18008	Masculin	-5.16
AD-CAR465_S70	332	16	2	7	0	0	NA	2	1	AD-CAR465_S70	AD-CAR465	CAR465	ITS2	ITS2Dec18	a_s0053	AD-CAR465_S70_L001_R1_001	RCA	27.08.13	85.300003	10.8	Recrutementcommunautaire	n	Non	8	7	44	-3.3900001	-0.28999999	-0.68000001	poidsnormal	malnutrischroniquesevere	stunted	Oui	10.80000019	Oui	53.259689	43339	Fթminin	-4.54
AG-CAR465_S136	332	16	2	7	0	0	NA	2	1	AG-CAR465_S136	AG-CAR465	CAR465	ITS2	ITS2Dec18	a_s0055	AG-CAR465_S136_L001_R1_001	RCA	27.08.13	85.300003	10.8	Recrutementcommunautaire	n	Non	8	7	44	-3.3900001	-0.28999999	-0.68000001	poidsnormal	malnutrischroniquesevere	stunted	Oui	10.80000019	Oui	53.259689	16437	Fթminin	-4.54
AD-CAR466_S9	861	30.79999924	2	143	0	2	NA	2	170	AD-CAR466_S9	AD-CAR466	CAR466	ITS2	ITS2Dec18	a_s0053	AD-CAR466_S9_L001_R1_001	RCA	02.05.15	83.5	11.3	Recrutementcommunautaire	n	Non	8	7	13	-1.71	0.41	-0.01	poidsnormal	malnutrischroniquemodere	stunted	Oui	10.89999962	Oui	33.073608	49532	Masculin	-2.98
S0079-0023_S23	460	27.20000076	2	41	0	0	2	2	224	S0079-0023_S23	AD-CAR469	CAR469	ITS2	s0069	P0079ITS2_s0069	S0079-0023_S23_L001_R1_001	RCA	09.12.15	80.400002	10.3	Recrutementcommunautaire	n	Non	8	8	12	-1.71	-0.01	-0.41	poidsnormal	malnutrischroniquemodere	stunted	Oui	7.699999809	Oui	25.972319	1021	Masculin	-2.64
AD-CAR470_S106	438	11	1	24	0	0	NA	2	145	AD-CAR470_S106	AD-CAR470	CAR470	ITS2	ITS2Dec18	a_s0055	AD-CAR470_S106_L001_R1_001	RCA	06.12.15	74.400002	8.3000002	Recrutementcommunautaire	n	Non	5	6	41	-3.55	-0.80000001	-1.7	poidsnormal	malnutrischroniquesevere	stunted	Oui	8.300000191	Oui	26.070948	68249	Masculin	-4.55
AG-CAR470_S116	438	11	1	24	0	0	NA	2	145	AG-CAR470_S116	AG-CAR470	CAR470	ITS2	ITS2Dec18	a_s0055	AG-CAR470_S116_L001_R1_001	RCA	06.12.15	74.400002	8.3000002	Recrutementcommunautaire	n	Non	5	6	41	-3.55	-0.80000001	-1.7	poidsnormal	malnutrischroniquesevere	stunted	Oui	8.300000191	Oui	26.070948	49979	Masculin	-4.55
AD-CAR471_S62	262	17.70000076	2	21	0	0	2	2	1	AD-CAR471_S62	AD-CAR471	CAR471	ITS2	ITS2Dec18	a_s0053	AD-CAR471_S62_L001_R1_001	RCA	21.04.14	87.699997	12	Recrutementcommunautaire	n	Non	6	7	186	-2.03	0.23	-0.07	poidsnormal	malnutrischroniquesevere	stunted	Oui	7.900000095	Oui	45.665253	97322	Fթminin	-3.23
S0079-0143_S49	404	28.39999962	2	56	0	0	NA	2	3	S0079-0143_S49	SE-CAR472	CAR472	ITS2	s0067	P0079ITS2_s0067	S0079-0143_S49_L001_R1_001	RCA	06.11.15	89.800003	11.5	Recrutementcommunautaire	n	Non	NA	NA	11	-0.46000001	-1.09	-1.04	poidsnormal	normonutris	non-stunted	Non	12.69999981	Non	27.353125	4568	Fթminin	0.36
AG-CAR473_S182	175	21.89999962	2	110	0	2	2	2	23	AG-CAR473_S182	AG-CAR473	CAR473	ITS2	ITS2Dec18	a_s0055	AG-CAR473_S182_L001_R1_001	RCA	15.10.15	82	12.7	Recrutementcommunautaire	n	Non	6	7	44	0.25	2.1600001	1.89	poidsnormal	malnutrischroniquemodere	stunted	Non	12.39999962	Non	28.010653	81224	Fթminin	-2.07
S0079-0024_S24	175	21.89999962	2	110	0	2	2	2	23	S0079-0024_S24	AD-CAR473	CAR473	ITS2	s0069	P0079ITS2_s0069	S0079-0024_S24_L001_R1_001	RCA	15.10.15	82	12.7	Recrutementcommunautaire	n	Non	6	7	44	0.25	2.1600001	1.89	poidsnormal	malnutrischroniquemodere	stunted	Non	12.39999962	Non	28.010653	16140	Fթminin	-2.07
S0079-0025_S25	333	15.5	2	35	0	0	NA	1	48	S0079-0025_S25	AD-CAR474	CAR474	ITS2	s0069	P0079ITS2_s0069	S0079-0025_S25_L001_R1_001	RCA	27.04.13	93	14.6	Recrutementcommunautaire	n	Non	4	8	75	-1.5700001	1.17	0.88	poidsnormal	malnutrischroniquesevere	stunted	Non	11.30000019	Non	57.632244	18632	Masculin	-3.44
S0079-0144_S50	188	36.59999847	2	65	0	2	2	2	121	S0079-0144_S50	SE-CAR475	CAR475	ITS2	s0067	P0079ITS2_s0067	S0079-0144_S50_L001_R1_001	RCA	16.10.15	87.699997	12.9	Recrutementcommunautaire	n	Non	NA	NA	3	-0.029999999	0.69999999	0.55000001	poidsnormal	normonutris	non-stunted	Oui	10.39999962	Oui	28.043528	15482	Masculin	-0.84
S0079-0026_S26	226	25.79999924	2	NA	0	0	NA	2	2	S0079-0026_S26	AD-CAR476	CAR476	ITS2	s0069	P0079ITS2_s0069	S0079-0026_S26_L001_R1_001	RCA	14.06.14	86.400002	12	Recrutementcommunautaire	n	Non	5	6	41	-1.9	0.55000001	0.23999999	poidsnormal	malnutrischroniquesevere	stunted	Non	11.10000038	Non	44.120064	1666	Fթminin	-3.37
S0079-0145_S51	226	25.79999924	2	NA	0	0	NA	2	2	S0079-0145_S51	SE-CAR476	CAR476	ITS2	s0067	P0079ITS2_s0067	S0079-0145_S51_L001_R1_001	RCA	14.06.14	86.400002	12	Recrutementcommunautaire	n	Non	5	6	41	-1.9	0.55000001	0.23999999	poidsnormal	malnutrischroniquesevere	stunted	Non	11.10000038	Non	44.120064	18166	Fթminin	-3.37
S0079-0146_S52	316	23.09000015	2	78	0	0	NA	2	15	S0079-0146_S52	SE-CAR477	CAR477	ITS2	s0067	P0079ITS2_s0067	S0079-0146_S52_L001_R1_001	RCA	30.03.14	82.300003	10	Recrutementcommunautaire	n	Non	4	1	21	-3.77	-0.47999999	-1.22	poidsnormal	malnutrischroniquesevere	stunted	Non	11.5	Non	46.783051	7053	Masculin	-4.9
S0079-0027_S27	316	23.09000015	2	78	0	0	NA	2	15	S0079-0027_S27	AD-CAR477	CAR477	ITS2	s0069	P0079ITS2_s0069	S0079-0027_S27_L001_R1_001	RCA	30.03.14	82.300003	10	Recrutementcommunautaire	n	Non	4	1	21	-3.77	-0.47999999	-1.22	poidsnormal	malnutrischroniquesevere	stunted	Non	11.5	Non	46.783051	631	Masculin	-4.9
S0079-0028_S28	371	24.10000038	2	27	0	0	2	2	14	S0079-0028_S28	AD-CAR478	CAR478	ITS2	s0069	P0079ITS2_s0069	S0079-0028_S28_L001_R1_001	RCA	07.03.15	85.599998	11	Recrutementcommunautaire	n	Non	4	8	16	-2.1700001	-0.5	-0.88999999	poidsnormal	malnutrischroniquemodere	stunted	Oui	10.30000019	Oui	35.539337	1495	Masculin	-2.76
S0079-0147_S53	371	24.10000038	2	27	0	0	2	2	14	S0079-0147_S53	SE-CAR478	CAR478	ITS2	s0067	P0079ITS2_s0067	S0079-0147_S53_L001_R1_001	RCA	07.03.15	85.599998	11	Recrutementcommunautaire	n	Non	4	8	16	-2.1700001	-0.5	-0.88999999	poidsnormal	malnutrischroniquemodere	stunted	Oui	10.30000019	Oui	35.539337	34058	Masculin	-2.76
S0079-0148_S54	178	11.39999962	2	35	0	0	NA	1	208	S0079-0148_S54	SE-CAR479	CAR479	ITS2	s0067	P0079ITS2_s0067	S0079-0148_S54_L001_R1_001	RCA	14.05.13	93.199997	12.4	Recrutementcommunautaire	n	Non	4	5	82	-2.6099999	-0.69999999	-0.91000003	poidsnormal	malnutrischroniquesevere	stunted	Non	11.5	Non	57.369236	9395	Fթminin	-3.18
S0079-0149_S55	268	27.10000038	2	NA	0	0	2	2	9	S0079-0149_S55	SE-CAR480	CAR480	ITS2	s0067	P0079ITS2_s0067	S0079-0149_S55_L001_R1_001	RCA	18.03.15	85	11.6	Recrutementcommunautaire	n	Non	4	6	55	-1.7	0.34	-0.07	poidsnormal	malnutrischroniquemodere	stunted	Non	12.60000038	Non	35.24345	9963	Masculin	-2.88
S0079-0029_S29	268	27.10000038	2	NA	0	0	2	2	9	S0079-0029_S29	AD-CAR480	CAR480	ITS2	s0069	P0079ITS2_s0069	S0079-0029_S29_L001_R1_001	RCA	18.03.15	85	11.6	Recrutementcommunautaire	n	Non	4	6	55	-1.7	0.34	-0.07	poidsnormal	malnutrischroniquemodere	stunted	Non	12.60000038	Non	35.24345	7920	Masculin	-2.88
S0079-0030_S30	2302	14	2	70	1	0	NA	1	22	S0079-0030_S30	AD-CAR481	CAR481	ITS2	s0069	P0079ITS2_s0069	S0079-0030_S30_L001_R1_001	RCA	08.02.14	83.300003	10.3	Recrutementcommunautaire	n	Non	3	6	13	-3.6700001	-0.38999999	-1.11	poidsnormal	malnutrischroniquesevere	stunted	Non	11.19999981	Non	48.492619	1020	Masculin	-4.82
S0079-0150_S56	2302	14	2	70	1	0	NA	1	22	S0079-0150_S56	SE-CAR481	CAR481	ITS2	s0067	P0079ITS2_s0067	S0079-0150_S56_L001_R1_001	RCA	08.02.14	83.300003	10.3	Recrutementcommunautaire	n	Non	3	6	13	-3.6700001	-0.38999999	-1.11	poidsnormal	malnutrischroniquesevere	stunted	Non	11.19999981	Non	48.492619	12217	Masculin	-4.82
S0079-0031_S31	119	20.29999924	2	NA	0	0	2	2	128	S0079-0031_S31	AD-CAR482	CAR482	ITS2	s0069	P0079ITS2_s0069	S0079-0031_S31_L001_R1_001	RCA	05.06.15	79.300003	10.8	Recrutementcommunautaire	n	Non	2	6	46	-1.66	1.21	0.75	poidsnormal	malnutrischroniquesevere	stunted	Oui	10.80000019	Oui	32.8106	1459	Fթminin	-3.68
S0079-0151_S57	119	20.29999924	2	NA	0	0	2	2	128	S0079-0151_S57	SE-CAR482	CAR482	ITS2	s0067	P0079ITS2_s0067	S0079-0151_S57_L001_R1_001	RCA	05.06.15	79.300003	10.8	Recrutementcommunautaire	n	Non	2	6	46	-1.66	1.21	0.75	poidsnormal	malnutrischroniquesevere	stunted	Oui	10.80000019	Oui	32.8106	12635	Fթminin	-3.68
S0079-0032_S32	504	8.5	2	48	1	2	2	2	32	S0079-0032_S32	AD-CAR483	CAR483	ITS2	s0069	P0079ITS2_s0069	S0079-0032_S32_L001_R1_001	RCA	28.11.15	77.699997	9	Recrutementcommunautaire	n	Non	3	6	8	-2.5	-0.55000001	-0.94	poidsnormal	malnutrischroniquesevere	stunted	Oui	9.899999619	Oui	27.090115	2127	Fթminin	-3.15
S0079-0152_S58	597	34	2	76	0	2	2	2	18	S0079-0152_S58	SE-CAR484	CAR484	ITS2	s0067	P0079ITS2_s0067	S0079-0152_S58_L001_R1_001	RCA	09.12.15	78.199997	10.5	Recrutementcommunautaire	n	Non	3	6	15	-1.64	0.94999999	0.28999999	poidsnormal	malnutrischroniquesevere	stunted	Non	11.60000038	Non	26.728474	18598	Masculin	-3.48
S0079-0033_S33	597	34	2	76	0	2	2	2	18	S0079-0033_S33	AD-CAR484	CAR484	ITS2	s0069	P0079ITS2_s0069	S0079-0033_S33_L001_R1_001	RCA	09.12.15	78.199997	10.5	Recrutementcommunautaire	n	Non	3	6	15	-1.64	0.94999999	0.28999999	poidsnormal	malnutrischroniquesevere	stunted	Non	11.60000038	Non	26.728474	304	Masculin	-3.48
S0079-0153_S59	280	18.79999924	1	24	0	0	2	2	228	S0079-0153_S59	SE-CAR485	CAR485	ITS2	s0067	P0079ITS2_s0067	S0079-0153_S59_L001_R1_001	RCA	14.02.14	96	14.3	Recrutementcommunautaire	n	Oui	NA	NA	70	-1.11	0.15000001	0	poidsnormal	normonutris	non-stunted	Oui	10.60000038	Oui	48.689877	4374	Masculin	-1.83
S0079-0154_S60	196	19.20000076	2	90	0	2	NA	2	163	S0079-0154_S60	SE-CAR486	CAR486	ITS2	s0067	P0079ITS2_s0067	S0079-0154_S60_L001_R1_001	RCA	06.02.16	86.199997	11.9	Recrutementcommunautaire	n	Non	NA	NA	6	0.14	0.27000001	0.19	poidsnormal	normonutris	non-stunted	Oui	9.699999809	Oui	25.018904	13129	Fթminin	-0.13
S0079-0155_S61	340	38.29999924	2	21	0	0	NA	2	1	S0079-0155_S61	SE-CAR487	CAR487	ITS2	s0067	P0079ITS2_s0067	S0079-0155_S61_L001_R1_001	RCA	02.02.15	75.5	9	Recrutementcommunautaire	n	Non	3	6	79	-3.8800001	0.18000001	-0.97000003	poidsnormal	malnutrischroniquesevere	stunted	Oui	10.60000038	Oui	37.084526	17623	Masculin	-5.67
S0079-0034_S34	340	38.29999924	2	21	0	0	NA	2	1	S0079-0034_S34	AD-CAR487	CAR487	ITS2	s0069	P0079ITS2_s0069	S0079-0034_S34_L001_R1_001	RCA	02.02.15	75.5	9	Recrutementcommunautaire	n	Non	3	6	79	-3.8800001	0.18000001	-0.97000003	poidsnormal	malnutrischroniquesevere	stunted	Oui	10.60000038	Oui	37.084526	549	Masculin	-5.67
S0079-0035_S35	152	22.79999924	2	23	0	0	NA	2	166	S0079-0035_S35	AD-CAR488	CAR488	ITS2	s0069	P0079ITS2_s0069	S0079-0035_S35_L001_R1_001	RCA	05.03.13	91.5	11.9	Recrutementcommunautaire	n	Oui	4	7	119	-3.28	-0.77999997	-1.35	poidsnormal	malnutrischroniquesevere	stunted	Oui	9.199999809	Oui	60.065094	2142	Masculin	-3.99
S0079-0156_S62	152	22.79999924	2	23	0	0	NA	2	166	S0079-0156_S62	SE-CAR488	CAR488	ITS2	s0067	P0079ITS2_s0067	S0079-0156_S62_L001_R1_001	RCA	05.03.13	91.5	11.9	Recrutementcommunautaire	n	Oui	4	7	119	-3.28	-0.77999997	-1.35	poidsnormal	malnutrischroniquesevere	stunted	Oui	9.199999809	Oui	60.065094	14237	Masculin	-3.99
S0079-0157_S63	112	18.79999924	2	45	0	0	2	2	1	S0079-0157_S63	SE-CAR489	CAR489	ITS2	s0067	P0079ITS2_s0067	S0079-0157_S63_L001_R1_001	RCA	29.09.15	88	11.9	Recrutementcommunautaire	n	Oui	NA	NA	11	-0.46000001	-0.13	-0.23	poidsnormal	normonutris	non-stunted	Non	11.69999981	Non	29.457211	14265	Fթminin	-0.65
S0079-0036_S36	441	16	2	83	0	2	2	2	25	S0079-0036_S36	AD-CAR490	CAR490	ITS2	s0069	P0079ITS2_s0069	S0079-0036_S36_L001_R1_001	RCA	16.02.16	77.800003	10.8	Recrutementcommunautaire	n	Oui	3	5	24	-1.15	1.37	0.70999998	poidsnormal	malnutrischroniquesevere	stunted	Non	11	Non	24.854523	15265	Masculin	-3.24
S0079-0158_S64	441	16	2	83	0	2	2	2	25	S0079-0158_S64	SE-CAR490	CAR490	ITS2	s0067	P0079ITS2_s0067	S0079-0158_S64_L001_R1_001	RCA	16.02.16	77.800003	10.8	Recrutementcommunautaire	n	Oui	3	5	24	-1.15	1.37	0.70999998	poidsnormal	malnutrischroniquesevere	stunted	Non	11	Non	24.854523	7187	Masculin	-3.24
S0079-0159_S65	281	23.89999962	2	48	0	0	2	2	1	S0079-0159_S65	SE-CAR491	CAR491	ITS2	s0067	P0079ITS2_s0067	S0079-0159_S65_L001_R1_001	RCA	20.07.14	97	16.4	Recrutementcommunautaire	n	Non	NA	NA	70	0.37	1.5	1.4400001	poidsnormal	normonutris	non-stunted	Non	11.60000038	Non	43.857052	4857	Masculin	-0.98
S0079-0037_S37	172	20.89999962	1	30	0	0	2	2	153	S0079-0037_S37	AD-CAR492	CAR492	ITS2	s0069	P0079ITS2_s0069	S0079-0037_S37_L001_R1_001	RCA	07.07.14	82.800003	9.5	Recrutementcommunautaire	n	Non	4	6	124	-3.75	-1.13	-1.54	poidsnormal	malnutrischroniquesevere	stunted	Oui	9.5	Oui	44.51458	2907	Fթminin	-4.28
S0079-0160_S66	172	20.89999962	1	30	0	0	2	2	153	S0079-0160_S66	SE-CAR492	CAR492	ITS2	s0067	P0079ITS2_s0067	S0079-0160_S66_L001_R1_001	RCA	07.07.14	82.800003	9.5	Recrutementcommunautaire	n	Non	4	6	124	-3.75	-1.13	-1.54	poidsnormal	malnutrischroniquesevere	stunted	Oui	9.5	Oui	44.51458	18061	Fթminin	-4.28
S0079-0038_S38	236	15.19999981	1	56	0	0	2	2	137	S0079-0038_S38	AD-CAR494	CAR494	ITS2	s0069	P0079ITS2_s0069	S0079-0038_S38_L001_R1_001	RCA	09.06.15	82.5	12.2	Recrutementcommunautaire	n	Non	6	7	451	-1.14	1.67	1.14	poidsnormal	malnutrischroniquesevere	stunted	Oui	6.699999809	Oui	33.895519	429	Masculin	-3.38
S0079-0161_S67	236	15.19999981	1	56	0	0	2	2	137	S0079-0161_S67	SE-CAR494	CAR494	ITS2	s0067	P0079ITS2_s0067	S0079-0161_S67_L001_R1_001	RCA	09.06.15	82.5	12.2	Recrutementcommunautaire	n	Non	6	7	451	-1.14	1.67	1.14	poidsnormal	malnutrischroniquesevere	stunted	Oui	6.699999809	Oui	33.895519	19889	Masculin	-3.38
S0079-0039_S39	NA	34.79999924	1	NA	0	NA	2	2	169	S0079-0039_S39	AD-CAR495	CAR495	ITS2	s0069	P0079ITS2_s0069	S0079-0039_S39_L001_R1_001	RCA	24.06.14	86.800003	11.9	Recrutementcommunautaire	n	Non	3	6	13	-2.3499999	0.33000001	-0.22	poidsnormal	malnutrischroniquesevere	stunted	Non	12.10000038	Non	45.566624	1133	Masculin	-3.69
S0079-0162_S68	NA	34.79999924	1	NA	0	NA	2	2	169	S0079-0162_S68	SE-CAR495	CAR495	ITS2	s0067	P0079ITS2_s0067	S0079-0162_S68_L001_R1_001	RCA	24.06.14	86.800003	11.9	Recrutementcommunautaire	n	Non	3	6	13	-2.3499999	0.33000001	-0.22	poidsnormal	malnutrischroniquesevere	stunted	Non	12.10000038	Non	45.566624	14893	Masculin	-3.69
S0079-0163_S69	232	10.69999981	1	31	0	0	2	1	220	S0079-0163_S69	SE-CAR496	CAR496	ITS2	s0067	P0079ITS2_s0067	S0079-0163_S69_L001_R1_001	RCA	10.12.13	91.300003	11.8	Recrutementcommunautaire	n	Non	NA	NA	105	-2.8499999	-0.93000001	-1.42	poidsnormal	malnutrischroniquesevere	stunted	Oui	8.300000191	Oui	51.550121	10384	Masculin	-3.24
S0079-0040_S40	1468	36.90000153	2	52	1	0	2	2	1	S0079-0040_S40	AD-CAR497	CAR497	ITS2	s0069	P0079ITS2_s0069	S0079-0040_S40_L001_R1_001	RCA	13.04.15	81.5	10	Recrutementcommunautaire	n	Non	2	4	19	-2.97	-0.46000001	-1.03	poidsnormal	malnutrischroniquesevere	stunted	Oui	9.800000191	Oui	35.473583	854	Masculin	-3.87
S0079-0041_S41	NA	25.20000076	2	22	0	0	2	2	1	S0079-0041_S41	AD-CAR500	CAR500	ITS2	s0069	P0079ITS2_s0069	S0079-0041_S41_L001_R1_001	RCA	23.08.14	87	10.2	Recrutementcommunautaire	n	Non	3	7	43	-3.1400001	-1.48	-1.78	poidsnormal	malnutrischroniquesevere	stunted	Non	12	Non	43.133774	8849	Fթminin	-3.1
S0079-0164_S70	NA	25.20000076	2	22	0	0	2	2	1	S0079-0164_S70	SE-CAR500	CAR500	ITS2	s0067	P0079ITS2_s0067	S0079-0164_S70_L001_R1_001	RCA	23.08.14	87	10.2	Recrutementcommunautaire	n	Non	3	7	43	-3.1400001	-1.48	-1.78	poidsnormal	malnutrischroniquesevere	stunted	Non	12	Non	43.133774	20637	Fթminin	-3.1
S0079-0042_S42	179	17.70000076	2	NA	0	0	2	2	1	S0079-0042_S42	AD-CAR501	CAR501	ITS2	s0069	P0079ITS2_s0069	S0079-0042_S42_L001_R1_001	RCA	27.06.15	82	10.1	Recrutementcommunautaire	n	Non	6	7	54	-2.7	-0.55000001	-1.02	poidsnormal	malnutrischroniquesevere	stunted	Non	11.69999981	Non	33.468128	2340	Masculin	-3.46
S0079-0165_S71	179	17.70000076	2	NA	0	0	2	2	1	S0079-0165_S71	SE-CAR501	CAR501	ITS2	s0067	P0079ITS2_s0067	S0079-0165_S71_L001_R1_001	RCA	27.06.15	82	10.1	Recrutementcommunautaire	n	Non	6	7	54	-2.7	-0.55000001	-1.02	poidsnormal	malnutrischroniquesevere	stunted	Non	11.69999981	Non	33.468128	8028	Masculin	-3.46
S0079-0043_S43	262	25.39999962	2	35	0	0	NA	2	55	S0079-0043_S43	AD-CAR502	CAR502	ITS2	s0069	P0079ITS2_s0069	S0079-0043_S43_L001_R1_001	RCA	25.06.15	77.5	10.6	Recrutementcommunautaire	n	Non	7	8	12	-2.3	1.47	0.55000001	poidsnormal	malnutrischroniquesevere	stunted	Non	11.19999981	Non	33.533878	3346	Masculin	-4.72
S0079-0166_S72	262	25.39999962	2	35	0	0	NA	2	55	S0079-0166_S72	SE-CAR502	CAR502	ITS2	s0067	P0079ITS2_s0067	S0079-0166_S72_L001_R1_001	RCA	25.06.15	77.5	10.6	Recrutementcommunautaire	n	Non	7	8	12	-2.3	1.47	0.55000001	poidsnormal	malnutrischroniquesevere	stunted	Non	11.19999981	Non	33.533878	13922	Masculin	-4.72
S0079-0167_S73	292	18.79999924	2	29	0	0	2	2	63	S0079-0167_S73	SE-CAR503	CAR503	ITS2	s0067	P0079ITS2_s0067	S0079-0167_S73_L001_R1_001	RCA	31.10.15	83.300003	11.8	Recrutementcommunautaire	n	Non	NA	NA	58	-0.54000002	1.04	0.80000001	poidsnormal	malnutrischroniquemodere	stunted	Non	11.69999981	Non	29.55584	16804	Fթminin	-2.01
S0079-0168_S74	NA	NA	2	NA	NA	NA	NA	NA	NA	S0079-0168_S74	SE-CAR504	CAR504	ITS2	s0067	P0079ITS2_s0067	S0079-0168_S74_L001_R1_001	RCA	14.05.13	103	14.6	Recrutementcommunautaire	n	Non	NA	NA	29	-1.66	-1.1799999	-1.29	poidsnormal	normonutris	non-stunted	Non	11.19999981	Non	59.144558	9659	Masculin	-1.41
S0079-0169_S75	481	23.60000038	2	55	0	2	NA	2	43	S0079-0169_S75	SE-CAR506	CAR506	ITS2	s0067	P0079ITS2_s0067	S0079-0169_S75_L001_R1_001	RCA	31.08.15	87.5	12.6	Recrutementcommunautaire	n	Oui	NA	NA	33	-0.34999999	0.72000003	0.51999998	poidsnormal	normonutris	non-stunted	Oui	10.80000019	Oui	32.35033	26614	Fթminin	-1.36
S0079-0170_S76	362	18.89999962	1	62	0	0	NA	2	177	S0079-0170_S76	SE-CAR507	CAR507	ITS2	s0067	P0079ITS2_s0067	S0079-0170_S76_L001_R1_001	RCA	25.09.13	106.8	17.200001	Recrutementcommunautaire	n	Non	NA	NA	56	-0.17	-0.12	-0.15000001	poidsnormal	normonutris	non-stunted	Non	11.19999981	Non	55.52816	22629	Masculin	-0.16
S0079-0171_S77	738	23.29999924	2	44	1	0	NA	2	1	S0079-0171_S77	SE-CAR508	CAR508	ITS2	s0067	P0079ITS2_s0067	S0079-0171_S77_L001_R1_001	RCA	29.06.13	106.2	16.200001	Recrutementcommunautaire	n	Non	NA	NA	49	-0.81999999	-0.67000002	-0.73000002	poidsnormal	normonutris	non-stunted	Non	14.10000038	Non	58.421276	41376	Masculin	-0.63
S0079-0172_S78	117	7.5	1	53	0	0	2	1	181	S0079-0172_S78	SE-CAR509	CAR509	ITS2	s0067	P0079ITS2_s0067	S0079-0172_S78_L001_R1_001	RCA	26.08.13	103.6	15.2	Recrutementcommunautaire	n	Non	NA	NA	461	-1.1799999	-0.86000001	-0.92000002	poidsnormal	normonutris	non-stunted	Oui	10.10000038	Oui	56.51445	31552	Masculin	-0.99
S0079-0173_S79	160	20.89999962	2	25	0	0	2	2	1	S0079-0173_S79	SE-CAR510	CAR510	ITS2	s0067	P0079ITS2_s0067	S0079-0173_S79_L001_R1_001	RCA	18.04.16	88	13.4	Recrutementcommunautaire	n	Non	NA	NA	26	0.74000001	0.99000001	0.94	poidsnormal	normonutris	non-stunted	Non	11.60000038	Non	24.755894	12905	Masculin	0.07
S0079-0174_S80	177	17.10000038	1	42	0	0	2	2	132	S0079-0174_S80	SE-CAR511	CAR511	ITS2	s0067	P0079ITS2_s0067	S0079-0174_S80_L001_R1_001	RCA	21.01.16	82	11.4	Recrutementcommunautaire	n	Non	NA	NA	110	-0.56999999	0.97000003	0.73000002	poidsnormal	malnutrischroniquemodere	stunted	Oui	10.30000019	Oui	27.649012	17052	Fթminin	-2
S0079-0175_S81	1112	26.39999962	2	41	1	0	NA	2	55	S0079-0175_S81	SE-CAR512	CAR512	ITS2	s0067	P0079ITS2_s0067	S0079-0175_S81_L001_R1_001	RCA	06.11.14	103.3	15.7	Recrutementcommunautaire	n	Non	NA	NA	42	0.33000001	-0.44999999	-0.36000001	poidsnormal	normonutris	non-stunted	Oui	10.69999981	Oui	42.278988	86	Fթminin	1
S0079-0176_S82	359	18.70000076	2	59	0	0	NA	2	68	S0079-0176_S82	SE-CAR513	CAR513	ITS2	s0067	P0079ITS2_s0067	S0079-0176_S82_L001_R1_001	RCA	05.05.14	95.099998	13	Recrutementcommunautaire	n	Non	NA	NA	17	-1.85	-0.79000002	-1.01	poidsnormal	malnutrischroniquemodere	stunted	Non	11	Non	48.361115	18338	Masculin	-2
S0079-0177_S83	704	24.89999962	2	60	0	0	2	2	59	S0079-0177_S83	SE-CAR514	CAR514	ITS2	s0067	P0079ITS2_s0067	S0079-0177_S83_L001_R1_001	RCA	14.06.14	95.300003	13.4	Recrutementcommunautaire	n	Non	NA	NA	151	-1.5	-0.47999999	-0.67000002	poidsnormal	normonutris	non-stunted	Non	11.5	Non	47.046059	35382	Masculin	-1.8
S0079-0178_S84	162	28.60000038	2	32	0	0	2	2	55	S0079-0178_S84	SE-CAR516	CAR516	ITS2	s0067	P0079ITS2_s0067	S0079-0178_S84_L001_R1_001	RCA	30.05.15	98.5	15.2	Recrutementcommunautaire	n	Non	NA	NA	27	0.75999999	0.2	0.28999999	poidsnormal	normonutris	non-stunted	Non	11	Non	35.539337	14657	Fթminin	0.99
S0079-0179_S85	NA	39.79999924	2	NA	0	0	NA	2	55	S0079-0179_S85	SE-CAR517	CAR517	ITS2	s0067	P0079ITS2_s0067	S0079-0179_S85_L001_R1_001	RCA	10.07.13	111	16.200001	Recrutementcommunautaire	n	Non	NA	NA	19	-0.81	-1.77	-1.77	poidsnormal	normonutris	non-stunted	Non	13.19999981	Non	58.191143	22076	Masculin	0.44
S0079-0180_S86	403	15.80000019	2	NA	0	0	0	1	55	S0079-0180_S86	SE-CAR518	CAR518	ITS2	s0067	P0079ITS2_s0067	S0079-0180_S86_L001_R1_001	RCA	17.08.13	109	16.4	Recrutementcommunautaire	n	Non	NA	NA	36	-0.63	-1.17	-1.1900001	poidsnormal	normonutris	non-stunted	Non	12.10000038	Non	56.941841	57	Masculin	0.16
S0079-0181_S87	373	17.5	2	27	0	0	NA	2	55	S0079-0181_S87	SE-CAR519	CAR519	ITS2	s0067	P0079ITS2_s0067	S0079-0181_S87_L001_R1_001	RCA	01.01.16	87.5	12.8	Recrutementcommunautaire	n	Non	NA	NA	10	0.25	0.82999998	0.69999999	poidsnormal	normonutris	non-stunted	Non	11.60000038	Non	28.438044	22048	Fթminin	-0.57
S0079-0182_S88	NA	19.29999924	2	NA	NA	NA	NA	2	58	S0079-0182_S88	SE-CAR520	CAR520	ITS2	s0067	P0079ITS2_s0067	S0079-0182_S88_L001_R1_001	RCA	25.03.14	99.800003	15.5	Recrutementcommunautaire	n	Non	NA	NA	22	-0.55000001	0.2	0.16	poidsnormal	normonutris	non-stunted	Non	11.19999981	Non	49.74192	17460	Masculin	-1.06
SE-Mada_2_001_S45	NA	NA	2	NA	NA	NA	NA	NA	NA	SE-Mada_2_001_S45	SE-Mada_2_001	Mada_2_001	ITS2	ITS2Dec18	a_s0051	SE-Mada_2_001_S45_L001_R1_001	Madagascar	16.09.12	98	13.6	Recrutementcommunautaire	n	Non	NA	NA	8.42	-1.53	-0.81	-0.85000002	poidsnormal	normonutris	non-stunted	Non	11.69999981	Non	51.878883	39629	Fթminin	-1.57
AG-Mada_2_002_S261	258	22.95999908	2	NA	0	0	NA	2	3	AG-Mada_2_002_S261	AG-Mada_2_002	Mada_2_002	ITS2	ITS2Dec18	a_s0055	AG-Mada_2_002_S261_L001_R1_001	Madagascar	18.07.13	89.199997	12.3	Recrutementcommunautaire	n	Non	4	7	19.35	-1.79	0.01	-0.40000001	poidsnormal	malnutrischroniquemodere	stunted	Non	11.69999981	Non	41.851597	54220	Masculin	-2.67
AD-Mada_2_002_S213	258	22.95999908	2	NA	0	0	NA	2	3	AD-Mada_2_002_S213	AD-Mada_2_002	Mada_2_002	ITS2	ITS2Dec18	a_s0055	AD-Mada_2_002_S213_L001_R1_001	Madagascar	18.07.13	89.199997	12.3	Recrutementcommunautaire	n	Non	4	7	19.35	-1.79	0.01	-0.40000001	poidsnormal	malnutrischroniquemodere	stunted	Non	11.69999981	Non	41.851597	70326	Masculin	-2.67
SE-Mada_2_002_S46	258	22.95999908	2	NA	0	0	NA	2	3	SE-Mada_2_002_S46	SE-Mada_2_002	Mada_2_002	ITS2	ITS2Dec18	a_s0050	SE-Mada_2_002_S46_L001_R1_001	Madagascar	18.07.13	89.199997	12.3	Recrutementcommunautaire	n	Non	4	7	19.35	-1.79	0.01	-0.40000001	poidsnormal	malnutrischroniquemodere	stunted	Non	11.69999981	Non	41.851597	6586	Masculin	-2.67
AD-Mada_2_003_S212	1408	18.10000038	2	89	1	0	NA	2	3	AD-Mada_2_003_S212	AD-Mada_2_003	Mada_2_003	ITS2	ITS2Dec18	a_s0055	AD-Mada_2_003_S212_L001_R1_001	Madagascar	09.07.13	89.300003	12	Recrutementcommunautaire	n	Non	NA	7	9.52	-1.73	-0.2	-0.44	poidsnormal	malnutrischroniquemodere	stunted	Oui	10.5	Oui	42.147484	81329	Fթminin	-2.42
SE-Mada_2_003_S37	1408	18.10000038	2	89	1	0	NA	2	3	SE-Mada_2_003_S37	SE-Mada_2_003	Mada_2_003	ITS2	ITS2Dec18	a_s0050	SE-Mada_2_003_S37_L001_R1_001	Madagascar	09.07.13	89.300003	12	Recrutementcommunautaire	n	Non	NA	7	9.52	-1.73	-0.2	-0.44	poidsnormal	malnutrischroniquemodere	stunted	Oui	10.5	Oui	42.147484	69561	Fթminin	-2.42
AG-Mada_2_004_S269	431	19.94000053	2	6	1	0	NA	2	64	AG-Mada_2_004_S269	AG-Mada_2_004	Mada_2_004	ITS2	ITS2Dec18	a_s0055	AG-Mada_2_004_S269_L001_R1_001	Madagascar	26.05.12	97.800003	13.3	Recrutementcommunautaire	n	Non	2	NA	40.26	-1.96	-0.99000001	-1.0599999	poidsnormal	malnutrischroniquemodere	stunted	Non	12.69999981	Non	55.626789	86225	Fթminin	-2.02
SE-Mada_2_004_S15	431	19.94000053	2	6	1	0	NA	2	64	SE-Mada_2_004_S15	SE-Mada_2_004	Mada_2_004	ITS2	ITS2Dec18	a_s0051	SE-Mada_2_004_S15_L001_R1_001	Madagascar	26.05.12	97.800003	13.3	Recrutementcommunautaire	n	Non	2	NA	40.26	-1.96	-0.99000001	-1.0599999	poidsnormal	malnutrischroniquemodere	stunted	Non	12.69999981	Non	55.626789	21143	Fթminin	-2.02
SE-Mada_2_005_S93	NA	NA	NA	NA	NA	NA	NA	NA	NA	SE-Mada_2_005_S93	SE-Mada_2_005	Mada_2_005	ITS2	ITS2Dec18	a_s0051	SE-Mada_2_005_S93_L001_R1_001	Madagascar	01.03.14	93	13	Recrutementcommunautaire	n	Non	NA	NA	NA	-0.67000002	-0.50999999	-0.55000001	poidsnormal	normonutris	non-stunted	NA	NA	NA	34.454418	33898	Masculin	-0.57
SE-Mada_2_006_S82	10637	17.82999992	2	163	1	2	2	2	64	SE-Mada_2_006_S82	SE-Mada_2_006	Mada_2_006	ITS2	ITS2Dec18	a_s0051	SE-Mada_2_006_S82_L001_R1_001	Madagascar	21.07.14	84.699997	11.3	Recrutementcommunautaire	n	Non	NA	NA	121.34	-1.37	-0.039999999	-0.31999999	poidsnormal	malnutrischroniquemodere	stunted	Non	11.80000019	Non	29.785975	9175	Masculin	-2.09
SE-Mada_2_008_S49	906	27.15999985	NA	8	1	0	2	2	NA	SE-Mada_2_008_S49	SE-Mada_2_008	Mada_2_008	ITS2	ITS2Dec18	a_s0050	SE-Mada_2_008_S49_L001_R1_001	Madagascar	15.08.13	90.5	13	Recrutementcommunautaire	n	Non	NA	NA	NA	-1.29	0.33000001	0	poidsnormal	malnutrischroniquemodere	stunted	NA	NA	NA	41.325573	83604	Masculin	-2.27
SE-Mada_2_009_S39	NA	16.84000015	2	NA	0	0	NA	2	66	SE-Mada_2_009_S39	SE-Mada_2_009	Mada_2_009	ITS2	ITS2Dec18	a_s0051	SE-Mada_2_009_S39_L001_R1_001	Madagascar	08.08.14	80.900002	10.5	Recrutementcommunautaire	n	Non	NA	NA	111.35	-1.51	0.38	0.079999998	poidsnormal	malnutrischroniquemodere	stunted	Non	11.80000019	Non	29.55584	9277	Fթminin	-2.69
SE-Mada_2_010_S44	302	30	2	89	0	0	2	2	3	SE-Mada_2_010_S44	SE-Mada_2_010	Mada_2_010	ITS2	ITS2Dec18	a_s0051	SE-Mada_2_010_S44_L001_R1_001	Madagascar	26.01.14	76.699997	8.8000002	Recrutementcommunautaire	n	Non	NA	NA	19.94	-3.96	-0.52999997	-1.54	poidsnormal	malnutrischroniquesevere	stunted	Oui	9.899999619	Oui	35.966728	27264	Masculin	-5.23
SE-Mada_2_011_S43	1004	22.17000008	2	105	1	2	NA	2	3	SE-Mada_2_011_S43	SE-Mada_2_011	Mada_2_011	ITS2	ITS2Dec18	a_s0051	SE-Mada_2_011_S43_L001_R1_001	Madagascar	20.05.13	93	13.5	Recrutementcommunautaire	n	Oui	NA	NA	43.27	-1.22	0.17	-0.079999998	poidsnormal	malnutrischroniquemodere	stunted	Non	11.30000019	Non	44.218693	91382	Masculin	-2.02
AD-Mada_2_012_S26	228	19.60000038	2	10	0	0	NA	2	3	AD-Mada_2_012_S26	AD-Mada_2_012	Mada_2_012	ITS2	ITS2Dec18	a_s0054	AD-Mada_2_012_S26_L001_R1_001	Madagascar	20.12.14	74.5	8.6000004	Recrutementcommunautaire	n	Non	1	8	39.29	-3.1700001	-0.38999999	-1.28	poidsnormal	malnutrischroniquesevere	stunted	Non	12	Non	25.183285	61989	Masculin	-4.36
SE-Mada_2_012_S90	228	19.60000038	2	10	0	0	NA	2	3	SE-Mada_2_012_S90	SE-Mada_2_012	Mada_2_012	ITS2	ITS2Dec18	a_s0050	SE-Mada_2_012_S90_L001_R1_001	Madagascar	20.12.14	74.5	8.6000004	Recrutementcommunautaire	n	Non	1	8	39.29	-3.1700001	-0.38999999	-1.28	poidsnormal	malnutrischroniquesevere	stunted	Non	12	Non	25.183285	105016	Masculin	-4.36
SE-Mada_2_013_S85	1030	26.29999924	2	39	1	0	NA	2	3	SE-Mada_2_013_S85	SE-Mada_2_013	Mada_2_013	ITS2	ITS2Dec18	a_s0051	SE-Mada_2_013_S85_L001_R1_001	Madagascar	07.11.12	104	15.6	Recrutementcommunautaire	n	Non	NA	NA	20.97	-0.41999999	-0.61000001	-0.57999998	poidsnormal	normonutris	non-stunted	Non	12.5	Non	50.66246	26737	Fթminin	-0.06
AG-Mada_2_014_S264	639	21.59000015	2	84	0	0	NA	2	3	AG-Mada_2_014_S264	AG-Mada_2_014	Mada_2_014	ITS2	ITS2Dec18	a_s0055	AG-Mada_2_014_S264_L001_R1_001	Madagascar	01.06.14	77.900002	9.6000004	Op�??�rationtraumatologique	n	Non	3	NA	16.65	-2.9200001	0.059999999	-0.73000002	poidsnormal	malnutrischroniquesevere	stunted	Non	11.19999981	Non	31.298286	58718	Masculin	-4.31
SE-Mada_2_014_S59	639	21.59000015	2	84	0	0	NA	2	3	SE-Mada_2_014_S59	SE-Mada_2_014	Mada_2_014	ITS2	ITS2Dec18	a_s0050	SE-Mada_2_014_S59_L001_R1_001	Madagascar	01.06.14	77.900002	9.6000004	Op�??�rationtraumatologique	n	Non	3	NA	16.65	-2.9200001	0.059999999	-0.73000002	poidsnormal	malnutrischroniquesevere	stunted	Non	11.19999981	Non	31.298286	11419	Masculin	-4.31
SE-Mada_2_015_S94	NA	23.80999947	2	NA	NA	NA	2	2	3	SE-Mada_2_015_S94	SE-Mada_2_015	Mada_2_015	ITS2	ITS2Dec18	a_s0051	SE-Mada_2_015_S94_L001_R1_001	Madagascar	07.03.13	82.300003	10.2	Recrutementcommunautaire	n	Non	NA	NA	7.11	-3.48	-0.15000001	-0.58999997	poidsnormal	malnutrischroniquesevere	stunted	Oui	8.800000191	Oui	48.032349	10759	Fթminin	-4.75
S0079-0044_S44	NA	23.80999947	2	NA	NA	NA	2	2	3	S0079-0044_S44	AD-Mada_2_015	Mada_2_015	ITS2	s0069	P0079ITS2_s0069	S0079-0044_S44_L001_R1_001	Madagascar	07.03.13	82.300003	10.2	Recrutementcommunautaire	n	Non	NA	NA	7.11	-3.48	-0.15000001	-0.58999997	poidsnormal	malnutrischroniquesevere	stunted	Oui	8.800000191	Oui	48.032349	3529	Fթminin	-4.75
SE-Mada_2_016_S19	405	33.06999969	2	9	0	0	NA	2	3	SE-Mada_2_016_S19	SE-Mada_2_016	Mada_2_016	ITS2	ITS2Dec18	a_s0051	SE-Mada_2_016_S19_L001_R1_001	Madagascar	03.12.12	88.5	12.2	Recrutementcommunautaire	n	Non	1	4	68.05	-2.23	0.23	-0.07	poidsnormal	malnutrischroniquesevere	stunted	Non	12.10000038	Non	49.972054	13810	Fթminin	-3.51
AD-Mada_2_016_S217	405	33.06999969	2	9	0	0	NA	2	3	AD-Mada_2_016_S217	AD-Mada_2_016	Mada_2_016	ITS2	ITS2Dec18	a_s0055	AD-Mada_2_016_S217_L001_R1_001	Madagascar	03.12.12	88.5	12.2	Recrutementcommunautaire	n	Non	1	4	68.05	-2.23	0.23	-0.07	poidsnormal	malnutrischroniquesevere	stunted	Non	12.10000038	Non	49.972054	88994	Fթminin	-3.51
AG-Mada_2_016_S85	405	33.06999969	2	9	0	0	NA	2	3	AG-Mada_2_016_S85	AG-Mada_2_016	Mada_2_016	ITS2	ITS2Dec18	a_s0053	AG-Mada_2_016_S85_L001_R1_001	Madagascar	03.12.12	88.5	12.2	Recrutementcommunautaire	n	Non	1	4	68.05	-2.23	0.23	-0.07	poidsnormal	malnutrischroniquesevere	stunted	Non	12.10000038	Non	49.972054	45775	Fթminin	-3.51
SE-Mada_2_017_S29	356	29.77000046	2	63	0	0	NA	2	3	SE-Mada_2_017_S29	SE-Mada_2_017	Mada_2_017	ITS2	ITS2Dec18	a_s0051	SE-Mada_2_017_S29_L001_R1_001	Madagascar	20.11.13	94.300003	12.9	Recrutementcommunautaire	n	Non	NA	NA	59.98	-0.80000001	-0.67000002	-0.69	poidsnormal	normonutris	non-stunted	Non	11.89999962	Non	38.399578	76161	Fթminin	-0.61
AG-Mada_2_018_S49	1149	19.98999977	1	116	0	0	NA	2	79	AG-Mada_2_018_S49	AG-Mada_2_018	Mada_2_018	ITS2	ITS2Dec18	a_s0055	AG-Mada_2_018_S49_L001_R1_001	Madagascar	22.12.14	73	8.8999996	Recrutementcommunautaire	n	Non	1	6	32.25	-2.3499999	0.75999999	0	poidsnormal	malnutrischroniquesevere	stunted	Non	11	Non	25.41342	34448	Fթminin	-4.23
SE-Mada_2_018_S2	1149	19.98999977	1	116	0	0	NA	2	79	SE-Mada_2_018_S2	SE-Mada_2_018	Mada_2_018	ITS2	ITS2Dec18	a_s0051	SE-Mada_2_018_S2_L001_R1_001	Madagascar	22.12.14	73	8.8999996	Recrutementcommunautaire	n	Non	1	6	32.25	-2.3499999	0.75999999	0	poidsnormal	malnutrischroniquesevere	stunted	Non	11	Non	25.41342	49788	Fթminin	-4.23
S0079-0045_S45	1149	19.98999977	1	116	0	0	NA	2	79	S0079-0045_S45	AD-Mada_2_018	Mada_2_018	ITS2	s0069	P0079ITS2_s0069	S0079-0045_S45_L001_R1_001	Madagascar	22.12.14	73	8.8999996	Recrutementcommunautaire	n	Non	1	6	32.25	-2.3499999	0.75999999	0	poidsnormal	malnutrischroniquesevere	stunted	Non	11	Non	25.41342	5232	Fթminin	-4.23
S0079-0046_S46	NA	NA	2	NA	NA	NA	NA	NA	NA	S0079-0046_S46	AD-Mada_2_019	Mada_2_019	ITS2	s0069	P0079ITS2_s0069	S0079-0046_S46_L001_R1_001	Madagascar	18.10.14	79.699997	10.6	Recrutementcommunautaire	n	Non	3	6	13.15	-1.16	0.79000002	0.46000001	poidsnormal	malnutrischroniquemodere	stunted	Oui	10.60000038	Oui	27.550383	6350	Fթminin	-2.65
SE-Mada_2_019_S88	NA	NA	2	NA	NA	NA	NA	NA	NA	SE-Mada_2_019_S88	SE-Mada_2_019	Mada_2_019	ITS2	ITS2Dec18	a_s0050	SE-Mada_2_019_S88_L001_R1_001	Madagascar	18.10.14	79.699997	10.6	Recrutementcommunautaire	n	Non	3	6	13.15	-1.16	0.79000002	0.46000001	poidsnormal	malnutrischroniquemodere	stunted	Oui	10.60000038	Oui	27.550383	30718	Fթminin	-2.65
AG-Mada_2_019_S26	NA	NA	2	NA	NA	NA	NA	NA	NA	AG-Mada_2_019_S26	AG-Mada_2_019	Mada_2_019	ITS2	ITS2Dec18	a_s0055	AG-Mada_2_019_S26_L001_R1_001	Madagascar	18.10.14	79.699997	10.6	Recrutementcommunautaire	n	Non	3	6	13.15	-1.16	0.79000002	0.46000001	poidsnormal	malnutrischroniquemodere	stunted	Oui	10.60000038	Oui	27.550383	67860	Fթminin	-2.65
SE-Mada_2_020_S60	430	23.15999985	2	50	0	0	NA	2	62	SE-Mada_2_020_S60	SE-Mada_2_020	Mada_2_020	ITS2	ITS2Dec18	a_s0051	SE-Mada_2_020_S60_L001_R1_001	Madagascar	01.05.14	85	12.1	Recrutementcommunautaire	n	Non	2	7	8.96	-1.16	0.81999999	0.44	poidsnormal	malnutrischroniquemodere	stunted	Non	11.39999962	Non	33.33662	223	Masculin	-2.6
AG-Mada_2_020_S92	430	23.15999985	2	50	0	0	NA	2	62	AG-Mada_2_020_S92	AG-Mada_2_020	Mada_2_020	ITS2	ITS2Dec18	a_s0053	AG-Mada_2_020_S92_L001_R1_001	Madagascar	01.05.14	85	12.1	Recrutementcommunautaire	n	Non	2	7	8.96	-1.16	0.81999999	0.44	poidsnormal	malnutrischroniquemodere	stunted	Non	11.39999962	Non	33.33662	61238	Masculin	-2.6
S0079-0047_S47	430	23.15999985	2	50	0	0	NA	2	62	S0079-0047_S47	AD-Mada_2_020	Mada_2_020	ITS2	s0069	P0079ITS2_s0069	S0079-0047_S47_L001_R1_001	Madagascar	01.05.14	85	12.1	Recrutementcommunautaire	n	Non	2	7	8.96	-1.16	0.81999999	0.44	poidsnormal	malnutrischroniquemodere	stunted	Non	11.39999962	Non	33.33662	972	Masculin	-2.6
SE-Mada_2_021_S72	390	23.93000031	2	61	0	0	NA	2	3	SE-Mada_2_021_S72	SE-Mada_2_021	Mada_2_021	ITS2	ITS2Dec18	a_s0050	SE-Mada_2_021_S72_L001_R1_001	Madagascar	15.03.12	100.5	15	Recrutementcommunautaire	n	Non	NA	NA	9.11	-1.27	-0.28999999	-0.27000001	poidsnormal	normonutris	non-stunted	Oui	10.5	Oui	58.684288	5565	Fթminin	-1.75
S0079-0048_S48	620	23.13999939	2	NA	1	0	2	2	3	S0079-0048_S48	AD-Mada_2_022	Mada_2_022	ITS2	s0069	P0079ITS2_s0069	S0079-0048_S48_L001_R1_001	Madagascar	10.03.13	88.900002	11.3	Recrutementcommunautaire	n	Non	3	5	39.7	-2.8900001	-0.87	-1.41	poidsnormal	malnutrischroniquesevere	stunted	Non	11.89999962	Non	47.013184	376	Masculin	-3.34
AG-Mada_2_022_S5	620	23.13999939	2	NA	1	0	2	2	3	AG-Mada_2_022_S5	AG-Mada_2_022	Mada_2_022	ITS2	ITS2Dec18	a_s0055	AG-Mada_2_022_S5_L001_R1_001	Madagascar	10.03.13	88.900002	11.3	Recrutementcommunautaire	n	Non	3	5	39.7	-2.8900001	-0.87	-1.41	poidsnormal	malnutrischroniquesevere	stunted	Non	11.89999962	Non	47.013184	30999	Masculin	-3.34
SE-Mada_2_022_S86	620	23.13999939	2	NA	1	0	2	2	3	SE-Mada_2_022_S86	SE-Mada_2_022	Mada_2_022	ITS2	ITS2Dec18	a_s0050	SE-Mada_2_022_S86_L001_R1_001	Madagascar	10.03.13	88.900002	11.3	Recrutementcommunautaire	n	Non	3	5	39.7	-2.8900001	-0.87	-1.41	poidsnormal	malnutrischroniquesevere	stunted	Non	11.89999962	Non	47.013184	3735	Masculin	-3.34
SE-Mada_2_023_S51	303	37.81000137	2	13	0	0	NA	2	3	SE-Mada_2_023_S51	SE-Mada_2_023	Mada_2_023	ITS2	ITS2Dec18	a_s0051	SE-Mada_2_023_S51_L001_R1_001	Madagascar	09.03.12	106.2	16.200001	Recrutementcommunautaire	n	Non	NA	NA	50.79	-0.86000001	-0.67000002	-0.73000002	poidsnormal	normonutris	non-stunted	Non	12.30000019	Non	59.01305	17	Masculin	-0.7
SE-Mada_2_024_S85	1414	25.38999939	2	56	1	0	NA	2	3	SE-Mada_2_024_S85	SE-Mada_2_024	Mada_2_024	ITS2	ITS2Dec18	a_s0050	SE-Mada_2_024_S85_L001_R1_001	Madagascar	12.05.14	89.5	12.1	Recrutementcommunautaire	n	Non	NA	NA	31.58	-0.73000002	-0.27000001	-0.38999999	poidsnormal	normonutris	non-stunted	Non	12.19999981	Non	32.909229	4982	Fթminin	-0.92
SE-Mada_2_026_S1	648	13.10000038	2	42	1	0	NA	1	3	SE-Mada_2_026_S1	SE-Mada_2_026	Mada_2_026	ITS2	ITS2Dec18	a_s0051	SE-Mada_2_026_S1_L001_R1_001	Madagascar	07.06.12	90.699997	12	Recrutementcommunautaire	n	Non	3	NA	31.7	-2.78	-0.47	-0.75	poidsnormal	malnutrischroniquesevere	stunted	Non	12.19999981	Non	55.922676	1045	Fթminin	-3.59
AG-Mada_2_026_S70	648	13.10000038	2	42	1	0	NA	1	3	AG-Mada_2_026_S70	AG-Mada_2_026	Mada_2_026	ITS2	ITS2Dec18	a_s0055	AG-Mada_2_026_S70_L001_R1_001	Madagascar	07.06.12	90.699997	12	Recrutementcommunautaire	n	Non	3	NA	31.7	-2.78	-0.47	-0.75	poidsnormal	malnutrischroniquesevere	stunted	Non	12.19999981	Non	55.922676	22948	Fթminin	-3.59
SE-Mada_2_027_S26	715	19.92000008	2	36	0	0	NA	2	3	SE-Mada_2_027_S26	SE-Mada_2_027	Mada_2_027	ITS2	ITS2Dec18	a_s0051	SE-Mada_2_027_S26_L001_R1_001	Madagascar	10.06.14	87.400002	12.8	Recrutementcommunautaire	n	Non	NA	NA	3.3	-0.58999997	0.81	0.52999997	poidsnormal	normonutris	non-stunted	Oui	10	Oui	32.416084	48504	Masculin	-1.78
SE-Mada_2_028_S31	1335	23.98999977	2	47	1	0	NA	2	3	SE-Mada_2_028_S31	SE-Mada_2_028	Mada_2_028	ITS2	ITS2Dec18	a_s0051	SE-Mada_2_028_S31_L001_R1_001	Madagascar	21.05.12	98	13	Recrutementcommunautaire	n	Non	NA	NA	36.34	-2.23	-1.28	-1.37	poidsnormal	malnutrischroniquemodere	stunted	Non	12.60000038	Non	57.073349	27295	Fթminin	-2.12
SE-Mada_2_029_S23	295	32.77000046	2	7	0	0	NA	2	3	SE-Mada_2_029_S23	SE-Mada_2_029	Mada_2_029	ITS2	ITS2Dec18	a_s0051	SE-Mada_2_029_S23_L001_R1_001	Madagascar	29.04.12	95.699997	13.5	Recrutementcommunautaire	n	Non	NA	NA	18.29	-2	-0.36000001	-0.46000001	poidsnormal	malnutrischroniquemodere	stunted	Non	13.30000019	Non	57.829502	8741	Fթminin	-2.69
SE-Mada_2_030_S24	NA	22.20000076	2	NA	0	0	2	2	3	SE-Mada_2_030_S24	SE-Mada_2_030	Mada_2_030	ITS2	ITS2Dec18	a_s0051	SE-Mada_2_030_S24_L001_R1_001	Madagascar	17.04.12	98.599998	16.6	Recrutementcommunautaire	n	Non	NA	NA	16.91	-0.63	1.3	1.24	poidsnormal	malnutrischroniquemodere	stunted	Non	11.80000019	Non	58.224018	56775	Masculin	-2.27
SE-Mada_2_031_S91	1202	21.18000031	2	91	1	2	NA	2	74	SE-Mada_2_031_S91	SE-Mada_2_031	Mada_2_031	ITS2	ITS2Dec18	a_s0050	SE-Mada_2_031_S91_L001_R1_001	Madagascar	30.07.13	95.800003	15	Recrutementcommunautaire	n	Non	NA	NA	47.65	-0.25999999	0.70999998	0.63	poidsnormal	normonutris	non-stunted	Non	11.5	Non	42.870762	15301	Masculin	-1.14
SE-Mada_2_032_S71	856	21.95999908	2	111	0	2	NA	2	3	SE-Mada_2_032_S71	SE-Mada_2_032	Mada_2_032	ITS2	ITS2Dec18	a_s0050	SE-Mada_2_032_S71_L001_R1_001	Madagascar	16.05.14	88.300003	11.6	Recrutementcommunautaire	n	Non	NA	NA	16.23	-1.13	-0.44999999	-0.58999997	poidsnormal	normonutris	non-stunted	Non	11.69999981	Non	33.33662	23117	Fթminin	-1.32
SE-Mada_2_033_S56	1775	18.79000092	2	85	1	0	NA	2	62	SE-Mada_2_033_S56	SE-Mada_2_033	Mada_2_033	ITS2	ITS2Dec18	a_s0051	SE-Mada_2_033_S56_L001_R1_001	Madagascar	14.10.14	88.400002	12.6	Recrutementcommunautaire	n	Non	NA	NA	27.76	-0.28999999	0.22	0.090000004	poidsnormal	normonutris	non-stunted	Non	11.89999962	Non	28.503798	39208	Masculin	-0.73
SE-Mada_2_034_S93	581	24.20000076	2	57	0	0	NA	2	64	SE-Mada_2_034_S93	SE-Mada_2_034	Mada_2_034	ITS2	ITS2Dec18	a_s0050	SE-Mada_2_034_S93_L001_R1_001	Madagascar	05.09.13	93.400002	13.5	Recrutementcommunautaire	n	Non	NA	NA	64.13	-1.02	0.02	-0.17	poidsnormal	normonutris	non-stunted	Non	12.69999981	Non	41.785843	41862	Masculin	-1.6
SE-Mada_2_036_S84	209	26.64999962	2	46	0	0	NA	2	3	SE-Mada_2_036_S84	SE-Mada_2_036	Mada_2_036	ITS2	ITS2Dec18	a_s0050	SE-Mada_2_036_S84_L001_R1_001	Madagascar	05.04.13	88.699997	12.9	Recrutementcommunautaire	n	Non	NA	NA	57.89	-1.8	0.79000002	0.31	poidsnormal	malnutrischroniquesevere	stunted	Non	12.69999981	Non	46.848801	38053	Masculin	-3.37
AG-Mada_2_037_S36	1398	25.62000084	2	34	1	0	NA	2	3	AG-Mada_2_037_S36	AG-Mada_2_037	Mada_2_037	ITS2	ITS2Dec18	a_s0055	AG-Mada_2_037_S36_L001_R1_001	Madagascar	01.06.12	92.699997	13.3	Recrutementcommunautaire	n	Non	2	7	37.88	-2.25	0.2	-0.2	poidsnormal	malnutrischroniquesevere	stunted	Non	11.69999981	Non	57.04047	58658	Masculin	-3.46
SE-Mada_2_037_S69	1398	25.62000084	2	34	1	0	NA	2	3	SE-Mada_2_037_S69	SE-Mada_2_037	Mada_2_037	ITS2	ITS2Dec18	a_s0050	SE-Mada_2_037_S69_L001_R1_001	Madagascar	01.06.12	92.699997	13.3	Recrutementcommunautaire	n	Non	2	7	37.88	-2.25	0.2	-0.2	poidsnormal	malnutrischroniquesevere	stunted	Non	11.69999981	Non	57.04047	0	Masculin	-3.46
S0079-0049_S49	1398	25.62000084	2	34	1	0	NA	2	3	S0079-0049_S49	AD-Mada_2_037	Mada_2_037	ITS2	s0069	P0079ITS2_s0069	S0079-0049_S49_L001_R1_001	Madagascar	01.06.12	92.699997	13.3	Recrutementcommunautaire	n	Non	2	7	37.88	-2.25	0.2	-0.2	poidsnormal	malnutrischroniquesevere	stunted	Non	11.69999981	Non	57.04047	4810	Masculin	-3.46
AG-Mada_2_038_S38	260	29.57999992	2	50	0	0	NA	2	3	AG-Mada_2_038_S38	AG-Mada_2_038	Mada_2_038	ITS2	ITS2Dec18	a_s0055	AG-Mada_2_038_S38_L001_R1_001	Madagascar	13.10.13	87.900002	11.1	Recrutementcommunautaire	n	Non	1	7	34.54	-2.23	-0.75999999	-1.01	poidsnormal	malnutrischroniquemodere	stunted	Non	13	Non	40.63517	56131	Fթminin	-2.56
SE-Mada_2_038_S69	260	29.57999992	2	50	0	0	NA	2	3	SE-Mada_2_038_S69	SE-Mada_2_038	Mada_2_038	ITS2	ITS2Dec18	a_s0051	SE-Mada_2_038_S69_L001_R1_001	Madagascar	13.10.13	87.900002	11.1	Recrutementcommunautaire	n	Non	1	7	34.54	-2.23	-0.75999999	-1.01	poidsnormal	malnutrischroniquemodere	stunted	Non	13	Non	40.63517	7497	Fթminin	-2.56
S0079-0050_S50	260	29.57999992	2	50	0	0	NA	2	3	S0079-0050_S50	AD-Mada_2_038	Mada_2_038	ITS2	s0069	P0079ITS2_s0069	S0079-0050_S50_L001_R1_001	Madagascar	13.10.13	87.900002	11.1	Recrutementcommunautaire	n	Non	1	7	34.54	-2.23	-0.75999999	-1.01	poidsnormal	malnutrischroniquemodere	stunted	Non	13	Non	40.63517	2557	Fթminin	-2.56
SE-Mada_2_039_S33	852	14.63000011	1	18	1	0	NA	2	91	SE-Mada_2_039_S33	SE-Mada_2_039	Mada_2_039	ITS2	ITS2Dec18	a_s0051	SE-Mada_2_039_S33_L001_R1_001	Madagascar	16.02.14	83.5	10.5	Recrutementcommunautaire	n	Non	NA	NA	14.68	-2.6600001	-0.43000001	-0.92000002	poidsnormal	malnutrischroniquesevere	stunted	Oui	9.800000191	Oui	36.624256	3179	Masculin	-3.48
SE-Mada_2_040_S3	564	29.29999924	2	69	0	0	NA	2	3	SE-Mada_2_040_S3	SE-Mada_2_040	Mada_2_040	ITS2	ITS2Dec18	a_s0051	SE-Mada_2_040_S3_L001_R1_001	Madagascar	26.02.13	96.5	13	Recrutementcommunautaire	n	Non	NA	NA	41.8	-1.61	-0.99000001	-1.0599999	poidsnormal	normonutris	non-stunted	Non	11.39999962	Non	48.295361	50696	Fթminin	-1.48
SE-Mada_2_041_S92	2319	25.84000015	2	6	1	0	2	2	3	SE-Mada_2_041_S92	SE-Mada_2_041	Mada_2_041	ITS2	ITS2Dec18	a_s0050	SE-Mada_2_041_S92_L001_R1_001	Madagascar	30.03.12	109.2	18	Recrutementcommunautaire	n	Non	NA	NA	8.27	-0.090000004	-0.079999998	-0.15000001	poidsnormal	normonutris	non-stunted	Non	10.89999962	Oui	59.276062	1729	Masculin	-0.08
SE-Mada_2_042_S21	745	31.05999947	2	NA	1	0	NA	2	3	SE-Mada_2_042_S21	SE-Mada_2_042	Mada_2_042	ITS2	ITS2Dec18	a_s0051	SE-Mada_2_042_S21_L001_R1_001	Madagascar	29.01.13	87.900002	12.1	Recrutementcommunautaire	n	Non	1	7	25.33	-2.24	0.28	-0.02	poidsnormal	malnutrischroniquesevere	stunted	Non	11.10000038	Non	49.248775	42655	Fթminin	-3.57
S0079-0051_S51	745	31.05999947	2	NA	1	0	NA	2	3	S0079-0051_S51	AD-Mada_2_042	Mada_2_042	ITS2	s0069	P0079ITS2_s0069	S0079-0051_S51_L001_R1_001	Madagascar	29.01.13	87.900002	12.1	Recrutementcommunautaire	n	Non	1	7	25.33	-2.24	0.28	-0.02	poidsnormal	malnutrischroniquesevere	stunted	Non	11.10000038	Non	49.248775	1160	Fթminin	-3.57
AG-Mada_2_042_S55	745	31.05999947	2	NA	1	0	NA	2	3	AG-Mada_2_042_S55	AG-Mada_2_042	Mada_2_042	ITS2	ITS2Dec18	a_s0055	AG-Mada_2_042_S55_L001_R1_001	Madagascar	29.01.13	87.900002	12.1	Recrutementcommunautaire	n	Non	1	7	25.33	-2.24	0.28	-0.02	poidsnormal	malnutrischroniquesevere	stunted	Non	11.10000038	Non	49.248775	32012	Fթminin	-3.57
SE-Mada_2_043_S70	1193	23.39999962	2	51	1	0	NA	2	3	SE-Mada_2_043_S70	SE-Mada_2_043	Mada_2_043	ITS2	ITS2Dec18	a_s0050	SE-Mada_2_043_S70_L001_R1_001	Madagascar	17.07.13	92.699997	12.9	Recrutementcommunautaire	n	Non	NA	NA	8.22	-1.3200001	-0.20999999	-0.36000001	poidsnormal	normonutris	non-stunted	Non	10.80000019	Oui	43.98856	20774	Fթminin	-1.83
SE-Mada_2_044_S87	385	25.02000046	2	NA	0	0	NA	2	64	SE-Mada_2_044_S87	SE-Mada_2_044	Mada_2_044	ITS2	ITS2Dec18	a_s0050	SE-Mada_2_044_S87_L001_R1_001	Madagascar	11.06.13	99.5	16.1	Recrutementcommunautaire	n	Non	NA	NA	4.84	0.11	0.68000001	0.68000001	poidsnormal	normonutris	non-stunted	Oui	10.39999962	Oui	45.139233	1772	Masculin	-0.54
SE-Mada_2_045_S67	145	22.44000053	2	8	0	0	NA	2	64	SE-Mada_2_045_S67	SE-Mada_2_045	Mada_2_045	ITS2	ITS2Dec18	a_s0050	SE-Mada_2_045_S67_L001_R1_001	Madagascar	19.04.12	107.3	17.299999	Recrutementcommunautaire	n	Non	NA	NA	9.07	-0.28	-0.17	-0.18000001	poidsnormal	normonutris	non-stunted	Non	12.30000019	Non	58.815792	40359	Fթminin	-0.32
SE-Mada_2_046_S94	84	32.22999954	2	26	0	0	NA	2	3	SE-Mada_2_046_S94	SE-Mada_2_046	Mada_2_046	ITS2	ITS2Dec18	a_s0050	SE-Mada_2_046_S94_L001_R1_001	Madagascar	25.03.14	88	12	Recrutementcommunautaire	n	Non	NA	NA	26.9	-1.1	0.07	-0.14	poidsnormal	normonutris	non-stunted	Non	11.80000019	Non	35.637966	74605	Fթminin	-1.79
SE-Mada_2_047_S82	336	22.86000061	2	38	0	0	2	2	3	SE-Mada_2_047_S82	SE-Mada_2_047	Mada_2_047	ITS2	ITS2Dec18	a_s0050	SE-Mada_2_047_S82_L001_R1_001	Madagascar	01.05.12	95.699997	14	Recrutementcommunautaire	n	Oui	NA	NA	31.21	-1.9400001	0.059999999	-0.2	poidsnormal	malnutrischroniquemodere	stunted	Non	11.5	Non	58.454155	9397	Masculin	-2.93
SE-Mada_2_048_S50	6034	19.67000008	1	118	1	2	2	2	77	SE-Mada_2_048_S50	SE-Mada_2_048	Mada_2_048	ITS2	ITS2Dec18	a_s0051	SE-Mada_2_048_S50_L001_R1_001	Madagascar	16.10.14	82	11.8	Recrutementcommunautaire	n	Non	NA	NA	6.73	-0.89999998	1.28	0.86000001	poidsnormal	malnutrischroniquemodere	stunted	Oui	9.399999619	Oui	28.93119	8875	Masculin	-2.73
SE-Mada_2_049_S25	192	24.04999924	2	NA	0	0	NA	2	3	SE-Mada_2_049_S25	SE-Mada_2_049	Mada_2_049	ITS2	ITS2Dec18	a_s0051	SE-Mada_2_049_S25_L001_R1_001	Madagascar	01.09.13	84.599998	10.8	Recrutementcommunautaire	n	Non	1	6	19.81	-2.6199999	-0.16	-0.50999999	poidsnormal	malnutrischroniquesevere	stunted	Non	11.19999981	Non	42.476246	31354	Fթminin	-3.61
AG-Mada_2_049_S79	192	24.04999924	2	NA	0	0	NA	2	3	AG-Mada_2_049_S79	AG-Mada_2_049	Mada_2_049	ITS2	ITS2Dec18	a_s0053	AG-Mada_2_049_S79_L001_R1_001	Madagascar	01.09.13	84.599998	10.8	Recrutementcommunautaire	n	Non	1	6	19.81	-2.6199999	-0.16	-0.50999999	poidsnormal	malnutrischroniquesevere	stunted	Non	11.19999981	Non	42.476246	85205	Fթminin	-3.61
S0079-0052_S52	192	24.04999924	2	NA	0	0	NA	2	3	S0079-0052_S52	AD-Mada_2_049	Mada_2_049	ITS2	s0069	P0079ITS2_s0069	S0079-0052_S52_L001_R1_001	Madagascar	01.09.13	84.599998	10.8	Recrutementcommunautaire	n	Non	1	6	19.81	-2.6199999	-0.16	-0.50999999	poidsnormal	malnutrischroniquesevere	stunted	Non	11.19999981	Non	42.476246	6452	Fթminin	-3.61
SE-Mada_2_050_S68	611	41.43999863	2	66	1	0	NA	2	3	SE-Mada_2_050_S68	SE-Mada_2_050	Mada_2_050	ITS2	ITS2Dec18	a_s0050	SE-Mada_2_050_S68_L001_R1_001	Madagascar	10.03.14	91.900002	14.4	Recrutementcommunautaire	n	Non	NA	NA	15.17	0.27000001	1.16	1.03	poidsnormal	normonutris	non-stunted	Non	11.69999981	Non	36.22974	7122	Fթminin	-0.87
AG-Mada_2_051_S75	500	19.48999977	2	6	0	0	NA	2	3	AG-Mada_2_051_S75	AG-Mada_2_051	Mada_2_051	ITS2	ITS2Dec18	a_s0053	AG-Mada_2_051_S75_L001_R1_001	Madagascar	24.03.14	84.5	12.1	Recrutementcommunautaire	n	Non	1	7	19.29	-1.0599999	1.09	0.79000002	poidsnormal	malnutrischroniquemodere	stunted	Oui	10.39999962	Oui	35.900978	122027	Fթminin	-2.76
SE-Mada_2_051_S79	500	19.48999977	2	6	0	0	NA	2	3	SE-Mada_2_051_S79	SE-Mada_2_051	Mada_2_051	ITS2	ITS2Dec18	a_s0051	SE-Mada_2_051_S79_L001_R1_001	Madagascar	24.03.14	84.5	12.1	Recrutementcommunautaire	n	Non	1	7	19.29	-1.0599999	1.09	0.79000002	poidsnormal	malnutrischroniquemodere	stunted	Oui	10.39999962	Oui	35.900978	80	Fթminin	-2.76
S0079-0053_S53	500	19.48999977	2	6	0	0	NA	2	3	S0079-0053_S53	AD-Mada_2_051	Mada_2_051	ITS2	s0069	P0079ITS2_s0069	S0079-0053_S53_L001_R1_001	Madagascar	24.03.14	84.5	12.1	Recrutementcommunautaire	n	Non	1	7	19.29	-1.0599999	1.09	0.79000002	poidsnormal	malnutrischroniquemodere	stunted	Oui	10.39999962	Oui	35.900978	3241	Fթminin	-2.76
SE-Mada_2_052_S30	145	17.80999947	2	18	0	0	NA	2	3	SE-Mada_2_052_S30	SE-Mada_2_052	Mada_2_052	ITS2	ITS2Dec18	a_s0051	SE-Mada_2_052_S30_L001_R1_001	Madagascar	16.01.13	93.099998	12.5	Recrutementcommunautaire	n	Non	2	5	20.76	-2.05	-0.61000001	-0.80000001	poidsnormal	malnutrischroniquemodere	stunted	Non	11.5	Non	50.103561	78750	Fթminin	-2.48
SE-Mada_2_055_S83	160	22.12999916	2	73	0	2	NA	2	3	SE-Mada_2_055_S83	SE-Mada_2_055	Mada_2_055	ITS2	ITS2Dec18	a_s0050	SE-Mada_2_055_S83_L001_R1_001	Madagascar	11.07.13	88	12.2	Recrutementcommunautaire	n	Non	1	NA	26.84	-2.0699999	0.28999999	-0.20999999	poidsnormal	malnutrischroniquesevere	stunted	Non	12.60000038	Non	44.547459	16386	Masculin	-3.29
AG-Mada_2_055_S59	160	22.12999916	2	73	0	2	NA	2	3	AG-Mada_2_055_S59	AG-Mada_2_055	Mada_2_055	ITS2	ITS2Dec18	a_s0055	AG-Mada_2_055_S59_L001_R1_001	Madagascar	11.07.13	88	12.2	Recrutementcommunautaire	n	Non	1	NA	26.84	-2.0699999	0.28999999	-0.20999999	poidsnormal	malnutrischroniquesevere	stunted	Non	12.60000038	Non	44.547459	42402	Masculin	-3.29
SE-Mada_2_056_S54	1451	20.20000076	NA	41	1	0	NA	2	NA	SE-Mada_2_056_S54	SE-Mada_2_056	Mada_2_056	ITS2	ITS2Dec18	a_s0050	SE-Mada_2_056_S54_L001_R1_001	Madagascar	08.09.14	81	12.2	Recrutementcommunautaire	n	Non	NA	NA	NA	-0.40000001	2.04	1.6900001	poidsnormal	malnutrischroniquemodere	stunted	NA	NA	NA	30.607883	13734	Fթminin	-2.85
SE-Mada_2_058_S61	121	27.95000076	2	53	0	0	NA	2	3	SE-Mada_2_058_S61	SE-Mada_2_058	Mada_2_058	ITS2	ITS2Dec18	a_s0051	SE-Mada_2_058_S61_L001_R1_001	Madagascar	27.08.13	95	14.2	Recrutementcommunautaire	n	Non	NA	NA	37.13	-0.74000001	0.25	0.12	poidsnormal	normonutris	non-stunted	Non	13.19999981	Non	43.331032	10741	Masculin	-1.41
SE-Mada_2_059_S54	712	15.96000004	2	59	0	0	NA	2	66	SE-Mada_2_059_S54	SE-Mada_2_059	Mada_2_059	ITS2	ITS2Dec18	a_s0051	SE-Mada_2_059_S54_L001_R1_001	Madagascar	07.10.14	87.099998	11.4	Recrutementcommunautaire	n	Non	NA	NA	11.35	-1.25	-0.66000003	-0.83999997	poidsnormal	normonutris	non-stunted	Oui	10.5	Oui	29.457211	54923	Masculin	-1.31
AG-Mada_2_060_S17	4589	24.73999977	1	146	1	2	NA	2	78	AG-Mada_2_060_S17	AG-Mada_2_060	Mada_2_060	ITS2	ITS2Dec18	a_s0055	AG-Mada_2_060_S17_L001_R1_001	Madagascar	06.09.14	79.5	10.3	Recrutementcommunautaire	n	Non	1	7	57.24	-1.79	0.56999999	0.19	poidsnormal	malnutrischroniquesevere	stunted	Oui	10.30000019	Oui	30.542131	18782	Fթminin	-3.26
AD-HRA061_S216	502	26.95999908	2	29	0	0	NA	2	3	AD-HRA061_S216	AD-Mada_2_061	Mada_2_061	ITS2	ITS2Dec18	a_s0055	AD-HRA061_S216_L001_R1_001	Madagascar	22.03.15	73	9.1000004	Recrutementcommunautaire	n	Non	3	7	27.23	-2.5599999	0.81	-0.18000001	poidsnormal	malnutrischroniquesevere	stunted	Non	11.30000019	Non	24.229872	90558	Masculin	-4.66
AG-Mada_2_061_S272	502	26.95999908	2	29	0	0	NA	2	3	AG-Mada_2_061_S272	AG-Mada_2_061	Mada_2_061	ITS2	ITS2Dec18	a_s0055	AG-Mada_2_061_S272_L001_R1_001	Madagascar	22.03.15	73	9.1000004	Recrutementcommunautaire	n	Non	3	7	27.23	-2.5599999	0.81	-0.18000001	poidsnormal	malnutrischroniquesevere	stunted	Non	11.30000019	Non	24.229872	22597	Masculin	-4.66
AG-Mada_2_062_S23	212	17.64999962	2	55	0	0	NA	2	3	AG-Mada_2_062_S23	AG-Mada_2_062	Mada_2_062	ITS2	ITS2Dec18	a_s0055	AG-Mada_2_062_S23_L001_R1_001	Madagascar	03.07.14	80.5	9.8000002	Recrutementcommunautaire	n	Non	1	NA	13.82	-2.9000001	-0.47999999	-1.05	poidsnormal	malnutrischroniquesevere	stunted	Oui	10.5	Oui	32.843475	24874	Masculin	-3.79
AG-Mada_2_063_S273	393	17.37999916	2	90	0	2	NA	2	3	AG-Mada_2_063_S273	AG-Mada_2_063	Mada_2_063	ITS2	ITS2Dec18	a_s0055	AG-Mada_2_063_S273_L001_R1_001	Madagascar	30.01.13	94.099998	14.2	Recrutementcommunautaire	n	Non	1	NA	48.59	-1.26	0.56	0.31	poidsnormal	malnutrischroniquemodere	stunted	Non	12.39999962	Non	49.906303	105190	Masculin	-2.41
AG-Mada_2_066_S275	279	32.02000046	2	NA	0	0	NA	2	3	AG-Mada_2_066_S275	AG-Mada_2_066	Mada_2_066	ITS2	ITS2Dec18	a_s0055	AG-Mada_2_066_S275_L001_R1_001	Madagascar	11.01.14	87.300003	11	Recrutementcommunautaire	n	Non	1	NA	3.14	-2.1099999	-0.73000002	-0.97000003	poidsnormal	malnutrischroniquemodere	stunted	Oui	10.60000038	Oui	38.596836	32674	Fթminin	-2.43
AD-Mada_2_069_S226	836	33.84000015	2	9	1	0	NA	2	3	AD-Mada_2_069_S226	AD-Mada_2_069	Mada_2_069	ITS2	ITS2Dec18	a_s0055	AD-Mada_2_069_S226_L001_R1_001	Madagascar	28.08.12	91.599998	11.4	Recrutementcommunautaire	n	Non	NA	7	2.75	-3.1199999	-1.25	-1.55	poidsnormal	malnutrischroniquesevere	stunted	Oui	9.100000381	Oui	55.232273	6948	Fթminin	-3.33
AG-Mada_2_073_S53	1047	28.47999954	1	59	1	0	NA	2	88	AG-Mada_2_073_S53	AG-Mada_2_073	Mada_2_073	ITS2	ITS2Dec18	a_s0055	AG-Mada_2_073_S53_L001_R1_001	Madagascar	30.01.14	88.300003	11	Recrutementcommunautaire	n	Non	2	NA	96.97	-2.0699999	-1.01	-1.21	poidsnormal	malnutrischroniquemodere	stunted	Non	11.89999962	Non	38.20232	19191	Fթminin	-2.12
S0079-0183_S89	345	17.93000031	2	44	0	0	NA	2	3	S0079-0183_S89	SE-Mada_2_076	Mada_2_076	ITS2	s0067	P0079ITS2_s0067	S0079-0183_S89_L001_R1_001	Madagascar	14.05.14	84	11	Recrutementcommunautaire	n	Non	4	8	24.29	-1.74	0.13	-0.15000001	poidsnormal	malnutrischroniquemodere	stunted	Non	11.60000038	Non	34.914684	26831	Fթminin	-2.74
AD-Mada_2_076_S15	345	17.93000031	2	44	0	0	NA	2	3	AD-Mada_2_076_S15	AD-Mada_2_076	Mada_2_076	ITS2	ITS2Dec18	a_s0054	AD-Mada_2_076_S15_L001_R1_001	Madagascar	14.05.14	84	11	Recrutementcommunautaire	n	Non	4	8	24.29	-1.74	0.13	-0.15000001	poidsnormal	malnutrischroniquemodere	stunted	Non	11.60000038	Non	34.914684	98088	Fթminin	-2.74
AG-Mada_2_076_S79	345	17.93000031	2	44	0	0	NA	2	3	AG-Mada_2_076_S79	AG-Mada_2_076	Mada_2_076	ITS2	ITS2Dec18	a_s0055	AG-Mada_2_076_S79_L001_R1_001	Madagascar	14.05.14	84	11	Recrutementcommunautaire	n	Non	4	8	24.29	-1.74	0.13	-0.15000001	poidsnormal	malnutrischroniquemodere	stunted	Non	11.60000038	Non	34.914684	30451	Fթminin	-2.74
AG-Mada_2_077_S40	669	20.32999992	2	11	0	0	NA	2	3	AG-Mada_2_077_S40	AG-Mada_2_077	Mada_2_077	ITS2	ITS2Dec18	a_s0055	AG-Mada_2_077_S40_L001_R1_001	Madagascar	25.02.15	79	8.8000002	Recrutementcommunautaire	n	Non	NA	7	13.77	-2.46	-1.27	-1.5	poidsnormal	malnutrischroniquemodere	stunted	Non	13.10000038	Non	25.512049	34625	Fթminin	-2.43
AD-Mada_2_077_S18	669	20.32999992	2	11	0	0	NA	2	3	AD-Mada_2_077_S18	AD-Mada_2_077	Mada_2_077	ITS2	ITS2Dec18	a_s0054	AD-Mada_2_077_S18_L001_R1_001	Madagascar	25.02.15	79	8.8000002	Recrutementcommunautaire	n	Non	NA	7	13.77	-2.46	-1.27	-1.5	poidsnormal	malnutrischroniquemodere	stunted	Non	13.10000038	Non	25.512049	52434	Fթminin	-2.43
AG-Mada_2_084_S54	7111	22.31999969	2	156	1	2	NA	2	3	AG-Mada_2_084_S54	AG-Mada_2_084	Mada_2_084	ITS2	ITS2Dec18	a_s0055	AG-Mada_2_084_S54_L001_R1_001	Madagascar	20.03.15	79	10.2	Recrutementcommunautaire	n	Non	2	5	14.14	-1.67	0.28999999	-0.23	poidsnormal	malnutrischroniquemodere	stunted	Oui	9.699999809	Oui	24.986027	12147	Masculin	-2.88
AD-Mada_2_084_S55	7111	22.31999969	2	156	1	2	NA	2	3	AD-Mada_2_084_S55	AD-Mada_2_084	Mada_2_084	ITS2	ITS2Dec18	a_s0054	AD-Mada_2_084_S55_L001_R1_001	Madagascar	20.03.15	79	10.2	Recrutementcommunautaire	n	Non	2	5	14.14	-1.67	0.28999999	-0.23	poidsnormal	malnutrischroniquemodere	stunted	Oui	9.699999809	Oui	24.986027	32909	Masculin	-2.88
AD-Mada_2_085_S51	1734	22.55999947	NA	152	1	2	2	2	NA	AD-Mada_2_085_S51	AD-Mada_2_085	Mada_2_085	ITS2	ITS2Dec18	a_s0054	AD-Mada_2_085_S51_L001_R1_001	Madagascar	09.10.14	77.300003	9.1999998	Recrutementcommunautaire	n	Non	1	NA	NA	-2.75	-0.090000004	-0.60000002	poidsnormal	malnutrischroniquesevere	stunted	NA	NA	NA	30.377748	141030	Fթminin	-3.85
AG-Mada_2_085_S72	1734	22.55999947	NA	152	1	2	2	2	NA	AG-Mada_2_085_S72	AG-Mada_2_085	Mada_2_085	ITS2	ITS2Dec18	a_s0053	AG-Mada_2_085_S72_L001_R1_001	Madagascar	09.10.14	77.300003	9.1999998	Recrutementcommunautaire	n	Non	1	NA	NA	-2.75	-0.090000004	-0.60000002	poidsnormal	malnutrischroniquesevere	stunted	NA	NA	NA	30.377748	38225	Fթminin	-3.85
AG-Mada_2_086_S50	808	20	2	140	1	2	2	2	3	AG-Mada_2_086_S50	AG-Mada_2_086	Mada_2_086	ITS2	ITS2Dec18	a_s0055	AG-Mada_2_086_S50_L001_R1_001	Madagascar	24.02.15	78.400002	10.1	Recrutementcommunautaire	n	Non	1	NA	14.93	-1.87	0.38	-0.22	poidsnormal	malnutrischroniquesevere	stunted	Oui	8.600000381	Oui	25.840813	7092	Masculin	-3.25
S0079-0184_S90	280	17	2	68	1	2	NA	2	3	S0079-0184_S90	SE-Mada_2_087	Mada_2_087	ITS2	s0067	P0079ITS2_s0067	S0079-0184_S90_L001_R1_001	Madagascar	04.10.13	92.400002	14.1	Op�??�rationtraumatologique	n	Non	NA	NA	74.21	-0.77999997	0.83999997	0.58999997	poidsnormal	malnutrischroniquemodere	stunted	Non	11	Non	43.166649	70084	Masculin	-2.03
S0079-0185_S91	795	24	2	116	0	0	NA	2	3	S0079-0185_S91	SE-Mada_2_088	Mada_2_088	ITS2	s0067	P0079ITS2_s0067	S0079-0185_S91_L001_R1_001	Madagascar	25.06.12	106.4	16.299999	Recrutementcommunautaire	n	Non	NA	NA	20.09	-0.87	-0.63	-0.69999999	poidsnormal	normonutris	non-stunted	Non	12.30000019	Non	59.834961	10123	Masculin	-0.75
S0079-0187_S93	110	21	2	51	0	0	NA	2	64	S0079-0187_S93	SE-Mada_2_092	Mada_2_092	ITS2	s0067	P0079ITS2_s0067	S0079-0187_S93_L001_R1_001	Madagascar	12.01.15	87.900002	13	Recrutementcommunautaire	n	Non	NA	NA	25.38	0.27000001	0.92000002	0.76999998	poidsnormal	normonutris	non-stunted	Non	12.10000038	Non	29.29283	23530	Fթminin	-0.64
S0079-0188_S94	198	22	2	25	0	0	NA	2	62	S0079-0188_S94	SE-Mada_2_093	Mada_2_093	ITS2	s0067	P0079ITS2_s0067	S0079-0188_S94_L001_R1_001	Madagascar	29.09.12	110.4	17	Recrutementcommunautaire	n	Non	NA	NA	90.85	-0.25999999	-0.95999998	-1.0599999	poidsnormal	normonutris	non-stunted	Non	11.60000038	Non	56.744583	1815	Fթminin	0.59
AG-Mada_2_096_S28	669	18	2	121	0	0	NA	2	64	AG-Mada_2_096_S28	AG-Mada_2_096	Mada_2_096	ITS2	ITS2Dec18	a_s0055	AG-Mada_2_096_S28_L001_R1_001	Madagascar	26.11.12	94.5	13.5	Recrutementcommunautaire	n	Non	2	NA	68.66	-1.8200001	-0.1	-0.22	poidsnormal	malnutrischroniquemodere	stunted	Non	11.5	Non	55.232273	63188	Fթminin	-2.7
AG-Mada_2_097_S42	450	18	2	25	0	0	NA	2	3	AG-Mada_2_097_S42	AG-Mada_2_097	Mada_2_097	ITS2	ITS2Dec18	a_s0055	AG-Mada_2_097_S42_L001_R1_001	Madagascar	23.10.12	93	13.4	Recrutementcommunautaire	n	Non	1	3	92.05	-1.95	0.16	0.01	poidsnormal	malnutrischroniquesevere	stunted	Non	11.39999962	Non	56.350067	34627	Fթminin	-3.13
S0079-0189_S97	450	18	2	25	0	0	NA	2	3	S0079-0189_S97	SE-Mada_2_097	Mada_2_097	ITS2	s0067	P0079ITS2_s0067	S0079-0189_S97_L001_R1_001	Madagascar	23.10.12	93	13.4	Recrutementcommunautaire	n	Non	1	3	92.05	-1.95	0.16	0.01	poidsnormal	malnutrischroniquesevere	stunted	Non	11.39999962	Non	56.350067	32362	Fթminin	-3.13
S0079-0190_S98	NA	26	2	NA	NA	0	NA	2	3	S0079-0190_S98	SE-Mada_2_098	Mada_2_098	ITS2	s0067	P0079ITS2_s0067	S0079-0190_S98_L001_R1_001	Madagascar	07.11.14	87	12	Recrutementcommunautaire	n	Non	NA	NA	25.91	-1.08	0.1	-0.17	poidsnormal	normonutris	non-stunted	Oui	10.60000038	Oui	31.890062	0	Masculin	-1.8
AD-Mada_2_099_S14	710	22	2	122	0	0	NA	2	3	AD-Mada_2_099_S14	AD-Mada_2_099	Mada_2_099	ITS2	ITS2Dec18	a_s0054	AD-Mada_2_099_S14_L001_R1_001	Madagascar	22.04.14	85.699997	10.9	Recrutementcommunautaire	n	Non	NA	5	22.26	-2.5	-0.56999999	-1.04	poidsnormal	malnutrischroniquesevere	stunted	Non	11.39999962	Non	38.432457	13430	Masculin	-3.13
S0079-0191_S99	710	22	2	122	0	0	NA	2	3	S0079-0191_S99	SE-Mada_2_099	Mada_2_099	ITS2	s0067	P0079ITS2_s0067	S0079-0191_S99_L001_R1_001	Madagascar	22.04.14	85.699997	10.9	Recrutementcommunautaire	n	Non	NA	5	22.26	-2.5	-0.56999999	-1.04	poidsnormal	malnutrischroniquesevere	stunted	Non	11.39999962	Non	38.432457	15405	Masculin	-3.13
AG-Mada_2_100_S58	181	17	2	NA	0	0	NA	2	3	AG-Mada_2_100_S58	AG-Mada_2_100	Mada_2_100	ITS2	ITS2Dec18	a_s0055	AG-Mada_2_100_S58_L001_R1_001	Madagascar	25.12.12	95.5	16.799999	Recrutementcommunautaire	n	Non	1	NA	40.01	-0.27000001	2.1300001	2.04	troplourdmodere	malnutrischroniquemodere	stunted	Non	11	Non	54.344608	37913	Masculin	-2.56
S0079-0192_S100	181	17	2	NA	0	0	NA	2	3	S0079-0192_S100	SE-Mada_2_100	Mada_2_100	ITS2	s0067	P0079ITS2_s0067	S0079-0192_S100_L001_R1_001	Madagascar	25.12.12	95.5	16.799999	Recrutementcommunautaire	n	Non	1	NA	40.01	-0.27000001	2.1300001	2.04	troplourdmodere	malnutrischroniquemodere	stunted	Non	11	Non	54.344608	9427	Masculin	-2.56
S0079-0193_S101	NA	27	2	NA	NA	NA	NA	2	3	S0079-0193_S101	SE-Mada_2_101	Mada_2_101	ITS2	s0067	P0079ITS2_s0067	S0079-0193_S101_L001_R1_001	Madagascar	31.12.12	98.599998	15.6	Recrutementcommunautaire	n	Non	NA	NA	62.05	-0.68000001	0.52999997	0.55000001	poidsnormal	normonutris	non-stunted	Non	12.39999962	Non	54.14735	37010	Fթminin	-1.69
AD-Mada_2_102_S3	189	22	2	78	0	2	NA	2	3	AD-Mada_2_102_S3	AD-Mada_2_102	Mada_2_102	ITS2	ITS2Dec18	a_s0054	AD-Mada_2_102_S3_L001_R1_001	Madagascar	22.09.13	87.199997	12.1	Recrutementcommunautaire	n	Non	1	5	46.67	-2.21	0.41999999	-0.12	poidsnormal	malnutrischroniquesevere	stunted	Non	11.30000019	Non	45.467995	42776	Masculin	-3.58
AG-Mada_2_102_S80	189	22	2	78	0	2	NA	2	3	AG-Mada_2_102_S80	AG-Mada_2_102	Mada_2_102	ITS2	ITS2Dec18	a_s0055	AG-Mada_2_102_S80_L001_R1_001	Madagascar	22.09.13	87.199997	12.1	Recrutementcommunautaire	n	Non	1	5	46.67	-2.21	0.41999999	-0.12	poidsnormal	malnutrischroniquesevere	stunted	Non	11.30000019	Non	45.467995	20049	Masculin	-3.58
S0079-0194_S102	NA	13	2	NA	0	0	NA	2	3	S0079-0194_S102	SE-Mada_2_103	Mada_2_103	ITS2	s0067	P0079ITS2_s0067	S0079-0194_S102_L001_R1_001	Madagascar	22.03.14	89.800003	13.1	Recrutementcommunautaire	n	Non	NA	NA	49.95	-1.0700001	0.57999998	0.25	poidsnormal	malnutrischroniquemodere	stunted	Non	13.5	Non	39.517376	24296	Masculin	-2.21
S0079-0444_S216	1438	30	2	136	1	2	NA	2	3	S0079-0444_S216	SE-Mada_2_105	Mada_2_105	ITS2	s0068	P0079ITS2_s0068	S0079-0444_S216_L001_R1_001	Madagascar	30.12.12	108.2	19.9	Recrutementcommunautaire	n	Non	NA	NA	54	1.01	1.11	1.1	poidsnormal	normonutris	non-stunted	Non	13.5	Non	53.950092	17538	Fթminin	0.45
SE-Mada_2_106_S114	74	31	2	NA	0	0	2	2	3	SE-Mada_2_106_S114	SE-Mada_2_106	Mada_2_106	ITS2	ITS2Dec18	a_s0051	SE-Mada_2_106_S114_L001_R1_001	Madagascar	13.06.13	95.699997	14.6	Recrutementcommunautaire	n	Non	NA	NA	47.37	-1	0.47999999	0.31999999	poidsnormal	normonutris	non-stunted	Non	12.19999981	Non	49.478909	96418	Masculin	-1.99
AG-Mada_2_108_S14	375	35	2	56	1	2	NA	2	3	AG-Mada_2_108_S14	AG-Mada_2_108	Mada_2_108	ITS2	ITS2Dec18	a_s0055	AG-Mada_2_108_S14_L001_R1_001	Madagascar	31.08.12	98	14.1	Recrutementcommunautaire	n	Non	1	NA	53.96	-1.75	-0.41	-0.44	poidsnormal	malnutrischroniquemodere	stunted	Non	12.19999981	Non	59.01305	49331	Fթminin	-2.31
AD-Mada_2_109_S54	660	31	2	126	1	2	NA	2	3	AD-Mada_2_109_S54	AD-Mada_2_109	Mada_2_109	ITS2	ITS2Dec18	a_s0054	AD-Mada_2_109_S54_L001_R1_001	Madagascar	25.10.13	88.5	12.1	Recrutementcommunautaire	n	Non	1	7	37.93	-2.1700001	0.050000001	-0.44	poidsnormal	malnutrischroniquesevere	stunted	Oui	9.899999619	Oui	44.97485	115283	Masculin	-3.21
AG-Mada_2_109_S18	660	31	2	126	1	2	NA	2	3	AG-Mada_2_109_S18	AG-Mada_2_109	Mada_2_109	ITS2	ITS2Dec18	a_s0055	AG-Mada_2_109_S18_L001_R1_001	Madagascar	25.10.13	88.5	12.1	Recrutementcommunautaire	n	Non	1	7	37.93	-2.1700001	0.050000001	-0.44	poidsnormal	malnutrischroniquesevere	stunted	Oui	9.899999619	Oui	44.97485	120	Masculin	-3.21
S0079-0450_S222	144	17	1	8	0	0	NA	2	91	S0079-0450_S222	SE-Mada_2_112	Mada_2_112	ITS2	s0068	P0079ITS2_s0068	S0079-0450_S222_L001_R1_001	Madagascar	29.05.13	97	14.8	Recrutementcommunautaire	n	Non	NA	NA	90.75	-0.93000001	0.33000001	0.20999999	poidsnormal	normonutris	non-stunted	Non	13.30000019	Non	49.972054	16670	Masculin	-1.74
SE-Mada_2_119_S128	176	30	2	62	0	2	NA	2	3	SE-Mada_2_119_S128	SE-Mada_2_119	Mada_2_119	ITS2	ITS2Dec18	a_s0051	SE-Mada_2_119_S128_L001_R1_001	Madagascar	28.01.14	89	12.2	Recrutementcommunautaire	n	Non	1	5	20.02	-1.88	-0.029999999	-0.44999999	poidsnormal	malnutrischroniquemodere	stunted	Non	13.30000019	Non	42.114609	3106	Masculin	-2.75
AG-Mada_2_119_S73	176	30	2	62	0	2	NA	2	3	AG-Mada_2_119_S73	AG-Mada_2_119	Mada_2_119	ITS2	ITS2Dec18	a_s0055	AG-Mada_2_119_S73_L001_R1_001	Madagascar	28.01.14	89	12.2	Recrutementcommunautaire	n	Non	1	5	20.02	-1.88	-0.029999999	-0.44999999	poidsnormal	malnutrischroniquemodere	stunted	Non	13.30000019	Non	42.114609	72194	Masculin	-2.75
AD-Mada_2_119_S36	176	30	2	62	0	2	NA	2	3	AD-Mada_2_119_S36	AD-Mada_2_119	Mada_2_119	ITS2	ITS2Dec18	a_s0054	AD-Mada_2_119_S36_L001_R1_001	Madagascar	28.01.14	89	12.2	Recrutementcommunautaire	n	Non	1	5	20.02	-1.88	-0.029999999	-0.44999999	poidsnormal	malnutrischroniquemodere	stunted	Non	13.30000019	Non	42.114609	166081	Masculin	-2.75
AG-Mada_2_120_S57	517	27	2	43	0	0	NA	2	3	AG-Mada_2_120_S57	AG-Mada_2_120	Mada_2_120	ITS2	ITS2Dec18	a_s0055	AG-Mada_2_120_S57_L001_R1_001	Madagascar	23.02.13	96	12	Recrutementcommunautaire	n	Non	3	7	36.66	-2.5899999	-1.75	-1.89	poidsnormal	malnutrischroniquemodere	stunted	Non	12.60000038	Non	53.259689	14033	Fթminin	-2.16
AD-Mada_2_120_S38	517	27	2	43	0	0	NA	2	3	AD-Mada_2_120_S38	AD-Mada_2_120	Mada_2_120	ITS2	ITS2Dec18	a_s0054	AD-Mada_2_120_S38_L001_R1_001	Madagascar	23.02.13	96	12	Recrutementcommunautaire	n	Non	3	7	36.66	-2.5899999	-1.75	-1.89	poidsnormal	malnutrischroniquemodere	stunted	Non	12.60000038	Non	53.259689	97379	Fթminin	-2.16
SE-Mada_2_120_S180	517	27	2	43	0	0	NA	2	3	SE-Mada_2_120_S180	SE-Mada_2_120	Mada_2_120	ITS2	ITS2Dec18	a_s0051	SE-Mada_2_120_S180_L001_R1_001	Madagascar	23.02.13	96	12	Recrutementcommunautaire	n	Non	3	7	36.66	-2.5899999	-1.75	-1.89	poidsnormal	malnutrischroniquemodere	stunted	Non	12.60000038	Non	53.259689	8942	Fթminin	-2.16
SE-Mada_2_122_S129	393	29	2	30	1	0	NA	2	3	SE-Mada_2_122_S129	SE-Mada_2_122	Mada_2_122	ITS2	ITS2Dec18	a_s0050	SE-Mada_2_122_S129_L001_R1_001	Madagascar	10.09.12	102.2	18.799999	Recrutementcommunautaire	n	Non	NA	NA	56.12	0.28999999	1.61	1.79	poidsnormal	normonutris	non-stunted	Non	12.39999962	Non	58.782917	119733	Fթminin	-1.4
SE-Mada_2_124_S138	222	19	2	26	0	0	NA	2	3	SE-Mada_2_124_S138	SE-Mada_2_124	Mada_2_124	ITS2	ITS2Dec18	a_s0051	SE-Mada_2_124_S138_L001_R1_001	Madagascar	26.09.12	104.9	14.6	Recrutementcommunautaire	n	Non	NA	NA	125.79	-1.59	-1.65	-1.71	poidsnormal	normonutris	non-stunted	Non	13.89999962	Non	57.928131	38078	Masculin	-0.86
SE-Mada_2_125_S137	111	31	2	55	0	0	NA	2	3	SE-Mada_2_125_S137	SE-Mada_2_125	Mada_2_125	ITS2	ITS2Dec18	a_s0050	SE-Mada_2_125_S137_L001_R1_001	Madagascar	07.12.14	85	12.1	Recrutementcommunautaire	n	Non	NA	NA	42.23	-0.61000001	0.91000003	0.67000002	poidsnormal	normonutris	non-stunted	Non	11.60000038	Non	31.791433	34398	Fթminin	-1.95
SE-Mada_2_126_S111	523	26	2	21	1	0	NA	2	64	SE-Mada_2_126_S111	SE-Mada_2_126	Mada_2_126	ITS2	ITS2Dec18	a_s0050	SE-Mada_2_126_S111_L001_R1_001	Madagascar	22.12.13	91	13.7	Recrutementcommunautaire	n	Non	1	6	59.82	-1.09	0.87	0.52999997	poidsnormal	malnutrischroniquemodere	stunted	Non	11.69999981	Non	43.98856	57269	Masculin	-2.48
AG-Mada_2_126_S4	523	26	2	21	1	0	NA	2	64	AG-Mada_2_126_S4	AG-Mada_2_126	Mada_2_126	ITS2	ITS2Dec18	a_s0055	AG-Mada_2_126_S4_L001_R1_001	Madagascar	22.12.13	91	13.7	Recrutementcommunautaire	n	Non	1	6	59.82	-1.09	0.87	0.52999997	poidsnormal	malnutrischroniquemodere	stunted	Non	11.69999981	Non	43.98856	10644	Masculin	-2.48
SE-Mada_2_127_S167	100	29	2	74	0	2	NA	2	64	SE-Mada_2_127_S167	SE-Mada_2_127	Mada_2_127	ITS2	ITS2Dec18	a_s0050	SE-Mada_2_127_S167_L001_R1_001	Madagascar	16.11.14	86.800003	9.6000004	Recrutementcommunautaire	n	Non	NA	NA	26.26	-3	-2.78	-3	malnutrisaiguemodere	normonutris	non-stunted	Non	12	Non	32.087318	36465	Masculin	-1.89
SE-Mada_2_128_S178	277	87	2	40	0	0	NA	3	62	SE-Mada_2_128_S178	SE-Mada_2_128	Mada_2_128	ITS2	ITS2Dec18	a_s0050	SE-Mada_2_128_S178_L001_R1_001	Madagascar	04.06.14	96	14.6	Recrutementcommunautaire	n	Non	NA	NA	25.9	0.25	0.34999999	0.34999999	poidsnormal	normonutris	non-stunted	Non	13.10000038	Non	37.511917	4190	Fթminin	-0.02
SE-Mada_2_130_S162	140	23	2	9	0	0	NA	2	3	SE-Mada_2_130_S162	SE-Mada_2_130	Mada_2_130	ITS2	ITS2Dec18	a_s0051	SE-Mada_2_130_S162_L001_R1_001	Madagascar	02.09.12	105	19.299999	Autre	n	Non	NA	NA	27.76	0.40000001	1.55	1.5599999	poidsnormal	normonutris	non-stunted	Non	14.5	Non	59.670578	40239	Masculin	-1.03
SE-Mada_2_131_S179	3587	32	2	154	1	2	NA	2	3	SE-Mada_2_131_S179	SE-Mada_2_131	Mada_2_131	ITS2	ITS2Dec18	a_s0050	SE-Mada_2_131_S179_L001_R1_001	Madagascar	08.12.13	94.199997	15	Autre	n	Non	NA	NA	25.86	-0.40000001	1.14	0.95999998	poidsnormal	normonutris	non-stunted	Non	12.80000019	Non	44.481705	204265	Masculin	-1.75
SE-Mada_2_132_S135	188	28	NA	121	0	2	NA	2	NA	SE-Mada_2_132_S135	SE-Mada_2_132	Mada_2_132	ITS2	ITS2Dec18	a_s0050	SE-Mada_2_132_S135_L001_R1_001	Madagascar	21.06.15	83.300003	10.7	Autre	n	Non	NA	NA	NA	-1.3	-0.44999999	-0.63	poidsnormal	normonutris	non-stunted	Non	10.89999962	Oui	25.347668	30905	Masculin	-1.59
SE-Mada_2_133_S105	NA	17	2	NA	0	NA	2	2	3	SE-Mada_2_133_S105	SE-Mada_2_133	Mada_2_133	ITS2	ITS2Dec18	a_s0050	SE-Mada_2_133_S105_L001_R1_001	Madagascar	21.03.15	84	10.6	Autre	n	Non	NA	NA	9.15	-1.37	-0.41	-0.56999999	poidsnormal	normonutris	non-stunted	Non	12.10000038	Non	29.095572	145025	Fթminin	-1.72
S0079-0195_S103	152	31	2	NA	0	0	NA	2	3	S0079-0195_S103	SE-Mada_2_134	Mada_2_134	ITS2	s0067	P0079ITS2_s0067	S0079-0195_S103_L001_R1_001	Madagascar	28.07.13	98.5	14.4	Recrutementcommunautaire	n	Non	NA	NA	16.89	-1.08	-0.38	-0.46000001	poidsnormal	normonutris	non-stunted	Non	13.19999981	Non	49.051517	31313	Masculin	-1.28
AD-Mada_2_135_S28	442	27	2	43	1	0	NA	2	3	AD-Mada_2_135_S28	AD-Mada_2_135	Mada_2_135	ITS2	ITS2Dec18	a_s0054	AD-Mada_2_135_S28_L001_R1_001	Madagascar	18.03.13	92.900002	13.8	Recrutementcommunautaire	n	Non	1	7	28.91	-1.73	0.55000001	0.20999999	poidsnormal	malnutrischroniquesevere	stunted	Non	11.89999962	Non	53.391197	195771	Masculin	-3.06
SE-Mada_2_135_S163	442	27	2	43	1	0	NA	2	3	SE-Mada_2_135_S163	SE-Mada_2_135	Mada_2_135	ITS2	ITS2Dec18	a_s0051	SE-Mada_2_135_S163_L001_R1_001	Madagascar	18.03.13	92.900002	13.8	Recrutementcommunautaire	n	Non	1	7	28.91	-1.73	0.55000001	0.20999999	poidsnormal	malnutrischroniquesevere	stunted	Non	11.89999962	Non	53.391197	359	Masculin	-3.06
AG-Mada_2_135_S45	442	27	2	43	1	0	NA	2	3	AG-Mada_2_135_S45	AG-Mada_2_135	Mada_2_135	ITS2	ITS2Dec18	a_s0055	AG-Mada_2_135_S45_L001_R1_001	Madagascar	18.03.13	92.900002	13.8	Recrutementcommunautaire	n	Non	1	7	28.91	-1.73	0.55000001	0.20999999	poidsnormal	malnutrischroniquesevere	stunted	Non	11.89999962	Non	53.391197	78933	Masculin	-3.06
SE-Mada_2_136_S157	595	21	2	80	1	2	NA	2	3	SE-Mada_2_136_S157	SE-Mada_2_136	Mada_2_136	ITS2	ITS2Dec18	a_s0051	SE-Mada_2_136_S157_L001_R1_001	Madagascar	27.05.13	88	14.1	Recrutementcommunautaire	n	Non	1	7	10.51	-1.48	2.01	1.55	poidsnormal	malnutrischroniquesevere	stunted	Non	12.39999962	Non	52.240524	28030	Masculin	-4.07
AD-Mada_2_136_S16	595	21	2	80	1	2	NA	2	3	AD-Mada_2_136_S16	AD-Mada_2_136	Mada_2_136	ITS2	ITS2Dec18	a_s0054	AD-Mada_2_136_S16_L001_R1_001	Madagascar	27.05.13	88	14.1	Recrutementcommunautaire	n	Non	1	7	10.51	-1.48	2.01	1.55	poidsnormal	malnutrischroniquesevere	stunted	Non	12.39999962	Non	52.240524	77364	Masculin	-4.07
AG-Mada_2_136_S63	595	21	2	80	1	2	NA	2	3	AG-Mada_2_136_S63	AG-Mada_2_136	Mada_2_136	ITS2	ITS2Dec18	a_s0055	AG-Mada_2_136_S63_L001_R1_001	Madagascar	27.05.13	88	14.1	Recrutementcommunautaire	n	Non	1	7	10.51	-1.48	2.01	1.55	poidsnormal	malnutrischroniquesevere	stunted	Non	12.39999962	Non	52.240524	16324	Masculin	-4.07
SE-Mada_2_137_S153	1298	17	2	147	1	2	NA	2	3	SE-Mada_2_137_S153	SE-Mada_2_137	Mada_2_137	ITS2	ITS2Dec18	a_s0050	SE-Mada_2_137_S153_L001_R1_001	Madagascar	18.01.13	98.199997	13	Recrutementcommunautaire	n	Non	NA	NA	40.44	-2.0999999	-1.34	-1.41	poidsnormal	normonutris	non-stunted	Non	12.30000019	Non	55.100765	105326	Fթminin	-1.88
SE-Mada_2_138_S173	NA	29	2	NA	0	0	NA	2	3	SE-Mada_2_138_S173	SE-Mada_2_138	Mada_2_138	ITS2	ITS2Dec18	a_s0050	SE-Mada_2_138_S173_L001_R1_001	Madagascar	05.06.13	99.5	12.9	Recrutementcommunautaire	n	Non	NA	NA	73.46	-1.84	-1.77	-1.78	poidsnormal	normonutris	non-stunted	Non	11.39999962	Non	50.563831	53502	Fթminin	-1.07
SE-Mada_2_139_S161	898	30	2	18	1	0	NA	2	3	SE-Mada_2_139_S161	SE-Mada_2_139	Mada_2_139	ITS2	ITS2Dec18	a_s0051	SE-Mada_2_139_S161_L001_R1_001	Madagascar	09.03.13	96.5	14	Recrutementcommunautaire	n	Non	1	NA	41.89	-1.64	-0.17	-0.37	poidsnormal	malnutrischroniquemodere	stunted	Non	11.69999981	Non	53.719959	51341	Masculin	-2.27
SE-Mada_2_143_S169	108	24	2	NA	0	0	NA	2	3	SE-Mada_2_143_S169	SE-Mada_2_143	Mada_2_143	ITS2	ITS2Dec18	a_s0051	SE-Mada_2_143_S169_L001_R1_001	Madagascar	02.04.13	98.199997	13.3	Recrutementcommunautaire	n	Non	NA	NA	43.41	-1.78	-1.09	-1.15	poidsnormal	normonutris	non-stunted	Non	10.80000019	Oui	52.996681	32786	Fթminin	-1.65
SE-Mada_2_144_S108	913	25	2	86	1	0	NA	2	3	SE-Mada_2_144_S108	SE-Mada_2_144	Mada_2_144	ITS2	ITS2Dec18	a_s0051	SE-Mada_2_144_S108_L001_R1_001	Madagascar	31.08.12	93	14	Recrutementcommunautaire	n	Non	1	1	39.29	-1.86	0.57999998	0.49000001	poidsnormal	malnutrischroniquesevere	stunted	Non	12.19999981	Non	59.966465	34804	Fթminin	-3.45
AD-Mada_2_144_S40	913	25	2	86	1	0	NA	2	3	AD-Mada_2_144_S40	AD-Mada_2_144	Mada_2_144	ITS2	ITS2Dec18	a_s0054	AD-Mada_2_144_S40_L001_R1_001	Madagascar	31.08.12	93	14	Recrutementcommunautaire	n	Non	1	1	39.29	-1.86	0.57999998	0.49000001	poidsnormal	malnutrischroniquesevere	stunted	Non	12.19999981	Non	59.966465	18288	Fթminin	-3.45
AG-Mada_2_144_S71	913	25	2	86	1	0	NA	2	3	AG-Mada_2_144_S71	AG-Mada_2_144	Mada_2_144	ITS2	ITS2Dec18	a_s0055	AG-Mada_2_144_S71_L001_R1_001	Madagascar	31.08.12	93	14	Recrutementcommunautaire	n	Non	1	1	39.29	-1.86	0.57999998	0.49000001	poidsnormal	malnutrischroniquesevere	stunted	Non	12.19999981	Non	59.966465	37211	Fթminin	-3.45
AG-Mada_2_145_S31	1544	26	2	151	1	0	2	2	3	AG-Mada_2_145_S31	AG-Mada_2_145	Mada_2_145	ITS2	ITS2Dec18	a_s0055	AG-Mada_2_145_S31_L001_R1_001	Madagascar	28.06.14	80.699997	12.2	Recrutementcommunautaire	n	Non	1	7	39.77	-1.21	2.1800001	1.75	poidsnormal	malnutrischroniquesevere	stunted	Non	13.19999981	Non	38.070816	83596	Fթminin	-4.04
SE-Mada_2_145_S122	1544	26	2	151	1	0	2	2	3	SE-Mada_2_145_S122	SE-Mada_2_145	Mada_2_145	ITS2	ITS2Dec18	a_s0051	SE-Mada_2_145_S122_L001_R1_001	Madagascar	28.06.14	80.699997	12.2	Recrutementcommunautaire	n	Non	1	7	39.77	-1.21	2.1800001	1.75	poidsnormal	malnutrischroniquesevere	stunted	Non	13.19999981	Non	38.070816	84975	Fթminin	-4.04
AD-Mada_2_145_S64	1544	26	2	151	1	0	2	2	3	AD-Mada_2_145_S64	AD-Mada_2_145	Mada_2_145	ITS2	ITS2Dec18	a_s0054	AD-Mada_2_145_S64_L001_R1_001	Madagascar	28.06.14	80.699997	12.2	Recrutementcommunautaire	n	Non	1	7	39.77	-1.21	2.1800001	1.75	poidsnormal	malnutrischroniquesevere	stunted	Non	13.19999981	Non	38.070816	111210	Fթminin	-4.04
AD-Mada_2_146_S62	NA	43	1	NA	NA	0	NA	3	78	AD-Mada_2_146_S62	AD-Mada_2_146	Mada_2_146	ITS2	ITS2Dec18	a_s0054	AD-Mada_2_146_S62_L001_R1_001	Madagascar	25.05.13	89	14	Recrutementcommunautaire	n	Non	7	7	32.19	-1.28	1.51	1.33	poidsnormal	malnutrischroniquesevere	stunted	Non	12	Non	51.385738	60139	Fթminin	-3.54
AG-Mada_2_146_S35	NA	43	1	NA	NA	0	NA	3	78	AG-Mada_2_146_S35	AG-Mada_2_146	Mada_2_146	ITS2	ITS2Dec18	a_s0055	AG-Mada_2_146_S35_L001_R1_001	Madagascar	25.05.13	89	14	Recrutementcommunautaire	n	Non	7	7	32.19	-1.28	1.51	1.33	poidsnormal	malnutrischroniquesevere	stunted	Non	12	Non	51.385738	26684	Fթminin	-3.54
SE-Mada_2_147_S172	189	25	2	33	0	0	NA	2	3	SE-Mada_2_147_S172	SE-Mada_2_147	Mada_2_147	ITS2	ITS2Dec18	a_s0051	SE-Mada_2_147_S172_L001_R1_001	Madagascar	07.11.12	101	16.200001	Recrutementcommunautaire	n	Non	NA	NA	58.36	-0.75	0.49000001	0.41999999	poidsnormal	normonutris	non-stunted	Non	12.19999981	Non	57.336357	20924	Masculin	-1.65
AG-Mada_2_148_S62	674	45	2	55	1	0	NA	3	3	AG-Mada_2_148_S62	AG-Mada_2_148	Mada_2_148	ITS2	ITS2Dec18	a_s0055	AG-Mada_2_148_S62_L001_R1_001	Madagascar	23.08.13	93.599998	14.3	Recrutementcommunautaire	n	Non	1	1	8.54	-0.88999999	0.72000003	0.60000002	poidsnormal	malnutrischroniquemodere	stunted	Non	11.60000038	Non	48.459743	18590	Fթminin	-2.17
AD-Mada_2_148_S48	674	45	2	55	1	0	NA	3	3	AD-Mada_2_148_S48	AD-Mada_2_148	Mada_2_148	ITS2	ITS2Dec18	a_s0054	AD-Mada_2_148_S48_L001_R1_001	Madagascar	23.08.13	93.599998	14.3	Recrutementcommunautaire	n	Non	1	1	8.54	-0.88999999	0.72000003	0.60000002	poidsnormal	malnutrischroniquemodere	stunted	Non	11.60000038	Non	48.459743	35198	Fթminin	-2.17
SE-Mada_2_148_S140	674	45	2	55	1	0	NA	3	3	SE-Mada_2_148_S140	SE-Mada_2_148	Mada_2_148	ITS2	ITS2Dec18	a_s0050	SE-Mada_2_148_S140_L001_R1_001	Madagascar	23.08.13	93.599998	14.3	Recrutementcommunautaire	n	Non	1	1	8.54	-0.88999999	0.72000003	0.60000002	poidsnormal	malnutrischroniquemodere	stunted	Non	11.60000038	Non	48.459743	9142	Fթminin	-2.17
SE-Mada_2_151_S114	857	34	2	49	1	0	NA	2	3	SE-Mada_2_151_S114	SE-Mada_2_151	Mada_2_151	ITS2	ITS2Dec18	a_s0050	SE-Mada_2_151_S114_L001_R1_001	Madagascar	08.07.14	88.099998	13.2	Recrutementcommunautaire	n	Non	NA	NA	40.73	-0.47999999	1.14	0.89999998	poidsnormal	normonutris	non-stunted	Non	12.5	Non	37.018772	78639	Fթminin	-1.99
S0079-0196_S104	NA	27	2	NA	NA	NA	NA	2	3	S0079-0196_S104	SE-Mada_2_152	Mada_2_152	ITS2	s0067	P0079ITS2_s0067	S0079-0196_S104_L001_R1_001	Madagascar	05.07.14	91.199997	13.1	Recrutementcommunautaire	n	Non	NA	NA	17.81	-0.86000001	0.15000001	-0.059999999	poidsnormal	normonutris	non-stunted	Non	11.80000019	Non	37.117401	52280	Masculin	-1.49
S0079-0197_S105	338	23	2	107	0	0	NA	2	73	S0079-0197_S105	SE-Mada_2_153	Mada_2_153	ITS2	s0067	P0079ITS2_s0067	S0079-0197_S105_L001_R1_001	Madagascar	07.04.13	90.099998	12.4	Recrutementcommunautaire	n	Non	NA	NA	24.44	-2.3199999	0.02	-0.23999999	poidsnormal	malnutrischroniquesevere	stunted	Non	11.60000038	Non	52.963802	48364	Fթminin	-3.45
SE-Mada_2_154_S145	155	26	2	NA	0	0	NA	2	3	SE-Mada_2_154_S145	SE-Mada_2_154	Mada_2_154	ITS2	ITS2Dec18	a_s0051	SE-Mada_2_154_S145_L001_R1_001	Madagascar	12.06.13	96.599998	14.2	Recrutementcommunautaire	n	Non	NA	NA	25.02	-1.28	-0.07	-0.22	poidsnormal	normonutris	non-stunted	Non	11.39999962	Non	50.20219	5684	Masculin	-1.86
SE-Mada_2_156_S104	388	43	2	40	0	0	NA	3	3	SE-Mada_2_156_S104	SE-Mada_2_156	Mada_2_156	ITS2	ITS2Dec18	a_s0050	SE-Mada_2_156_S104_L001_R1_001	Madagascar	14.12.12	100.5	15.2	Recrutementcommunautaire	n	Non	NA	NA	7.25	-1.16	-0.14	-0.23999999	poidsnormal	normonutris	non-stunted	Non	11.60000038	Non	56.119934	13934	Masculin	-1.63
SE-Mada_2_157_S175	179	29	2	31	0	0	NA	2	3	SE-Mada_2_157_S175	SE-Mada_2_157	Mada_2_157	ITS2	ITS2Dec18	a_s0051	SE-Mada_2_157_S175_L001_R1_001	Madagascar	10.11.14	85.699997	12	Recrutementcommunautaire	n	Non	NA	NA	30.19	-0.81	0.64999998	0.41	poidsnormal	normonutris	non-stunted	Non	10.80000019	Oui	33.007858	34107	Fթminin	-1.97
SE-Mada_2_159_S171	147	19	2	6	0	0	NA	2	3	SE-Mada_2_159_S171	SE-Mada_2_159	Mada_2_159	ITS2	ITS2Dec18	a_s0050	SE-Mada_2_159_S171_L001_R1_001	Madagascar	07.04.13	96.5	14.3	Recrutementcommunautaire	n	Non	NA	NA	36.52	-1.23	0.07	0.02	poidsnormal	malnutrischroniquemodere	stunted	Non	12.89999962	Non	52.963802	52	Fթminin	-2.02
SE-Mada_2_162_S174	109	21	2	40	0	0	NA	2	3	SE-Mada_2_162_S174	SE-Mada_2_162	Mada_2_162	ITS2	ITS2Dec18	a_s0050	SE-Mada_2_162_S174_L001_R1_001	Madagascar	21.04.13	105.1	17.200001	Recrutementcommunautaire	n	Non	NA	NA	40.91	0.02	0.23	0.22	poidsnormal	normonutris	non-stunted	Non	13.69999981	Non	52.832298	51945	Masculin	-0.21
S0079-0443_S215	100	42	2	23	0	0	NA	3	3	S0079-0443_S215	SE-Mada_2_163	Mada_2_163	ITS2	s0068	P0079ITS2_s0068	S0079-0443_S215_L001_R1_001	Madagascar	14.04.13	98.599998	14.8	Recrutementcommunautaire	n	Non	NA	NA	26.47	-0.99000001	-0.02	-0.02	poidsnormal	normonutris	non-stunted	Non	12.39999962	Non	53.062431	4118	Fթminin	-1.57
SE-Mada_2_164_S131	NA	20	2	NA	NA	NA	NA	2	3	SE-Mada_2_164_S131	SE-Mada_2_164	Mada_2_164	ITS2	ITS2Dec18	a_s0050	SE-Mada_2_164_S131_L001_R1_001	Madagascar	10.05.13	88.300003	13.4	Recrutementcommunautaire	n	Non	1	7	21.56	-1.87	1.37	0.87	poidsnormal	malnutrischroniquesevere	stunted	Non	12.60000038	Non	52.141895	49036	Masculin	-3.99
AD-Mada_2_164_S23	NA	20	2	NA	NA	NA	NA	2	3	AD-Mada_2_164_S23	AD-Mada_2_164	Mada_2_164	ITS2	ITS2Dec18	a_s0054	AD-Mada_2_164_S23_L001_R1_001	Madagascar	10.05.13	88.300003	13.4	Recrutementcommunautaire	n	Non	1	7	21.56	-1.87	1.37	0.87	poidsnormal	malnutrischroniquesevere	stunted	Non	12.60000038	Non	52.141895	40444	Masculin	-3.99
AG-Mada_2_164_S93	NA	20	2	NA	NA	NA	NA	2	3	AG-Mada_2_164_S93	AG-Mada_2_164	Mada_2_164	ITS2	ITS2Dec18	a_s0053	AG-Mada_2_164_S93_L001_R1_001	Madagascar	10.05.13	88.300003	13.4	Recrutementcommunautaire	n	Non	1	7	21.56	-1.87	1.37	0.87	poidsnormal	malnutrischroniquesevere	stunted	Non	12.60000038	Non	52.141895	45886	Masculin	-3.99
AD-Mada_2_165_S57	161	24	2	NA	0	0	NA	2	3	AD-Mada_2_165_S57	AD-Mada_2_165	Mada_2_165	ITS2	ITS2Dec18	a_s0054	AD-Mada_2_165_S57_L001_R1_001	Madagascar	14.03.13	85.699997	12.8	Recrutementcommunautaire	n	Non	6	7	12.88	-2.3599999	1.53	0.94	poidsnormal	malnutrischroniquesevere	stunted	Oui	10.39999962	Oui	54.015846	19491	Masculin	-4.75
AG-Mada_2_165_S80	161	24	2	NA	0	0	NA	2	3	AG-Mada_2_165_S80	AG-Mada_2_165	Mada_2_165	ITS2	ITS2Dec18	a_s0053	AG-Mada_2_165_S80_L001_R1_001	Madagascar	14.03.13	85.699997	12.8	Recrutementcommunautaire	n	Non	6	7	12.88	-2.3599999	1.53	0.94	poidsnormal	malnutrischroniquesevere	stunted	Oui	10.39999962	Oui	54.015846	83312	Masculin	-4.75
SE-Mada_2_165_S176	161	24	2	NA	0	0	NA	2	3	SE-Mada_2_165_S176	SE-Mada_2_165	Mada_2_165	ITS2	ITS2Dec18	a_s0050	SE-Mada_2_165_S176_L001_R1_001	Madagascar	14.03.13	85.699997	12.8	Recrutementcommunautaire	n	Non	6	7	12.88	-2.3599999	1.53	0.94	poidsnormal	malnutrischroniquesevere	stunted	Oui	10.39999962	Oui	54.015846	33885	Masculin	-4.75
SE-Mada_2_168_S118	303	28	2	75	0	0	NA	2	3	SE-Mada_2_168_S118	SE-Mada_2_168	Mada_2_168	ITS2	ITS2Dec18	a_s0051	SE-Mada_2_168_S118_L001_R1_001	Madagascar	24.05.14	91.400002	14	Recrutementcommunautaire	n	Non	NA	NA	11.24	-0.25	0.99000001	0.81999999	poidsnormal	normonutris	non-stunted	Non	11.80000019	Non	39.287239	29886	Fթminin	-1.49
SE-Mada_2_173_S115	926	25	2	101	0	0	NA	2	66	SE-Mada_2_173_S115	SE-Mada_2_173	Mada_2_173	ITS2	ITS2Dec18	a_s0050	SE-Mada_2_173_S115_L001_R1_001	Madagascar	26.06.14	89.5	14.3	Recrutementcommunautaire	n	Non	NA	NA	15.07	-0.20999999	1.7	1.38	poidsnormal	malnutrischroniquemodere	stunted	Oui	10.39999962	Oui	37.972187	107548	Masculin	-2.07
AD-Mada_2_177_S5	3399	15	1	124	1	2	NA	2	92	AD-Mada_2_177_S5	AD-Mada_2_177	Mada_2_177	ITS2	ITS2Dec18	a_s0054	AD-Mada_2_177_S5_L001_R1_001	Madagascar	22.11.14	80.099998	9.8999996	Recrutementcommunautaire	n	Non	7	7	26.52	-2.49	-0.01	-0.40000001	poidsnormal	malnutrischroniquesevere	stunted	Non	11.5	Non	33.665386	46887	Fթminin	-3.6
AD-Mada_2_178_S53	2359	17	2	56	1	0	NA	2	66	AD-Mada_2_178_S53	AD-Mada_2_178	Mada_2_178	ITS2	ITS2Dec18	a_s0054	AD-Mada_2_178_S53_L001_R1_001	Madagascar	29.07.14	83.800003	11.2	Recrutementcommunautaire	n	Non	2	7	16.64	-1.85	0.41999999	0.1	poidsnormal	malnutrischroniquesevere	stunted	Non	12.5	Non	37.479042	64260	Fթminin	-3.17
AG-Mada_2_178_S71	2359	17	2	56	1	0	NA	2	66	AG-Mada_2_178_S71	AG-Mada_2_178	Mada_2_178	ITS2	ITS2Dec18	a_s0053	AG-Mada_2_178_S71_L001_R1_001	Madagascar	29.07.14	83.800003	11.2	Recrutementcommunautaire	n	Non	2	7	16.64	-1.85	0.41999999	0.1	poidsnormal	malnutrischroniquesevere	stunted	Non	12.5	Non	37.479042	47640	Fթminin	-3.17
S0079-0198_S106	249	30	2	59	0	0	NA	2	3	S0079-0198_S106	SE-Mada_2_180	Mada_2_180	ITS2	s0067	P0079ITS2_s0067	S0079-0198_S106_L001_R1_001	Madagascar	20.11.12	99.599998	15.8	Recrutementcommunautaire	n	Non	NA	NA	86.31	-0.95999998	0.52999997	0.43000001	poidsnormal	normonutris	non-stunted	Non	11.89999962	Non	57.599369	28195	Masculin	-1.99
S003K-0441_S170	5552	27	2	155	1	2	NA	2	3	S003K-0441_S170	SE_Mada_2_181	SE_Mada_2_181	ITS2	ITS2Dec18	a_s0051	S003K-0441_S170_L001_R1_001	Madagascar	08.06.14	78	8.8000002	Recrutementcommunautaire	n	Non	NA	NA	8.78	-3.9400001	-0.69	-1.27	poidsnormal	malnutrischroniquesevere	stunted	Non	11.5	Non	39.385868	63451	Fթminin	-4.89
S0079-0442_S214	90	31	2	10	0	0	NA	2	3	S0079-0442_S214	SE-Mada_2_182	Mada_2_182	ITS2	s0068	P0079ITS2_s0068	S0079-0442_S214_L001_R1_001	Madagascar	11.03.14	96.199997	16.5	Recrutementcommunautaire	n	Non	NA	NA	32.62	0.72000003	1.65	1.62	poidsnormal	normonutris	non-stunted	Non	12.5	Non	41.950226	9840	Fթminin	-0.69
S0079-0199_S107	654	27	2	73	0	0	NA	2	3	S0079-0199_S107	SE-Mada_2_183	Mada_2_183	ITS2	s0067	P0079ITS2_s0067	S0079-0199_S107_L001_R1_001	Madagascar	13.11.14	86.099998	10.6	Recrutementcommunautaire	n	Non	NA	NA	24.19	-1.9299999	-0.92000002	-1.1	poidsnormal	malnutrischroniquemodere	stunted	Non	11	Non	33.829765	38655	Fթminin	-2
AD-Mada_2_186_S32	415	21	2	117	0	0	2	2	3	AD-Mada_2_186_S32	AD-Mada_2_186	Mada_2_186	ITS2	ITS2Dec18	a_s0054	AD-Mada_2_186_S32_L001_R1_001	Madagascar	27.08.13	91.699997	13.2	Recrutementcommunautaire	n	Non	1	7	22.5	-1.74	0.28999999	-0.079999998	poidsnormal	malnutrischroniquemodere	stunted	Non	12	Non	48.558372	65812	Masculin	-2.83
AG-Mada_2_186_S37	415	21	2	117	0	0	2	2	3	AG-Mada_2_186_S37	AG-Mada_2_186	Mada_2_186	ITS2	ITS2Dec18	a_s0055	AG-Mada_2_186_S37_L001_R1_001	Madagascar	27.08.13	91.699997	13.2	Recrutementcommunautaire	n	Non	1	7	22.5	-1.74	0.28999999	-0.079999998	poidsnormal	malnutrischroniquemodere	stunted	Non	12	Non	48.558372	60227	Masculin	-2.83
SE-Mada_2_187_S178	247	28	2	127	0	2	NA	2	3	SE-Mada_2_187_S178	SE-Mada_2_187	Mada_2_187	ITS2	ITS2Dec18	a_s0051	SE-Mada_2_187_S178_L001_R1_001	Madagascar	04.07.13	92.199997	12.8	Recrutementcommunautaire	n	Non	1	1	27.51	-1.89	-0.14	-0.34	poidsnormal	malnutrischroniquemodere	stunted	Non	12.19999981	Non	50.530952	24453	Fթminin	-2.73
AD-Mada_2_187_S2	247	28	2	127	0	2	NA	2	3	AD-Mada_2_187_S2	AD-Mada_2_187	Mada_2_187	ITS2	ITS2Dec18	a_s0054	AD-Mada_2_187_S2_L001_R1_001	Madagascar	04.07.13	92.199997	12.8	Recrutementcommunautaire	n	Non	1	1	27.51	-1.89	-0.14	-0.34	poidsnormal	malnutrischroniquemodere	stunted	Non	12.19999981	Non	50.530952	55245	Fթminin	-2.73
AG-Mada_2_187_S16	247	28	2	127	0	2	NA	2	3	AG-Mada_2_187_S16	AG-Mada_2_187	Mada_2_187	ITS2	ITS2Dec18	a_s0055	AG-Mada_2_187_S16_L001_R1_001	Madagascar	04.07.13	92.199997	12.8	Recrutementcommunautaire	n	Non	1	1	27.51	-1.89	-0.14	-0.34	poidsnormal	malnutrischroniquemodere	stunted	Non	12.19999981	Non	50.530952	22418	Fթminin	-2.73
SE-Mada_2_188_S113	198	35	2	54	0	0	NA	2	3	SE-Mada_2_188_S113	SE-Mada_2_188	Mada_2_188	ITS2	ITS2Dec18	a_s0051	SE-Mada_2_188_S113_L001_R1_001	Madagascar	26.10.12	109.3	24.5	Autre	n	Non	NA	NA	24.71	2.04	2.8	2.9200001	troplourdmodere	normonutris	non-stunted	Non	13.39999962	Non	57.96101	74610	Fթminin	0.21
AD-Mada_2_189_S42	1378	11	2	114	1	2	NA	2	3	AD-Mada_2_189_S42	AD-Mada_2_189	Mada_2_189	ITS2	ITS2Dec18	a_s0054	AD-Mada_2_189_S42_L001_R1_001	Madagascar	20.12.13	90.699997	13.3	Recrutementcommunautaire	n	Non	2	7	8.58	-1.4400001	0.61000001	0.23	poidsnormal	malnutrischroniquemodere	stunted	Oui	9.899999619	Oui	45.467995	98143	Masculin	-2.73
SE-Mada_2_189_S132	1378	11	2	114	1	2	NA	2	3	SE-Mada_2_189_S132	SE-Mada_2_189	Mada_2_189	ITS2	ITS2Dec18	a_s0051	SE-Mada_2_189_S132_L001_R1_001	Madagascar	20.12.13	90.699997	13.3	Recrutementcommunautaire	n	Non	2	7	8.58	-1.4400001	0.61000001	0.23	poidsnormal	malnutrischroniquemodere	stunted	Oui	9.899999619	Oui	45.467995	127057	Masculin	-2.73
AG-Mada_2_189_S74	1378	11	2	114	1	2	NA	2	3	AG-Mada_2_189_S74	AG-Mada_2_189	Mada_2_189	ITS2	ITS2Dec18	a_s0055	AG-Mada_2_189_S74_L001_R1_001	Madagascar	20.12.13	90.699997	13.3	Recrutementcommunautaire	n	Non	2	7	8.58	-1.4400001	0.61000001	0.23	poidsnormal	malnutrischroniquemodere	stunted	Oui	9.899999619	Oui	45.467995	24283	Masculin	-2.73
AD-Mada_2_191_S21	742	18	2	65	0	0	2	2	3	AD-Mada_2_191_S21	AD-Mada_2_191	Mada_2_191	ITS2	ITS2Dec18	a_s0054	AD-Mada_2_191_S21_L001_R1_001	Madagascar	09.01.14	92.300003	13.4	Recrutementcommunautaire	n	Non	3	7	20.19	-1.33	0.27000001	-0.02	poidsnormal	malnutrischroniquemodere	stunted	Non	11.80000019	Non	44.810467	86326	Masculin	-2.26
SE-Mada_2_191_S109	742	18	2	65	0	0	2	2	3	SE-Mada_2_191_S109	SE-Mada_2_191	Mada_2_191	ITS2	ITS2Dec18	a_s0051	SE-Mada_2_191_S109_L001_R1_001	Madagascar	09.01.14	92.300003	13.4	Recrutementcommunautaire	n	Non	3	7	20.19	-1.33	0.27000001	-0.02	poidsnormal	malnutrischroniquemodere	stunted	Non	11.80000019	Non	44.810467	15698	Masculin	-2.26
AG-Mada_2_191_S68	742	18	2	65	0	0	2	2	3	AG-Mada_2_191_S68	AG-Mada_2_191	Mada_2_191	ITS2	ITS2Dec18	a_s0055	AG-Mada_2_191_S68_L001_R1_001	Madagascar	09.01.14	92.300003	13.4	Recrutementcommunautaire	n	Non	3	7	20.19	-1.33	0.27000001	-0.02	poidsnormal	malnutrischroniquemodere	stunted	Non	11.80000019	Non	44.810467	14591	Masculin	-2.26
S003K-0528_S164	1584	26	1	148	0	0	NA	2	77	S003K-0528_S164	SE_Mada_2_193	SE_Mada_2_193	ITS2	ITS2Dec18	a_s0050	S003K-0528_S164_L001_R1_001	Madagascar	13.06.15	83.099998	11	Recrutementcommunautaire	n	Oui	NA	NA	5.84	-1.25	0.02	-0.23999999	poidsnormal	normonutris	non-stunted	Oui	8.600000381	Oui	26.85998	229	Masculin	-1.99
S0079-0200_S108	158	26	2	15	0	0	NA	2	3	S0079-0200_S108	SE-Mada_2_195	Mada_2_195	ITS2	s0067	P0079ITS2_s0067	S0079-0200_S108_L001_R1_001	Madagascar	07.08.15	79	9.8000002	Recrutementcommunautaire	n	Oui	1	7	50.09	-1.52	0.039999999	-0.25999999	poidsnormal	malnutrischroniquemodere	stunted	Non	11.80000019	Non	25.446297	18330	Fթminin	-2.42
AG-Mada_2_195_S76	158	26	2	15	0	0	NA	2	3	AG-Mada_2_195_S76	AG-Mada_2_195	Mada_2_195	ITS2	ITS2Dec18	a_s0053	AG-Mada_2_195_S76_L001_R1_001	Madagascar	07.08.15	79	9.8000002	Recrutementcommunautaire	n	Oui	1	7	50.09	-1.52	0.039999999	-0.25999999	poidsnormal	malnutrischroniquemodere	stunted	Non	11.80000019	Non	25.446297	30450	Fթminin	-2.42
AG-Mada_2_197_S41	3165	22	2	150	1	2	2	2	3	AG-Mada_2_197_S41	AG-Mada_2_197	Mada_2_197	ITS2	ITS2Dec18	a_s0055	AG-Mada_2_197_S41_L001_R1_001	Madagascar	14.03.15	79.199997	10.2	Recrutementcommunautaire	n	Non	1	1	17.92	-1.86	0.55000001	0.14	poidsnormal	malnutrischroniquesevere	stunted	Non	11.10000038	Non	30.443502	30697	Fթminin	-3.33
AD-Mada_2_197_S8	3165	22	2	150	1	2	2	2	3	AD-Mada_2_197_S8	AD-Mada_2_197	Mada_2_197	ITS2	ITS2Dec18	a_s0054	AD-Mada_2_197_S8_L001_R1_001	Madagascar	14.03.15	79.199997	10.2	Recrutementcommunautaire	n	Non	1	1	17.92	-1.86	0.55000001	0.14	poidsnormal	malnutrischroniquesevere	stunted	Non	11.10000038	Non	30.443502	43678	Fթminin	-3.33
SE-Mada_2_198_S179	477	18	2	43	1	0	NA	2	3	SE-Mada_2_198_S179	SE-Mada_2_198	Mada_2_198	ITS2	ITS2Dec18	a_s0051	SE-Mada_2_198_S179_L001_R1_001	Madagascar	28.03.13	90.400002	12.4	Recrutementcommunautaire	n	Non	1	4	12.21	-2.4200001	-0.050000001	-0.31	poidsnormal	malnutrischroniquesevere	stunted	Oui	10.30000019	Oui	54.443237	77570	Fթminin	-3.52
AG-Mada_2_198_S20	477	18	2	43	1	0	NA	2	3	AG-Mada_2_198_S20	AG-Mada_2_198	Mada_2_198	ITS2	ITS2Dec18	a_s0055	AG-Mada_2_198_S20_L001_R1_001	Madagascar	28.03.13	90.400002	12.4	Recrutementcommunautaire	n	Non	1	4	12.21	-2.4200001	-0.050000001	-0.31	poidsnormal	malnutrischroniquesevere	stunted	Oui	10.30000019	Oui	54.443237	40815	Fթminin	-3.52
AD-Mada_2_198_S63	477	18	2	43	1	0	NA	2	3	AD-Mada_2_198_S63	AD-Mada_2_198	Mada_2_198	ITS2	ITS2Dec18	a_s0054	AD-Mada_2_198_S63_L001_R1_001	Madagascar	28.03.13	90.400002	12.4	Recrutementcommunautaire	n	Non	1	4	12.21	-2.4200001	-0.050000001	-0.31	poidsnormal	malnutrischroniquesevere	stunted	Oui	10.30000019	Oui	54.443237	86138	Fթminin	-3.52
S0079-0201_S109	282	26	2	75	0	0	NA	2	3	S0079-0201_S109	SE-Mada_2_204	Mada_2_204	ITS2	s0067	P0079ITS2_s0067	S0079-0201_S109_L001_R1_001	Madagascar	01.05.15	88.5	12.9	Recrutementcommunautaire	n	Oui	NA	NA	25.65	0.11	0.69	0.55000001	poidsnormal	normonutris	non-stunted	Non	12.10000038	Non	30.048986	37536	Fթminin	-0.63
AD-Mada_2_206_S52	1841	26	2	131	0	0	NA	2	3	AD-Mada_2_206_S52	AD-Mada_2_206	Mada_2_206	ITS2	ITS2Dec18	a_s0054	AD-Mada_2_206_S52_L001_R1_001	Madagascar	17.09.13	91	11.6	Recrutementcommunautaire	n	Oui	NA	7	97.63	-2.8099999	-1.1	-1.5700001	poidsnormal	malnutrischroniquesevere	stunted	Oui	9.899999619	Oui	48.985764	14137	Masculin	-3.04
S003K-0377_S106	132	23	2	33	0	0	NA	2	3	S003K-0377_S106	SE_Mada_2_207	SE_Mada_2_207	ITS2	ITS2Dec18	a_s0051	S003K-0377_S106_L001_R1_001	Madagascar	24.03.13	98.400002	15.1	Recrutementcommunautaire	n	Non	NA	NA	21.36	-1.09	0.25999999	0.15000001	poidsnormal	normonutris	non-stunted	Non	12.69999981	Non	54.344608	121071	Masculin	-1.91
AG-Mada_2_208_S75	584	26	2	49	1	0	NA	2	3	AG-Mada_2_208_S75	AG-Mada_2_208	Mada_2_208	ITS2	ITS2Dec18	a_s0055	AG-Mada_2_208_S75_L001_R1_001	Madagascar	21.09.14	85.5	13.7	Recrutementcommunautaire	n	Non	7	7	12.28	-0.13	2.1800001	1.89	poidsnormal	malnutrischroniquemodere	stunted	Non	12.89999962	Non	36.394123	51992	Fթminin	-2.57
AD-Mada_2_208_S6	584	26	2	49	1	0	NA	2	3	AD-Mada_2_208_S6	AD-Mada_2_208	Mada_2_208	ITS2	ITS2Dec18	a_s0054	AD-Mada_2_208_S6_L001_R1_001	Madagascar	21.09.14	85.5	13.7	Recrutementcommunautaire	n	Non	7	7	12.28	-0.13	2.1800001	1.89	poidsnormal	malnutrischroniquemodere	stunted	Non	12.89999962	Non	36.394123	16350	Fթminin	-2.57
SE-Mada_2_208_S127	584	26	2	49	1	0	NA	2	3	SE-Mada_2_208_S127	SE-Mada_2_208	Mada_2_208	ITS2	ITS2Dec18	a_s0051	SE-Mada_2_208_S127_L001_R1_001	Madagascar	21.09.14	85.5	13.7	Recrutementcommunautaire	n	Non	7	7	12.28	-0.13	2.1800001	1.89	poidsnormal	malnutrischroniquemodere	stunted	Non	12.89999962	Non	36.394123	2534	Fթminin	-2.57
AD-Mada_2_210_S29	NA	21	2	NA	NA	NA	NA	2	73	AD-Mada_2_210_S29	AD-Mada_2_210	Mada_2_210	ITS2	ITS2Dec18	a_s0054	AD-Mada_2_210_S29_L001_R1_001	Madagascar	26.02.15	83	12.7	Recrutementcommunautaire	n	Non	1	1	10.5	-0.63	1.96	1.5	poidsnormal	malnutrischroniquemodere	stunted	Non	10.80000019	Oui	32.120197	97076	Masculin	-2.98
AG-Mada_2_210_S69	NA	21	2	NA	NA	NA	NA	2	73	AG-Mada_2_210_S69	AG-Mada_2_210	Mada_2_210	ITS2	ITS2Dec18	a_s0055	AG-Mada_2_210_S69_L001_R1_001	Madagascar	26.02.15	83	12.7	Recrutementcommunautaire	n	Non	1	1	10.5	-0.63	1.96	1.5	poidsnormal	malnutrischroniquemodere	stunted	Non	10.80000019	Oui	32.120197	18634	Masculin	-2.98
AG-Mada_2_211_S82	567	29	2	51	1	2	2	2	3	AG-Mada_2_211_S82	AG-Mada_2_211	Mada_2_211	ITS2	ITS2Dec18	a_s0053	AG-Mada_2_211_S82_L001_R1_001	Madagascar	06.10.14	86.5	11.7	Recrutementcommunautaire	n	Non	1	5	4.61	-1.77	0.050000001	-0.36000001	poidsnormal	malnutrischroniquemodere	stunted	Oui	8.5	Oui	36.821514	9773	Masculin	-2.7
AD-Mada_2_211_S22	567	29	2	51	1	2	2	2	3	AD-Mada_2_211_S22	AD-Mada_2_211	Mada_2_211	ITS2	ITS2Dec18	a_s0054	AD-Mada_2_211_S22_L001_R1_001	Madagascar	06.10.14	86.5	11.7	Recrutementcommunautaire	n	Non	1	5	4.61	-1.77	0.050000001	-0.36000001	poidsnormal	malnutrischroniquemodere	stunted	Oui	8.5	Oui	36.821514	73063	Masculin	-2.7
S0079-0202_S110	567	29	2	51	1	2	2	2	3	S0079-0202_S110	SE-Mada_2_211	Mada_2_211	ITS2	s0067	P0079ITS2_s0067	S0079-0202_S110_L001_R1_001	Madagascar	06.10.14	86.5	11.7	Recrutementcommunautaire	n	Non	1	5	4.61	-1.77	0.050000001	-0.36000001	poidsnormal	malnutrischroniquemodere	stunted	Oui	8.5	Oui	36.821514	11896	Masculin	-2.7
S0079-0203_S111	1157	24	2	55	1	0	NA	2	3	S0079-0203_S111	SE-Mada_2_212	Mada_2_212	ITS2	s0067	P0079ITS2_s0067	S0079-0203_S111_L001_R1_001	Madagascar	05.08.15	84	10.4	Recrutementcommunautaire	n	Non	NA	NA	15.13	-1.75	-0.99000001	-1.17	poidsnormal	normonutris	non-stunted	Oui	10.10000038	Oui	26.958609	26194	Masculin	-1.73
SE-Mada_2_213_S187	165	30	2	47	0	0	NA	2	3	SE-Mada_2_213_S187	SE-Mada_2_213	Mada_2_213	ITS2	ITS2Dec18	a_s0051	SE-Mada_2_213_S187_L001_R1_001	Madagascar	26.08.14	92.400002	13.7	Recrutementcommunautaire	n	Non	NA	NA	6.62	-0.55000001	0.40000001	0.23	poidsnormal	normonutris	non-stunted	Non	11.19999981	Non	37.774929	114745	Masculin	-1.28
S0079-0204_S112	1511	27	2	70	1	2	NA	2	3	S0079-0204_S112	SE-Mada_2_214	Mada_2_214	ITS2	s0067	P0079ITS2_s0067	S0079-0204_S112_L001_R1_001	Madagascar	06.08.15	83	11.4	Recrutementcommunautaire	n	Non	NA	NA	5.75	-0.46000001	0.68000001	0.49000001	poidsnormal	normonutris	non-stunted	Oui	10.30000019	Oui	26.827103	8882	Fթminin	-1.53
AG-Mada_2_215_S88	NA	46	2	NA	NA	NA	2	3	62	AG-Mada_2_215_S88	AG-Mada_2_215	Mada_2_215	ITS2	ITS2Dec18	a_s0053	AG-Mada_2_215_S88_L001_R1_001	Madagascar	05.01.15	81.300003	9.8000002	Recrutementcommunautaire	n	Non	4	7	6.64	-2.6900001	-0.47	-0.80000001	poidsnormal	malnutrischroniquesevere	stunted	Non	11.19999981	Non	34.618797	58062	Fթminin	-3.41
S0079-0205_S113	NA	46	2	NA	NA	NA	2	3	62	S0079-0205_S113	SE-Mada_2_215	Mada_2_215	ITS2	s0067	P0079ITS2_s0067	S0079-0205_S113_L001_R1_001	Madagascar	05.01.15	81.300003	9.8000002	Recrutementcommunautaire	n	Non	4	7	6.64	-2.6900001	-0.47	-0.80000001	poidsnormal	malnutrischroniquesevere	stunted	Non	11.19999981	Non	34.618797	73080	Fթminin	-3.41
AD-Mada_2_215_S12	NA	46	2	NA	NA	NA	2	3	62	AD-Mada_2_215_S12	AD-Mada_2_215	Mada_2_215	ITS2	ITS2Dec18	a_s0054	AD-Mada_2_215_S12_L001_R1_001	Madagascar	05.01.15	81.300003	9.8000002	Recrutementcommunautaire	n	Non	4	7	6.64	-2.6900001	-0.47	-0.80000001	poidsnormal	malnutrischroniquesevere	stunted	Non	11.19999981	Non	34.618797	38565	Fթminin	-3.41
SE-Mada_2_216_S98	479	24	2	115	0	0	NA	2	3	SE-Mada_2_216_S98	SE-Mada_2_216	Mada_2_216	ITS2	ITS2Dec18	a_s0051	SE-Mada_2_216_S98_L001_R1_001	Madagascar	26.08.15	82.900002	11	Recrutementcommunautaire	n	Non	NA	NA	22.41	-0.80000001	0.30000001	0.12	poidsnormal	normonutris	non-stunted	Non	11.30000019	Non	27.188744	158778	Fթminin	-1.64
SE-Mada_2_218_S153	437	23	2	38	0	0	NA	2	3	SE-Mada_2_218_S153	SE-Mada_2_218	Mada_2_218	ITS2	ITS2Dec18	a_s0051	SE-Mada_2_218_S153_L001_R1_001	Madagascar	11.01.14	95.5	14.6	Recrutementcommunautaire	n	Non	NA	NA	18.4	-0.61000001	0.50999999	0.44999999	poidsnormal	normonutris	non-stunted	Non	12	Non	46.88168	106901	Fթminin	-1.54
AD-Mada_2_219_S20	310	25	2	35	0	0	NA	2	3	AD-Mada_2_219_S20	AD-Mada_2_219	Mada_2_219	ITS2	ITS2Dec18	a_s0054	AD-Mada_2_219_S20_L001_R1_001	Madagascar	05.12.14	85	12.5	Recrutementcommunautaire	n	Non	1	6	62.91	-0.75999999	1.3200001	1.02	poidsnormal	malnutrischroniquemodere	stunted	Non	11.39999962	Non	35.572212	58822	Fթminin	-2.58
SE-Mada_2_219_S105	310	25	2	35	0	0	NA	2	3	SE-Mada_2_219_S105	SE-Mada_2_219	Mada_2_219	ITS2	ITS2Dec18	a_s0051	SE-Mada_2_219_S105_L001_R1_001	Madagascar	05.12.14	85	12.5	Recrutementcommunautaire	n	Non	1	6	62.91	-0.75999999	1.3200001	1.02	poidsnormal	malnutrischroniquemodere	stunted	Non	11.39999962	Non	35.572212	117542	Fթminin	-2.58
AG-Mada_2_219_S83	310	25	2	35	0	0	NA	2	3	AG-Mada_2_219_S83	AG-Mada_2_219	Mada_2_219	ITS2	ITS2Dec18	a_s0053	AG-Mada_2_219_S83_L001_R1_001	Madagascar	05.12.14	85	12.5	Recrutementcommunautaire	n	Non	1	6	62.91	-0.75999999	1.3200001	1.02	poidsnormal	malnutrischroniquemodere	stunted	Non	11.39999962	Non	35.572212	182186	Fթminin	-2.58
AG-Mada_2_221_S29	782	20	2	59	1	0	NA	2	3	AG-Mada_2_221_S29	AG-Mada_2_221	Mada_2_221	ITS2	ITS2Dec18	a_s0055	AG-Mada_2_221_S29_L001_R1_001	Madagascar	10.11.15	78	10	Recrutementcommunautaire	n	Non	3	5	11.73	-1.2	0.55000001	0.19	poidsnormal	malnutrischroniquemodere	stunted	Oui	10.5	Oui	24.394253	14137	Fթminin	-2.49
AD-Mada_2_221_S65	782	20	2	59	1	0	NA	2	3	AD-Mada_2_221_S65	AD-Mada_2_221	Mada_2_221	ITS2	ITS2Dec18	a_s0054	AD-Mada_2_221_S65_L001_R1_001	Madagascar	10.11.15	78	10	Recrutementcommunautaire	n	Non	3	5	11.73	-1.2	0.55000001	0.19	poidsnormal	malnutrischroniquemodere	stunted	Oui	10.5	Oui	24.394253	61756	Fթminin	-2.49
S0079-0206_S114	251	34.29999924	2	40	0	0	NA	2	3	S0079-0206_S114	SE-Mada_2_224	Mada_2_224	ITS2	s0067	P0079ITS2_s0067	S0079-0206_S114_L001_R1_001	Madagascar	15.08.15	85.800003	12.4	Recrutementcommunautaire	n	Non	NA	NA	36.37	-0.31	0.95999998	0.75	poidsnormal	normonutris	non-stunted	Non	12.5	Non	30.936647	4799	Fթminin	-1.57
S0079-0207_S115	1224	29.79999924	NA	139	1	2	NA	2	NA	S0079-0207_S115	SE-Mada_2_225	Mada_2_225	ITS2	s0067	P0079ITS2_s0067	S0079-0207_S115_L001_R1_001	Madagascar	06.03.16	75	8.3999996	Recrutementcommunautaire	n	Non	2	7	NA	-2.6700001	-0.58999997	-1.13	poidsnormal	malnutrischroniquesevere	stunted	NA	NA	NA	24.229872	2906	Fթminin	-3.37
S0079-0056_S56	1224	29.79999924	NA	139	1	2	NA	2	NA	S0079-0056_S56	AD-Mada_2_225	Mada_2_225	ITS2	s0069	P0079ITS2_s0069	S0079-0056_S56_L001_R1_001	Madagascar	06.03.16	75	8.3999996	Recrutementcommunautaire	n	Non	2	7	NA	-2.6700001	-0.58999997	-1.13	poidsnormal	malnutrischroniquesevere	stunted	NA	NA	NA	24.229872	1866	Fթminin	-3.37
S0079-0208_S116	591	19.20000076	2	28	1	0	NA	2	3	S0079-0208_S116	SE-Mada_2_226	Mada_2_226	ITS2	s0067	P0079ITS2_s0067	S0079-0208_S116_L001_R1_001	Madagascar	04.06.15	86.5	10.8	Recrutementcommunautaire	n	Non	NA	NA	16.53	-1.67	-0.82999998	-0.98000002	poidsnormal	normonutris	non-stunted	Non	10.80000019	Oui	32.909229	41581	Fթminin	-1.74
AG-Mada_2_227_S52	186	19	2	NA	0	0	NA	2	3	AG-Mada_2_227_S52	AG-Mada_2_227	Mada_2_227	ITS2	ITS2Dec18	a_s0055	AG-Mada_2_227_S52_L001_R1_001	Madagascar	13.08.13	90	11.4	Recrutementcommunautaire	n	Non	1	3	110.19	-3.1300001	-1	-1.5599999	poidsnormal	malnutrischroniquesevere	stunted	Non	11.19999981	Non	51.780254	36572	Masculin	-3.56
AD-Mada_2_227_S49	186	19	2	NA	0	0	NA	2	3	AD-Mada_2_227_S49	AD-Mada_2_227	Mada_2_227	ITS2	ITS2Dec18	a_s0054	AD-Mada_2_227_S49_L001_R1_001	Madagascar	13.08.13	90	11.4	Recrutementcommunautaire	n	Non	1	3	110.19	-3.1300001	-1	-1.5599999	poidsnormal	malnutrischroniquesevere	stunted	Non	11.19999981	Non	51.780254	15876	Masculin	-3.56
S0079-0209_S117	110	26.70000076	2	15	0	0	NA	2	3	S0079-0209_S117	SE-Mada_2_229	Mada_2_229	ITS2	s0067	P0079ITS2_s0067	S0079-0209_S117_L001_R1_001	Madagascar	14.03.15	87.300003	11.9	Recrutementcommunautaire	n	Non	NA	NA	39.19	-1.1799999	0.16	-0.07	poidsnormal	normonutris	non-stunted	Non	12.30000019	Non	35.736595	16259	Fթminin	-1.99
S0079-0210_S118	524	42.5	2	99	0	2	NA	2	3	S0079-0210_S118	SE-Mada_2_230	Mada_2_230	ITS2	s0067	P0079ITS2_s0067	S0079-0210_S118_L001_R1_001	Madagascar	28.02.15	86.199997	11.2	Recrutementcommunautaire	n	Non	NA	NA	37.27	-2.0999999	-0.41999999	-0.82999998	poidsnormal	malnutrischroniquemodere	stunted	Non	11.30000019	Non	36.426998	10406	Masculin	-2.73
S0079-0211_S119	1757	7.800000191	2	147	1	2	NA	2	3	S0079-0211_S119	SE-Mada_2_231	Mada_2_231	ITS2	s0067	P0079ITS2_s0067	S0079-0211_S119_L001_R1_001	Madagascar	31.01.16	72.900002	8.8999996	Recrutementcommunautaire	n	Oui	1	NA	6.24	-2.3099999	0.77999997	0.02	poidsnormal	malnutrischroniquesevere	stunted	Non	11	Non	25.117533	17026	Fթminin	-4.2
S0079-0212_S120	593	24.5	2	67	0	0	NA	2	3	S0079-0212_S120	SE-Mada_2_232	Mada_2_232	ITS2	s0067	P0079ITS2_s0067	S0079-0212_S120_L001_R1_001	Madagascar	06.03.14	95.599998	13.7	Recrutementcommunautaire	n	Non	NA	NA	19.19	-1.17	-0.2	-0.28	poidsnormal	normonutris	non-stunted	Non	11.19999981	Non	47.86797	4468	Fթminin	-1.64
S0079-0213_S121	1276	19.10000038	1	50	1	0	NA	2	92	S0079-0213_S121	SE-Mada_2_233	Mada_2_233	ITS2	s0067	P0079ITS2_s0067	S0079-0213_S121_L001_R1_001	Madagascar	11.08.13	98	15	Recrutementcommunautaire	n	Non	NA	NA	62	-1.03	0.23999999	0.23999999	poidsnormal	normonutris	non-stunted	Non	11.19999981	Non	55.035015	15927	Fթminin	-1.91
S0079-0214_S122	679	26	2	80	1	2	NA	2	3	S0079-0214_S122	SE-Mada_2_234	Mada_2_234	ITS2	s0067	P0079ITS2_s0067	S0079-0214_S122_L001_R1_001	Madagascar	27.01.13	103.9	16.799999	Recrutementcommunautaire	n	Non	NA	NA	5.85	-0.44	0.2	0.25	poidsnormal	normonutris	non-stunted	Non	11.60000038	Non	58.289772	16744	Fթminin	-0.98
S0079-0215_S123	241	28.89999962	2	76	0	0	NA	2	3	S0079-0215_S123	SE-Mada_2_235	Mada_2_235	ITS2	s0067	P0079ITS2_s0067	S0079-0215_S123_L001_R1_001	Madagascar	23.06.13	102.4	16.200001	Recrutementcommunautaire	n	Non	NA	NA	64.58	-0.68000001	0.17	0.11	poidsnormal	normonutris	non-stunted	Non	11.5	Non	56.284313	8046	Masculin	-1.23
S0079-0217_S125	NA	19.70000076	2	NA	0	NA	NA	2	3	S0079-0217_S125	SE-Mada_2_237	Mada_2_237	ITS2	s0067	P0079ITS2_s0067	S0079-0217_S125_L001_R1_001	Madagascar	01.03.15	83	9.8999996	Autre	n	Non	7	7	20.92	-2.79	-0.81999999	-1.11	poidsnormal	malnutrischroniquesevere	stunted	Oui	10.30000019	Oui	36.394123	1210	Fթminin	-3.22
S0079-0219_S127	7527	17.39999962	2	107	1	2	2	2	3	S0079-0219_S127	SE-Mada_2_239	Mada_2_239	ITS2	s0067	P0079ITS2_s0067	S0079-0219_S127_L001_R1_001	Madagascar	31.12.14	85.5	11.9	Recrutementcommunautaire	n	Non	NA	NA	3.88	-1.77	0.58999997	0.11	poidsnormal	malnutrischroniquesevere	stunted	Oui	8.600000381	Oui	38.465332	24456	Masculin	-3.19
S0079-0220_S128	814	9.399999619	1	114	1	2	2	2	101	S0079-0220_S128	SE-Mada_2_240	Mada_2_240	ITS2	s0067	P0079ITS2_s0067	S0079-0220_S128_L001_R1_001	Madagascar	20.01.15	85.400002	11.7	Autre	n	Non	1	1	125.31	-1.86	0.38999999	-0.07	poidsnormal	malnutrischroniquesevere	stunted	Non	11.60000038	Non	37.807804	57	Masculin	-3.13
S0079-0057_S57	814	9.399999619	1	114	1	2	2	2	101	S0079-0057_S57	AD-Mada_2_240	Mada_2_240	ITS2	s0069	P0079ITS2_s0069	S0079-0057_S57_L001_R1_001	Madagascar	20.01.15	85.400002	11.7	Autre	n	Non	1	1	125.31	-1.86	0.38999999	-0.07	poidsnormal	malnutrischroniquesevere	stunted	Non	11.60000038	Non	37.807804	826	Masculin	-3.13
AG-Mada_2_242_S9	NA	NA	2	NA	NA	NA	NA	NA	NA	AG-Mada_2_242_S9	AG-Mada_2_242	Mada_2_242	ITS2	ITS2Dec18	a_s0055	AG-Mada_2_242_S9_L001_R1_001	Madagascar	03.09.13	90.300003	12.2	Recrutementcommunautaire	n	Non	3	7	20.94	-2.3099999	-0.20999999	-0.47	poidsnormal	malnutrischroniquesevere	stunted	Non	12.5	Non	51.089851	1753	Fթminin	-3.22
AD-Mada_2_242_S25	NA	NA	2	NA	NA	NA	NA	NA	NA	AD-Mada_2_242_S25	AD-Mada_2_242	Mada_2_242	ITS2	ITS2Dec18	a_s0054	AD-Mada_2_242_S25_L001_R1_001	Madagascar	03.09.13	90.300003	12.2	Recrutementcommunautaire	n	Non	3	7	20.94	-2.3099999	-0.20999999	-0.47	poidsnormal	malnutrischroniquesevere	stunted	Non	12.5	Non	51.089851	66573	Fթminin	-3.22
S0079-0454_S226	841	27	2	114	0	0	NA	2	3	S0079-0454_S226	SE-Mada_2_243	Mada_2_243	ITS2	s0068	P0079ITS2_s0068	S0079-0454_S226_L001_R1_001	Madagascar	13.01.14	95.300003	13.6	Recrutementcommunautaire	n	Oui	NA	NA	66.96	-1.36	-0.31	-0.47999999	poidsnormal	normonutris	non-stunted	Oui	9.699999809	Oui	46.750172	12922	Masculin	-1.77
S0079-0058_S58	234	12.39999962	2	129	0	2	2	2	66	S0079-0058_S58	AD-Mada_2_244	Mada_2_244	ITS2	s0069	P0079ITS2_s0069	S0079-0058_S58_L001_R1_001	Madagascar	15.03.15	83.5	10.2	Autre	n	Non	1	6	14.25	-2.49	-0.61000001	-0.88999999	poidsnormal	malnutrischroniquesevere	stunted	Non	11.89999962	Non	36.032482	502	Fթminin	-3.04
S0079-0456_S228	NA	22.60000038	2	NA	0	NA	2	2	3	S0079-0456_S228	AG-Mada_2_245	Mada_2_245	ITS2	s0068	P0079ITS2_s0068	S0079-0456_S228_L001_R1_001	Madagascar	07.10.15	81.5	11.5	Recrutementcommunautaire	n	Non	2	7	19.1	-0.73000002	1.24	0.94	poidsnormal	malnutrischroniquemodere	stunted	Non	12.19999981	Non	29.424335	827	Fթminin	-2.5
S0079-0059_S59	NA	22.60000038	2	NA	0	NA	2	2	3	S0079-0059_S59	AD-Mada_2_245	Mada_2_245	ITS2	s0069	P0079ITS2_s0069	S0079-0059_S59_L001_R1_001	Madagascar	07.10.15	81.5	11.5	Recrutementcommunautaire	n	Non	2	7	19.1	-0.73000002	1.24	0.94	poidsnormal	malnutrischroniquemodere	stunted	Non	12.19999981	Non	29.424335	212	Fթminin	-2.5
S0079-0060_S60	445	38.09999847	2	82	0	0	NA	2	3	S0079-0060_S60	AD-Mada_2_246	Mada_2_246	ITS2	s0069	P0079ITS2_s0069	S0079-0060_S60_L001_R1_001	Madagascar	02.05.15	82	11.1	Recrutementcommunautaire	n	Non	7	7	33.06	-1.63	0.79000002	0.44	poidsnormal	malnutrischroniquesevere	stunted	Non	12.19999981	Non	34.618797	1115	Fթminin	-3.23
S0079-0224_S132	445	38.09999847	2	82	0	0	NA	2	3	S0079-0224_S132	SE-Mada_2_246	Mada_2_246	ITS2	s0067	P0079ITS2_s0067	S0079-0224_S132_L001_R1_001	Madagascar	02.05.15	82	11.1	Recrutementcommunautaire	n	Non	7	7	33.06	-1.63	0.79000002	0.44	poidsnormal	malnutrischroniquesevere	stunted	Non	12.19999981	Non	34.618797	10515	Fթminin	-3.23
S0079-0225_S133	390	17.79999924	2	86	0	0	NA	2	3	S0079-0225_S133	SE-Mada_2_247	Mada_2_247	ITS2	s0067	P0079ITS2_s0067	S0079-0225_S133_L001_R1_001	Madagascar	04.02.16	81	10	Recrutementcommunautaire	n	Non	NA	NA	8.64	-1.36	-0.31	-0.5	poidsnormal	normonutris	non-stunted	Non	11.19999981	Non	25.479174	20636	Fթminin	-1.82
SE-Mada_1_001_S70	1760	18.20000076	2	81	1	0	NA	2	3	SE-Mada_1_001_S70	SE-Mada_1_001	Mada_1_001	ITS2	ITS2Dec18	a_s0051	SE-Mada_1_001_S70_L001_R1_001	Madagascar	21.11.13	90.5	11.9	Recrutementcommunautaire	n	Non	NA	NA	24.74	-1.62	-0.88	-1.12	poidsnormal	normonutris	non-stunted	Non	12.60000038	Non	36.75576	143366	Masculin	-1.62
SE-Mada_1_002_S81	270	18.73999977	NA	6	0	0	NA	2	NA	SE-Mada_1_002_S81	SE-Mada_1_002	Mada_1_002	ITS2	ITS2Dec18	a_s0051	SE-Mada_1_002_S81_L001_R1_001	Madagascar	21.03.14	85	11	Recrutementcommunautaire	n	Oui	NA	NA	NA	-1.51	-0.18000001	-0.40000001	poidsnormal	malnutrischroniquemodere	stunted	NA	NA	NA	32.8106	72539	Fթminin	-2.13
SE-Mada_1_004_S67	278	24.62000084	2	17	0	0	NA	2	3	SE-Mada_1_004_S67	SE-Mada_1_004	Mada_1_004	ITS2	ITS2Dec18	a_s0051	SE-Mada_1_004_S67_L001_R1_001	Madagascar	03.04.13	95.199997	12.8	Recrutementcommunautaire	n	Non	NA	NA	11.59	-1.38	-0.91000003	-0.97000003	poidsnormal	normonutris	non-stunted	Non	12.39999962	Non	43.98856	113047	Fթminin	-1.23
AD-Mada_1_005_S220	601	19.87999916	2	89	0	0	NA	2	3	AD-Mada_1_005_S220	AD-Mada_1_005	Mada_1_005	ITS2	ITS2Dec18	a_s0055	AD-Mada_1_005_S220_L001_R1_001	Madagascar	23.07.14	84.300003	10.9	Recrutementcommunautaire	n	Non	4	7	36.63	-1.5599999	-0.41	-0.66000003	poidsnormal	malnutrischroniquemodere	stunted	Non	11.89999962	Non	28.799685	78174	Masculin	-2.02
AG-Mada_1_005_S268	601	19.87999916	2	89	0	0	NA	2	3	AG-Mada_1_005_S268	AG-Mada_1_005	Mada_1_005	ITS2	ITS2Dec18	a_s0055	AG-Mada_1_005_S268_L001_R1_001	Madagascar	23.07.14	84.300003	10.9	Recrutementcommunautaire	n	Non	4	7	36.63	-1.5599999	-0.41	-0.66000003	poidsnormal	malnutrischroniquemodere	stunted	Non	11.89999962	Non	28.799685	48986	Masculin	-2.02
SE-Mada_1_005_S14	601	19.87999916	2	89	0	0	NA	2	3	SE-Mada_1_005_S14	SE-Mada_1_005	Mada_1_005	ITS2	ITS2Dec18	a_s0051	SE-Mada_1_005_S14_L001_R1_001	Madagascar	23.07.14	84.300003	10.9	Recrutementcommunautaire	n	Non	4	7	36.63	-1.5599999	-0.41	-0.66000003	poidsnormal	malnutrischroniquemodere	stunted	Non	11.89999962	Non	28.799685	49	Masculin	-2.02
SE-Mada_1_006_S77	NA	NA	2	NA	NA	NA	NA	NA	NA	SE-Mada_1_006_S77	SE-Mada_1_006	Mada_1_006	ITS2	ITS2Dec18	a_s0051	SE-Mada_1_006_S77_L001_R1_001	Madagascar	12.08.12	94	13.4	Recrutementcommunautaire	n	Non	NA	NA	38.85	-1.66	-0.059999999	-0.2	poidsnormal	malnutrischroniquemodere	stunted	Non	11.60000038	Non	52.141895	2408	Fթminin	-2.49
SE-Mada_1_007_S76	276	20.01000023	2	33	0	0	NA	2	3	SE-Mada_1_007_S76	SE-Mada_1_007	Mada_1_007	ITS2	ITS2Dec18	a_s0051	SE-Mada_1_007_S76_L001_R1_001	Madagascar	30.11.12	95	13.1	Recrutementcommunautaire	n	Non	NA	NA	44.22	-1.88	-0.64999998	-0.88999999	poidsnormal	malnutrischroniquemodere	stunted	Non	11.39999962	Non	49.610416	7581	Masculin	-2.17
SE-Mada_1_008_S88	NA	22.17000008	2	NA	0	0	NA	2	3	SE-Mada_1_008_S88	SE-Mada_1_008	Mada_1_008	ITS2	ITS2Dec18	a_s0051	SE-Mada_1_008_S88_L001_R1_001	Madagascar	03.11.14	84.400002	11	Recrutementcommunautaire	n	Non	NA	NA	14.28	-1.01	-0.44	-0.56999999	poidsnormal	normonutris	non-stunted	Oui	9.699999809	Oui	24.953152	3742	Masculin	-1.14
SE-Mada_1_009_S75	142	19.39999962	2	NA	0	0	2	2	3	SE-Mada_1_009_S75	SE-Mada_1_009	Mada_1_009	ITS2	ITS2Dec18	a_s0051	SE-Mada_1_009_S75_L001_R1_001	Madagascar	04.03.13	93.5	14.1	Recrutementcommunautaire	n	Oui	NA	NA	93.89	-0.93000001	0.57999998	0.34999999	poidsnormal	normonutris	non-stunted	Non	11.69999981	Non	44.97485	162627	Masculin	-1.99
AD-Mada_1_011_S224	370	25.11000061	1	82	0	0	NA	2	89	AD-Mada_1_011_S224	AD-Mada_1_011	Mada_1_011	ITS2	ITS2Dec18	a_s0055	AD-Mada_1_011_S224_L001_R1_001	Madagascar	14.03.14	82.5	9.8999996	Recrutementcommunautaire	n	Non	1	5	16.05	-2.8499999	-0.97000003	-1.4	poidsnormal	malnutrischroniquesevere	stunted	Oui	9.100000381	Oui	33.237991	57129	Masculin	-3.28
S0079-0460_S232	370	25.11000061	1	82	0	0	NA	2	89	S0079-0460_S232	AG-Mada_1_011	Mada_1_011	ITS2	s0068	P0079ITS2_s0068	S0079-0460_S232_L001_R1_001	Madagascar	14.03.14	82.5	9.8999996	Recrutementcommunautaire	n	Non	1	5	16.05	-2.8499999	-0.97000003	-1.4	poidsnormal	malnutrischroniquesevere	stunted	Oui	9.100000381	Oui	33.237991	1470	Masculin	-3.28
AD-Mada_1_012_S222	NA	19.65999985	2	NA	NA	NA	2	2	3	AD-Mada_1_012_S222	AD-Mada_1_012	Mada_1_012	ITS2	ITS2Dec18	a_s0055	AD-Mada_1_012_S222_L001_R1_001	Madagascar	14.03.14	82.900002	11.2	Recrutementcommunautaire	n	Non	4	7	11.99	-1.8	0.47999999	0.029999999	poidsnormal	malnutrischroniquesevere	stunted	Oui	10.69999981	Oui	33.237991	28465	Masculin	-3.17
SE-Mada_1_012_S16	NA	19.65999985	2	NA	NA	NA	2	2	3	SE-Mada_1_012_S16	SE-Mada_1_012	Mada_1_012	ITS2	ITS2Dec18	a_s0051	SE-Mada_1_012_S16_L001_R1_001	Madagascar	14.03.14	82.900002	11.2	Recrutementcommunautaire	n	Non	4	7	11.99	-1.8	0.47999999	0.029999999	poidsnormal	malnutrischroniquesevere	stunted	Oui	10.69999981	Oui	33.237991	4590	Masculin	-3.17
AG-Mada_1_012_S270	NA	19.65999985	2	NA	NA	NA	2	2	3	AG-Mada_1_012_S270	AG-Mada_1_012	Mada_1_012	ITS2	ITS2Dec18	a_s0055	AG-Mada_1_012_S270_L001_R1_001	Madagascar	14.03.14	82.900002	11.2	Recrutementcommunautaire	n	Non	4	7	11.99	-1.8	0.47999999	0.029999999	poidsnormal	malnutrischroniquesevere	stunted	Oui	10.69999981	Oui	33.237991	135317	Masculin	-3.17
SE-Mada_1_013_S66	1237	20.35000038	2	34	1	0	NA	2	3	SE-Mada_1_013_S66	SE-Mada_1_013	Mada_1_013	ITS2	ITS2Dec18	a_s0051	SE-Mada_1_013_S66_L001_R1_001	Madagascar	27.07.12	89	11.6	Recrutementcommunautaire	n	Non	NA	NA	66.8	-2.8199999	-0.43000001	-0.75999999	poidsnormal	malnutrischroniquesevere	stunted	Oui	8.899999619	Oui	52.63504	97139	Fթminin	-3.66
SE-Mada_1_014_S89	NA	23.82999992	2	NA	NA	NA	2	2	3	SE-Mada_1_014_S89	SE-Mada_1_014	Mada_1_014	ITS2	ITS2Dec18	a_s0051	SE-Mada_1_014_S89_L001_R1_001	Madagascar	14.01.12	97	13	Recrutementcommunautaire	n	Non	2	7	10.72	-2.5899999	-1.13	-1.42	poidsnormal	malnutrischroniquemodere	stunted	Oui	10.5	Oui	59.703457	22781	Masculin	-2.77
AG-Mada_1_014_S266	NA	23.82999992	2	NA	NA	NA	2	2	3	AG-Mada_1_014_S266	AG-Mada_1_014	Mada_1_014	ITS2	ITS2Dec18	a_s0055	AG-Mada_1_014_S266_L001_R1_001	Madagascar	14.01.12	97	13	Recrutementcommunautaire	n	Non	2	7	10.72	-2.5899999	-1.13	-1.42	poidsnormal	malnutrischroniquemodere	stunted	Oui	10.5	Oui	59.703457	104824	Masculin	-2.77
AD-Mada_1_014_S223	NA	23.82999992	2	NA	NA	NA	2	2	3	AD-Mada_1_014_S223	AD-Mada_1_014	Mada_1_014	ITS2	ITS2Dec18	a_s0055	AD-Mada_1_014_S223_L001_R1_001	Madagascar	14.01.12	97	13	Recrutementcommunautaire	n	Non	2	7	10.72	-2.5899999	-1.13	-1.42	poidsnormal	malnutrischroniquemodere	stunted	Oui	10.5	Oui	59.703457	5739	Masculin	-2.77
AD-Mada_1_015_S218	710	19.75	2	47	0	0	2	2	3	AD-Mada_1_015_S218	AD-Mada_1_015	Mada_1_015	ITS2	ITS2Dec18	a_s0055	AD-Mada_1_015_S218_L001_R1_001	Madagascar	15.01.12	93.699997	13.8	Recrutementcommunautaire	n	Non	NA	8	15.2	-2.1300001	0.38999999	0.039999999	poidsnormal	malnutrischroniquesevere	stunted	Non	11.69999981	Non	59.670578	60677	Masculin	-3.48
SE-Mada_1_015_S8	710	19.75	2	47	0	0	2	2	3	SE-Mada_1_015_S8	SE-Mada_1_015	Mada_1_015	ITS2	ITS2Dec18	a_s0051	SE-Mada_1_015_S8_L001_R1_001	Madagascar	15.01.12	93.699997	13.8	Recrutementcommunautaire	n	Non	NA	8	15.2	-2.1300001	0.38999999	0.039999999	poidsnormal	malnutrischroniquesevere	stunted	Non	11.69999981	Non	59.670578	34774	Masculin	-3.48
SE-Mada_1_020_S52	NA	NA	2	NA	NA	NA	NA	NA	NA	SE-Mada_1_020_S52	SE-Mada_1_020	Mada_1_020	ITS2	ITS2Dec18	a_s0051	SE-Mada_1_020_S52_L001_R1_001	Madagascar	30.10.14	78	8.8000002	Recrutementcommunautaire	n	Oui	5	7	96.48	-2.5599999	-0.93000001	-1.27	poidsnormal	malnutrischroniquemodere	stunted	Oui	10.69999981	Oui	26.169577	4846	Fթminin	-2.88
AG-Mada_1_020_S271	NA	NA	2	NA	NA	NA	NA	NA	NA	AG-Mada_1_020_S271	AG-Mada_1_020	Mada_1_020	ITS2	ITS2Dec18	a_s0055	AG-Mada_1_020_S271_L001_R1_001	Madagascar	30.10.14	78	8.8000002	Recrutementcommunautaire	n	Oui	5	7	96.48	-2.5599999	-0.93000001	-1.27	poidsnormal	malnutrischroniquemodere	stunted	Oui	10.69999981	Oui	26.169577	11649	Fթminin	-2.88
AD-Mada_1_020_S221	NA	NA	2	NA	NA	NA	NA	NA	NA	AD-Mada_1_020_S221	AD-Mada_1_020	Mada_1_020	ITS2	ITS2Dec18	a_s0055	AD-Mada_1_020_S221_L001_R1_001	Madagascar	30.10.14	78	8.8000002	Recrutementcommunautaire	n	Oui	5	7	96.48	-2.5599999	-0.93000001	-1.27	poidsnormal	malnutrischroniquemodere	stunted	Oui	10.69999981	Oui	26.169577	53376	Fթminin	-2.88
AG-Mada_1_022_S274	190	15.84000015	2	27	0	0	NA	2	3	AG-Mada_1_022_S274	AG-Mada_1_022	Mada_1_022	ITS2	ITS2Dec18	a_s0055	AG-Mada_1_022_S274_L001_R1_001	Madagascar	03.10.13	85.5	9.8000002	Recrutementcommunautaire	n	Non	1	6	15.73	-3.1600001	-1.62	-1.87	poidsnormal	malnutrischroniquesevere	stunted	Non	10.80000019	Oui	39.484497	92110	Fթminin	-3.01
AD-Mada_1_022_S225	190	15.84000015	2	27	0	0	NA	2	3	AD-Mada_1_022_S225	AD-Mada_1_022	Mada_1_022	ITS2	ITS2Dec18	a_s0055	AD-Mada_1_022_S225_L001_R1_001	Madagascar	03.10.13	85.5	9.8000002	Recrutementcommunautaire	n	Non	1	6	15.73	-3.1600001	-1.62	-1.87	poidsnormal	malnutrischroniquesevere	stunted	Non	10.80000019	Oui	39.484497	6230	Fթminin	-3.01
SE-Mada_1_024_S73	195	23.79000092	2	NA	0	0	NA	2	99	SE-Mada_1_024_S73	SE-Mada_1_024	Mada_1_024	ITS2	ITS2Dec18	a_s0051	SE-Mada_1_024_S73_L001_R1_001	Madagascar	28.02.13	95.900002	13	Recrutementcommunautaire	n	Non	NA	NA	80.25	-1.72	-1.02	-1.1799999	poidsnormal	normonutris	non-stunted	Non	11	Non	46.651543	11070	Masculin	-1.61
SE-Mada_1_025_S49	910	23.70999908	1	109	1	2	2	2	75	SE-Mada_1_025_S49	SE-Mada_1_025	Mada_1_025	ITS2	ITS2Dec18	a_s0051	SE-Mada_1_025_S49_L001_R1_001	Madagascar	15.02.12	101	14.2	Recrutementcommunautaire	n	Non	NA	NA	57.02	-1.7	-0.97000003	-0.99000001	poidsnormal	normonutris	non-stunted	Non	12.19999981	Non	59.111679	24475	Fթminin	-1.68
AG-Mada_1_026_S82	479	16.10000038	2	21	0	0	2	2	73	AG-Mada_1_026_S82	AG-Mada_1_026	Mada_1_026	ITS2	ITS2Dec18	a_s0055	AG-Mada_1_026_S82_L001_R1_001	Madagascar	31.07.14	85	11.3	Recrutementcommunautaire	n	Non	NA	NA	13.09	-1.35	-0.13	-0.40000001	poidsnormal	normonutris	non-stunted	Oui	9.100000381	Oui	29.687346	47782	Masculin	-1.98
SE-Mada_1_026_S40	479	16.10000038	2	21	0	0	2	2	73	SE-Mada_1_026_S40	SE-Mada_1_026	Mada_1_026	ITS2	ITS2Dec18	a_s0051	SE-Mada_1_026_S40_L001_R1_001	Madagascar	31.07.14	85	11.3	Recrutementcommunautaire	n	Non	NA	NA	13.09	-1.35	-0.13	-0.40000001	poidsnormal	normonutris	non-stunted	Oui	9.100000381	Oui	29.687346	73224	Masculin	-1.98
AD-Mada_1_026_S19	479	16.10000038	2	21	0	0	2	2	73	AD-Mada_1_026_S19	AD-Mada_1_026	Mada_1_026	ITS2	ITS2Dec18	a_s0054	AD-Mada_1_026_S19_L001_R1_001	Madagascar	31.07.14	85	11.3	Recrutementcommunautaire	n	Non	NA	NA	13.09	-1.35	-0.13	-0.40000001	poidsnormal	normonutris	non-stunted	Oui	9.100000381	Oui	29.687346	16559	Masculin	-1.98
AG-Mada_1_027_S267	1044	16.76000023	NA	45	1	0	NA	2	NA	AG-Mada_1_027_S267	AG-Mada_1_027	Mada_1_027	ITS2	ITS2Dec18	a_s0055	AG-Mada_1_027_S267_L001_R1_001	Madagascar	04.02.14	84.300003	10.6	Recrutementcommunautaire	n	Non	2	5	3.98	-2.48	-0.57999998	-1.01	poidsnormal	malnutrischroniquesevere	stunted	Oui	6.800000191	Oui	35.506462	93103	Masculin	-3.11
SE-Mada_1_027_S10	1044	16.76000023	NA	45	1	0	NA	2	NA	SE-Mada_1_027_S10	SE-Mada_1_027	Mada_1_027	ITS2	ITS2Dec18	a_s0051	SE-Mada_1_027_S10_L001_R1_001	Madagascar	04.02.14	84.300003	10.6	Recrutementcommunautaire	n	Non	2	5	3.98	-2.48	-0.57999998	-1.01	poidsnormal	malnutrischroniquesevere	stunted	Oui	6.800000191	Oui	35.506462	56561	Masculin	-3.11
AD-Mada_1_027_S219	1044	16.76000023	NA	45	1	0	NA	2	NA	AD-Mada_1_027_S219	AD-Mada_1_027	Mada_1_027	ITS2	ITS2Dec18	a_s0055	AD-Mada_1_027_S219_L001_R1_001	Madagascar	04.02.14	84.300003	10.6	Recrutementcommunautaire	n	Non	2	5	3.98	-2.48	-0.57999998	-1.01	poidsnormal	malnutrischroniquesevere	stunted	Oui	6.800000191	Oui	35.506462	64536	Masculin	-3.11
SE-Mada_1_028_S87	880	20.89999962	2	58	1	0	2	2	64	SE-Mada_1_028_S87	SE-Mada_1_028	Mada_1_028	ITS2	ITS2Dec18	a_s0051	SE-Mada_1_028_S87_L001_R1_001	Madagascar	04.12.13	92.5	12.9	Recrutementcommunautaire	n	Oui	NA	NA	32.55	-0.72000003	-0.23	-0.31	poidsnormal	normonutris	non-stunted	Non	10.89999962	Oui	37.544792	40339	Fթminin	-0.93
SE-Mada_1_029_S35	1029	19.70000076	NA	63	1	0	2	2	NA	SE-Mada_1_029_S35	SE-Mada_1_029	Mada_1_029	ITS2	ITS2Dec18	a_s0051	SE-Mada_1_029_S35_L001_R1_001	Madagascar	27.10.14	79.5	10.9	Recrutementcommunautaire	n	Non	1	7	8.97	-1.41	1.03	0.46000001	poidsnormal	malnutrischroniquesevere	stunted	Non	10.80000019	Oui	27.484631	48397	Masculin	-3.22
AG-Mada_1_029_S67	1029	19.70000076	NA	63	1	0	2	2	NA	AG-Mada_1_029_S67	AG-Mada_1_029	Mada_1_029	ITS2	ITS2Dec18	a_s0055	AG-Mada_1_029_S67_L001_R1_001	Madagascar	27.10.14	79.5	10.9	Recrutementcommunautaire	n	Non	1	7	8.97	-1.41	1.03	0.46000001	poidsnormal	malnutrischroniquesevere	stunted	Non	10.80000019	Oui	27.484631	11203	Masculin	-3.22
AD-Mada_1_029_S46	1029	19.70000076	NA	63	1	0	2	2	NA	AD-Mada_1_029_S46	AD-Mada_1_029	Mada_1_029	ITS2	ITS2Dec18	a_s0054	AD-Mada_1_029_S46_L001_R1_001	Madagascar	27.10.14	79.5	10.9	Recrutementcommunautaire	n	Non	1	7	8.97	-1.41	1.03	0.46000001	poidsnormal	malnutrischroniquesevere	stunted	Non	10.80000019	Oui	27.484631	85861	Masculin	-3.22
SE-Mada_1_031_S57	NA	NA	NA	NA	NA	NA	NA	NA	NA	SE-Mada_1_031_S57	SE-Mada_1_031	Mada_1_031	ITS2	ITS2Dec18	a_s0051	SE-Mada_1_031_S57_L001_R1_001	Madagascar	23.04.13	88.599998	12.2	Recrutementcommunautaire	n	Non	NA	NA	93.47	-2.1600001	0.13	-0.36000001	poidsnormal	malnutrischroniquesevere	stunted	Non	12.5	Non	45.632378	72607	Masculin	-3.26
SE-Mada_1_032_S65	1189	21.97999954	NA	111	1	2	NA	2	NA	SE-Mada_1_032_S65	SE-Mada_1_032	Mada_1_032	ITS2	ITS2Dec18	a_s0051	SE-Mada_1_032_S65_L001_R1_001	Madagascar	08.09.13	91.400002	12.2	Recrutementcommunautaire	n	Non	NA	NA	57.27	-1.79	-0.72000003	-1.01	poidsnormal	malnutrischroniquemodere	stunted	Non	12.10000038	Non	41.09544	11477	Masculin	-2.01
SE-Mada_1_033_S71	243	12.47000027	2	57	0	2	NA	2	62	SE-Mada_1_033_S71	SE-Mada_1_033	Mada_1_033	ITS2	ITS2Dec18	a_s0051	SE-Mada_1_033_S71_L001_R1_001	Madagascar	08.03.14	84	10.6	Recrutementcommunautaire	n	Non	1	7	28.79	-2.0899999	-0.30000001	-0.56999999	poidsnormal	malnutrischroniquemodere	stunted	Non	12.5	Non	35.276325	31774	Fթminin	-2.79
AD-Mada_1_033_S35	243	12.47000027	2	57	0	2	NA	2	62	AD-Mada_1_033_S35	AD-Mada_1_033	Mada_1_033	ITS2	ITS2Dec18	a_s0054	AD-Mada_1_033_S35_L001_R1_001	Madagascar	08.03.14	84	10.6	Recrutementcommunautaire	n	Non	1	7	28.79	-2.0899999	-0.30000001	-0.56999999	poidsnormal	malnutrischroniquemodere	stunted	Non	12.5	Non	35.276325	92101	Fթminin	-2.79
AG-Mada_1_033_S33	243	12.47000027	2	57	0	2	NA	2	62	AG-Mada_1_033_S33	AG-Mada_1_033	Mada_1_033	ITS2	ITS2Dec18	a_s0055	AG-Mada_1_033_S33_L001_R1_001	Madagascar	08.03.14	84	10.6	Recrutementcommunautaire	n	Non	1	7	28.79	-2.0899999	-0.30000001	-0.56999999	poidsnormal	malnutrischroniquemodere	stunted	Non	12.5	Non	35.276325	68132	Fթminin	-2.79
SE-Mada_1_034_S64	363	21.54999924	2	31	0	0	NA	2	3	SE-Mada_1_034_S64	SE-Mada_1_034	Mada_1_034	ITS2	ITS2Dec18	a_s0051	SE-Mada_1_034_S64_L001_R1_001	Madagascar	06.10.12	96.300003	13.9	Recrutementcommunautaire	n	Oui	NA	NA	47.91	-1.4	-0.18000001	-0.25999999	poidsnormal	malnutrischroniquemodere	stunted	Non	11.69999981	Non	52.306274	16246	Fթminin	-2
AG-Mada_1_035_S64	703	18.40999985	2	19	1	0	NA	2	62	AG-Mada_1_035_S64	AG-Mada_1_035	Mada_1_035	ITS2	ITS2Dec18	a_s0055	AG-Mada_1_035_S64_L001_R1_001	Madagascar	15.04.14	82.400002	10.6	Recrutementcommunautaire	n	Non	1	7	31.98	-2.3399999	-0.039999999	-0.51999998	poidsnormal	malnutrischroniquesevere	stunted	Oui	10.39999962	Oui	34.027023	15032	Masculin	-3.43
SE-Mada_1_036_S47	313	20.62999916	2	31	0	0	NA	2	3	SE-Mada_1_036_S47	SE-Mada_1_036	Mada_1_036	ITS2	ITS2Dec18	a_s0051	SE-Mada_1_036_S47_L001_R1_001	Madagascar	23.07.14	88.199997	11.7	Recrutementcommunautaire	n	Non	NA	NA	18.74	-1.1799999	-0.61000001	-0.79000002	poidsnormal	normonutris	non-stunted	Non	12.30000019	Non	30.805141	12026	Masculin	-1.26
SE-Mada_1_037_S63	1600	28.28000069	2	72	1	2	NA	2	3	SE-Mada_1_037_S63	SE-Mada_1_037	Mada_1_037	ITS2	ITS2Dec18	a_s0051	SE-Mada_1_037_S63_L001_R1_001	Madagascar	12.03.12	95.699997	14.5	Recrutementcommunautaire	n	Non	NA	NA	7.02	-1.72	0.47	0.23	poidsnormal	malnutrischroniquesevere	stunted	Non	11.60000038	Non	59.177433	45575	Masculin	-3
SE-Mada_1_038_S28	582	27.59000015	2	50	1	0	NA	2	3	SE-Mada_1_038_S28	SE-Mada_1_038	Mada_1_038	ITS2	ITS2Dec18	a_s0051	SE-Mada_1_038_S28_L001_R1_001	Madagascar	14.06.12	99	13.8	Recrutementcommunautaire	n	Oui	NA	NA	46.02	-1.72	-0.85000002	-0.88999999	poidsnormal	normonutris	non-stunted	Non	12.39999962	Non	56.087055	81197	Fթminin	-1.8
SE-Mada_1_039_S48	723	27.70999908	2	NA	1	0	2	2	3	SE-Mada_1_039_S48	SE-Mada_1_039	Mada_1_039	ITS2	ITS2Dec18	a_s0051	SE-Mada_1_039_S48_L001_R1_001	Madagascar	04.07.12	99.5	14.7	Recrutementcommunautaire	n	Non	NA	NA	4.69	-1.37	-0.30000001	-0.43000001	poidsnormal	normonutris	non-stunted	Oui	10.60000038	Oui	55.495281	521	Masculin	-1.79
SE-Mada_1_040_S78	1217	13.78999996	2	128	0	0	NA	2	62	SE-Mada_1_040_S78	SE-Mada_1_040	Mada_1_040	ITS2	ITS2Dec18	a_s0051	SE-Mada_1_040_S78_L001_R1_001	Madagascar	24.08.14	92.300003	12.4	Recrutementcommunautaire	n	Non	NA	NA	6.48	-0.57999998	-1.0700001	-1	poidsnormal	normonutris	non-stunted	Non	11.30000019	Non	29.818851	26176	Masculin	0.14
SE-Mada_1_041_S12	4527	14.75	2	59	1	0	NA	2	3	SE-Mada_1_041_S12	SE-Mada_1_041	Mada_1_041	ITS2	ITS2Dec18	a_s0051	SE-Mada_1_041_S12_L001_R1_001	Madagascar	18.10.14	87.5	10.6	Recrutementcommunautaire	n	Non	NA	NA	66.14	-1.71	-1.8	-1.88	poidsnormal	normonutris	non-stunted	Non	12.39999962	Non	28.010653	44808	Masculin	-0.89
SE-Mada_1_044_S46	205	18.98999977	2	21	0	0	2	2	3	SE-Mada_1_044_S46	SE-Mada_1_044	Mada_1_044	ITS2	ITS2Dec18	a_s0051	SE-Mada_1_044_S46_L001_R1_001	Madagascar	04.02.14	90	12.2	Recrutementcommunautaire	n	Non	NA	NA	6.69	-1.4	-0.43000001	-0.69	poidsnormal	normonutris	non-stunted	Non	11.39999962	Non	36.591381	65181	Masculin	-1.73
AG-Mada_1_045_S10	371	18.32999992	2	83	0	2	NA	2	3	AG-Mada_1_045_S10	AG-Mada_1_045	Mada_1_045	ITS2	ITS2Dec18	a_s0055	AG-Mada_1_045_S10_L001_R1_001	Madagascar	26.09.14	80.400002	10.8	Recrutementcommunautaire	n	Non	2	7	7.04	-1.1900001	0.82999998	0.50999999	poidsnormal	malnutrischroniquemodere	stunted	Non	11.69999981	Non	28.898314	51415	Fթminin	-2.71
SE-Mada_1_045_S74	371	18.32999992	2	83	0	2	NA	2	3	SE-Mada_1_045_S74	SE-Mada_1_045	Mada_1_045	ITS2	ITS2Dec18	a_s0051	SE-Mada_1_045_S74_L001_R1_001	Madagascar	26.09.14	80.400002	10.8	Recrutementcommunautaire	n	Non	2	7	7.04	-1.1900001	0.82999998	0.50999999	poidsnormal	malnutrischroniquemodere	stunted	Non	11.69999981	Non	28.898314	45183	Fթminin	-2.71
SE-Mada_1_046_S58	2000	24.40999985	2	84	1	2	2	2	3	SE-Mada_1_046_S58	SE-Mada_1_046	Mada_1_046	ITS2	ITS2Dec18	a_s0051	SE-Mada_1_046_S58_L001_R1_001	Madagascar	02.05.14	82.5	10.6	Recrutementcommunautaire	n	Non	1	6	1.27	-2.3299999	-0.07	-0.55000001	poidsnormal	malnutrischroniquesevere	stunted	Non	12.10000038	Non	33.928394	4	Masculin	-3.38
AG-Mada_1_046_S65	2000	24.40999985	2	84	1	2	2	2	3	AG-Mada_1_046_S65	AG-Mada_1_046	Mada_1_046	ITS2	ITS2Dec18	a_s0055	AG-Mada_1_046_S65_L001_R1_001	Madagascar	02.05.14	82.5	10.6	Recrutementcommunautaire	n	Non	1	6	1.27	-2.3299999	-0.07	-0.55000001	poidsnormal	malnutrischroniquesevere	stunted	Non	12.10000038	Non	33.928394	22369	Masculin	-3.38
S0079-0459_S231	2000	24.40999985	2	84	1	2	2	2	3	S0079-0459_S231	AD-Mada_1_046	Mada_1_046	ITS2	s0068	P0079ITS2_s0068	S0079-0459_S231_L001_R1_001	Madagascar	02.05.14	82.5	10.6	Recrutementcommunautaire	n	Non	1	6	1.27	-2.3299999	-0.07	-0.55000001	poidsnormal	malnutrischroniquesevere	stunted	Non	12.10000038	Non	33.928394	1888	Masculin	-3.38
SE-Mada_1_047_S22	204	25.45000076	2	11	0	0	NA	2	3	SE-Mada_1_047_S22	SE-Mada_1_047	Mada_1_047	ITS2	ITS2Dec18	a_s0051	SE-Mada_1_047_S22_L001_R1_001	Madagascar	15.03.12	96.699997	14.3	Recrutementcommunautaire	n	Non	NA	NA	25.69	-1.67	0.01	-0.02	poidsnormal	malnutrischroniquemodere	stunted	Non	11.39999962	Non	59.374691	84815	Fթminin	-2.62
SE-Mada_1_049_S62	1774	19.57999992	2	104	1	2	2	2	3	SE-Mada_1_049_S62	SE-Mada_1_049	Mada_1_049	ITS2	ITS2Dec18	a_s0051	SE-Mada_1_049_S62_L001_R1_001	Madagascar	25.07.14	84.5	11.1	Recrutementcommunautaire	n	Non	NA	NA	36.87	-1.24	0.039999999	-0.17	poidsnormal	normonutris	non-stunted	Non	11.80000019	Non	31.166782	47530	Fթminin	-1.97
SE-Mada_1_052_S34	1822	26.09000015	2	22	1	0	NA	2	3	SE-Mada_1_052_S34	SE-Mada_1_052	Mada_1_052	ITS2	ITS2Dec18	a_s0051	SE-Mada_1_052_S34_L001_R1_001	Madagascar	01.07.12	93.300003	12.5	Recrutementcommunautaire	n	Non	2	5	NA	-2.47	-0.63999999	-0.83999997	poidsnormal	malnutrischroniquesevere	stunted	Non	11.5	Non	56.05418	1067	Fթminin	-3.04
AG-Mada_1_052_S90	1822	26.09000015	2	22	1	0	NA	2	3	AG-Mada_1_052_S90	AG-Mada_1_052	Mada_1_052	ITS2	ITS2Dec18	a_s0053	AG-Mada_1_052_S90_L001_R1_001	Madagascar	01.07.12	93.300003	12.5	Recrutementcommunautaire	n	Non	2	5	NA	-2.47	-0.63999999	-0.83999997	poidsnormal	malnutrischroniquesevere	stunted	Non	11.5	Non	56.05418	171	Fթminin	-3.04
S0079-0062_S62	1822	26.09000015	2	22	1	0	NA	2	3	S0079-0062_S62	AD-Mada_1_052	Mada_1_052	ITS2	s0069	P0079ITS2_s0069	S0079-0062_S62_L001_R1_001	Madagascar	01.07.12	93.300003	12.5	Recrutementcommunautaire	n	Non	2	5	NA	-2.47	-0.63999999	-0.83999997	poidsnormal	malnutrischroniquesevere	stunted	Non	11.5	Non	56.05418	316	Fթminin	-3.04
SE-Mada_1_053_S17	2587	23.05999947	2	66	1	0	NA	2	3	SE-Mada_1_053_S17	SE-Mada_1_053	Mada_1_053	ITS2	ITS2Dec18	a_s0051	SE-Mada_1_053_S17_L001_R1_001	Madagascar	10.11.12	95	12.3	Recrutementcommunautaire	n	Non	1	NA	25.72	-2.3399999	-1.23	-1.39	poidsnormal	malnutrischroniquemodere	stunted	Non	12.10000038	Non	52.404903	123222	Fթminin	-2.3
AG-Mada_1_053_S77	2587	23.05999947	2	66	1	0	NA	2	3	AG-Mada_1_053_S77	AG-Mada_1_053	Mada_1_053	ITS2	ITS2Dec18	a_s0053	AG-Mada_1_053_S77_L001_R1_001	Madagascar	10.11.12	95	12.3	Recrutementcommunautaire	n	Non	1	NA	25.72	-2.3399999	-1.23	-1.39	poidsnormal	malnutrischroniquemodere	stunted	Non	12.10000038	Non	52.404903	44888	Fթminin	-2.3
SE-Mada_1_054_S90	NA	18.20000076	1	NA	0	0	2	2	87	SE-Mada_1_054_S90	SE-Mada_1_054	Mada_1_054	ITS2	ITS2Dec18	a_s0051	SE-Mada_1_054_S90_L001_R1_001	Madagascar	24.02.14	87.5	10.4	Infection	n	Oui	NA	NA	41.38	-2.3099999	-1.52	-1.6799999	poidsnormal	normonutris	non-stunted	Oui	10.39999962	Oui	35.900978	42811	Fթminin	-1.97
AG-Mada_1_055_S60	1187	16.81999969	2	45	1	0	NA	2	3	AG-Mada_1_055_S60	AG-Mada_1_055	Mada_1_055	ITS2	ITS2Dec18	a_s0055	AG-Mada_1_055_S60_L001_R1_001	Madagascar	09.08.12	93	11.6	Infection	n	Oui	1	NA	20.8	-2.9400001	-1.4	-1.65	poidsnormal	malnutrischroniquemodere	stunted	Non	11.89999962	Non	54.443237	42749	Fթminin	-2.95
SE-Mada_1_056_S13	NA	20.42000008	2	8	0	0	NA	2	3	SE-Mada_1_056_S13	SE-Mada_1_056	Mada_1_056	ITS2	ITS2Dec18	a_s0051	SE-Mada_1_056_S13_L001_R1_001	Madagascar	05.08.12	91.400002	12.1	Infection	n	Non	NA	NA	15.96	-2.8499999	-0.61000001	-1.11	poidsnormal	malnutrischroniquesevere	stunted	Non	10.89999962	Oui	54.60762	97258	Masculin	-3.52
SE-Mada_1_057_S42	968	14.18000031	2	87	1	2	2	2	3	SE-Mada_1_057_S42	SE-Mada_1_057	Mada_1_057	ITS2	ITS2Dec18	a_s0051	SE-Mada_1_057_S42_L001_R1_001	Madagascar	14.02.15	80.199997	11.6	Recrutementcommunautaire	n	Non	NA	NA	13.34	-0.02	1.6	1.33	poidsnormal	normonutris	non-stunted	Non	11.80000019	Non	24.723017	14684	Fթminin	-1.89
S0079-0063_S63	243	20.87999916	2	3	1	0	NA	2	66	S0079-0063_S63	AD-Mada_1_060	Mada_1_060	ITS2	s0069	P0079ITS2_s0069	S0079-0063_S63_L001_R1_001	Madagascar	19.01.14	85.5	10.8	Recrutementcommunautaire	n	Non	NA	7	4.52	-2.49	-0.64999998	-1.1	poidsnormal	malnutrischroniquesevere	stunted	Oui	8.5	Oui	37.446163	355	Masculin	-3.05
AG-Mada_1_062_S48	388	28.05999947	2	13	0	0	NA	2	3	AG-Mada_1_062_S48	AG-Mada_1_062	Mada_1_062	ITS2	ITS2Dec18	a_s0055	AG-Mada_1_062_S48_L001_R1_001	Madagascar	21.08.12	97.300003	13.6	Recrutementcommunautaire	n	Non	2	7	17.45	-1.74	-0.63999999	-0.70999998	poidsnormal	malnutrischroniquemodere	stunted	Non	11.60000038	Non	54.772003	52306	Fթminin	-2.04
S0079-0064_S64	388	28.05999947	2	13	0	0	NA	2	3	S0079-0064_S64	AD-Mada_1_062	Mada_1_062	ITS2	s0069	P0079ITS2_s0069	S0079-0064_S64_L001_R1_001	Madagascar	21.08.12	97.300003	13.6	Recrutementcommunautaire	n	Non	2	7	17.45	-1.74	-0.63999999	-0.70999998	poidsnormal	malnutrischroniquemodere	stunted	Non	11.60000038	Non	54.772003	2132	Fթminin	-2.04
SE-Mada_1_062_S36	388	28.05999947	2	13	0	0	NA	2	3	SE-Mada_1_062_S36	SE-Mada_1_062	Mada_1_062	ITS2	ITS2Dec18	a_s0051	SE-Mada_1_062_S36_L001_R1_001	Madagascar	21.08.12	97.300003	13.6	Recrutementcommunautaire	n	Non	2	7	17.45	-1.74	-0.63999999	-0.70999998	poidsnormal	malnutrischroniquemodere	stunted	Non	11.60000038	Non	54.772003	3083	Fթminin	-2.04
AG-Mada_1_063_S21	2978	19.52000046	2	79	1	0	NA	2	3	AG-Mada_1_063_S21	AG-Mada_1_063	Mada_1_063	ITS2	ITS2Dec18	a_s0055	AG-Mada_1_063_S21_L001_R1_001	Madagascar	13.10.14	82.099998	10	Recrutementcommunautaire	n	Non	2	8	4.58	-1.85	-0.56999999	-0.75999999	poidsnormal	malnutrischroniquemodere	stunted	Oui	8.899999619	Oui	29.029819	47238	Fթminin	-2.25
S0079-0455_S227	2978	19.52000046	2	79	1	0	NA	2	3	S0079-0455_S227	AD-Mada_1_063	Mada_1_063	ITS2	s0068	P0079ITS2_s0068	S0079-0455_S227_L001_R1_001	Madagascar	13.10.14	82.099998	10	Recrutementcommunautaire	n	Non	2	8	4.58	-1.85	-0.56999999	-0.75999999	poidsnormal	malnutrischroniquemodere	stunted	Oui	8.899999619	Oui	29.029819	2202	Fթminin	-2.25
SE-Mada_1_064_S80	395	18.36000061	2	85	0	0	NA	2	3	SE-Mada_1_064_S80	SE-Mada_1_064	Mada_1_064	ITS2	ITS2Dec18	a_s0051	SE-Mada_1_064_S80_L001_R1_001	Madagascar	27.12.14	79.5	9.3999996	Recrutementcommunautaire	n	Non	NA	NA	2.54	-2.05	-0.57999998	-0.85000002	poidsnormal	malnutrischroniquemodere	stunted	Oui	10.69999981	Oui	26.629845	0	Fթminin	-2.52
AG-Mada_1_066_S263	850	16	2	115	0	2	2	2	73	AG-Mada_1_066_S263	AG-Mada_1_066	Mada_1_066	ITS2	ITS2Dec18	a_s0055	AG-Mada_1_066_S263_L001_R1_001	Madagascar	28.12.14	80	10.6	Recrutementcommunautaire	n	Non	1	5	26.92	-1.61	0.51999998	0.02	poidsnormal	malnutrischroniquesevere	stunted	Non	11.80000019	Non	27.188744	80757	Masculin	-3.01
AD-Mada_1_066_S215	850	16	2	115	0	2	2	2	73	AD-Mada_1_066_S215	AD-Mada_1_066	Mada_1_066	ITS2	ITS2Dec18	a_s0055	AD-Mada_1_066_S215_L001_R1_001	Madagascar	28.12.14	80	10.6	Recrutementcommunautaire	n	Non	1	5	26.92	-1.61	0.51999998	0.02	poidsnormal	malnutrischroniquesevere	stunted	Non	11.80000019	Non	27.188744	42181	Masculin	-3.01
S0079-0449_S221	850	16	2	115	0	2	2	2	73	S0079-0449_S221	SE-Mada_1_066	Mada_1_066	ITS2	s0068	P0079ITS2_s0068	S0079-0449_S221_L001_R1_001	Madagascar	28.12.14	80	10.6	Recrutementcommunautaire	n	Non	1	5	26.92	-1.61	0.51999998	0.02	poidsnormal	malnutrischroniquesevere	stunted	Non	11.80000019	Non	27.188744	14958	Masculin	-3.01
SE-Mada_1_067_S6	313	12.25	1	NA	0	0	NA	1	76	SE-Mada_1_067_S6	SE-Mada_1_067	Mada_1_067	ITS2	ITS2Dec18	a_s0051	SE-Mada_1_067_S6_L001_R1_001	Madagascar	15.01.13	91	11.2	Recrutementcommunautaire	n	Non	NA	NA	71.94	-2.96	-1.33	-1.62	poidsnormal	malnutrischroniquesevere	stunted	Non	11.60000038	Non	50.596706	35838	Fթminin	-3.01
SE-Mada_1_068_S41	335	18.70000076	2	55	0	0	NA	2	73	SE-Mada_1_068_S41	SE-Mada_1_068	Mada_1_068	ITS2	ITS2Dec18	a_s0051	SE-Mada_1_068_S41_L001_R1_001	Madagascar	13.09.13	91.800003	13.2	Recrutementcommunautaire	n	Oui	NA	NA	68.11	-1.03	0.25999999	0.090000004	poidsnormal	normonutris	non-stunted	Non	12.39999962	Non	42.706383	69486	Fթminin	-1.88
SE-Mada_1_069_S86	485	16.93000031	2	33	0	0	NA	2	3	SE-Mada_1_069_S86	SE-Mada_1_069	Mada_1_069	ITS2	ITS2Dec18	a_s0051	SE-Mada_1_069_S86_L001_R1_001	Madagascar	15.06.14	85.699997	10.5	Recrutementcommunautaire	n	Non	NA	NA	11.66	-1.99	-0.93000001	-1.11	poidsnormal	malnutrischroniquemodere	stunted	Oui	9.899999619	Oui	33.665386	2	Fթminin	-2.08
AG-Mada_1_071_S262	323	19.79999924	2	114	0	2	NA	2	3	AG-Mada_1_071_S262	AG-Mada_1_071	Mada_1_071	ITS2	ITS2Dec18	a_s0055	AG-Mada_1_071_S262_L001_R1_001	Madagascar	20.02.15	80.699997	9.3000002	Autre	n	Non	1	7.8	22.16	-2.54	-1.47	-1.75	poidsnormal	malnutrischroniquemodere	stunted	Non	12.39999962	Non	25.512049	39796	Masculin	-2.45
AD-Mada_1_071_S214	323	19.79999924	2	114	0	2	NA	2	3	AD-Mada_1_071_S214	AD-Mada_1_071	Mada_1_071	ITS2	ITS2Dec18	a_s0055	AD-Mada_1_071_S214_L001_R1_001	Madagascar	20.02.15	80.699997	9.3000002	Autre	n	Non	1	7.8	22.16	-2.54	-1.47	-1.75	poidsnormal	malnutrischroniquemodere	stunted	Non	12.39999962	Non	25.512049	119969	Masculin	-2.45
SE-Mada_1_072_S117	89	17.61000061	2	NA	0	0	NA	2	3	SE-Mada_1_072_S117	SE-Mada_1_072	Mada_1_072	ITS2	ITS2Dec18	a_s0051	SE-Mada_1_072_S117_L001_R1_001	Madagascar	19.07.12	101.8	14.5	Recrutementcommunautaire	n	Oui	NA	NA	18.16	-1.5599999	-1.01	-1.11	poidsnormal	normonutris	non-stunted	Non	11.39999962	Non	56.744583	156061	Masculin	-1.41
SE-Mada_1_075_S11	590	17.85000038	2	42	1	0	NA	2	3	SE-Mada_1_075_S11	SE-Mada_1_075	Mada_1_075	ITS2	ITS2Dec18	a_s0051	SE-Mada_1_075_S11_L001_R1_001	Madagascar	30.06.12	103.3	13.6	Recrutementcommunautaire	n	Non	NA	NA	51.12	-1.91	-1.96	-1.99	poidsnormal	normonutris	non-stunted	Non	13	Non	57.369236	124147	Fթminin	-1.01
AD-Mada_1_076_S1	NA	25.06999969	2	8	0	0	NA	2	3	AD-Mada_1_076_S1	AD-Mada_1_076	Mada_1_076	ITS2	ITS2Dec18	a_s0054	AD-Mada_1_076_S1_L001_R1_001	Madagascar	01.05.12	97.800003	15.2	Recrutementcommunautaire	n	Non	1	8	46.23	-1.24	0.40000001	0.43000001	poidsnormal	malnutrischroniquemodere	stunted	Non	12.80000019	Non	59.604828	63439	Fթminin	-2.41
AG-Mada_1_076_S6	NA	25.06999969	2	8	0	0	NA	2	3	AG-Mada_1_076_S6	AG-Mada_1_076	Mada_1_076	ITS2	ITS2Dec18	a_s0055	AG-Mada_1_076_S6_L001_R1_001	Madagascar	01.05.12	97.800003	15.2	Recrutementcommunautaire	n	Non	1	8	46.23	-1.24	0.40000001	0.43000001	poidsnormal	malnutrischroniquemodere	stunted	Non	12.80000019	Non	59.604828	23916	Fթminin	-2.41
SE-Mada_1_076_S27	NA	25.06999969	2	8	0	0	NA	2	3	SE-Mada_1_076_S27	SE-Mada_1_076	Mada_1_076	ITS2	ITS2Dec18	a_s0051	SE-Mada_1_076_S27_L001_R1_001	Madagascar	01.05.12	97.800003	15.2	Recrutementcommunautaire	n	Non	1	8	46.23	-1.24	0.40000001	0.43000001	poidsnormal	malnutrischroniquemodere	stunted	Non	12.80000019	Non	59.604828	110738	Fթminin	-2.41
SE-Mada_1_077_S72	232	20.25	2	122	0	2	NA	2	3	SE-Mada_1_077_S72	SE-Mada_1_077	Mada_1_077	ITS2	ITS2Dec18	a_s0051	SE-Mada_1_077_S72_L001_R1_001	Madagascar	04.10.12	98.199997	14.7	Recrutementcommunautaire	n	Non	NA	NA	17.29	-1.13	-0.01	-0.02	poidsnormal	normonutris	non-stunted	Non	12.89999962	Non	54.311733	153	Fթminin	-1.79
SE-Mada_1_079_S37	369	20.39999962	1	28	0	0	2	2	98	SE-Mada_1_079_S37	SE-Mada_1_079	Mada_1_079	ITS2	ITS2Dec18	a_s0051	SE-Mada_1_079_S37_L001_R1_001	Madagascar	13.11.13	83.5	11.1	Recrutementcommunautaire	n	Non	NA	NA	43.24	-2.28	0.43000001	0.079999998	poidsnormal	malnutrischroniquesevere	stunted	Oui	9.600000381	Oui	41.194069	93244	Fթminin	-3.73
AG-Mada_1_081_S76	NA	18.46999931	2	NA	NA	NA	NA	2	3	AG-Mada_1_081_S76	AG-Mada_1_081	Mada_1_081	ITS2	ITS2Dec18	a_s0055	AG-Mada_1_081_S76_L001_R1_001	Madagascar	26.11.13	84	10.8	Recrutementcommunautaire	n	Non	1	NA	46.01	-2.47	-0.02	-0.36000001	poidsnormal	malnutrischroniquesevere	stunted	Non	11.80000019	Non	40.733799	43467	Fթminin	-3.55
SE-Mada_1_082_S59	571	27.30999947	2	20	0	0	NA	2	3	SE-Mada_1_082_S59	SE-Mada_1_082	Mada_1_082	ITS2	ITS2Dec18	a_s0051	SE-Mada_1_082_S59_L001_R1_001	Madagascar	04.02.13	93	12.9	Recrutementcommunautaire	n	Non	1	NA	33.39	-2.0599999	-0.30000001	-0.64999998	poidsnormal	malnutrischroniquemodere	stunted	Non	11.30000019	Non	50.498077	25904	Masculin	-2.74
AG-Mada_1_082_S19	571	27.30999947	2	20	0	0	NA	2	3	AG-Mada_1_082_S19	AG-Mada_1_082	Mada_1_082	ITS2	ITS2Dec18	a_s0055	AG-Mada_1_082_S19_L001_R1_001	Madagascar	04.02.13	93	12.9	Recrutementcommunautaire	n	Non	1	NA	33.39	-2.0599999	-0.30000001	-0.64999998	poidsnormal	malnutrischroniquemodere	stunted	Non	11.30000019	Non	50.498077	63199	Masculin	-2.74
SE-Mada_1_084_S83	126	18.87999916	2	51	0	0	NA	2	3	SE-Mada_1_084_S83	SE-Mada_1_084	Mada_1_084	ITS2	ITS2Dec18	a_s0051	SE-Mada_1_084_S83_L001_R1_001	Madagascar	10.02.14	91.699997	12.6	Autre	n	Non	NA	NA	21.47	-0.99000001	-0.28999999	-0.41	poidsnormal	normonutris	non-stunted	Non	11	Non	38.465332	29238	Fթminin	-1.29
SE-Mada_1_087_S38	1279	12.32999992	2	122	0	0	2	2	3	SE-Mada_1_087_S38	SE-Mada_1_087	Mada_1_087	ITS2	ITS2Dec18	a_s0051	SE-Mada_1_087_S38_L001_R1_001	Madagascar	19.09.14	84.699997	11	Recrutementcommunautaire	n	Non	NA	NA	10.97	-1.3099999	-0.13	-0.31999999	poidsnormal	normonutris	non-stunted	Non	10.89999962	Oui	31.166782	27729	Fթminin	-1.92
SE-Mada_1_088_S55	100	25.62999916	2	NA	0	0	2	2	3	SE-Mada_1_088_S55	SE-Mada_1_088	Mada_1_088	ITS2	ITS2Dec18	a_s0051	SE-Mada_1_088_S55_L001_R1_001	Madagascar	24.01.13	98	14.3	Recrutementcommunautaire	n	Non	NA	NA	42	-1.09	-0.25999999	-0.28	poidsnormal	normonutris	non-stunted	Non	12.39999962	Non	51.024097	6022	Fթminin	-1.47
SE-Mada_1_089_S68	231	23.39999962	2	14	0	0	NA	2	3	SE-Mada_1_089_S68	SE-Mada_1_089	Mada_1_089	ITS2	ITS2Dec18	a_s0051	SE-Mada_1_089_S68_L001_R1_001	Madagascar	08.09.12	100.2	13.5	Recrutementcommunautaire	n	Non	NA	NA	33.45	-2.04	-1.52	-1.65	poidsnormal	normonutris	non-stunted	Non	11.89999962	Non	55.561035	0	Masculin	-1.64
SE-Mada_1_093_S7	565	29	2	20	1	0	NA	2	3	SE-Mada_1_093_S7	SE-Mada_1_093	Mada_1_093	ITS2	ITS2Dec18	a_s0051	SE-Mada_1_093_S7_L001_R1_001	Madagascar	14.04.12	102	15.3	Recrutementcommunautaire	n	Non	NA	NA	12.21	-1.35	-0.38	-0.49000001	poidsnormal	normonutris	non-stunted	Non	13	Non	59.93359	42317	Masculin	-1.71
SE-Mada_1_094_S5	215	28	2	14	0	0	NA	2	64	SE-Mada_1_094_S5	SE-Mada_1_094	Mada_1_094	ITS2	ITS2Dec18	a_s0051	SE-Mada_1_094_S5_L001_R1_001	Madagascar	28.01.13	94.699997	14.7	Autre	n	Non	NA	NA	31.55	-1.02	0.81999999	0.61000001	poidsnormal	malnutrischroniquemodere	stunted	Oui	9.899999619	Oui	50.399448	13237	Masculin	-2.33
SE-Mada_1_096_S149	160	36	2	60	0	0	NA	2	3	SE-Mada_1_096_S149	SE-Mada_1_096	Mada_1_096	ITS2	ITS2Dec18	a_s0051	SE-Mada_1_096_S149_L001_R1_001	Madagascar	06.12.12	99.800003	13.6	Recrutementcommunautaire	n	Non	NA	NA	24.29	-1.84	-1.35	-1.46	poidsnormal	normonutris	non-stunted	Non	12.10000038	Non	53.358318	59348	Masculin	-1.48
S0079-0445_S217	85	32	2	9	0	0	NA	2	64	S0079-0445_S217	SE-Mada_1_098	Mada_1_098	ITS2	s0068	P0079ITS2_s0068	S0079-0445_S217_L001_R1_001	Madagascar	28.12.12	101.5	15.7	Recrutementcommunautaire	n	Non	NA	NA	14.24	-0.49000001	-0.01	0.02	poidsnormal	normonutris	non-stunted	Non	12.10000038	Non	52.17477	13580	Fթminin	-0.82
S0079-0446_S218	282	21	2	49	0	0	NA	2	3	S0079-0446_S218	SE-Mada_1_101	Mada_1_101	ITS2	s0068	P0079ITS2_s0068	S0079-0446_S218_L001_R1_001	Madagascar	04.01.13	93.199997	12.7	Recrutementcommunautaire	n	Non	2	6	13.76	-2.29	-0.52999997	-0.88999999	poidsnormal	malnutrischroniquemodere	stunted	Non	12.5	Non	51.977512	14928	Masculin	-2.84
AD-Mada_1_101_S43	282	21	2	49	0	0	NA	2	3	AD-Mada_1_101_S43	AD-Mada_1_101	Mada_1_101	ITS2	ITS2Dec18	a_s0054	AD-Mada_1_101_S43_L001_R1_001	Madagascar	04.01.13	93.199997	12.7	Recrutementcommunautaire	n	Non	2	6	13.76	-2.29	-0.52999997	-0.88999999	poidsnormal	malnutrischroniquemodere	stunted	Non	12.5	Non	51.977512	23375	Masculin	-2.84
AG-Mada_1_101_S3	282	21	2	49	0	0	NA	2	3	AG-Mada_1_101_S3	AG-Mada_1_101	Mada_1_101	ITS2	ITS2Dec18	a_s0055	AG-Mada_1_101_S3_L001_R1_001	Madagascar	04.01.13	93.199997	12.7	Recrutementcommunautaire	n	Non	2	6	13.76	-2.29	-0.52999997	-0.88999999	poidsnormal	malnutrischroniquemodere	stunted	Non	12.5	Non	51.977512	46083	Masculin	-2.84
AG-Mada_1_102_S15	NA	NA	2	NA	NA	NA	NA	NA	NA	AG-Mada_1_102_S15	AG-Mada_1_102	Mada_1_102	ITS2	ITS2Dec18	a_s0055	AG-Mada_1_102_S15_L001_R1_001	Madagascar	30.08.13	83.400002	11.1	Recrutementcommunautaire	n	Oui	3	7	21.43	-2.8299999	0.44	-0.20999999	poidsnormal	malnutrischroniquesevere	stunted	Non	11.80000019	Non	44.284447	29048	Masculin	-4.39
SE-Mada_1_102_S177	NA	NA	2	NA	NA	NA	NA	NA	NA	SE-Mada_1_102_S177	SE-Mada_1_102	Mada_1_102	ITS2	ITS2Dec18	a_s0051	SE-Mada_1_102_S177_L001_R1_001	Madagascar	30.08.13	83.400002	11.1	Recrutementcommunautaire	n	Oui	3	7	21.43	-2.8299999	0.44	-0.20999999	poidsnormal	malnutrischroniquesevere	stunted	Non	11.80000019	Non	44.284447	97738	Masculin	-4.39
AD-Mada_1_102_S13	NA	NA	2	NA	NA	NA	NA	NA	NA	AD-Mada_1_102_S13	AD-Mada_1_102	Mada_1_102	ITS2	ITS2Dec18	a_s0054	AD-Mada_1_102_S13_L001_R1_001	Madagascar	30.08.13	83.400002	11.1	Recrutementcommunautaire	n	Oui	3	7	21.43	-2.8299999	0.44	-0.20999999	poidsnormal	malnutrischroniquesevere	stunted	Non	11.80000019	Non	44.284447	46123	Masculin	-4.39
S0079-0226_S134	418	30	2	56	1	2	NA	2	64	S0079-0226_S134	SE-Mada_1_103	Mada_1_103	ITS2	s0067	P0079ITS2_s0067	S0079-0226_S134_L001_R1_001	Madagascar	25.01.14	93.599998	14.7	Recrutementcommunautaire	n	Non	NA	NA	27.35	-0.11	0.98000002	0.83999997	poidsnormal	normonutris	non-stunted	Non	13.10000038	Non	39.287239	6782	Masculin	-1.19
SE-Mada_1_105_S171	444	29	2	20	0	0	NA	2	3	SE-Mada_1_105_S171	SE-Mada_1_105	Mada_1_105	ITS2	ITS2Dec18	a_s0051	SE-Mada_1_105_S171_L001_R1_001	Madagascar	17.07.13	93.699997	13	Recrutementcommunautaire	n	Non	NA	NA	34.18	-1.65	-0.46000001	-0.70999998	poidsnormal	malnutrischroniquemodere	stunted	Non	11.80000019	Non	45.731007	15921	Masculin	-2.03
AG-Mada_1_106_S81	NA	NA	2	NA	NA	NA	NA	NA	NA	AG-Mada_1_106_S81	AG-Mada_1_106	Mada_1_106	ITS2	ITS2Dec18	a_s0053	AG-Mada_1_106_S81_L001_R1_001	Madagascar	25.01.14	86	12.1	Recrutementcommunautaire	n	Non	1	NA	13.73	-1.41	0.73000002	0.43000001	poidsnormal	malnutrischroniquemodere	stunted	Non	11.39999962	Non	39.418747	24999	Fթminin	-2.87
SE-Mada_1_106_S131	NA	NA	2	NA	NA	NA	NA	NA	NA	SE-Mada_1_106_S131	SE-Mada_1_106	Mada_1_106	ITS2	ITS2Dec18	a_s0051	SE-Mada_1_106_S131_L001_R1_001	Madagascar	25.01.14	86	12.1	Recrutementcommunautaire	n	Non	1	NA	13.73	-1.41	0.73000002	0.43000001	poidsnormal	malnutrischroniquemodere	stunted	Non	11.39999962	Non	39.418747	39189	Fթminin	-2.87
SE-Mada_1_107_S100	624	20	2	113	0	0	NA	2	3	SE-Mada_1_107_S100	SE-Mada_1_107	Mada_1_107	ITS2	ITS2Dec18	a_s0051	SE-Mada_1_107_S100_L001_R1_001	Madagascar	22.11.13	94.900002	15.1	Recrutementcommunautaire	n	Non	NA	NA	38.81	-0.090000004	1	0.89999998	poidsnormal	normonutris	non-stunted	Non	12.69999981	Non	41.55571	125904	Masculin	-1.19
AG-Mada_1_108_S77	NA	NA	NA	NA	NA	NA	NA	NA	NA	AG-Mada_1_108_S77	AG-Mada_1_108	Mada_1_108	ITS2	ITS2Dec18	a_s0055	AG-Mada_1_108_S77_L001_R1_001	Madagascar	10.12.13	88.5	12.2	Recrutementcommunautaire	n	Non	1	NA	NA	-1.78	0.090000004	-0.33000001	poidsnormal	malnutrischroniquemodere	stunted	NA	NA	NA	40.963936	783	Masculin	-2.73
SE-Mada_1_108_S121	NA	NA	NA	NA	NA	NA	NA	NA	NA	SE-Mada_1_108_S121	SE-Mada_1_108	Mada_1_108	ITS2	ITS2Dec18	a_s0051	SE-Mada_1_108_S121_L001_R1_001	Madagascar	10.12.13	88.5	12.2	Recrutementcommunautaire	n	Non	1	NA	NA	-1.78	0.090000004	-0.33000001	poidsnormal	malnutrischroniquemodere	stunted	NA	NA	NA	40.963936	32969	Masculin	-2.73
SE-Mada_1_109_S101	174	20	2	47	0	0	NA	2	73	SE-Mada_1_109_S101	SE-Mada_1_109	Mada_1_109	ITS2	ITS2Dec18	a_s0051	SE-Mada_1_109_S101_L001_R1_001	Madagascar	27.07.12	99.099998	16	Recrutementcommunautaire	n	Non	NA	NA	39.13	-0.73000002	0.66000003	0.72000003	poidsnormal	normonutris	non-stunted	Non	11.60000038	Non	57.434986	35991	Fթminin	-1.92
S0079-0227_S135	NA	NA	2	NA	NA	NA	NA	NA	NA	S0079-0227_S135	SE-Mada_1_111	Mada_1_111	ITS2	s0067	P0079ITS2_s0067	S0079-0227_S135_L001_R1_001	Madagascar	23.01.15	83.300003	12.4	Recrutementcommunautaire	n	Non	NA	NA	10.75	-0.31	1.47	1.15	poidsnormal	malnutrischroniquemodere	stunted	Non	11.5	Non	27.58326	1431	Masculin	-2.08
AG-Mada_1_114_S74	NA	NA	2	NA	NA	NA	NA	NA	NA	AG-Mada_1_114_S74	AG-Mada_1_114	Mada_1_114	ITS2	ITS2Dec18	a_s0053	AG-Mada_1_114_S74_L001_R1_001	Madagascar	07.02.14	88.400002	11.9	Recrutementcommunautaire	n	Non	3	7	46.97	-1.53	-0.090000004	-0.33000001	poidsnormal	malnutrischroniquemodere	stunted	Non	12.10000038	Non	39.221489	23152	Fթminin	-2.24
SE-Mada_1_114_S137	NA	NA	2	NA	NA	NA	NA	NA	NA	SE-Mada_1_114_S137	SE-Mada_1_114	Mada_1_114	ITS2	ITS2Dec18	a_s0051	SE-Mada_1_114_S137_L001_R1_001	Madagascar	07.02.14	88.400002	11.9	Recrutementcommunautaire	n	Non	3	7	46.97	-1.53	-0.090000004	-0.33000001	poidsnormal	malnutrischroniquemodere	stunted	Non	12.10000038	Non	39.221489	115	Fթminin	-2.24
SE-Mada_1_116_S123	774	29	2	47	1	2	NA	2	64	SE-Mada_1_116_S123	SE-Mada_1_116	Mada_1_116	ITS2	ITS2Dec18	a_s0051	SE-Mada_1_116_S123_L001_R1_001	Madagascar	03.06.13	94.099998	12.4	Recrutementcommunautaire	n	Non	NA	NA	41.52	-1.91	-0.97000003	-1.1	poidsnormal	normonutris	non-stunted	Non	12.30000019	Non	47.440575	27694	Fթminin	-1.94
S0079-0229_S137	405	20	2	58	0	0	NA	2	3	S0079-0229_S137	SE-Mada_1_117	Mada_1_117	ITS2	s0067	P0079ITS2_s0067	S0079-0229_S137_L001_R1_001	Madagascar	16.08.14	79.400002	10.5	Recrutementcommunautaire	n	Non	1	NA	68.8	-1.92	0.86000001	0.41999999	poidsnormal	malnutrischroniquesevere	stunted	Non	12.19999981	Non	33.007858	1504	Fթminin	-3.69
AG-Mada_1_117_S39	405	20	2	58	0	0	NA	2	3	AG-Mada_1_117_S39	AG-Mada_1_117	Mada_1_117	ITS2	ITS2Dec18	a_s0055	AG-Mada_1_117_S39_L001_R1_001	Madagascar	16.08.14	79.400002	10.5	Recrutementcommunautaire	n	Non	1	NA	68.8	-1.92	0.86000001	0.41999999	poidsnormal	malnutrischroniquesevere	stunted	Non	12.19999981	Non	33.007858	24063	Fթminin	-3.69
AD-Mada_1_118_S61	447	35	2	62	1	0	NA	2	3	AD-Mada_1_118_S61	AD-Mada_1_118	Mada_1_118	ITS2	ITS2Dec18	a_s0054	AD-Mada_1_118_S61_L001_R1_001	Madagascar	01.02.13	95	13.8	Recrutementcommunautaire	n	Non	1	8	25.21	-1.59	0.01	-0.23	poidsnormal	malnutrischroniquemodere	stunted	Non	11.89999962	Non	51.451492	63962	Masculin	-2.37
AG-Mada_1_118_S32	447	35	2	62	1	0	NA	2	3	AG-Mada_1_118_S32	AG-Mada_1_118	Mada_1_118	ITS2	ITS2Dec18	a_s0055	AG-Mada_1_118_S32_L001_R1_001	Madagascar	01.02.13	95	13.8	Recrutementcommunautaire	n	Non	1	8	25.21	-1.59	0.01	-0.23	poidsnormal	malnutrischroniquemodere	stunted	Non	11.89999962	Non	51.451492	11958	Masculin	-2.37
S0079-0230_S138	447	35	2	62	1	0	NA	2	3	S0079-0230_S138	SE-Mada_1_118	Mada_1_118	ITS2	s0067	P0079ITS2_s0067	S0079-0230_S138_L001_R1_001	Madagascar	01.02.13	95	13.8	Recrutementcommunautaire	n	Non	1	8	25.21	-1.59	0.01	-0.23	poidsnormal	malnutrischroniquemodere	stunted	Non	11.89999962	Non	51.451492	12897	Masculin	-2.37
SE-Mada_1_120_S176	118	20	2	NA	0	0	NA	2	3	SE-Mada_1_120_S176	SE-Mada_1_120	Mada_1_120	ITS2	ITS2Dec18	a_s0051	SE-Mada_1_120_S176_L001_R1_001	Madagascar	20.08.12	98.400002	13.6	Recrutementcommunautaire	n	Non	NA	NA	53.87	-1.88	-0.88	-0.93000001	poidsnormal	malnutrischroniquemodere	stunted	Non	12.5	Non	56.941841	101	Fթminin	-2.02
S0079-0231_S139	517	28	2	44	0	0	NA	2	3	S0079-0231_S139	SE-Mada_1_121	Mada_1_121	ITS2	s0067	P0079ITS2_s0067	S0079-0231_S139_L001_R1_001	Madagascar	26.12.14	88	13.4	Recrutementcommunautaire	n	Non	NA	NA	25.63	0.2	1.11	0.94	poidsnormal	normonutris	non-stunted	Non	11.80000019	Non	28.865437	28154	Masculin	-0.92
SE-Mada_1_122_S165	446	24	2	32	1	0	NA	2	3	SE-Mada_1_122_S165	SE-Mada_1_122	Mada_1_122	ITS2	ITS2Dec18	a_s0051	SE-Mada_1_122_S165_L001_R1_001	Madagascar	30.03.13	92	13	Recrutementcommunautaire	n	Oui	NA	NA	63.85	-1.95	0.039999999	-0.34	poidsnormal	malnutrischroniquemodere	stunted	Non	12.10000038	Non	49.774796	116	Masculin	-2.89
SE-Mada_1_124_S115	997	15	2	11	1	0	2	2	3	SE-Mada_1_124_S115	SE-Mada_1_124	Mada_1_124	ITS2	ITS2Dec18	a_s0051	SE-Mada_1_124_S115_L001_R1_001	Madagascar	22.08.13	90	12.3	Recrutementcommunautaire	n	Non	0.1	0.6	3.54	-2.04	-0.16	-0.57999998	poidsnormal	malnutrischroniquemodere	stunted	Oui	10.10000038	Oui	45.040604	67098	Masculin	-2.85
S003K-0541_S177	997	15	2	11	1	0	2	2	3	S003K-0541_S177	SE_Mada_1_124	SE_Mada_1_124	ITS2	ITS2Dec18	a_s0050	S003K-0541_S177_L001_R1_001	Madagascar	22.08.13	90	12.3	Recrutementcommunautaire	n	Non	0.1	0.6	3.54	-2.04	-0.16	-0.57999998	poidsnormal	malnutrischroniquemodere	stunted	Oui	10.10000038	Oui	45.040604	250	Masculin	-2.85
AG-Mada_1_124_S2	997	15	2	11	1	0	2	2	3	AG-Mada_1_124_S2	AG-Mada_1_124	Mada_1_124	ITS2	ITS2Dec18	a_s0055	AG-Mada_1_124_S2_L001_R1_001	Madagascar	22.08.13	90	12.3	Recrutementcommunautaire	n	Non	0.1	0.6	3.54	-2.04	-0.16	-0.57999998	poidsnormal	malnutrischroniquemodere	stunted	Oui	10.10000038	Oui	45.040604	35117	Masculin	-2.85
AD-Mada_1_124_S11	997	15	2	11	1	0	2	2	3	AD-Mada_1_124_S11	AD-Mada_1_124	Mada_1_124	ITS2	ITS2Dec18	a_s0054	AD-Mada_1_124_S11_L001_R1_001	Madagascar	22.08.13	90	12.3	Recrutementcommunautaire	n	Non	0.1	0.6	3.54	-2.04	-0.16	-0.57999998	poidsnormal	malnutrischroniquemodere	stunted	Oui	10.10000038	Oui	45.040604	56867	Masculin	-2.85
SE-Mada_1_125_S155	399	35	2	90	0	0	NA	2	3	SE-Mada_1_125_S155	SE-Mada_1_125	Mada_1_125	ITS2	ITS2Dec18	a_s0051	SE-Mada_1_125_S155_L001_R1_001	Madagascar	17.08.12	99.5	13.3	Recrutementcommunautaire	n	Non	NA	NA	26.55	-2.26	-1.51	-1.6799999	poidsnormal	normonutris	non-stunted	Non	11.30000019	Non	57.204853	11605	Masculin	-1.97
SE-Mada_1_126_S150	NA	NA	NA	NA	NA	NA	NA	NA	NA	SE-Mada_1_126_S150	SE-Mada_1_126	Mada_1_126	ITS2	ITS2Dec18	a_s0051	SE-Mada_1_126_S150_L001_R1_001	Madagascar	17.08.14	76	8.8000002	Recrutementcommunautaire	n	Non	NA	NA	NA	-3.76	-0.37	-1.37	poidsnormal	malnutrischroniquesevere	stunted	NA	NA	NA	33.205116	76242	Masculin	-5.1
AG-Mada_1_127_S27	724	21	2	12	1	0	NA	2	3	AG-Mada_1_127_S27	AG-Mada_1_127	Mada_1_127	ITS2	ITS2Dec18	a_s0055	AG-Mada_1_127_S27_L001_R1_001	Madagascar	07.10.13	88.900002	12.5	Recrutementcommunautaire	n	Non	1	NA	45.37	-1.54	0.37	0.11	poidsnormal	malnutrischroniquemodere	stunted	Oui	9.899999619	Oui	43.725548	49562	Fթminin	-2.72
AG-Mada_1_128_S89	666	17	1	98	0	0	2	2	76	AG-Mada_1_128_S89	AG-Mada_1_128	Mada_1_128	ITS2	ITS2Dec18	a_s0053	AG-Mada_1_128_S89_L001_R1_001	Madagascar	11.04.15	79.099998	10.5	Recrutementcommunautaire	n	Oui	2	6	13.23	-1.5	0.63999999	0.1	poidsnormal	malnutrischroniquemodere	stunted	Non	12.19999981	Non	25.643555	54419	Masculin	-2.99
SE-Mada_1_128_S164	666	17	1	98	0	0	2	2	76	SE-Mada_1_128_S164	SE-Mada_1_128	Mada_1_128	ITS2	ITS2Dec18	a_s0051	SE-Mada_1_128_S164_L001_R1_001	Madagascar	11.04.15	79.099998	10.5	Recrutementcommunautaire	n	Oui	2	6	13.23	-1.5	0.63999999	0.1	poidsnormal	malnutrischroniquemodere	stunted	Non	12.19999981	Non	25.643555	1786	Masculin	-2.99
AD-Mada_1_128_S17	666	17	1	98	0	0	2	2	76	AD-Mada_1_128_S17	AD-Mada_1_128	Mada_1_128	ITS2	ITS2Dec18	a_s0054	AD-Mada_1_128_S17_L001_R1_001	Madagascar	11.04.15	79.099998	10.5	Recrutementcommunautaire	n	Oui	2	6	13.23	-1.5	0.63999999	0.1	poidsnormal	malnutrischroniquemodere	stunted	Non	12.19999981	Non	25.643555	47269	Masculin	-2.99
SE-Mada_1_129_S151	242	26.79999924	2	NA	0	0	NA	2	3	SE-Mada_1_129_S151	SE-Mada_1_129	Mada_1_129	ITS2	ITS2Dec18	a_s0051	SE-Mada_1_129_S151_L001_R1_001	Madagascar	28.06.12	99.599998	14	Recrutementcommunautaire	n	Non	NA	NA	82.06	-1.8	-0.82999998	-0.85000002	poidsnormal	normonutris	non-stunted	Non	11.89999962	Non	59.045929	11265	Fթminin	-1.97
SE-Mada_1_131_S143	343	22	2	8	0	0	2	2	3	SE-Mada_1_131_S143	SE-Mada_1_131	Mada_1_131	ITS2	ITS2Dec18	a_s0051	SE-Mada_1_131_S143_L001_R1_001	Madagascar	23.10.13	94.400002	13.1	Malnutrition	n	Non	NA	NA	18.42	-1.39	-0.58999997	-0.75999999	poidsnormal	normonutris	non-stunted	Non	12.19999981	Non	43.232403	6530	Masculin	-1.54
AG-Mada_1_132_S30	431	28	2	96	0	2	NA	2	3	AG-Mada_1_132_S30	AG-Mada_1_132	Mada_1_132	ITS2	ITS2Dec18	a_s0055	AG-Mada_1_132_S30_L001_R1_001	Madagascar	12.04.15	74.5	8.8000002	Recrutementcommunautaire	n	Non	1	NA	68.05	-2.48	0.16	-0.47999999	poidsnormal	malnutrischroniquesevere	stunted	Non	10.89999962	Oui	25.610678	17296	Fթminin	-3.81
SE-Mada_1_132_S112	431	28	2	96	0	2	NA	2	3	SE-Mada_1_132_S112	SE-Mada_1_132	Mada_1_132	ITS2	ITS2Dec18	a_s0051	SE-Mada_1_132_S112_L001_R1_001	Madagascar	12.04.15	74.5	8.8000002	Recrutementcommunautaire	n	Non	1	NA	68.05	-2.48	0.16	-0.47999999	poidsnormal	malnutrischroniquesevere	stunted	Non	10.89999962	Oui	25.610678	25071	Fթminin	-3.81
SE-Mada_1_133_S183	1175	18	2	17	1	0	NA	2	3	SE-Mada_1_133_S183	SE-Mada_1_133	Mada_1_133	ITS2	ITS2Dec18	a_s0051	SE-Mada_1_133_S183_L001_R1_001	Madagascar	25.08.14	91.5	14.6	Recrutementcommunautaire	n	Non	NA	NA	40.39	0.70999998	1.38	1.26	poidsnormal	normonutris	non-stunted	Non	11.60000038	Non	33.205116	11000	Fթminin	-0.43
AG-Mada_1_134_S13	271	30	2	74	0	0	NA	2	3	AG-Mada_1_134_S13	AG-Mada_1_134	Mada_1_134	ITS2	ITS2Dec18	a_s0055	AG-Mada_1_134_S13_L001_R1_001	Madagascar	29.08.14	79.400002	10.2	Recrutementcommunautaire	n	Non	4	5	7.8	-2.1700001	0.52999997	0.1	poidsnormal	malnutrischroniquesevere	stunted	Oui	10.10000038	Oui	33.073608	18200	Fթminin	-3.7
AD-Mada_1_134_S37	271	30	2	74	0	0	NA	2	3	AD-Mada_1_134_S37	AD-Mada_1_134	Mada_1_134	ITS2	ITS2Dec18	a_s0054	AD-Mada_1_134_S37_L001_R1_001	Madagascar	29.08.14	79.400002	10.2	Recrutementcommunautaire	n	Non	4	5	7.8	-2.1700001	0.52999997	0.1	poidsnormal	malnutrischroniquesevere	stunted	Oui	10.10000038	Oui	33.073608	97827	Fթminin	-3.7
AG-Mada_1_136_S43	177	31	2	34	0	0	NA	2	67	AG-Mada_1_136_S43	AG-Mada_1_136	Mada_1_136	ITS2	ITS2Dec18	a_s0055	AG-Mada_1_136_S43_L001_R1_001	Madagascar	09.06.13	88.300003	13.2	Recrutementcommunautaire	n	Non	3	7	65.17	-1.64	1.1799999	0.69	poidsnormal	malnutrischroniquesevere	stunted	Non	13.39999962	Non	47.276196	41023	Masculin	-3.51
SE-Mada_1_136_S136	177	31	2	34	0	0	NA	2	67	SE-Mada_1_136_S136	SE-Mada_1_136	Mada_1_136	ITS2	ITS2Dec18	a_s0051	SE-Mada_1_136_S136_L001_R1_001	Madagascar	09.06.13	88.300003	13.2	Recrutementcommunautaire	n	Non	3	7	65.17	-1.64	1.1799999	0.69	poidsnormal	malnutrischroniquesevere	stunted	Non	13.39999962	Non	47.276196	35486	Masculin	-3.51
AG-Mada_1_137_S46	870	22	2	67	1	0	2	2	3	AG-Mada_1_137_S46	AG-Mada_1_137	Mada_1_137	ITS2	ITS2Dec18	a_s0055	AG-Mada_1_137_S46_L001_R1_001	Madagascar	21.02.14	88	11.5	Recrutementcommunautaire	n	Non	2	7	31.76	-1.77	-0.38999999	-0.62	poidsnormal	malnutrischroniquemodere	stunted	Non	13.30000019	Non	38.826973	68824	Fթminin	-2.28
S0079-0065_S65	870	22	2	67	1	0	2	2	3	S0079-0065_S65	AD-Mada_1_137	Mada_1_137	ITS2	s0069	P0079ITS2_s0069	S0079-0065_S65_L001_R1_001	Madagascar	21.02.14	88	11.5	Recrutementcommunautaire	n	Non	2	7	31.76	-1.77	-0.38999999	-0.62	poidsnormal	malnutrischroniquemodere	stunted	Non	13.30000019	Non	38.826973	887	Fթminin	-2.28
AG-Mada_1_138_S25	548	13	2	10	1	0	2	2	3	AG-Mada_1_138_S25	AG-Mada_1_138	Mada_1_138	ITS2	ITS2Dec18	a_s0055	AG-Mada_1_138_S25_L001_R1_001	Madagascar	05.01.14	86.400002	10.9	Recrutementcommunautaire	n	Non	1	NA	14.38	-2.6700001	-0.73000002	-1.22	poidsnormal	malnutrischroniquesevere	stunted	Oui	10.5	Oui	40.372162	32280	Masculin	-3.2
SE-Mada_1_138_S148	548	13	2	10	1	0	2	2	3	SE-Mada_1_138_S148	SE-Mada_1_138	Mada_1_138	ITS2	ITS2Dec18	a_s0051	SE-Mada_1_138_S148_L001_R1_001	Madagascar	05.01.14	86.400002	10.9	Recrutementcommunautaire	n	Non	1	NA	14.38	-2.6700001	-0.73000002	-1.22	poidsnormal	malnutrischroniquesevere	stunted	Oui	10.5	Oui	40.372162	174	Masculin	-3.2
AD-Mada_1_139_S27	318	16	2	12	0	0	NA	2	3	AD-Mada_1_139_S27	AD-Mada_1_139	Mada_1_139	ITS2	ITS2Dec18	a_s0054	AD-Mada_1_139_S27_L001_R1_001	Madagascar	08.05.14	83	11.9	Recrutementcommunautaire	n	Non	2	7	9.44	-1.63	1.28	0.73000002	poidsnormal	malnutrischroniquesevere	stunted	Oui	10.10000038	Oui	36.821514	34376	Masculin	-3.64
AG-Mada_1_139_S78	318	16	2	12	0	0	NA	2	3	AG-Mada_1_139_S78	AG-Mada_1_139	Mada_1_139	ITS2	ITS2Dec18	a_s0053	AG-Mada_1_139_S78_L001_R1_001	Madagascar	08.05.14	83	11.9	Recrutementcommunautaire	n	Non	2	7	9.44	-1.63	1.28	0.73000002	poidsnormal	malnutrischroniquesevere	stunted	Oui	10.10000038	Oui	36.821514	31719	Masculin	-3.64
AG-Mada_1_140_S24	781	17	2	67	0	0	NA	2	3	AG-Mada_1_140_S24	AG-Mada_1_140	Mada_1_140	ITS2	ITS2Dec18	a_s0055	AG-Mada_1_140_S24_L001_R1_001	Madagascar	28.02.15	78.599998	9.3000002	Recrutementcommunautaire	n	Non	8	7	5.54	-2.21	-0.43000001	-0.75999999	poidsnormal	malnutrischroniquemodere	stunted	Oui	7.599999905	Oui	27.090115	6210	Fթminin	-2.88
AD-Mada_1_140_S44	781	17	2	67	0	0	NA	2	3	AD-Mada_1_140_S44	AD-Mada_1_140	Mada_1_140	ITS2	ITS2Dec18	a_s0054	AD-Mada_1_140_S44_L001_R1_001	Madagascar	28.02.15	78.599998	9.3000002	Recrutementcommunautaire	n	Non	8	7	5.54	-2.21	-0.43000001	-0.75999999	poidsnormal	malnutrischroniquemodere	stunted	Oui	7.599999905	Oui	27.090115	108809	Fթminin	-2.88
AG-Mada_1_141_S51	1042	27	2	80	1	2	NA	2	3	AG-Mada_1_141_S51	AG-Mada_1_141	Mada_1_141	ITS2	ITS2Dec18	a_s0055	AG-Mada_1_141_S51_L001_R1_001	Madagascar	01.05.15	77.5	9.3000002	Recrutementcommunautaire	n	Non	4	NA	15.8	-2.49	-0.41	-1.03	poidsnormal	malnutrischroniquesevere	stunted	Non	12.39999962	Non	25.051781	54464	Masculin	-3.38
AD-Mada_1_143_S10	319	20	2	11	0	0	NA	2	3	AD-Mada_1_143_S10	AD-Mada_1_143	Mada_1_143	ITS2	ITS2Dec18	a_s0054	AD-Mada_1_143_S10_L001_R1_001	Madagascar	13.12.13	83	11.7	Recrutementcommunautaire	n	Non	6	7	31.41	-1.9299999	1.14	0.77999997	poidsnormal	malnutrischroniquesevere	stunted	Oui	10.19999981	Oui	42.114609	65556	Fթminin	-3.96
AG-Mada_1_143_S7	319	20	2	11	0	0	NA	2	3	AG-Mada_1_143_S7	AG-Mada_1_143	Mada_1_143	ITS2	ITS2Dec18	a_s0055	AG-Mada_1_143_S7_L001_R1_001	Madagascar	13.12.13	83	11.7	Recrutementcommunautaire	n	Non	6	7	31.41	-1.9299999	1.14	0.77999997	poidsnormal	malnutrischroniquesevere	stunted	Oui	10.19999981	Oui	42.114609	13653	Fթminin	-3.96
AG-Mada_1_149_S44	766	36	2	NA	1	0	NA	2	3	AG-Mada_1_149_S44	AG-Mada_1_149	Mada_1_149	ITS2	ITS2Dec18	a_s0055	AG-Mada_1_149_S44_L001_R1_001	Madagascar	16.11.12	107.5	17.5	Recrutementcommunautaire	n	Non	NA	NA	41.17	0	-0.079999998	-0.1	poidsnormal	normonutris	non-stunted	Non	11.10000038	Non	54.870632	36060	Masculin	0.08
AG-Mada_1_151_S86	580	20	1	57	0	0	NA	2	82	AG-Mada_1_151_S86	AG-Mada_1_151	Mada_1_151	ITS2	ITS2Dec18	a_s0053	AG-Mada_1_151_S86_L001_R1_001	Madagascar	09.08.13	91.5	12.9	Autre	n	Non	2	6	53.21	-1.5	0.1	-0.1	poidsnormal	malnutrischroniquemodere	stunted	Non	12.10000038	Non	46.158398	89266	Fթminin	-2.39
AD-Mada_1_154_S33	2732	25	2	92	1	2	NA	2	3	AD-Mada_1_154_S33	AD-Mada_1_154	Mada_1_154	ITS2	ITS2Dec18	a_s0054	AD-Mada_1_154_S33_L001_R1_001	Madagascar	25.04.13	91.5	11.5	Recrutementcommunautaire	n	Non	7	7	9.06	-2.6900001	-1.16	-1.42	poidsnormal	malnutrischroniquemodere	stunted	Non	11.19999981	Non	49.840549	30512	Fթminin	-2.81
AG-Mada_1_156_S56	784	20	2	75	0	0	NA	2	3	AG-Mada_1_156_S56	AG-Mada_1_156	Mada_1_156	ITS2	ITS2Dec18	a_s0055	AG-Mada_1_156_S56_L001_R1_001	Madagascar	20.03.15	78	9.3999996	Recrutementcommunautaire	n	Non	6	NA	23.06	-2.1099999	-0.12	-0.50999999	poidsnormal	malnutrischroniquesevere	stunted	Non	14.39999962	Non	27.024361	30020	Fթminin	-3.05
AD-Mada_1_158_S31	54	28	2	NA	0	0	NA	2	3	AD-Mada_1_158_S31	AD-Mada_1_158	Mada_1_158	ITS2	ITS2Dec18	a_s0054	AD-Mada_1_158_S31_L001_R1_001	Madagascar	15.06.13	90.699997	12.9	Recrutementcommunautaire	n	Non	2	7	69.26	-1.9	0.27000001	-0.14	poidsnormal	malnutrischroniquesevere	stunted	Oui	10.5	Oui	48.196732	18938	Masculin	-3.03
AG-Mada_1_158_S34	54	28	2	NA	0	0	NA	2	3	AG-Mada_1_158_S34	AG-Mada_1_158	Mada_1_158	ITS2	ITS2Dec18	a_s0055	AG-Mada_1_158_S34_L001_R1_001	Madagascar	15.06.13	90.699997	12.9	Recrutementcommunautaire	n	Non	2	7	69.26	-1.9	0.27000001	-0.14	poidsnormal	malnutrischroniquesevere	stunted	Oui	10.5	Oui	48.196732	15827	Masculin	-3.03
S003K-0381_S110	402	36	2	58	0	0	2	2	3	S003K-0381_S110	SE_Mada_1_163	SE_Mada_1_163	ITS2	ITS2Dec18	a_s0051	S003K-0381_S110_L001_R1_001	Madagascar	21.06.13	97	17.1	Recrutementcommunautaire	n	Non	NA	NA	52.94	0.46000001	1.8200001	1.84	poidsnormal	normonutris	non-stunted	Non	13.19999981	Non	47.835091	4065	Fթminin	-1.31
AG-Mada_1_171_S22	197	35	2	55	0	0	NA	2	64	AG-Mada_1_171_S22	AG-Mada_1_171	Mada_1_171	ITS2	ITS2Dec18	a_s0055	AG-Mada_1_171_S22_L001_R1_001	Madagascar	20.01.15	84	10.25	D�??�parasitage	n	Oui	1	NA	9.25	-2.1600001	-1.11	-1.36	poidsnormal	malnutrischroniquemodere	stunted	Non	12.10000038	Non	29.424335	19759	Masculin	-2.23
S0079-0232_S140	197	35	2	55	0	0	NA	2	64	S0079-0232_S140	SE-Mada_1_171	Mada_1_171	ITS2	s0067	P0079ITS2_s0067	S0079-0232_S140_L001_R1_001	Madagascar	20.01.15	84	10.25	D�??�parasitage	n	Oui	1	NA	9.25	-2.1600001	-1.11	-1.36	poidsnormal	malnutrischroniquemodere	stunted	Non	12.10000038	Non	29.424335	47386	Masculin	-2.23
S0079-0233_S141	1203	28	2	NA	1	0	NA	2	3	S0079-0233_S141	SE-Mada_1_173	Mada_1_173	ITS2	s0067	P0079ITS2_s0067	S0079-0233_S141_L001_R1_001	Madagascar	07.11.14	87.199997	12.5	Recrutementcommunautaire	n	Non	NA	NA	6.89	-0.36000001	0.69999999	0.5	poidsnormal	normonutris	non-stunted	Non	11.69999981	Non	31.890062	13060	Fթminin	-1.36
S0079-0234_S142	NA	22	2	NA	0	0	NA	2	3	S0079-0234_S142	SE-Mada_1_174	Mada_1_174	ITS2	s0067	P0079ITS2_s0067	S0079-0234_S142_L001_R1_001	Madagascar	21.08.13	96.300003	14.1	Recrutementcommunautaire	n	Non	NA	NA	30.2	-0.83999997	-0.050000001	-0.1	poidsnormal	normonutris	non-stunted	Non	12.10000038	Non	46.520039	16891	Fթminin	-1.31
S0079-0235_S143	111	32	2	13	0	0	NA	2	3	S0079-0235_S143	SE-Mada_1_182	Mada_1_182	ITS2	s0067	P0079ITS2_s0067	S0079-0235_S143_L001_R1_001	Madagascar	11.02.13	102.5	15.6	Autre	n	Oui	NA	NA	44.18	-0.75	-0.33000001	-0.36000001	poidsnormal	normonutris	non-stunted	Non	12.30000019	Non	53.16106	23700	Masculin	-0.84
AD-Mada_1_184_S34	1560	23	2	62	1	0	2	2	3	AD-Mada_1_184_S34	AD-Mada_1_184	Mada_1_184	ITS2	ITS2Dec18	a_s0054	AD-Mada_1_184_S34_L001_R1_001	Madagascar	31.05.15	76	8.1999998	Autre	n	Non	NA	7	12.83	-3.1300001	-1.17	-1.64	poidsnormal	malnutrischroniquesevere	stunted	Oui	9.899999619	Oui	25.840813	74943	Fթminin	-3.41
S0079-0236_S144	1095	23	2	134	0	0	2	2	3	S0079-0236_S144	SE-Mada_1_187	Mada_1_187	ITS2	s0067	P0079ITS2_s0067	S0079-0236_S144_L001_R1_001	Madagascar	27.06.15	80.400002	10.4	Recrutementcommunautaire	n	Non	NA	NA	20.06	-0.92000002	0.31	0.090000004	poidsnormal	normonutris	non-stunted	Non	11.69999981	Non	24.723017	41078	Fթminin	-1.83
S0079-0237_S145	374	23	2	22	0	0	NA	2	66	S0079-0237_S145	SE-Mada_1_188	Mada_1_188	ITS2	s0067	P0079ITS2_s0067	S0079-0237_S145_L001_R1_001	Madagascar	25.10.12	102.7	15.5	Recrutementcommunautaire	n	Non	NA	NA	69.78	-1.05	-0.41	-0.49000001	poidsnormal	normonutris	non-stunted	Non	12.60000038	Non	56.777458	31708	Masculin	-1.22
AD-Mada_1_190_S59	NA	24	2	46	0	0	NA	2	3	AD-Mada_1_190_S59	AD-Mada_1_190	Mada_1_190	ITS2	ITS2Dec18	a_s0054	AD-Mada_1_190_S59_L001_R1_001	Madagascar	02.02.13	94.699997	13.9	Recrutementcommunautaire	n	Non	1	7	77.05	-1.66	0.18000001	-0.079999998	poidsnormal	malnutrischroniquemodere	stunted	Non	13	Non	53.226814	154232	Masculin	-2.63
AG-Mada_1_190_S1	NA	24	2	46	0	0	NA	2	3	AG-Mada_1_190_S1	AG-Mada_1_190	Mada_1_190	ITS2	ITS2Dec18	a_s0055	AG-Mada_1_190_S1_L001_R1_001	Madagascar	02.02.13	94.699997	13.9	Recrutementcommunautaire	n	Non	1	7	77.05	-1.66	0.18000001	-0.079999998	poidsnormal	malnutrischroniquemodere	stunted	Non	13	Non	53.226814	20628	Masculin	-2.63
AG-Mada_1_194_S47	512	28	2	60	0	0	NA	2	3	AG-Mada_1_194_S47	AG-Mada_1_194	Mada_1_194	ITS2	ITS2Dec18	a_s0055	AG-Mada_1_194_S47_L001_R1_001	Madagascar	14.02.14	87	11.9	Recrutementcommunautaire	n	Non	1	7	23.95	-2	0.20999999	-0.27000001	poidsnormal	malnutrischroniquesevere	stunted	Non	12.80000019	Non	41.09544	15877	Masculin	-3.13
AD-Mada_1_194_S47	512	28	2	60	0	0	NA	2	3	AD-Mada_1_194_S47	AD-Mada_1_194	Mada_1_194	ITS2	ITS2Dec18	a_s0054	AD-Mada_1_194_S47_L001_R1_001	Madagascar	14.02.14	87	11.9	Recrutementcommunautaire	n	Non	1	7	23.95	-2	0.20999999	-0.27000001	poidsnormal	malnutrischroniquesevere	stunted	Non	12.80000019	Non	41.09544	48057	Masculin	-3.13
AG-Mada_1_199_S12	319	37	2	14	0	0	NA	2	3	AG-Mada_1_199_S12	AG-Mada_1_199	Mada_1_199	ITS2	ITS2Dec18	a_s0055	AG-Mada_1_199_S12_L001_R1_001	Madagascar	03.11.13	84	11.5	Recrutementcommunautaire	n	Non	1	NA	81.71	-2.3099999	0.69999999	0.34999999	poidsnormal	malnutrischroniquesevere	stunted	Non	11.30000019	Non	44.909096	14952	Fթminin	-4.03
AG-Mada_1_200_S87	1859	22	1	141	1	2	NA	2	77	AG-Mada_1_200_S87	AG-Mada_1_200	Mada_1_200	ITS2	ITS2Dec18	a_s0053	AG-Mada_1_200_S87_L001_R1_001	Madagascar	27.04.14	89.5	14.4	Recrutementcommunautaire	n	Non	1	NA	33.41	-0.28	1.8099999	1.46	poidsnormal	malnutrischroniquemodere	stunted	Non	12.69999981	Non	39.385868	69129	Masculin	-2.27
S0079-0238_S146	247	21	1	NA	0	0	NA	2	76	S0079-0238_S146	SE-Mada_1_204	Mada_1_204	ITS2	s0067	P0079ITS2_s0067	S0079-0238_S146_L001_R1_001	Madagascar	23.11.12	94	13	Recrutementcommunautaire	n	Non	NA	NA	4.29	-2.5699999	-0.38	-0.76999998	poidsnormal	malnutrischroniquesevere	stunted	Oui	7.900000095	Oui	59.341816	41828	Masculin	-3.38
S0079-0239_S147	691	19	2	79	0	2	NA	2	3	S0079-0239_S147	SE-Mada_1_205	Mada_1_205	ITS2	s0067	P0079ITS2_s0067	S0079-0239_S147_L001_R1_001	Madagascar	28.04.15	84.400002	10.6	Recrutementcommunautaire	n	Non	NA	NA	16.24	-1.48	-0.50999999	-0.67000002	poidsnormal	normonutris	non-stunted	Non	13.60000038	Non	29.983232	4243	Fթminin	-1.78
S0079-0240_S148	569	18	1	49	0	0	NA	2	77	S0079-0240_S148	SE-Mada_1_207	Mada_1_207	ITS2	s0067	P0079ITS2_s0067	S0079-0240_S148_L001_R1_001	Madagascar	02.12.13	95	12.6	Recrutementcommunautaire	n	Non	NA	NA	9.25	-2	-1.17	-1.39	poidsnormal	normonutris	non-stunted	Oui	9.100000381	Oui	46.980309	9959	Masculin	-1.87
S0079-0241_S149	NA	22	1	NA	NA	NA	NA	2	82	S0079-0241_S149	SE-Mada_1_208	Mada_1_208	ITS2	s0067	P0079ITS2_s0067	S0079-0241_S149_L001_R1_001	Madagascar	27.09.14	93.5	14.1	Recrutementcommunautaire	n	Oui	NA	NA	46.31	0.02	0.55000001	0.47	poidsnormal	normonutris	non-stunted	Non	11.39999962	Non	37.150276	27353	Fթminin	-0.61
AG-Mada_1_212_S72	544	22	2	95	0	2	NA	2	3	AG-Mada_1_212_S72	AG-Mada_1_212	Mada_1_212	ITS2	ITS2Dec18	a_s0055	AG-Mada_1_212_S72_L001_R1_001	Madagascar	18.06.13	95.300003	13.2	Recrutementcommunautaire	n	Non	1	NA	28.38	-1.78	-0.51999998	-0.63999999	poidsnormal	malnutrischroniquemodere	stunted	Non	12.19999981	Non	52.240524	35609	Fթminin	-2.21
S0079-0242_S150	650	22.5	2	15	1	0	NA	2	3	S0079-0242_S150	SE-Mada_1_215	Mada_1_215	ITS2	s0067	P0079ITS2_s0067	S0079-0242_S150_L001_R1_001	Madagascar	23.08.13	101.9	14	Recrutementcommunautaire	n	Non	NA	NA	77.21	-1.24	-1.37	-1.34	poidsnormal	normonutris	non-stunted	Non	11.10000038	Non	50.958347	18653	Fթminin	-0.58
AD-Mada_1_223_S39	207	30	2	44	0	0	NA	2	3	AD-Mada_1_223_S39	AD-Mada_1_223	Mada_1_223	ITS2	ITS2Dec18	a_s0054	AD-Mada_1_223_S39_L001_R1_001	Madagascar	18.06.14	88.900002	11.7	Recrutementcommunautaire	n	Oui	1	6	51.47	-1.87	-0.38999999	-0.63	poidsnormal	malnutrischroniquemodere	stunted	Non	11.5	Non	41.457081	60165	Fթminin	-2.42
AG-Mada_1_223_S73	207	30	2	44	0	0	NA	2	3	AG-Mada_1_223_S73	AG-Mada_1_223	Mada_1_223	ITS2	ITS2Dec18	a_s0053	AG-Mada_1_223_S73_L001_R1_001	Madagascar	18.06.14	88.900002	11.7	Recrutementcommunautaire	n	Oui	1	6	51.47	-1.87	-0.38999999	-0.63	poidsnormal	malnutrischroniquemodere	stunted	Non	11.5	Non	41.457081	14284	Fթminin	-2.42
AG-Mada_1_224_S91	1513	21	2	158	0	0	2	2	3	AG-Mada_1_224_S91	AG-Mada_1_224	Mada_1_224	ITS2	ITS2Dec18	a_s0053	AG-Mada_1_224_S91_L001_R1_001	Madagascar	16.08.14	82.400002	10.5	Recrutementcommunautaire	n	Non	3	6	6.78	-2.6099999	0.090000004	-0.28	poidsnormal	malnutrischroniquesevere	stunted	Non	12.10000038	Non	39.747509	5730	Fթminin	-3.82
AD-Mada_1_224_S60	1513	21	2	158	0	0	2	2	3	AD-Mada_1_224_S60	AD-Mada_1_224	Mada_1_224	ITS2	ITS2Dec18	a_s0054	AD-Mada_1_224_S60_L001_R1_001	Madagascar	16.08.14	82.400002	10.5	Recrutementcommunautaire	n	Non	3	6	6.78	-2.6099999	0.090000004	-0.28	poidsnormal	malnutrischroniquesevere	stunted	Non	12.10000038	Non	39.747509	61861	Fթminin	-3.82
S0079-0243_S151	1513	21	2	158	0	0	2	2	3	S0079-0243_S151	SE-Mada_1_224	Mada_1_224	ITS2	s0067	P0079ITS2_s0067	S0079-0243_S151_L001_R1_001	Madagascar	16.08.14	82.400002	10.5	Recrutementcommunautaire	n	Non	3	6	6.78	-2.6099999	0.090000004	-0.28	poidsnormal	malnutrischroniquesevere	stunted	Non	12.10000038	Non	39.747509	25866	Fթminin	-3.82
S0079-0244_S152	647	21	2	72	0	0	NA	2	3	S0079-0244_S152	SE-Mada_1_227	Mada_1_227	ITS2	s0067	P0079ITS2_s0067	S0079-0244_S152_L001_R1_001	Madagascar	18.05.14	93.599998	12.6	Recrutementcommunautaire	n	Non	NA	NA	26.26	-1.67	-0.87	-1.08	poidsnormal	normonutris	non-stunted	Non	12.10000038	Non	42.837887	67561	Masculin	-1.69
AD-Mada_1_228_S30	128	27	2	46	0	0	NA	2	3	AD-Mada_1_228_S30	AD-Mada_1_228	Mada_1_228	ITS2	ITS2Dec18	a_s0054	AD-Mada_1_228_S30_L001_R1_001	Madagascar	30.08.13	92.199997	14	Recrutementcommunautaire	n	Non	3	6	39.55	-1.25	0.80000001	0.66000003	poidsnormal	malnutrischroniquemodere	stunted	Non	14.10000038	Non	51.024097	129717	Fթminin	-2.78
AG-Mada_1_228_S61	128	27	2	46	0	0	NA	2	3	AG-Mada_1_228_S61	AG-Mada_1_228	Mada_1_228	ITS2	ITS2Dec18	a_s0055	AG-Mada_1_228_S61_L001_R1_001	Madagascar	30.08.13	92.199997	14	Recrutementcommunautaire	n	Non	3	6	39.55	-1.25	0.80000001	0.66000003	poidsnormal	malnutrischroniquemodere	stunted	Non	14.10000038	Non	51.024097	23490	Fթminin	-2.78
AD-Mada_1_229_S41	NA	24	2	NA	NA	0	NA	2	3	AD-Mada_1_229_S41	AD-Mada_1_229	Mada_1_229	ITS2	ITS2Dec18	a_s0054	AD-Mada_1_229_S41_L001_R1_001	Madagascar	23.11.13	92.5	11.7	Recrutementcommunautaire	n	Non	3	7	6.57	-2.4200001	-1.23	-1.4400001	poidsnormal	malnutrischroniquemodere	stunted	Oui	9.899999619	Oui	48.163857	37725	Fթminin	-2.39
AD-Mada_1_230_S9	1683	21	2	90	1	2	2	2	3	AD-Mada_1_230_S9	AD-Mada_1_230	Mada_1_230	ITS2	ITS2Dec18	a_s0054	AD-Mada_1_230_S9_L001_R1_001	Madagascar	21.09.13	93	13.8	Recrutementcommunautaire	n	Non	1	4	15.41	-1.3	0.47999999	0.34	poidsnormal	malnutrischroniquemodere	stunted	Non	11.39999962	Non	50.235065	56585	Fթminin	-2.51
AG-Mada_1_230_S84	1683	21	2	90	1	2	2	2	3	AG-Mada_1_230_S84	AG-Mada_1_230	Mada_1_230	ITS2	ITS2Dec18	a_s0053	AG-Mada_1_230_S84_L001_R1_001	Madagascar	21.09.13	93	13.8	Recrutementcommunautaire	n	Non	1	4	15.41	-1.3	0.47999999	0.34	poidsnormal	malnutrischroniquemodere	stunted	Non	11.39999962	Non	50.235065	69685	Fթminin	-2.51
S0079-0245_S153	1430	29	2	90	1	2	NA	2	3	S0079-0245_S153	SE-Mada_1_232	Mada_1_232	ITS2	s0067	P0079ITS2_s0067	S0079-0245_S153_L001_R1_001	Madagascar	01.07.15	82.099998	11.8	Recrutementcommunautaire	n	Non	2	1	6.05	-0.51999998	1.36	1.08	poidsnormal	malnutrischroniquemodere	stunted	Oui	10.10000038	Oui	29.391459	54325	Fթminin	-2.32
AG-Mada_1_232_S81	1430	29	2	90	1	2	NA	2	3	AG-Mada_1_232_S81	AG-Mada_1_232	Mada_1_232	ITS2	ITS2Dec18	a_s0055	AG-Mada_1_232_S81_L001_R1_001	Madagascar	01.07.15	82.099998	11.8	Recrutementcommunautaire	n	Non	2	1	6.05	-0.51999998	1.36	1.08	poidsnormal	malnutrischroniquemodere	stunted	Oui	10.10000038	Oui	29.391459	42010	Fթminin	-2.32
AD-Mada_1_232_S45	1430	29	2	90	1	2	NA	2	3	AD-Mada_1_232_S45	AD-Mada_1_232	Mada_1_232	ITS2	ITS2Dec18	a_s0054	AD-Mada_1_232_S45_L001_R1_001	Madagascar	01.07.15	82.099998	11.8	Recrutementcommunautaire	n	Non	2	1	6.05	-0.51999998	1.36	1.08	poidsnormal	malnutrischroniquemodere	stunted	Oui	10.10000038	Oui	29.391459	46286	Fթminin	-2.32
AD-Mada_1_233_S50	297	20	2	48	0	0	NA	2	3	AD-Mada_1_233_S50	AD-Mada_1_233	Mada_1_233	ITS2	ITS2Dec18	a_s0054	AD-Mada_1_233_S50_L001_R1_001	Madagascar	26.02.13	98.199997	13.4	Recrutementcommunautaire	n	Non	1	4	35.76	-2.2	-1.09	-1.3	poidsnormal	malnutrischroniquemodere	stunted	Non	12.19999981	Non	57.139099	90833	Masculin	-2.25
AG-Mada_1_233_S78	297	20	2	48	0	0	NA	2	3	AG-Mada_1_233_S78	AG-Mada_1_233	Mada_1_233	ITS2	ITS2Dec18	a_s0055	AG-Mada_1_233_S78_L001_R1_001	Madagascar	26.02.13	98.199997	13.4	Recrutementcommunautaire	n	Non	1	4	35.76	-2.2	-1.09	-1.3	poidsnormal	malnutrischroniquemodere	stunted	Non	12.19999981	Non	57.139099	29191	Masculin	-2.25
S0079-0246_S154	188	18	2	58	0	0	NA	2	3	S0079-0246_S154	SE-Mada_1_234	Mada_1_234	ITS2	s0067	P0079ITS2_s0067	S0079-0246_S154_L001_R1_001	Madagascar	11.02.14	93.199997	11.4	Recrutementcommunautaire	n	Non	NA	NA	6.1	-2.47	-1.75	-1.9	poidsnormal	normonutris	non-stunted	Non	11.30000019	Non	45.994015	42487	Fթminin	-1.97
S0079-0066_S66	NA	NA	2	NA	NA	NA	NA	NA	NA	S0079-0066_S66	AD-Mada_1_235	Mada_1_235	ITS2	s0069	P0079ITS2_s0069	S0079-0066_S66_L001_R1_001	Madagascar	15.08.14	93.300003	14	Recrutementcommunautaire	n	Non	NA	NA	51.63	-0.28999999	0.54000002	0.43000001	poidsnormal	normonutris	non-stunted	Non	11.60000038	Non	39.681755	1025	Fթminin	-1.07
S0079-0247_S155	185	26	2	62	0	0	NA	2	3	S0079-0247_S155	SE-Mada_1_237	Mada_1_237	ITS2	s0067	P0079ITS2_s0067	S0079-0247_S155_L001_R1_001	Madagascar	28.09.13	101	14.5	Recrutementcommunautaire	n	Non	NA	NA	31.32	-0.93000001	-0.76999998	-0.75	poidsnormal	normonutris	non-stunted	Non	12.69999981	Non	50.333694	3381	Fթminin	-0.7
AD-Mada_1_238_S24	279	26	2	73	0	0	NA	2	3	AD-Mada_1_238_S24	AD-Mada_1_238	Mada_1_238	ITS2	ITS2Dec18	a_s0054	AD-Mada_1_238_S24_L001_R1_001	Madagascar	31.10.14	86.5	11.5	Recrutementcommunautaire	n	Non	7	3	14.8	-1.61	0	-0.25999999	poidsnormal	malnutrischroniquemodere	stunted	Oui	10.60000038	Oui	37.248905	59513	Fթminin	-2.44
AG-Mada_1_238_S66	279	26	2	73	0	0	NA	2	3	AG-Mada_1_238_S66	AG-Mada_1_238	Mada_1_238	ITS2	ITS2Dec18	a_s0055	AG-Mada_1_238_S66_L001_R1_001	Madagascar	31.10.14	86.5	11.5	Recrutementcommunautaire	n	Non	7	3	14.8	-1.61	0	-0.25999999	poidsnormal	malnutrischroniquemodere	stunted	Oui	10.60000038	Oui	37.248905	46431	Fթminin	-2.44
S0079-0248_S156	279	26	2	73	0	0	NA	2	3	S0079-0248_S156	SE-Mada_1_238	Mada_1_238	ITS2	s0067	P0079ITS2_s0067	S0079-0248_S156_L001_R1_001	Madagascar	31.10.14	86.5	11.5	Recrutementcommunautaire	n	Non	7	3	14.8	-1.61	0	-0.25999999	poidsnormal	malnutrischroniquemodere	stunted	Oui	10.60000038	Oui	37.248905	56414	Fթminin	-2.44
S0079-0249_S157	500	21	2	84	0	0	NA	2	3	S0079-0249_S157	SE-Mada_1_242	Mada_1_242	ITS2	s0067	P0079ITS2_s0067	S0079-0249_S157_L001_R1_001	Madagascar	18.11.15	85.400002	11.7	Recrutementcommunautaire	n	Non	NA	NA	2.51	-0.49000001	0.050000001	-0.07	poidsnormal	normonutris	non-stunted	Oui	10	Oui	25.117533	13169	Masculin	-0.86
S0079-0250_S158	3049	17	2	162	0	0	2	2	3	S0079-0250_S158	SE-Mada_1_243	Mada_1_243	ITS2	s0067	P0079ITS2_s0067	S0079-0250_S158_L001_R1_001	Madagascar	21.06.15	75	9.1999998	Recrutementcommunautaire	n	Non	7	7	6.03	-3.1300001	0.44	-0.56999999	poidsnormal	malnutrischroniquesevere	stunted	Oui	9.800000191	Oui	29.818851	6247	Masculin	-4.95
AD-Mada_1_243_S7	3049	17	2	162	0	0	2	2	3	AD-Mada_1_243_S7	AD-Mada_1_243	Mada_1_243	ITS2	ITS2Dec18	a_s0054	AD-Mada_1_243_S7_L001_R1_001	Madagascar	21.06.15	75	9.1999998	Recrutementcommunautaire	n	Non	7	7	6.03	-3.1300001	0.44	-0.56999999	poidsnormal	malnutrischroniquesevere	stunted	Oui	9.800000191	Oui	29.818851	7350	Masculin	-4.95
S0079-0251_S159	148	32	2	11	0	0	NA	2	3	S0079-0251_S159	SE-Mada_1_246	Mada_1_246	ITS2	s0067	P0079ITS2_s0067	S0079-0251_S159_L001_R1_001	Madagascar	05.08.14	97.599998	14.5	Recrutementcommunautaire	n	Non	NA	NA	9.64	-0.25	-0.07	-0.050000001	poidsnormal	normonutris	non-stunted	Non	12.69999981	Non	42.114609	30109	Fթminin	-0.37
AD-Mada_1_247_S58	1231	36	2	77	1	0	NA	2	3	AD-Mada_1_247_S58	AD-Mada_1_247	Mada_1_247	ITS2	ITS2Dec18	a_s0054	AD-Mada_1_247_S58_L001_R1_001	Madagascar	04.07.13	91.599998	12.3	Recrutementcommunautaire	n	Non	3	6	15	-2.6500001	-0.47999999	-0.94999999	poidsnormal	malnutrischroniquesevere	stunted	Non	12.69999981	Non	53.522701	108527	Masculin	-3.37
S0079-0252_S160	822	35	2	66	1	0	NA	2	3	S0079-0252_S160	SE-Mada_1_248	Mada_1_248	ITS2	s0067	P0079ITS2_s0067	S0079-0252_S160_L001_R1_001	Madagascar	15.01.14	93.599998	12.8	Recrutementcommunautaire	n	Non	NA	NA	5.35	-1.62	-0.49000001	-0.63	poidsnormal	malnutrischroniquemodere	stunted	Oui	10	Oui	46.980309	228	Fթminin	-2
S0079-0253_S161	859	30	2	37	1	0	NA	2	3	S0079-0253_S161	SE-Mada_1_249	Mada_1_249	ITS2	s0067	P0079ITS2_s0067	S0079-0253_S161_L001_R1_001	Madagascar	12.09.15	87	11.4	Recrutementcommunautaire	n	Non	NA	NA	13.86	-0.52999997	-0.41999999	-0.47999999	poidsnormal	normonutris	non-stunted	Oui	10.19999981	Oui	27.320248	30463	Fթminin	-0.46
S0079-0254_S162	1244	16	2	57	0	0	2	2	3	S0079-0254_S162	SE-Mada_1_250	Mada_1_250	ITS2	s0067	P0079ITS2_s0067	S0079-0254_S162_L001_R1_001	Madagascar	06.11.15	86.199997	11.8	Recrutementcommunautaire	n	Non	NA	NA	43.63	-0.47	-0.059999999	-0.17	poidsnormal	normonutris	non-stunted	Non	11.69999981	Non	25.512049	27058	Masculin	-0.7
S0079-0255_S163	541	28	2	104	0	2	NA	2	3	S0079-0255_S163	SE-Mada_1_251	Mada_1_251	ITS2	s0067	P0079ITS2_s0067	S0079-0255_S163_L001_R1_001	Madagascar	15.11.15	85	10	Autre	n	Non	NA	NA	11.95	-1.54	-1.47	-1.5	poidsnormal	normonutris	non-stunted	Non	13.10000038	Non	26.761351	1282	Fթminin	-0.92
S0079-0067_S67	709	15	1	66	1	0	NA	1	75	S0079-0067_S67	AD-Mada_1_255	Mada_1_255	ITS2	s0069	P0079ITS2_s0069	S0079-0067_S67_L001_R1_001	Madagascar	21.11.13	90	12.4	Recrutementcommunautaire	n	Non	7	7	20.1	-2.1400001	0.039999999	-0.22	poidsnormal	malnutrischroniquesevere	stunted	Non	10.80000019	Oui	50.530952	531	Fթminin	-3.23
S0079-0256_S164	709	15	1	66	1	0	NA	1	75	S0079-0256_S164	SE-Mada_1_255	Mada_1_255	ITS2	s0067	P0079ITS2_s0067	S0079-0256_S164_L001_R1_001	Madagascar	21.11.13	90	12.4	Recrutementcommunautaire	n	Non	7	7	20.1	-2.1400001	0.039999999	-0.22	poidsnormal	malnutrischroniquesevere	stunted	Non	10.80000019	Oui	50.530952	10633	Fթminin	-3.23
S0079-0257_S165	144	21	2	15	0	0	NA	2	3	S0079-0257_S165	SE-Mada_1_256	Mada_1_256	ITS2	s0067	P0079ITS2_s0067	S0079-0257_S165_L001_R1_001	Madagascar	19.11.15	83.5	9.6000004	Recrutementcommunautaire	n	Non	NA	NA	160.64	-1.88	-1.54	-1.6	poidsnormal	normonutris	non-stunted	Non	13.10000038	Non	26.662722	5141	Fթminin	-1.34
S0079-0258_S166	NA	34	2	NA	NA	NA	NA	2	73	S0079-0258_S166	SE-Mada_1_257	Mada_1_257	ITS2	s0067	P0079ITS2_s0067	S0079-0258_S166_L001_R1_001	Madagascar	19.06.15	78	9.5	Recrutementcommunautaire	n	Non	7	7	16.18	-2.6199999	0.1	-0.38999999	poidsnormal	malnutrischroniquesevere	stunted	Non	12.19999981	Non	31.62705	396	Fթminin	-3.86
S0079-0068_S68	NA	34	2	NA	NA	NA	NA	2	73	S0079-0068_S68	AD-Mada_1_257	Mada_1_257	ITS2	s0069	P0079ITS2_s0069	S0079-0068_S68_L001_R1_001	Madagascar	19.06.15	78	9.5	Recrutementcommunautaire	n	Non	7	7	16.18	-2.6199999	0.1	-0.38999999	poidsnormal	malnutrischroniquesevere	stunted	Non	12.19999981	Non	31.62705	1243	Fթminin	-3.86
S0079-0259_S167	300	25	2	79	0	0	NA	2	3	S0079-0259_S167	SE-Mada_1_258	Mada_1_258	ITS2	s0067	P0079ITS2_s0067	S0079-0259_S167_L001_R1_001	Madagascar	30.11.15	81	11.7	Recrutementcommunautaire	n	Non	NA	NA	6.63	-0.18000001	1.51	1.24	poidsnormal	malnutrischroniquemodere	stunted	Oui	10.69999981	Oui	26.301081	9173	Fթminin	-2.01
S0079-0069_S69	2059	12	2	73	1	0	NA	2	3	S0079-0069_S69	AD-Mada_1_259	Mada_1_259	ITS2	s0069	P0079ITS2_s0069	S0079-0069_S69_L001_R1_001	Madagascar	14.05.15	80.800003	10	Recrutementcommunautaire	n	Non	7	7	4.42	-2.3099999	-0.11	-0.44999999	poidsnormal	malnutrischroniquesevere	stunted	Oui	10.60000038	Oui	32.8106	1130	Fթminin	-3.27
S0079-0260_S168	2059	12	2	73	1	0	NA	2	3	S0079-0260_S168	SE-Mada_1_259	Mada_1_259	ITS2	s0067	P0079ITS2_s0067	S0079-0260_S168_L001_R1_001	Madagascar	14.05.15	80.800003	10	Recrutementcommunautaire	n	Non	7	7	4.42	-2.3099999	-0.11	-0.44999999	poidsnormal	malnutrischroniquesevere	stunted	Oui	10.60000038	Oui	32.8106	28103	Fթminin	-3.27
S0079-0261_S169	NA	34	2	NA	0	NA	NA	2	3	S0079-0261_S169	SE-Mada_1_260	Mada_1_260	ITS2	s0067	P0079ITS2_s0067	S0079-0261_S169_L001_R1_001	Madagascar	18.09.15	87.5	11.7	Recrutementcommunautaire	n	Non	NA	NA	27.6	-0.94	-0.46000001	-0.61000001	poidsnormal	normonutris	non-stunted	Non	12.80000019	Non	28.701056	15538	Masculin	-1.04
S0079-0262_S170	4405	20	1	164	1	2	NA	2	94	S0079-0262_S170	SE-Mada_1_261	Mada_1_261	ITS2	s0067	P0079ITS2_s0067	S0079-0262_S170_L001_R1_001	Madagascar	03.12.15	83.099998	11.4	Recrutementcommunautaire	n	Non	NA	NA	19.8	-0.86000001	0.44999999	0.19	poidsnormal	normonutris	non-stunted	Oui	9.699999809	Oui	26.202452	8586	Masculin	-1.85
S0079-0263_S171	1377	24	2	159	1	2	NA	2	3	S0079-0263_S171	SE-Mada_1_262	Mada_1_262	ITS2	s0067	P0079ITS2_s0067	S0079-0263_S171_L001_R1_001	Madagascar	12.11.14	92	14.3	Recrutementcommunautaire	n	Non	NA	NA	26.79	-0.30000001	1.05	0.83999997	poidsnormal	normonutris	non-stunted	Non	11.5	Non	38.925602	18147	Masculin	-1.55
S0079-0264_S172	204	13	2	97	0	0	NA	1	69	S0079-0264_S172	SE-Mada_1_263	Mada_1_263	ITS2	s0067	P0079ITS2_s0067	S0079-0264_S172_L001_R1_001	Madagascar	01.10.13	89	11.8	Recrutementcommunautaire	n	Non	2	2	60.47	-2.9000001	-0.30000001	-0.87	poidsnormal	malnutrischroniquesevere	stunted	Non	11.39999962	Non	52.306274	5568	Masculin	-3.84
S0079-0070_S70	204	13	2	97	0	0	NA	1	69	S0079-0070_S70	AD-Mada_1_263	Mada_1_263	ITS2	s0069	P0079ITS2_s0069	S0079-0070_S70_L001_R1_001	Madagascar	01.10.13	89	11.8	Recrutementcommunautaire	n	Non	2	2	60.47	-2.9000001	-0.30000001	-0.87	poidsnormal	malnutrischroniquesevere	stunted	Non	11.39999962	Non	52.306274	453	Masculin	-3.84
S0079-0265_S173	415	29	2	32	0	0	NA	2	66	S0079-0265_S173	SE-Mada_1_264	Mada_1_264	ITS2	s0067	P0079ITS2_s0067	S0079-0265_S173_L001_R1_001	Madagascar	28.03.13	103.1	15.9	Autre	n	Non	NA	NA	65.65	-0.97000003	-0.19	-0.27000001	poidsnormal	normonutris	non-stunted	Non	12	Non	58.454155	6555	Masculin	-1.31
S0079-0266_S174	180	28	2	42	0	0	NA	2	3	S0079-0266_S174	SE-Mada_1_265	Mada_1_265	ITS2	s0067	P0079ITS2_s0067	S0079-0266_S174_L001_R1_001	Madagascar	18.04.14	96	13.7	Recrutementcommunautaire	n	Non	NA	NA	49.5	-1	-0.30000001	-0.36000001	poidsnormal	normonutris	non-stunted	Non	13.69999981	Non	45.763882	294	Fթminin	-1.28
S0079-0267_S175	NA	16	2	NA	0	NA	NA	2	3	S0079-0267_S175	SE-Mada_1_266	Mada_1_266	ITS2	s0067	P0079ITS2_s0067	S0079-0267_S175_L001_R1_001	Madagascar	01.08.15	88.099998	13.1	Autre	n	Non	NA	NA	38.85	-0.17	0.83999997	0.63999999	poidsnormal	normonutris	non-stunted	Non	11.80000019	Non	30.311996	12881	Masculin	-1.19
S0079-0268_S176	274	14	1	40	0	0	NA	2	84	S0079-0268_S176	SE-Mada_1_267	Mada_1_267	ITS2	s0067	P0079ITS2_s0067	S0079-0268_S176_L001_R1_001	Madagascar	26.06.15	79.400002	9.6999998	Autre	n	Non	2	7	66.24	-2.4200001	-0.079999998	-0.47	poidsnormal	malnutrischroniquesevere	stunted	Oui	9.899999619	Oui	31.495544	12407	Fթminin	-3.45
S0079-0071_S71	274	14	1	40	0	0	NA	2	84	S0079-0071_S71	AD-Mada_1_267	Mada_1_267	ITS2	s0069	P0079ITS2_s0069	S0079-0071_S71_L001_R1_001	Madagascar	26.06.15	79.400002	9.6999998	Autre	n	Non	2	7	66.24	-2.4200001	-0.079999998	-0.47	poidsnormal	malnutrischroniquesevere	stunted	Oui	9.899999619	Oui	31.495544	477	Fթminin	-3.45
S0079-0269_S177	500	26.20000076	2	74	1	2	NA	2	3	S0079-0269_S177	SE-Mada_1_268	Mada_1_268	ITS2	s0067	P0079ITS2_s0067	S0079-0269_S177_L001_R1_001	Madagascar	27.04.15	76.5	8.8999996	Autre	n	Non	NA	NA	59.71	-3.3800001	-0.18000001	-0.80000001	poidsnormal	malnutrischroniquesevere	stunted	Non	12.60000038	Non	33.599632	47491	Fթminin	-4.56
S0079-0072_S72	287	14.80000019	1	NA	0	0	NA	2	80	S0079-0072_S72	AD-Mada_1_269	Mada_1_269	ITS2	s0069	P0079ITS2_s0069	S0079-0072_S72_L001_R1_001	Madagascar	15.06.14	88.5	12.1	Autre	n	Non	3	1	41.13	-2.0999999	0.039999999	-0.44	poidsnormal	malnutrischroniquesevere	stunted	Non	12	Non	44.087189	414	Masculin	-3.11
S0079-0270_S178	287	14.80000019	1	NA	0	0	NA	2	80	S0079-0270_S178	SE-Mada_1_269	Mada_1_269	ITS2	s0067	P0079ITS2_s0067	S0079-0270_S178_L001_R1_001	Madagascar	15.06.14	88.5	12.1	Autre	n	Non	3	1	41.13	-2.0999999	0.039999999	-0.44	poidsnormal	malnutrischroniquesevere	stunted	Non	12	Non	44.087189	26800	Masculin	-3.11
S0079-0271_S179	1221	21.23999977	2	58	1	0	NA	2	3	S0079-0271_S179	SE-Mada_1_270	Mada_1_270	ITS2	s0067	P0079ITS2_s0067	S0079-0271_S179_L001_R1_001	Madagascar	10.04.14	95.099998	13.4	Recrutementcommunautaire	n	Non	NA	NA	11.73	-1.2	-0.34	-0.41999999	poidsnormal	normonutris	non-stunted	Non	10.80000019	Oui	46.191273	14426	Fթminin	-1.55
S0079-0272_S180	1437	21.60000038	2	87	1	2	NA	2	3	S0079-0272_S180	SE-Mada_1_271	Mada_1_271	ITS2	s0067	P0079ITS2_s0067	S0079-0272_S180_L001_R1_001	Madagascar	05.02.15	84.699997	10.7	Autre	n	Non	7	7	44.64	-2.47	-0.56	-1	poidsnormal	malnutrischroniquesevere	stunted	Oui	10.69999981	Oui	36.262615	10083	Masculin	-3.11
S0079-0073_S73	1437	21.60000038	2	87	1	2	NA	2	3	S0079-0073_S73	AD-Mada_1_271	Mada_1_271	ITS2	s0069	P0079ITS2_s0069	S0079-0073_S73_L001_R1_001	Madagascar	05.02.15	84.699997	10.7	Autre	n	Non	7	7	44.64	-2.47	-0.56	-1	poidsnormal	malnutrischroniquesevere	stunted	Oui	10.69999981	Oui	36.262615	723	Masculin	-3.11
S0079-0273_S181	616	23.60000038	2	142	0	2	NA	2	3	S0079-0273_S181	SE-Mada_1_272	Mada_1_272	ITS2	s0067	P0079ITS2_s0067	S0079-0273_S181_L001_R1_001	Madagascar	02.06.15	85.699997	10.7	Recrutementcommunautaire	n	Non	NA	NA	79.41	-1.7	-0.72000003	-0.88999999	poidsnormal	normonutris	non-stunted	Oui	10.60000038	Oui	32.514713	13173	Fթminin	-1.88
S0079-0274_S182	427	37.09999847	2	26	0	0	NA	2	3	S0079-0274_S182	SE-Mada_1_273	Mada_1_273	ITS2	s0067	P0079ITS2_s0067	S0079-0274_S182_L001_R1_001	Madagascar	27.02.14	99.900002	12.8	Recrutementcommunautaire	n	Non	NA	NA	43.12	-1.71	-1.99	-1.95	poidsnormal	normonutris	non-stunted	Non	11	Non	48.032349	8758	Fթminin	-0.66
S0079-0074_S74	2388	16.20000076	2	109	1	0	NA	2	3	S0079-0074_S74	AD-Mada_1_274	Mada_1_274	ITS2	s0069	P0079ITS2_s0069	S0079-0074_S74_L001_R1_001	Madagascar	12.06.14	85.800003	12.2	Recrutementcommunautaire	n	Non	3	4	31.36	-2.04	0.89999998	0.34	poidsnormal	malnutrischroniquesevere	stunted	Non	11.19999981	Non	44.185818	1434	Masculin	-3.79
S0079-0275_S183	2388	16.20000076	2	109	1	0	NA	2	3	S0079-0275_S183	SE-Mada_1_274	Mada_1_274	ITS2	s0067	P0079ITS2_s0067	S0079-0275_S183_L001_R1_001	Madagascar	12.06.14	85.800003	12.2	Recrutementcommunautaire	n	Non	3	4	31.36	-2.04	0.89999998	0.34	poidsnormal	malnutrischroniquesevere	stunted	Non	11.19999981	Non	44.185818	35253	Masculin	-3.79
S0079-0276_S184	1282	22.20000076	1	86	0	0	2	2	74	S0079-0276_S184	SE-Mada_1_275	Mada_1_275	ITS2	s0067	P0079ITS2_s0067	S0079-0276_S184_L001_R1_001	Madagascar	05.08.15	80	11	Recrutementcommunautaire	n	Non	NA	NA	43.65	-1.66	1.0700001	0.47	poidsnormal	malnutrischroniquesevere	stunted	Non	11.5	Non	30.344873	3940	Masculin	-3.56
S0079-0277_S185	117	24.20000076	2	NA	0	0	NA	2	3	S0079-0277_S185	SE-Mada_1_276	Mada_1_276	ITS2	s0067	P0079ITS2_s0067	S0079-0277_S185_L001_R1_001	Madagascar	12.05.13	100	16	Recrutementcommunautaire	n	Non	NA	NA	73.39	-0.70999998	0.47999999	0.54000002	poidsnormal	normonutris	non-stunted	Non	11.39999962	Non	57.106224	11560	Fթminin	-1.69
S0079-0278_S186	774	14.30000019	1	161	0	2	NA	2	92	S0079-0278_S186	SE-Mada_1_277	Mada_1_277	ITS2	s0067	P0079ITS2_s0067	S0079-0278_S186_L001_R1_001	Madagascar	25.03.15	89	13.6	Recrutementcommunautaire	n	Non	NA	NA	38.89	-0.31999999	1.16	0.88999999	poidsnormal	normonutris	non-stunted	Non	12.69999981	Non	34.717426	2424	Masculin	-1.71
S0079-0441_S213	2917	15.60000038	2	88	1	2	NA	2	67	S0079-0441_S213	AG-Mada_1_278	Mada_1_278	ITS2	s0068	P0079ITS2_s0068	S0079-0441_S213_L001_R1_001	Madagascar	03.01.16	74	8.6999998	Recrutementcommunautaire	n	Non	7	7	22.69	-2.55	0.18000001	-0.49000001	poidsnormal	malnutrischroniquesevere	stunted	Oui	10.10000038	Oui	25.446297	13299	Fթminin	-3.93
S0079-0279_S187	2917	15.60000038	2	88	1	2	NA	2	67	S0079-0279_S187	SE-Mada_1_278	Mada_1_278	ITS2	s0067	P0079ITS2_s0067	S0079-0279_S187_L001_R1_001	Madagascar	03.01.16	74	8.6999998	Recrutementcommunautaire	n	Non	7	7	22.69	-2.55	0.18000001	-0.49000001	poidsnormal	malnutrischroniquesevere	stunted	Oui	10.10000038	Oui	25.446297	8506	Fթminin	-3.93
S0079-0075_S75	2917	15.60000038	2	88	1	2	NA	2	67	S0079-0075_S75	AD-Mada_1_278	Mada_1_278	ITS2	s0069	P0079ITS2_s0069	S0079-0075_S75_L001_R1_001	Madagascar	03.01.16	74	8.6999998	Recrutementcommunautaire	n	Non	7	7	22.69	-2.55	0.18000001	-0.49000001	poidsnormal	malnutrischroniquesevere	stunted	Oui	10.10000038	Oui	25.446297	2623	Fթminin	-3.93
S0079-0280_S188	624	19.70000076	2	NA	1	0	2	2	3	S0079-0280_S188	SE-Mada_1_279	Mada_1_279	ITS2	s0067	P0079ITS2_s0067	S0079-0280_S188_L001_R1_001	Madagascar	03.11.15	78	10.4	Recrutementcommunautaire	n	Non	1	7	15.99	-1.8	0.92000002	0.22	poidsnormal	malnutrischroniquesevere	stunted	Oui	8.5	Oui	27.386002	41674	Masculin	-3.66
S0079-0451_S223	NA	11.60000038	1	NA	0	NA	2	2	92	S0079-0451_S223	SE-Mada_1_281	Mada_1_281	ITS2	s0068	P0079ITS2_s0068	S0079-0451_S223_L001_R1_001	Madagascar	01.07.15	79.900002	11	Recrutementcommunautaire	n	Non	1	4	38.19	-1.79	1.13	0.49000001	poidsnormal	malnutrischroniquesevere	stunted	Oui	10.30000019	Oui	31.561298	2696	Masculin	-3.78
S0079-0077_S77	NA	11.60000038	1	NA	0	NA	2	2	92	S0079-0077_S77	AD-Mada_1_281	Mada_1_281	ITS2	s0069	P0079ITS2_s0069	S0079-0077_S77_L001_R1_001	Madagascar	01.07.15	79.900002	11	Recrutementcommunautaire	n	Non	1	4	38.19	-1.79	1.13	0.49000001	poidsnormal	malnutrischroniquesevere	stunted	Oui	10.30000019	Oui	31.561298	520	Masculin	-3.78
S0079-0078_S78	NA	22.29999924	2	NA	NA	NA	NA	2	3	S0079-0078_S78	AD-Mada_1_284	Mada_1_284	ITS2	s0069	P0079ITS2_s0069	S0079-0078_S78_L001_R1_001	Madagascar	04.06.15	90.5	12.5	Recrutementcommunautaire	n	Non	3	7	21.44	-0.47	-0.15000001	-0.23999999	poidsnormal	normonutris	non-stunted	Non	12.30000019	Non	32.909229	2338	Fթminin	-0.64
S0079-0283_S189	104	23.89999962	2	5	0	0	NA	2	69	S0079-0283_S189	SE-Mada_1_285	Mada_1_285	ITS2	s0068	P0079ITS2_s0068	S0079-0283_S189_L001_R1_001	Madagascar	24.07.14	91.900002	13.3	Recrutementcommunautaire	n	Non	NA	NA	32.31	-0.99000001	0.31999999	0.15000001	poidsnormal	normonutris	non-stunted	Non	12.80000019	Non	42.936516	13723	Fթminin	-1.89
S0079-0284_S190	231	26.5	2	49	0	0	NA	2	3	S0079-0284_S190	SE-Mada_1_287	Mada_1_287	ITS2	s0068	P0079ITS2_s0068	S0079-0284_S190_L001_R1_001	Madagascar	21.05.13	99.400002	15.3	Recrutementcommunautaire	n	Non	NA	NA	33.29	-1.02	0.15000001	0.18000001	poidsnormal	normonutris	non-stunted	Non	12.39999962	Non	57.073349	7465	Fթminin	-1.82
S0079-0285_S191	NA	24.89999962	2	NA	0	0	NA	2	3	S0079-0285_S191	SE-Mada_1_288	Mada_1_288	ITS2	s0068	P0079ITS2_s0068	S0079-0285_S191_L001_R1_001	Madagascar	10.11.13	99.900002	14.6	Recrutementcommunautaire	n	Non	NA	NA	40.65	-1.14	-0.52999997	-0.60000002	poidsnormal	normonutris	non-stunted	Non	12.5	Non	51.385738	4140	Masculin	-1.23
S0079-0286_S192	NA	40.90000153	2	NA	NA	NA	NA	2	3	S0079-0286_S192	SE-Mada_1_289	Mada_1_289	ITS2	s0068	P0079ITS2_s0068	S0079-0286_S192_L001_R1_001	Madagascar	10.12.15	82.900002	11	Recrutementcommunautaire	n	Non	NA	NA	14	-0.69999999	0.28999999	0.12	poidsnormal	normonutris	non-stunted	Oui	10	Oui	26.465464	21379	Fթminin	-1.48
S0079-0287_S193	NA	13.84000015	1	NA	0	NA	NA	1	74	S0079-0287_S193	SE-Mada_1_290	Mada_1_290	ITS2	s0068	P0079ITS2_s0068	S0079-0287_S193_L001_R1_001	Madagascar	26.12.13	95.599998	12.8	Recrutementcommunautaire	n	Non	NA	NA	60.68	-2.0799999	-1.09	-1.3099999	poidsnormal	malnutrischroniquemodere	stunted	Non	12.30000019	Non	49.939178	18687	Masculin	-2.07
S0079-0288_S194	802	19.10000038	2	131	1	2	NA	2	3	S0079-0288_S194	SE-Mada_1_291	Mada_1_291	ITS2	s0068	P0079ITS2_s0068	S0079-0288_S194_L001_R1_001	Madagascar	07.06.14	91.300003	11.9	Recrutementcommunautaire	n	Non	1	1	42.58	-2	-0.77999997	-0.98000002	poidsnormal	malnutrischroniquemodere	stunted	Non	11.10000038	Non	44.580334	14334	Fթminin	-2.25
S0079-0079_S79	802	19.10000038	2	131	1	2	NA	2	3	S0079-0079_S79	AD-Mada_1_291	Mada_1_291	ITS2	s0069	P0079ITS2_s0069	S0079-0079_S79_L001_R1_001	Madagascar	07.06.14	91.300003	11.9	Recrutementcommunautaire	n	Non	1	1	42.58	-2	-0.77999997	-0.98000002	poidsnormal	malnutrischroniquemodere	stunted	Non	11.10000038	Non	44.580334	563	Fթminin	-2.25
S0079-0289_S195	331	24.70000076	2	11	1	0	NA	2	3	S0079-0289_S195	SE-Mada_1_292	Mada_1_292	ITS2	s0068	P0079ITS2_s0068	S0079-0289_S195_L001_R1_001	Madagascar	25.03.14	91.599998	12.8	Recrutementcommunautaire	n	Non	1	7	19.71	-1.88	-0.07	-0.44	poidsnormal	malnutrischroniquemodere	stunted	Non	11.10000038	Non	47.144688	490	Masculin	-2.7
S0079-0080_S80	331	24.70000076	2	11	1	0	NA	2	3	S0079-0080_S80	AD-Mada_1_292	Mada_1_292	ITS2	s0069	P0079ITS2_s0069	S0079-0080_S80_L001_R1_001	Madagascar	25.03.14	91.599998	12.8	Recrutementcommunautaire	n	Non	1	7	19.71	-1.88	-0.07	-0.44	poidsnormal	malnutrischroniquemodere	stunted	Non	11.10000038	Non	47.144688	342	Masculin	-2.7
S0079-0081_S81	144	20	2	9	0	0	NA	2	3	S0079-0081_S81	AD-Mada_1_293	Mada_1_293	ITS2	s0069	P0079ITS2_s0069	S0079-0081_S81_L001_R1_001	Madagascar	18.04.14	88	12.75	Recrutementcommunautaire	n	Non	1	7	38.73	-1.62	0.81	0.54000002	poidsnormal	malnutrischroniquesevere	stunted	Non	11	Non	46.585793	18870	Fթminin	-3.27
S0079-0290_S196	144	20	2	9	0	0	NA	2	3	S0079-0290_S196	SE-Mada_1_293	Mada_1_293	ITS2	s0068	P0079ITS2_s0068	S0079-0290_S196_L001_R1_001	Madagascar	18.04.14	88	12.75	Recrutementcommunautaire	n	Non	1	7	38.73	-1.62	0.81	0.54000002	poidsnormal	malnutrischroniquesevere	stunted	Non	11	Non	46.585793	9801	Fթminin	-3.27
S0079-0291_S197	848	23.29999924	2	35	1	0	NA	2	3	S0079-0291_S197	SE-Mada_1_295	Mada_1_295	ITS2	s0068	P0079ITS2_s0068	S0079-0291_S197_L001_R1_001	Madagascar	18.02.14	100.1	16	Recrutementcommunautaire	n	Non	NA	NA	166.75	-0.059999999	0.49000001	0.51999998	poidsnormal	normonutris	non-stunted	Non	11.60000038	Non	48.39399	18212	Fթminin	-0.66
S0079-0292_S198	494	27	2	70	1	2	NA	2	64	S0079-0292_S198	SE-Mada_1_296	Mada_1_296	ITS2	s0068	P0079ITS2_s0068	S0079-0292_S198_L001_R1_001	Madagascar	13.06.13	104.4	17.1	Recrutementcommunautaire	n	Non	NA	NA	50.9	-0.28999999	0.34999999	0.31	poidsnormal	normonutris	non-stunted	Non	11.10000038	Non	56.51445	22794	Masculin	-0.81
S0079-0294_S200	737	24.70000076	2	135	1	2	NA	2	3	S0079-0294_S200	SE-Mada_1_298	Mada_1_298	ITS2	s0068	P0079ITS2_s0068	S0079-0294_S200_L001_R1_001	Madagascar	02.01.14	103.2	15.8	Recrutementcommunautaire	n	Non	NA	NA	43.41	-0.27000001	-0.30000001	-0.27000001	poidsnormal	normonutris	non-stunted	Non	12.30000019	Non	49.873425	6249	Fթminin	-0.14
S0079-0295_S201	190	29	2	19	0	0	NA	2	3	S0079-0295_S201	SE-Mada_1_299	Mada_1_299	ITS2	s0068	P0079ITS2_s0068	S0079-0295_S201_L001_R1_001	Madagascar	03.01.15	83.300003	11	Recrutementcommunautaire	n	Non	1	7	15.16	-2.3699999	0.25	-0.28999999	poidsnormal	malnutrischroniquesevere	stunted	Non	11.5	Non	37.840683	36025	Masculin	-3.69
S0079-0082_S82	190	29	2	19	0	0	NA	2	3	S0079-0082_S82	AD-Mada_1_299	Mada_1_299	ITS2	s0069	P0079ITS2_s0069	S0079-0082_S82_L001_R1_001	Madagascar	03.01.15	83.300003	11	Recrutementcommunautaire	n	Non	1	7	15.16	-2.3699999	0.25	-0.28999999	poidsnormal	malnutrischroniquesevere	stunted	Non	11.5	Non	37.840683	1556	Masculin	-3.69
S0079-0296_S202	270	16.79999924	1	73	0	0	2	2	90	S0079-0296_S202	SE-Mada_1_300	Mada_1_300	ITS2	s0068	P0079ITS2_s0068	S0079-0296_S202_L001_R1_001	Madagascar	07.09.15	90.099998	13.1	Autre	n	Non	NA	NA	66.6	-0.1	0.25999999	0.18000001	poidsnormal	normonutris	non-stunted	Non	10.80000019	Oui	29.720222	52869	Masculin	-0.48
