# Supplementary material for: The eukaryome of African children is influenced by geographic location, gut biogeography, and nutritional status
Source: Microlife. 2023 Jul 20;4:uqad033. doi: 10.1093/femsml/uqad033 (PMC10481997; doi:10.1093/femsml/uqad033)
Supplement: uqad033_Supplemental_Files [file uqad033_supplemental_files.zip › Supplementary Table S13.csv]

ASV	Sequence	Kingdom	Phylum	Class	Order	Family	Genus	Species
ASV1	AAAAAAATGTTATGGTAAAGCAGGATAGATATTTAAATGGTATTCGAAATATTATCGAAAATAAAATTGGAATCAATGCGTTACATAGAGAAAAATTCTTTGCAGATGAATATAAACAAAATATTGTTCCGTATGAAAAACATGTTTTAAGGTATCGTTTTTTAGAATGTTTATGCCGACAGGCTCCCAATATATTGGATCAGGTGTGTTTAGTGGTGTTTTTGTTTATAGGAGGAAATTTAGTTTTGAATCAACAGATTTCGATTGGAGAATTTCTGATGATGTATCAATATATGGCGTATTTCTCTGATCCAATTACTACAGCATGTGCTATTTTGATGAGATACAGGGCAAATATGGTACATGTGGCACGTATTGATAAATTATCAGATGATG	k__Fungi	NA	NA	NA	NA	NA	NA
ASV2	AAAGATAGCGACAAAAAGAGATTCTTTTAAGTTTCAGAACAGTTTATAACAAAAAAGTCGCTTTCGGTAAACCGAAAGCGACTCCTATATTCATTCTACGAAAGCCGGAATTACATCATTCCACCCATGCCTCCCATTCCGGGAGCACCCATCGGCATTTCTGGCTTATCTTCCTTCTTTTCTACGATTACACATTCAGTAGTCAGGAACATACCAGCGATAGAAGCTGCATTTTCCAAAGCTACACGAGCAACCTTAGCAGGATCTACCACACCGGCAGCGTGCAAGTTTTCGTACACATCCGTACGGGCATTGTAACCGAAGTCACCCTTTCCTTCACGTACTTTCTGAACAACTACAGCACCTTCTTTACCGGCATTAGCTACAATCTCACGAAGC…	k__Fungi	NA	NA	NA	NA	NA	NA
ASV3	AAAGGCACCTATTATTTACCAAGTTAAGCACTTGGGAGTTAAGGCTCCCAAGCCAGACTTCTAAGATTCCTTATAATAAACACCAACCTAGAATTTCCCATGATGCTTCCTCGATTCCTACTGTCTGGAATACTTTCCAGTTCCTTGGTTCTATCAGCCATTCCCTGGACTGACTCCAAATGCCCTCTTCTTCAGAGGTAGAGCAGAGCTGCTGGAAGAATGCAGCCTGGCTCTGCCATTTAGCCAAGTGTGGGCAAGTCAGCGCACCAAGCCTCAGTGTGCTGATATGTGAAATGGAGACAATAACCCAATGTATAGAATTGCTGGGCTG	k__Fungi	NA	NA	NA	NA	NA	NA
ASV4	AAAGGCACCTATTATTTACCAAGTTAAGCACTTGGGAGTTAAGGCTCCCAAGCCAGACTTCTAAGATTCCTTATAATAAACACCAACCTAGAATTTCCCATGATGCTTCCTCGATTCCTACTGTCTGGAATACTTTCCAGTTCCTTGGTTCTATCAGCCATTCCCTGGACTGACTCCAAATGCCCTCTTCTTCAGAGGTAGAGCAGAGCTGCTGGAAGAATGCAGCCTGGCTCTGCCATTTAGCCAAGTGTGGGCAAGTCAGCGCACCAAGCCTCAGTGTGCTGATATGTGAAATGGAGACAATAACCCAAGGTATAGAATTGCTGGGCTG	k__Fungi	NA	NA	NA	NA	NA	NA
ASV5	AAAGTGTCTGGAAAAATATATAAAACATAAAAAGATATGAAAAACAGATATGAAATCAGCTCTTTGTGTTTATAGTGTAGGTGCTGCAGATATTTTTCCAATTAGTCATTTTCCTTTTATTTATGGTATTTTTCTATTCCAGGGACTTATTTTTTTTTAAGAGTCTAACTTTTCCATCTTTTCCTTCATGATTTTTGTCTCATGCCTAGAAAGGCTGTCCTCATGCCAAGATTCATTTTTATATTCTCACGTTTTCTTCTTGTGTGAGAGTCACACTTGAATCTGGATTCTGCAAACTGGCTGTGTTGCTTTGCTGATTTACTTTAGTTCTCTGTGTCCTAGTTTCCTCAGTACAAAAACTGGAATAGCATGAGTTCCTACTTTGTAGGGTTATTGTGA…	k__Fungi	NA	NA	NA	NA	NA	NA
ASV6	AAAGTGTCTGGAAAAATATATAAAACATAAAAAGATATGAAAAACAGATATGAAATCAGCTCTTTGTGTTTATAGTGTAGGTGCTGCAGATATTTTTCCAATTAGTCATTTTCCTTTTATTTATGGTATTTTTCTATTCCAGGGACTTATTTTTTTTTAAGAGTCTAACTTTTCCATCTTTTCCTTCATGATTTTTGTCTCATGCCTAGAAAGGCTGTCCTCATGCCAAGATTCATTTTTATATTCTCACGTTTTCTTCTTGTGTGAGAGTCACACTTGAATCTGGATTCTGCAAACTGGCTGTGTTGCTTTGCTGATTTACTTTAGTTCTCTGTGTCCTAGTTTCCTCAGTACAAAAACTGGAATAGCATGAGTTCCTACTTTGTAGGGTTATTGTGA…	k__Fungi	NA	NA	NA	NA	NA	NA
ASV7	AATCTACTCCCGGCACAAAACATAAAACTGGATATTACTCCACACTTTCTCGGAGTGCGGGCAGATTCATTACTTCTCTCCATGGATGTATCGGTAGAGATAGAAAATATGGAGTCTAAAAATGCCGTCAGACTAACGCCCGTCTTAACCGGACAGGAAAGAAAAATCTTATTACCTTCCATCTTATTGAACGGCAAACAAAAACAGAAATTATATCTGCGTAACCAGATATTACGAAAAAAAAGCGAGCATAAAGAAGAGGACGCAACCTACCTCGTTGCCGGTATCGACGAAAATCATTCACGCACCATCGCTTACCGGACTTCGTTGCCCG	k__Fungi	NA	NA	NA	NA	NA	NA
ASV8	AATCTACTCCCGGCACAAAACATTAAACTGGATATTACTCCACACTTTCTCGGAGTGCGGGCAGATTCATTACTTCTCTCCATGGATGTATCGGTAGAGATAGAAAATATGGAGTCTAAAAATGCCGTCAGACTAACGCCCGTCTTAACCGGACAGGAAAGAAAAATCTTACTACCTTCCATCTTATTAAACGGCAAACAAAAACAAAAATTATATCTGCGTAACCAGATATTACGAAAAAAAAGCGAGCATAAGGAAGAGAACGCAACCTACCTCGTTGCCGGTATCGACGAAAGTCATTCCCGCACCATCGCTTACCGAACTTCGTTGCCCG	k__Fungi	NA	NA	NA	NA	NA	NA
ASV9	ACACGGTACATGAAAAAGAAGTCATTGAACAGCGTATCGTTGATACCAACAAGATAGAAAACTTTGTAAAAGCCTTTGCGAAGTCCTACTATTCTTGGAGCAACACGCAGGAATCCATTGACGCACGAACCGCAGCCATCAATAACTATCTGACAAAGAGTTTGCAGGATTTGAATGTTGATACCGTAAGACAGGACATACCAACAAGCTCTACGGTCACAGATGTAAAGATATGGGATATAGAACAGGCAGGAACGGACGACTTTACCGTTGTCTACTCGGTAGATCAAACGGTAACGGAGGGGGAAACCTCAATCGGCTACACTTCCGCTTATATGGTGGTGGTTCATGTAGATAGTGACGGAAACATGATAATTACACAGAATCCGACCATCAGCA…	k__Fungi	NA	NA	NA	NA	NA	NA
ASV10	ACACGGTACATGAGAAAGAAGTCATTGAACAGAAAATTGTCGATACCAACAAGATAGAGAATTTTGTAAAATCCTTTGCGAAGTCCTACTATTCTTGGAGCAACACGCAGGAATCCATTGAGAAACGAACCGCAGCCATCAACCAATATCTGACAAAGAGCTTGCAGGATTTGAATGTCGATACGGTACGACAGGATATACCTACAAGCTCTACGGTGACGGACGTTAAGATTTGGGAGGTTGAAGCGGTTGGAACGGACGACTTTACCGTTGTCTACTCGGTAGATCAAACGGTAACAGAGGGAGAAACCTCTATCGGTTACACTTCCGCTTATATGGTGGTAGTTCATGTAGATGGTGACGGGAATCTGGTTATCACACAGAATCCGACCATCAGCA…	k__Fungi	NA	NA	NA	NA	NA	NA
ASV11	ACACGGTACATGAGAAAGAAGTCATTGAGCAGCGTATCGTTGATACCAACAAAATAGAGAACTTTGTAAAAGCCTTTGCAAAATCCTACTATTCTTGGAGCAATACGCAGGAATCCATTGAGAAAAGAACCACAGCCATTAACCAATATCTGACAAAGAATCTGCAAGATTTGAATGTTGATACCGTCCGTATGGATATACCCACAAGCTCTACGGTGACGGACGTTAAGATTTGGGAGGTTGAAGCGGCTGGAACGGACGACTTTACCGTTGTCTACTCGGTAGATCAAACGGTAACGGAGGGAGAAACCTCTATCGGTTACACTTCCGCTTACATGGTGGTAGTTCATGTAGATGGTGACGGGAATCTGGTTATCACACAGAATCCGACCATCAGCA…	k__Fungi	NA	NA	NA	NA	NA	NA
ASV12	ACCAGCGGTTTAAACCTACATAATCTTTTACCTGTGTTGGAATCTGAAAGACCAATGTGTATAATCAGAGGCTTATCATAAAGTAATATCCAGCTAGGACTACAGGTACCTTTTCCTTCTAGCTGCTGGGAATTGAAGGAATAATATCTCACAATAATTTCTGCTCAGATTTTCTTTTTCTCAGCTATAGTTTCTAATGCTTTCGATCTTCTGAAACTTTTTTCCCTTTCCTGGCTACCTCGAAAATGAATTTTTGTGTTCACAATCTATAAAT	k__Fungi	NA	NA	NA	NA	NA	NA
ASV13	ACCATATCGCCCACTTCAATACGATAAATGACTTTCACAAGCCCGTTTTTTTCGTCCTTATCCAAGTCTGGCTTCACCACCGCAAACGCATAGCCCTTATCGGCAATTTCGGTTTTTAAAATTTGCGCATCCGCTCTTAAATGCTCAATATTAAAGACATCTTTCCTTTTAACTTTAAGCGCTTTTTCTAAGGTTTTTAAGGGGACTACCGGGTTGTCAATCTCTATTAAAATATCTGAAATCCTGTATTGGATCCCCTCTTTGACCTTATAATGGAGCTTAGCGTCATGGGTGGAAAAATCCGTTTTCAAAAAAGGCGAAGAAATATGAGCGTCTAAGTAACCCCTACGCATGTACACATCTTGGATACGCAAAGAATCGTATTCTAATTGATCTAAG…	k__Fungi	NA	NA	NA	NA	NA	NA
ASV14	ACCATATCGCCCACTTCAATACGATAAATGACTTTCACAAGCCCGTTTTTTTCGTCCTTATCCAAGTCTGGCTTCACCACCGCAAACGCATAGCCCTTGTCGGCGATTTCGGTTTTTAAAATTTGCGCATCCGCTCTTAAATGCTCAATATTAAAGACATCTTTCCTTTTAACTTTAAGCGCTTTTTCTAAGGTTTTTAAGGGGACTACCGGATTGTCAATCTCTATTAAAATATCTGAAATCCTGTATTGGATCCCCTCTTTGACTTTATAATGAAGCTTAGCGTCATGGGTGGAAAAATCCGTTTTCAAAAAAGGCGAAGAAATATGAGCGTCTAAGTAACCCCTACGCATATACACATCTTGGATACGCAAAGAATCGTATTCTAATTGATCTAAG…	k__Fungi	NA	NA	NA	NA	NA	NA
ASV15	ACCTGAAGAAGAACAGTCCGAAAGGGATTGCCATCAATAAGATGCCGATCCGGAAAGCAAGCGAACTTTTCGGAATTGTGAATCTTGTATTTTTCTCGCCGGAAGATCTGAACATCATCAAGAACGGGCCGGCAGAGAGAAGAAGATTCATAGATCTGGAGCTTTCGCAGCTTGATAAGGTGTACCTGAATAATCTGTCGAATTACAACCGGATCGTGAATCAGCGAAACCATCTGCTGAAAGAGATCAGTTTCGGCGGAAAGAAAGATCTTTCGGATACACTGGAAATATGGGAGCTGCAGATGGTACAATATGGGGAAAGGCTGATTGCCAGAAGAAAAGAATTTGTCGAACAGATCAATGGGATCATTG	k__Fungi	NA	NA	NA	NA	NA	NA
ASV16	ACGACAACGAGCTTAACCGTGTGCTTGGAGGTGGACTCGTACGTGGAAGCATAGTCTTGCTTGGTGGCGAGCCTGGTATTGGTAAAAGTACGCTCACATTGCAGACTGTGCTCAATATGCCCGACCGTCGCATACTCTATGTGAGCGGTGAGGAGAGTGCACATCAACTAAAGATGCGTGCTATGAGAATCAACCCAGATGCTGCCGACAACGTCATGATTCTTTGTGAAACATCTCTTGAAGATATCTTTAAACATATTGCCGAGGTGAAGCCTGAATTTGTTGTTGTCGACTCCATACAAACCATTTCTACAGCCGATGTAGATAGTTCTCCTGGTAGTGTCACTCAGGTCAGAGAGTGTGCTTCTGCCCTACTCCGCTTTGCCAAAACAAGTGGGG…	k__Fungi	NA	NA	NA	NA	NA	NA
ASV17	ACGACAACGAGCTTAACCGTGTGCTTGGAGGTGGACTCGTACGTGGAAGCATAGTCTTGCTTGGTGGCGAGCCTGGTATTGGTAAAAGTACGCTCACATTGCAGACTGTGCTCAATATGCCCGACCGTCGCATACTCTATGTGAGCGGTGAGGAGAGTGCACATCAACTAAAGATGCGTGCTATGAGAATCAACCCGGATGCAGCCGACAACGTCATGATTCTGTGTGAAACATCTCTTGAAGATATCTTTAAACATATTGCCGAGGTGAAGCCTGAATTTGTTGTTATCGACTCCATACAAACCATTTCTACAGCCGATGTAGATAGTTCTCCTGGTAGTGTCACTCAGGTCAGAGAGTGTGCTTCTGCCCTACTCCGCTTTGCCAAAACAAGTGGGG…	k__Fungi	NA	NA	NA	NA	NA	NA
ASV18	ACGACAACGAGCTTAACCGTGTGCTTGGAGGTGGACTCGTACGTGGAAGCATAGTCTTGCTTGGTGGCGAGCCTGGTATTGGTAAAAGTACGCTCACATTGCAGACTGTGCTCAATATGCCCGACCGTCGCATACTCTATGTGAGCGGTGAGGAGAGTGCACATCAACTAAAGATGCGTGCTATGAGAATCAACCCGGATGCTGCCGACAACGTCATGATTCTGTGTGAAACATCTCTTGAAGATATCTTTAAACATATTGCCGAGGTGAAGCCTGAATTTGTTGTTATCGACTCCATACAAACCATTTCTACAGCCGATGTAGATAGTTCTCCCGGTAGTGTCACTCAGGTCAGAGAGTGTGCTTCTGCCCTACTCCGCTTTGCCAAAACAAGTGGGG…	k__Fungi	NA	NA	NA	NA	NA	NA
ASV19	AGACATGGGAAACCGTACAAAGGCTACGGCAAGGAAAACGCAGACCTGCAAACACCGGTGAAACAAGCAAATATTCCGGTTTGCTGTTCTGCGCCGACTGCGGTTCGAAAATGTATTTTTATCACAAGCGTGCGGATGATCCGAAAGGCTATTCCTTCAAATGTTCGCATTACCGCAATAATGTCAAGGAAAAATGTACGCCACACAGGATTCGCGAAGCGGTGCTTGACGAAATTCTTCTGGAGGAGCTTCGCCGTATTACTTACACGGCAAGAACAAAGGAAAGGCAGATACAGGCTCTGCAGCAGGCGGCAAGCGATGTGGAAAAGTTCATCGGCCTTGCCAAGAAGTACACACGCATAACCGAGTTTACACCCGAAATCCTGCACACCTTTGTAT	k__Fungi	NA	NA	NA	NA	NA	NA
ASV20	AGACATGGGAAACCGTACAAAGGCTACGGCAAGGAAAACGCAGACCTGCAAGCACCAGTGAAACAAGCAAATATTCCGGTTTGCTGTTCTGCGCCGACTGCGGTTCGAAAATGTATTTTTATCACAAGCGTGCGGATGATCCGAAAGGCTATTCCTTCAAATGTTCGCATTACCGCAATAATGTCAAGGAAAAATGTACGCCACACAGGATTCGCGAAGCGGTGCTTGACGAAATTCTTCTGGAGGAGCTTCGCCGTATTACTTACACGGCAAGAACAAAGGAAAGGCAGATACAGGCTCTGCAGCAGGCGGCAAGCGATGTGGAAAAGTTCATCGGCCTTGCCAAGAAGTACACACGCATAACCGAGTTTACACCCGAAATCCTGCACACCTTTGTAT	k__Fungi	NA	NA	NA	NA	NA	NA
ASV21	AGACATGGGAAACCGTACAAAGGCTACGGCAAGGAAAACGCAGACCTGCAAGCACCGGTGAAACAAGCAAATATTCCGGTTTGCTGTTCTGCGCCGACTGCGGTTCGAAAATGTATTTTTATCACAAGCGTGCGGATGATCCGAAAGGCTATTCCTTCAAATGTTCGCATTACCGCAATAATGTCAAGGAAAAATGTACGCCACACAGGATTCGCGAAGCGGTGCTTGACGAAATTCTTCTGGAGGAGCTTCGCCGTATTACTTACACGGCAAGAACAAAGGAAAGGCAGATACAGGCTCTGCAGCAGGCGGCAAGCGATGTGGAAAAGTTCATCGGCCTTGCCAAGAAGTACACACGCATAACCGAGTTTACACCCGAAATCCTGCACACCTTTGTAT	k__Fungi	NA	NA	NA	NA	NA	NA
ASV22	AGACCATTGAATGTAGCGAAAGCATTGAACACCAGTGAGCGCATACGCTGCCAGAACATAGGAAGCATACCTTGTTTCTTAAGGTCTTCCAACTGCGCCCATAATACCAAACGTGTGTTCTCAACGTCCCCTTCTTTACCAGCGAGGTAGTCCATCAGAAGAGCACGAGGGATTTCAGAGGTCAGATAGCCCTGCTCCCACATGAGCTTCACTTCGTCAATCTTGGCAGTACCGCCATACTTCAGTGAGCAATCTTCCAGTGCAGGGTAGAGTTCTGTTTGATGGCTCAGCAGGTACTCAGCCATTTGTGTA	k__Fungi	NA	NA	NA	NA	NA	NA
ASV23	AGACCATTGCCCGCAAGACTATCAAGAAAATCGGTTATACCAAGAGCGAATATCAGTTTGACGGCGACTCTTGTGGTGTGCTTACTGCTATCCATGAGCAGAGCGATGATATTAACCGCGGTGTAAGTCGTGAGGAGGATGAGAATCAGGGTGCAGGCGACCAGGGTATGATGTTCGGTTATGCTACAACGGAAACCGAAAATTATATGCCGGTATCACTTGACTTGGCTCAGCTCATCATGCGTGTACTTGCAGATATCCGCAAGGAGGGCAAGGTGATGACTTATCTCCGTCCGGACTCTAAGAGTCAGGTAACTATCGAATACTCAGACGATAATATCCCACAGCGCATCGATACCATCGTAGTTTCTACCCAGCATGATAATTTTATCAAGAAGG…	k__Fungi	NA	NA	NA	NA	NA	NA
ASV24	AGACCGTTAAAGGTAGCGAAGGCATTGAACACCAACGAGCGCATACGCTGCCAGAACATAGGAAGCATACCTTGTTTCTTCAGGTCTTCTAACTGCGCCCACAATACCAAACGCGTGTTCTCAACGTCCCCTTCTTTGCCAGCGAGGTAGTCCATCAGAAGAGCACGAGGGATTTCAGAGGTCAGATAACCCTGCTCCCACATGAGCTTCACTTCGTCAATCTTGGCAGTACCACCATACTTCAGTGAGCAATCTTCCAACGCAGGGTAGAGTTCTGTTTGGTGGCTCAGCAGGTACTCAGCCATTTGTGTA	k__Fungi	NA	NA	NA	NA	NA	NA
ASV25	AGATTGAGAAATCAGCGTGTCCTTTAGGGATTTCAAGCTGTGGAATCAACCAAAAGTCTGCAGAATAATAGGAACCTTGAGCCTTTTATGATTGTAAGACTTTGATCTGCTACCAACAGGTCACTCAATTTTATCTTTGAGCCTCACTTAATGTGAAAAAGTGAAGCCTGATCTCCAGTAAGTGCTTTTAATGCAGAAGTAATGGTCTTACCTCCAAATAAGAGTCCTCATTTATATATTCATTGCACAAGATCACTTG	k__Fungi	NA	NA	NA	NA	NA	NA
ASV26	AGGTCATACAGGATTGCCACAACCCCACCTATAATATAATGCCTTCAAGTGTTAGAGAGAGTGTTATCACAGGGCACAGCACATTGGTGAGATTTTGTTTCTTATATGCACACCTCACCAGCCATTAGGATTATCACCCTCACACAGAGAAAGAGCCCATTGCTGAGGTCTTGAATTTCCCATGCAAACACAGCCCATAGTTGGAATTGTGACTGTCATATGTGAGCATCCAACCACTGTTTGAATGATGACACAGTTCTAAACCCAGAACATAAGCAGTGAGGACTCTACTATCTGGACCCAGCCAATTGGAGAGATGTTGACTCTAATATCTGGGCATAGGGCCATAGGTATGGTTGTGGTTGCATA	k__Fungi	NA	NA	NA	NA	NA	NA
ASV27	AGTAAACTACACATACTCATTTACAACTTGAAAAGTTTGCCATATGTATACACAATGAAACCATCAACACTTTCAAGGTAATAACATATCTCAGTTTCCTTGTGTCTTTATGTTATTCTTCCCTCCTTCCATCTGATCTGCTTTGTGTCACTGCATTTTCTAGAATTTTATGTAAATTAAATCATATAGCATGTGCTCTTTTTTTTGTCTGGCTTCTTTCATGCAGCACAATTATTTTGCCATTCATATCAGTTTTTGTGTGTATCAATAGTTCATTCTGTATTATTACAAATTAGCATTCAATTACATGAATACATTGCAATTTATTCATTTGTGAATGGACATTGCATTATTTCCAGTTTTGGCTGTGA	k__Fungi	NA	NA	NA	NA	NA	NA
ASV28	ATAAATCGTTTGCAAAGTTAATTGATTCTCTCTAATAATAAAGCACTGCGCAGAATAAAAACACAAAAACAATGCCAAAATATCGGCTTGTAGAGGGAGTATTCCATAATTATTATTTATTTTTGGCGATTTGCAATAAAATAGTAGAATAAAACAGCTTTAAGACAAACGGATAAAATGTCGAATCCTTATTTTCAATTTAAGCAATTTACAGTGTGGCACGACCAATGTGCTATGAAAGTTGGTACGGATGGGGTGCTTTTGGGAGCTTGGGCTTCGGTTGAGCGCGCGCGCCGGATATTGGATATTGGTACGGGGACGGGCTTGGTGGCTTTAATGTTGGCTCAACGCAGTTTGCCAGACG	k__Fungi	NA	NA	NA	NA	NA	NA
ASV29	ATACTTCCCTCTGGGACTCCGACCTGCTTTGAGGTCAAACTTTCCGAACATTGTTCGCCTAGACGCTCTCTTCTTATCGATAACGTTCCAATACGCTCAGTATAAAAAAGATTAGCCGCAGTTGGTAAAACCTAAAACGACCGTACTTGCATTATACCTCAAGCACGCAGAGAAACCTCTCTTTGGAAAAAAAAAACATCCAATGAAAAGGCCAGCAATTTCAAGTTAACTCCAAAGAGTATCACTCACTACCAAACAGAATGTGGGAGAAGGAAATGACGCTCACACAGGCAGGCCCCCTGGAAGCCCCCGGGTCGAAATGTGAGTG	k__Fungi	p__Ascomycota	c__Saccharomycetes	o__Saccharomycetales	f__Saccharomycetaceae	g__Saccharomyces	s__paradoxus
ASV30	ATACTTCCCTCTGGGGATCCGACCTGCTTTGAGACCAGAAGTGCCAGTGGGAAAATCAAATTGCGCACGGTCCACATACTACCAGACTCTTTCCATAGCACAGCAAATGACGTATCATGCCATGCCTGCAGAAACAGCCGGCCGCCTCCTTCCCAGGAGAGGCGCATGCAAGGCGCACATGCTTTTCGGGCGAGCCTGCGTACAAAGACGAGGCAGAGACACCCATCCACACCCCAGACGCCAGACAGCTTTGATAAAAACCGTTTGGGTGGGGAGGATTCACGGCACTCAAACAGGCAGGCTCTACGGAAGCCCCTAGAGCGAAAGGTGAGGG	k__Fungi	p__Basidiomycota	c__Malasseziomycetes	o__Malasseziales	f__Malasseziaceae	g__Malassezia	NA
ASV31	ATATGCTTAAACTCAGCGGGTAGCCCCGCTTGACCTGGGGTCGCGTTGGTGAAAGATAGATTCGTGGAGCATGTGCATGAGCGACACGCACGACATTGACCATTGGGGTCTCATCAACCACCGAATGTCGTGGTGCTAATCGCTCCGACGCTCGATTTTAGGCCAACCGGGATAAGGTCATCTCGGGAGGCCAATATACGCACCCAGGCAAACGTGCCCTCAACCGAAGTTTCGGGCGCAACTTGCGTTCAAAGAT	k__Fungi	NA	NA	NA	NA	NA	NA
ASV32	ATATGCTTAAACTCTGCGGGTGAGCAAGCGAGGGAGCACGAGGCTTTCTCTTCCACCGCCAAGCCGTGACGCGGCGTCGCTCGAGACTCTTTTTTAGGCCAACCGCGAGCAGAGGTGCACGAGAGGCCAACATCCGCCCCGCGATGGTCCCTCCCCTCCCCGAAGGGATGCGGGGGGGTCAGGGGCGACGGTGCTTGACACCTAGGCAGACGTGCCCTCGGCTTGATGGCGTCGGGCGTAACTTGCGTTCAAAGAT	k__Fungi	NA	NA	NA	NA	NA	NA
ASV33	ATATGCTTAAGTCCAGCGGGTAATCCTGCTTCGCTGAGCGGTGTGTTGGTGGGGCGTGTTGTTGTGTTTGTGAGGATGCGAGGGATGTGAGGGCGTCGTCACGTCGCCGTGTCGCGCACCACCCACCCCACCCCACCACCCACACTACTCCTGAACACGCCCCGGCGCCACGCATTTCAGGCCAGCTACTGCTCGGCCCACAGTCGGAACCGACTCAACGAAACATGCCCCGAGGGGCGCAAGGTGCGTTCAAAGA	k__Fungi	NA	NA	NA	NA	NA	NA
ASV34	ATATGCTTAAGTTCAGCGGGTAATCTTGCTTATTTCAGGCATCAAATTGGATATTTTGTTAACTAGCAATGATTCACCAACTTTAACATTGTAACGATTATCACAAATTAGTGACTACTTCGCTAAATGTATCAATTGACATTGCTTCATATTCTGTGAGAGAAGATTTCAATCACATTATACTCTTTGATGTTATTAACCGGACACACTGAAACAAACATGATAGTATGAAACTATCGCCACTTGCGTTCAAAGA	k__Fungi	NA	NA	NA	NA	NA	NA
ASV35	ATATGCTTAAGTTCAGCGGGTACTCCTACCTGATCCGAGGTCAACCTTAGAAATGGGGTTGTTTTACGGCGTAGCCTCCCGAACACCCTTTAGCGAATAGTTTCCACAACGCTTAGGGGACAGAAGACCCAGCCGGTCGATTTGAGGCACGCGGCGGACCGCGTTGCCCAATACCAAGCGAGGCTTGAGTGGTGAAATGACGCTCGAACAGGCATGCCCCCCGGAATACCAGGGGGCGCAATGTGCGTTCAAAGAT	k__Fungi	p__Ascomycota	c__Dothideomycetes	o__Capnodiales	f__Cladosporiaceae	g__Cladosporium	NA
ASV36	ATATGCTTAAGTTCAGCGGGTACTCCTACCTGATTTGAGGTCAACCTTAGAAATGGGGTTGTTTTACGGCGTAGCCTCCCGAACACCCTTTAGCGAATAGTTTCCACAACGCTTAGGGGACAGAAGACCCAGCCGGTCGATTTGAGGCACGCGGCGGACCGCGTTGCCCAATACCAAGCGAGGCTTGAGTGGTGAAATGACGCTCGAACAGGCATGCCCCCCGGAATACCAGGGGGCGCAATGTGCGTTCAAAGAT	k__Fungi	p__Ascomycota	c__Dothideomycetes	o__Capnodiales	f__Cladosporiaceae	g__Cladosporium	NA
ASV37	ATATGCTTAAGTTCAGCGGGTAGCATCCTCTGATTTGAGATCTAAGTACTGGGCGACTCGGCGCTTAACAGCAGGGTCTTGAAAAAAGACTAATCCTGTTGGCGACCGCGTCTAAGGTAGCAATACTATTCAGGTGGTATCTATCCAGGATAGATAGCCGCCCAAGTCCAGCCGCCATAAGCGGTTGAGGTAGAAACAGATACTCAAACAGAGGTACTGCCGGGAATTCCCGACAGTGCAATATGCGTTCAAAGAT	k__Fungi	NA	NA	NA	NA	NA	NA
ASV38	ATATGCTTAAGTTCAGCGGGTAGCCTCCTCTGATTTGAGATCTAAGTACTGGGCGACTAGGCGCTTAACAGCAGGGTCTTGAAAAAAGACTAATCCTGTTGGCGACCGCGTCTAAGGTAGCAATACTATTCAGGTGGTATCTATCCAGGATAGATAGCCGCCCAAGTCCAGCCGCCATAAGCGGTTGAGGTAGAAACAGATACTCAAACAGAGGTACTGCCGGGAATTCCCGACAGTGCAATATGCGTTCAAAGAT	k__Fungi	NA	NA	NA	NA	NA	NA
ASV39	ATATGCTTAAGTTCAGCGGGTAGCCTCCTCTGATTTGAGATCTAAGTACTGGGCGACTCGGCGCTTAACAGCAGGGTCTTGAAAAAAGACTAATCATGTTGGCGACCGCGTCTAAGGTAGCAATACTATTCAGGTGGTATCTATCCAGGATAGATAGCCGCCCAAGTCCAGCCGCCATAAGCGGTTGAGGTAGAAACAGATACTCAAACAGAGGTACTGCCGGGAATTCCCGACAGTGCAATATGCGTTCAAAGAT	k__Fungi	NA	NA	NA	NA	NA	NA
ASV40	ATATGCTTAAGTTCAGCGGGTAGCCTCCTCTGATTTGAGATCTAAGTACTGGGCGACTCGGCGCTTAACAGCAGGGTCTTGAAAAAAGACTAATCCTGTTGGCGACCGCGTCTAAGGTAGCAATACTATTCAGGTGGTATCTATCCAGGATAGATAGCCACCCAAGTCCAGCCGCCATAAGCGGTTGAGGTAGAAACAGATACTCAAACAGAGGTACTGCCGGGAATTCCCGACAGTGCAATATGCGTTCAAAGAT	k__Fungi	NA	NA	NA	NA	NA	NA
ASV41	ATATGCTTAAGTTCAGCGGGTAGCCTCCTCTGATTTGAGATCTAAGTACTGGGCGACTCGGCGCTTAACAGCAGGGTCTTGAAAAAAGACTAATCCTGTTGGCGACCGCGTCTAAGGTAGCAATACTATTCAGGTGGTATCTATCCAGGATAGATAGCCGCCCAAGTCCAGCCGCCATAAGCGGTTGAGGTAGAAACAGATACTCAAACAGAGGTACTGCCAGGAATTCCCGACAGTGCAATATGCGTTCAAAGAT	k__Fungi	NA	NA	NA	NA	NA	NA
ASV42	ATATGCTTAAGTTCAGCGGGTAGCCTCCTCTGATTTGAGATCTAAGTACTGGGCGACTCGGCGCTTAACAGCAGGGTCTTGAAAAAAGACTAATCCTGTTGGCGACCGCGTCTAAGGTAGCAATACTATTCAGGTGGTATCTATCCAGGATAGATAGCCGCCCAAGTCCAGCCGCCATAAGCGGTTGAGGTAGAAACAGATACTCAAACAGAGGTACTGCCGGGAATTCCCGACAGTGCAATATGCGTTCAAAGAT	k__Fungi	NA	NA	NA	NA	NA	NA
ASV43	ATATGCTTAAGTTCAGCGGGTAGCCTCCTCTGATTTGAGATCTAAGTACTGGGCGACTCGGCGCTTAACAGCAGGGTCTTGAAAAAAGACTAATCCTGTTGGCGACCGCGTCTAAGGTAGCAATACTATTCAGGTGGTATCTATCCAGGATAGATAGCCGCCCAAGTCCAGCCGCCATAAGCGGTTGAGGTAGAAACAGATACTCAAACAGAGGTACTTCCGGGAATTCCCGACAGTGCAATATGCGTTCAAAGAT	k__Fungi	NA	NA	NA	NA	NA	NA
ASV44	ATATGCTTAAGTTCAGCGGGTAGCCTCCTCTGATTTGAGATCTAAGTACTGGGCGACTCGGCGCTTAACAGCAGGGTCTTGAAAAAAGACTAATCCTGTTGGCGACCGCGTCTAAGGTAGCAATACTATTCAGGTGGTATCTATCCAGGATAGATAGCCGCCCAAGTCCAGCCGCCATAAGCGGTTGAGGTAGAAACATATACTCAAACAGAGGTACTGCCGGGAATTCCCGACAGTGCAATATGCGTTCAAAGAT	k__Fungi	NA	NA	NA	NA	NA	NA
ASV45	ATATGCTTAAGTTCAGCGGGTAGCCTCCTCTGATTTGAGATCTAAGTACTGGGCGACTCGGCGCTTAACAGCAGGGTCTTGAAAAAAGACTAATCCTGTTGGCGACCGCGTCTAAGGTAGCAATACTATTCAGGTGGTATCTATCCAGGATAGATAGCCGCCCAAGTCCAGCCGCCATAAGCGGTTGAGGTATAAACAGATACTCAAACAGAGGTACTGCCGGGAATTCCCGACAGTGCAATATGCGTTCAAAGAT	k__Fungi	NA	NA	NA	NA	NA	NA
ASV46	ATATGCTTAAGTTCAGCGGGTAGCCTCCTCTGATTTGAGATCTAAGTACTGGGCGACTCGGCGCTTAACAGCAGGGTCTTGAAAAAAGACTAATCCTGTTGGCGACCGCGTCTAAGGTAGCAATACTGTTCAGGTGGTATCTATCCAGGATAGATAGCCGCCCAAGTCCAGCCGCCATAAGCGGTTGAGGTAGAAACAGATACTCAAACAGAGGTACTGCCGGGAATTCCCGACAGTGCAATATGCGTTCAAAGAT	k__Fungi	NA	NA	NA	NA	NA	NA
ASV47	ATATGCTTAAGTTCAGCGGGTAGCCTTGCTTATTTCAGGTATCAATAGTGGATAAACGGTTACTAAGCCTCCATTCACTGCTGCGGCGCTCCAAACGATGATCACCTGTTAGTGACTGCTTCGGTTGGGCGTCGCAACAAGGCGGCTCCATGTTTGGTGAGAGATTGCTCAATCACATTAAGTTCTTGGATGTAATTAACCGGATACACTGAAACAAACATGATAGCCGAAGCTATCGCCACTTGCGTTCAAAGAT	k__Fungi	NA	NA	NA	NA	NA	NA
ASV48	ATATGCTTAAGTTCAGCGGGTAGCCTTGCTTATTTCAGGTATCAATAGTGGATAAACGGTTACTAAGCCTCCATTCACTGCTGCTGCGCTCCAAACGATGATCACCTGTTAGTGACTGCTTCGGTTGGGCGTCGCAACAAGGCGGCTCCATGCTTGGTGAGAGATTGCTCAATCACATTAAGTTCTTGGATGTAATTAACCGGATACACTGAAACAAACATGATAGCCGAAGCTATCGCCACTTGCGTTCAAAGAT	k__Fungi	NA	NA	NA	NA	NA	NA
ASV49	ATATGCTTAAGTTCAGCGGGTAGCCTTGCTTATTTCAGGTATCAATAGTGGATAAACGGTTACTAAGCCTCCATTCACTGCTGCTGCGCTCCAAACGATGATCACCTGTTAGTGACTGCTTCGGTTTGGCGTCGCAACAAGGCGGCTCCATGCTTGGTGAGAGATTGCTCAATCACATTAAGTTCTTGGATGTAATTAACCGGATACACTGAAACAAACATGATAGCCGAAGCTATCGCCACTTGCGTTCAAAGAT	k__Fungi	NA	NA	NA	NA	NA	NA
ASV50	ATATGCTTAAGTTCAGCGGGTAGTCCTACCTGATCCGAGGTCAACCTTGATAAAGTTGGGCTTTTTACGGCCGGAACTCGTCACCTTCCCAAGCGAAGAAATTTACTGCACTCGGTTCGACTTCGAGCCCGCCACTGGTTTTCAGGGCCCGCGGCAGCCGCGGGGCCCCAACACAAGCACTAGGCTTGATGGTTGAAATGACGCTCGGACAGGCATGCCCGCCAGAATACTGGCGGGCGCAATGTGCGTTCAAAGA	k__Fungi	p__Ascomycota	c__Sordariomycetes	o__Sordariales	f__Lasiosphaeriaceae	g__Cercophora	s__coronata
ASV51	ATATGCTTAAGTTCAGCGGGTAGTCTTACCTGATTTGAGGTCAACGTTGAAATAATTTATCAAGCCGACTGATGAATAATGTTACTAGTGTAGTTGGTAGAACCTAAAACACGTTGGCAAAATCCTAGCACTGCCATTCTCTTTCATTGTACTCTCCAAAGAGAGATACAACAAAACCACTAGATGTGAGAGAGAAATGACGCTCAAACAGGCATGCCTTCTGGAATACCAAAAGGCGCAATGTGCGTTCAAAGAT	k__Fungi	p__Ascomycota	c__Saccharomycetes	o__Saccharomycetales	f__Trichomonascaceae	g__Blastobotrys	NA
ASV52	ATATGCTTAAGTTCAGCGGGTAGTCTTACCTGATTTGAGGTCAACGTTGAGATAATTTATCAAGCCGACTGATGAATAATGTTACTAGTGTAGTTGGTAGAACCTAAAACACGTTGGCAAAATCCTAGCACTGCCATTCTCTTTCATTGTACTCTCCAAAGAGAGATACAACAAAACCACTAGATGTGAGAGAGAAATGACGCTCAAACAGGCATGCCTTCTGGAATACCAAAAGGCGCAATGTGCGTTCAAAGAT	k__Fungi	p__Ascomycota	c__Saccharomycetes	o__Saccharomycetales	NA	NA	NA
ASV53	ATATGCTTAAGTTCAGCGGGTATACCTACCTGATCCGAGGTCAACCTTAGAAATGGGTTTGTTTTTCGGCGTGGCCTCCCGTGGCACCCTTTAGCGAATAGTTTCCACAACGCTGAGGGGACAGAAGACCCAGCCGGTCGATTTGAGGCGCGCGGCGGACCGCGTCGCCCAATACCAAGCGAGGCTTGAGTGGTGAAATGACGCTCGAACAGGCATGCCCCCCGGAATACCAGGGGGCGCAATGTGCGTTCAAAGA	k__Fungi	p__Ascomycota	c__Dothideomycetes	o__Capnodiales	f__Cladosporiaceae	g__Cladosporium	s__sphaerospermum
ASV54	ATATGCTTAAGTTCAGCGGGTATCCCCACCTGATCCGAGGCCAAACCTTGTGAAAATGGGTTTCCAGGCGGTCGCCGCGGGCGGTGATCGGAGCGAGGGATTTCTCTTGCTACGCTCGGAGCCGCCGCGGGGCGCCTAAAGGTTCGGGGCGTGCCTACGCGTCAGCGCCCAACATCAAGCAGTGCTTGGGGGGTGAAATGGCGCTCGGACAGGTGTGCCCCCCGGAATACCAGGGGGCGCAATGTGCGTTCAAAGA	k__Fungi	p__Ascomycota	c__Dothideomycetes	o__Venturiales	f__Sympoventuriaceae	g__Fusicladium	s__eucalypticola
ASV55	ATATGCTTAAGTTCAGCGGGTATCCCCACCTGATCCGAGGCCAACCTTGTAAATATAGGTTTCGGGGCGGCCGGCCGACAGACACTCCGAGCGAGGGATTTCTCTTGCTACGCTCAGGGCCGGACGACGGCGCCCACGGGTTTCGGGCCCGTCCGCGAGGACGGGGCCCATCACAGAGCAGGGCTCCAGGGTAGAAATGGCGCTCGAACAGGTGTGCCCCCCGGAATACCAGGGGGCGCAATGTGCGTTCAAAGAT	k__Fungi	p__Ascomycota	c__Dothideomycetes	o__Venturiales	f__Venturiaceae	g__Venturia	NA
ASV56	ATATGCTTAAGTTCAGCGGGTATCCCTACCCGATCCGAGGTCAACCTGTGAGGTGGTTTTAACGGCGCGCGGGGCCCGTCGGAACCCGGAGCGAGACAGAATGCCACAACGCTCGGGGACGGACCACACGGCCGGGGGATTTGAGGCGCGCGGTGGACGCGACGCCCAACACCAAGCCGGGGCTTGAGTGGTGTAAATGACGCTCGGACGGGCATGCCCTTCGGAATGCCAAAGGGCGCAATGTGCGTTCAAAGAT	k__Fungi	p__Ascomycota	c__Dothideomycetes	o__Capnodiales	f__Mycosphaerellaceae	g__Phaeothecoidiella	s__illinoisensis
ASV57	ATATGCTTAAGTTCAGCGGGTATCCCTACCCGATCCGAGGTCAACCTTAGAAATGGGGTTGTTTTACGGCGTAGCCTCCCGAACCTCCTTTAGCGAATAGTTTCCACAACGCTTAGGGGACAGAAGACCCAGCCGGTCGATTTGAGGCACGCGGCGGACCGCGTTGCCCAATACCAAGCGAGGCTTGAGTGGTGAAATGACGCTCGAACAGGCATGCCCCCCGGAATACCAGGGGGCGCAATGTGCGTTCAAAGAT	k__Fungi	p__Ascomycota	c__Dothideomycetes	o__Capnodiales	f__Cladosporiaceae	g__Cladosporium	NA
ASV58	ATATGCTTAAGTTCAGCGGGTATCCCTACCTGATCAGAGGTCAACCTTAGAAATGGGGTTGTTTTACGGCGTAGCCTCCCGAACCACCTTTAGCGAATAGTTTCCACAACGCTTAGGGGACAGAAGACCCAGCCGGTCGATTTGAGGCACGCGGCGGACCGCGTTGCCCAATACCAAGCGAGGCTTGAGTGGTGAAATGACGCTCGAACAGGCATGCCCCCCGGAATACCAGGGGGCGCAATGTGCGTTCAAAGAT	k__Fungi	p__Ascomycota	c__Dothideomycetes	o__Capnodiales	f__Cladosporiaceae	g__Cladosporium	NA
ASV59	ATATGCTTAAGTTCAGCGGGTATCCCTACCTGATCCAAGGTCAACCTTAGAAATGGGTTTGTTTTACGGCGTAGCCTCCCGAGCACCCTTTAGCGAATAGTTTCCACAACGCTTAGGGGACAGAAGACCCAGCCGGTCGATTTGAGGCACGCGGCGGACCGCGTTGCCCAATACCAAGCGAGGCTTGAGTGGTGAAATGACGCTCGAACAGGCATGCCCCCCGGAATACCAGGGGGCGCAATGTGCGTTCAAAGAT	k__Fungi	p__Ascomycota	c__Dothideomycetes	o__Capnodiales	NA	NA	NA
ASV60	ATATGCTTAAGTTCAGCGGGTATCCCTACCTGATCCGAAGTCAACCTTAGAAATGGGTTTGTTTTACGGCGTAGCCTCCCGAGCACCCTTTAGCGAATAGTTTCCACAACGCTTAGGGGACAGAAGACCCAGCCGGTCGATTTGAGGCACGCGGCGGACCGCGTTGCCCAATACCAAGCGAGGCTTGAGTGGTGAAATGACGCTCGAACAGGCATGCCCCCCGGAATACCAGGGGGCGCAATGTGCGTTCAAAGAT	k__Fungi	p__Ascomycota	c__Dothideomycetes	o__Capnodiales	NA	NA	NA
ASV61	ATATGCTTAAGTTCAGCGGGTATCCCTACCTGATCCGAGGTCAAAAGTGAAAAAGAGGCTTTGTGGATGCCGCTGTTCAAGGACTAAGACGCAAAATGTGCTGCGCTTACTACCAAAACACTGGCTGCCAATTACTTTAAGGCGAGTCTTCATAAAAAGACAAAACGCCCAACACCAAGCAAAGCTTGAGGGTACAAATGACGCTCGAACAGGCATGCCCCATGGAATACCAAGGGGCGCAATGTGCGTTCAAAGA	k__Fungi	p__Ascomycota	c__Dothideomycetes	o__Pleosporales	f__Didymellaceae	g__Ascochyta	s__manawaorae
ASV62	ATATGCTTAAGTTCAGCGGGTATCCCTACCTGATCCGAGGTCAAAAGTGAAAAAGAGGCTTTGTGGATGCCGCTGTTGAGGGACCAAGACGCAAAATGTGCTGCGCTTACTACCAAAACACTGGCTGCCAATTACTTTGAGGCGAGTCTTAATAAAAAGACAAAACGCCCAACACCAAGCAGAGCTTGAGGGTACAAATGACGCTCGAACAGGCATGCCCCATGGAATACCAAGGGGCGCAATGTGCGTTCAAAGA	k__Fungi	p__Ascomycota	c__Dothideomycetes	o__Pleosporales	f__Phaeosphaeriaceae	NA	NA
ASV63	ATATGCTTAAGTTCAGCGGGTATCCCTACCTGATCCGAGGTCAAAAGTGAGAAAATGGCTTGATGGAAGCTGCTGTTGAGGGACCAAGACGCAAAATGTGCTGCGCTTACTACCAAAACACTGGCTGCCAATGACTTTGAGGTGAGTCTTAACAAAAAGACAAGCACCCAACACCAAGCAAAGCTTGAAGGTACAAATGACGCTCGAACAGGCATGCCCCATGGAATACCAAGGGGCGCAATGTGCGTTCAAAGAT	k__Fungi	p__Ascomycota	c__Dothideomycetes	o__Pleosporales	NA	NA	NA
ASV64	ATATGCTTAAGTTCAGCGGGTATCCCTACCTGATCCGAGGTCAAAAGTGAGAAAATGGCTTGATGGATGCCGCTGTTGAGGGACCAAGACGCAAAATGTGCTGCGCTTACTACCAAAACACTGGCTGCCAATGACTTTGAGGTGAGTCTTAACAAAAAGACAAGCACCCAACACCAAGCAAAGCTTGAAGGTACAAATGACGCTCGAACAGGCATGCCCCATGGAATACCAAGGGGCGCAATGTGCGTTCAAAGAT	k__Fungi	p__Ascomycota	c__Dothideomycetes	o__Pleosporales	f__Phaeosphaeriaceae	NA	NA
ASV65	ATATGCTTAAGTTCAGCGGGTATCCCTACCTGATCCGAGGTCAAAAGTGAGAAAATGGCTTGATGGATGCTGCTGTTAAGGGACCAAGACGCAAAATGTGCTGCGCTTACTACCAAAACACTGGCTGCCAATGACTTTGAGGTGAGTCTTAACAAAAAGACAAGCACCCAACACCAAGCAAAGCTTGAAGGTACAAATGACGCTCGAACAGGCATGCCCCATGGAATACCAAGGGGCGCAATGTGCGTTCAAAGAT	k__Fungi	p__Ascomycota	c__Dothideomycetes	o__Pleosporales	NA	NA	NA
ASV66	ATATGCTTAAGTTCAGCGGGTATCCCTACCTGATCCGAGGTCAAAAGTGAGAAAATGGCTTGATGGATGCTGCTGTTGAGGGACCAAGACGCAAAATGTGCTGCGCTTACTACCAAAACACTGGCTGCCAATGACTTTGAGGTGAGTCTTAACAAAAAGACAAGCACCCAACACCAAGCAAAGCTTGAAGGTACAAATGACGCTCGAACAGGCATGCCCCATGGAATACCAAGGGGCGCAATGTGCGTTCAAAGAT	k__Fungi	p__Ascomycota	c__Dothideomycetes	o__Pleosporales	NA	NA	NA
ASV67	ATATGCTTAAGTTCAGCGGGTATCCCTACCTGATCCGAGGTCAAAAGTGAGAAAGAGGCTTTATGGATGCCGCTGTTAAAGAACTAAGACGCAAAATGTGCTGCGCTTACTACCAAAACACTGGCTGCCAATTACTTTAAGGCGAGTCTTGATAAGAAGACAAAACGCCCAACACCAAGCAAAGCTTGAGGGTACAAATGACGCTCGAACAGGCATGCCCCATGGAATACCAAGGGGCGCAATGTGCGTTCAAAGA	k__Fungi	p__Ascomycota	c__Dothideomycetes	o__Pleosporales	NA	NA	NA
ASV68	ATATGCTTAAGTTCAGCGGGTATCCCTACCTGATCCGAGGTCAAAAGTGAGAAAGAGGCTTTATGGATGCCGCTGTTAGGGGACTAAGACGCAAAATGTGCTGCGCTTACTACCAAAACACTGGCTGCCAATTACTTTAAGGCGAGTCTGAATAAAAAGACAAAACGCCCAACACCAAGCAAAGCTTGAGGGTACAAATGACGCTCGAACAGGCATGCCCCATGGAATACCAAGGGGCGCAATGTGCGTTCAAAGA	k__Fungi	p__Ascomycota	c__Dothideomycetes	o__Pleosporales	f__Phaeosphaeriaceae	NA	NA
ASV69	ATATGCTTAAGTTCAGCGGGTATCCCTACCTGATCCGAGGTCAAAAGTGAGAAAGAGGCTTTATGGATGCCGTTGTTAAAGAACTAAGACGCAAAATGTGCTGCGCTTACTACCAAAACACTGGCTGCCAATTACTTTAAGGCGAGTCTTGATAAAAAGACAAAACGCCCAACACCAAGCAAAGCTTGAGGGTACAAATGACGCTCGAACAGGCATGCCCCATGGAATACCAAGGGGCGCAATGTGCGTTCAAAGA	k__Fungi	p__Ascomycota	c__Dothideomycetes	o__Pleosporales	NA	NA	NA
ASV70	ATATGCTTAAGTTCAGCGGGTATCCCTACCTGATCCGAGGTCAAAAGTGAGAAAGAGGCTTTATGGATGCCGTTGTTAAAGAACTAAGACGCAAAATGTGCTGCGCTTACTACCAAAACACTGGCTGCCAATTACTTTAAGGCGAGTCTTGGTAAAAAGACAAAACGCCCAACACCAAGCAAAGCTTGAGGGTACAAATGACGCTCGAACAGGCATGCCCCATGGAATACCAAGGGGCGCAATGTGCGTTCAAAGA	k__Fungi	p__Ascomycota	c__Dothideomycetes	o__Pleosporales	NA	NA	NA
ASV71	ATATGCTTAAGTTCAGCGGGTATCCCTACCTGATCCGAGGTCAAAAGTGAGAAAGAGGCTTTATGGGTGCCACTGTTTGAGAAACAAGACGCAAAATGTGCTGCGCTTACTACCAAAACACTGGCTGCCAATTACTTTAAGGCGAGTCTTTGTAGAAAGACAAAACGCCCAACACCAAGCAAAGCTTGAGGGTACAAATGACGCTCGAACAGGCATGCCCCATGGAATACCAAGGGGCGCAATGTGCGTTCAAAGA	k__Fungi	p__Ascomycota	c__Dothideomycetes	o__Pleosporales	f__Didymellaceae	g__Ascochyta	s__manawaorae
ASV72	ATATGCTTAAGTTCAGCGGGTATCCCTACCTGATCCGAGGTCAAAAGTGAGAAAGAGGCTTTGTGGATGCCACGGTTTAGGGACCAAGACGCAAATTGTGCTGCGCTTACTACCAAAAACACTGGCTGCCAATTACTTTAAGGCGAGTCTGATAAAAGACAAGACGCCCAACACCAAGCAAAGCTTGAGGGTACAAATGACGCTCGAACAGGCATGCCCCATGGAATACCAAGGGGCGCAATGTGCGTTCAAAGAT	k__Fungi	p__Ascomycota	c__Dothideomycetes	o__Pleosporales	f__Massarinaceae	g__Stagonospora	NA
ASV73	ATATGCTTAAGTTCAGCGGGTATCCCTACCTGATCCGAGGTCAAAAGTGAGAAAGAGGCTTTGTGGATGCCGCTGTTGAGGGACTAAGACGCAAAATGTGCTGCGCTTACTACCAAAACACTGGCTGCCAATTACTTTAAGGCGAGTCTTGGTAAGAAGACAAAACGCCCAACACCAAGCAAAGCTTGAAGGTACAAATGACGCTCGAACAGGCATGCCCCATGGAATACCAAGGGGCGCAATGTGCGTTCAAAGA	k__Fungi	p__Ascomycota	c__Dothideomycetes	o__Pleosporales	f__Didymellaceae	g__Ascochyta	s__manawaorae
ASV74	ATATGCTTAAGTTCAGCGGGTATCCCTACCTGATCCGAGGTCAAAAGTGGAAAAAGGCTTACTGGACGCGAGTGCTCTAGGCTAGAGGCGCAAAATGTGCTGCGCTTCAATACCAAAACACTGGCTGCCAATGACTTTAAGGCGAGTCCACGACAGTGGACAAACACCCAACACCAAGCAGAGCTTGAGGGTACAAATGACGCTCGAACAGGCATGCCCCATGGAATACCAAGGGGCGCAATGTGCGTTCAAAGAT	k__Fungi	p__Ascomycota	c__Dothideomycetes	o__Pleosporales	f__Phaeosphaeriaceae	g__Neosetophoma	s__samararum
ASV75	ATATGCTTAAGTTCAGCGGGTATCCCTACCTGATCCGAGGTCAAAAGTGGAAAAAGGCTTACTGGACGCTAGTGTTCTAGGCTAGAGGCGCAAAATGTGCTGCGCTTCAATACCAAAACACTGGCTGCCAATGACTTTAAGGCGAGTCCACGATAGTGGACAAACACCCAACACCAAGCAGAGCTTGAGGGTACAAATGACGCTCGAACAGGCATGCCCCATGGAATACCAAGGGGCGCAATGTGCGTTCAAAGAT	k__Fungi	p__Ascomycota	c__Dothideomycetes	o__Pleosporales	f__Phaeosphaeriaceae	NA	NA
ASV76	ATATGCTTAAGTTCAGCGGGTATCCCTACCTGATCCGAGGTCAAAAGTGTTAAAATGCTTATGGGTACCAATAATAAAGATTTGAAAAGCAAATGTGCTGCGCTTCAAACCAAAATACCGGCTGCCAATATATTTAAGGCGAGTCTAGGCAGAGCAAAGACAAACACCCAACACCAAGCAAGGCTTGAGAGTACAAATGACGCTCGAACAGGCATGCCCCATGGAATACCAAGGGGCGCAATGTGCGTTCAAAGAT	k__Fungi	p__Ascomycota	c__Dothideomycetes	o__Pleosporales	NA	NA	NA
ASV77	ATATGCTTAAGTTCAGCGGGTATCCCTACCTGATCCGAGGTCAAAATTGAGAAAATGGGCTTCTGGACGCCGACGCGCTGGCGGGAGTCGCAAGAATGTGCTGCGCTCCACGACCGGTACATCGGCTGCCAATTGCTTTAAGGCGAGTCCCTTGACAGGACAAACGCCCAACACCAAGCAAAGCTTGAGGTATCAAATGACGTTCGAACAGGCATGCCCCATGGAATACCAAGGGGCGCAATGTGCGTTCAAAGAT	k__Fungi	p__Ascomycota	c__Dothideomycetes	o__Pleosporales	NA	NA	NA
ASV78	ATATGCTTAAGTTCAGCGGGTATCCCTACCTGATCCGAGGTCAAAATTGGGTGGAGAGGCTTCCTGGAGAGCCAGGCACCGCCAGACGTCGCGCGCGTTTCTGCTGCGCTCGAGGCCAACGTGCCGGCTGCCAATGCATTTGAGGCGAGTCCCCGGGGGGACAGGCGCCCAACACCAAGCAGTGCTTGAGGGTTAAAATGACGCTCGAACAGGCATGCCCTAAGGAATACCAAAGGGCGCAATGTGCGTTCAAAGA	k__Fungi	p__Ascomycota	c__Dothideomycetes	o__Pleosporales	NA	NA	NA
ASV79	ATATGCTTAAGTTCAGCGGGTATCCCTACCTGATCCGAGGTCAAACCATAGAAAGAAGTGGTTGCACGGCGGGCGGCGCGCACGCGCTCCGGAGCGGGTAACTTGACTACGCTGGGAGACGGGCACCGCTGCCGACGGGTTTCAGGCACGTCCTCGCGGACGACGCCCAACACCAAGCGGGAGCTTGAGGTTTGAAATGACGCTCGAACAGGCATGCCCCTCGGAATACCAAGGGGCGCAATGTGCGTTCAAAGAT	k__Fungi	p__Ascomycota	c__Dothideomycetes	o__Tubeufiales	f__Tubeufiaceae	NA	NA
ASV80	ATATGCTTAAGTTCAGCGGGTATCCCTACCTGATCCGAGGTCAAACGTAGAATTGTAGGCTTATGGACGCCGACGTAGAGGGGAGAGACGCGAGATTGTGCTGCGCTCTGCCACCGATACGTTGGCCGCCAATCGCTTTCAGGCGAGTCCTCTGCAGGACAAACGCCCAACACCAAGCAGTGCTTGAGGGTACAAAATGACGCTCGAACAGGCATGCCCCATGGAATACCAAGGGGCGCAATGTGCGTTCAAAGAT	k__Fungi	p__Ascomycota	c__Dothideomycetes	o__Strigulales	f__Strigulaceae	g__Strigula	s__melanobapha
ASV81	ATATGCTTAAGTTCAGCGGGTATCCCTACCTGATCCGAGGTCAAACGTTGAAATAAGGCTTATGGACGCTAACGTAGAGGGGAGAGACGCGAGATTGTGCTGCGCTCTGCCACGACTACGTTGGCCGCCAATCGCTTTCAGGCGAGTCCTTTAGCAGGACAAACGCCCAACACCAAGCAGTGCTTGAGGGTACAAAATGACGCTCGAACAGGCATGCCCCATGGAATACCAAGGGGCGCAATGTGCGTTCAAAGAT	k__Fungi	p__Ascomycota	c__Dothideomycetes	NA	NA	NA	NA
ASV82	ATATGCTTAAGTTCAGCGGGTATCCCTACCTGATCCGAGGTCAAACGTTGAAATGTAGGCTTCATGGACGCCGACGCAGAGGGGAGAGACGCGAGATTGTGCTGCGCTCTGCCACCGATGCGTTGGCCGCCAATCGCTTTCAGGCGAGTCCTCTGCAGGACAAACGCCCAACACCAAGCAGTGCTTGAGGGTACAAAATGACGCTCGAACAGGCATGCCCCATGGAATACCAAGGGGCGCAATGTGCGTTCAAAGA	k__Fungi	p__Ascomycota	c__Dothideomycetes	o__Strigulales	f__Strigulaceae	g__Strigula	s__melanobapha
ASV83	ATATGCTTAAGTTCAGCGGGTATCCCTACCTGATCCGAGGTCAAACGTTGAGATTGTAGGCTTATGGACGCCGACGCAGAGGGGAGAGACGCGAGATTGTGCTGCGCTCTGCCACGACTACGTTGGCCGCCAATCGCTTTCAGGCGAGTCCTCTGCAGGACAAACGCCCAACACCAAGCAGTGCTTGAGGGTACAAAATGACGCTCGAACAGGCATGCCCCATGGAATACCAAGGGGCGCAATGTGCGTTCAAAGA	k__Fungi	p__Ascomycota	c__Dothideomycetes	NA	NA	NA	NA
ASV84	ATATGCTTAAGTTCAGCGGGTATCCCTACCTGATCCGAGGTCAAACTGAAGTGGTGAGCTGCAGAACTCCTGGACCCTCCAAAGCGGTGATATTGCTACTTCGCTTGAGGCATCCATGGCCCGCGTGCTACATTTCAGGCCGGCACCGGTGACGGCACCCGAGGCCCAACACTGGGGGTGCTACCCCGATGGTTTACATGACGCTCGGACAGGCATGCCCCTCGGGATGCCAAGGGGCGCAATGTGCGTTCAAAGA	k__Fungi	p__Ascomycota	c__Lecanoromycetes	NA	NA	NA	NA
ASV85	ATATGCTTAAGTTCAGCGGGTATCCCTACCTGATCCGAGGTCAAACTGTGGATGTGAGCTTTGTGGACGCCAATCGACCGACTCTATACGCAATGTGCTGCGCGAGAAGCTGGCACGACCGCTGCCAATACCTTTGGGGCGAGTCCGCGCACGAAGCGGGACAGACGCCCAACACCAAGCAATGCTTGAGGGGTAAATGACGCTCGAACAGGCATGCCCCACGGAGTACCGAGGGGCGCAATGTGCGTTCAAAGAT	k__Fungi	p__Ascomycota	c__Dothideomycetes	o__Pleosporales	f__Lentitheciaceae	NA	NA
ASV86	ATATGCTTAAGTTCAGCGGGTATCCCTACCTGATCCGAGGTCAAACTTAGAAAGTTAGGGGTTGCTGGCAGGTCACCACCGAGTCCCTATAGCGAGGGTATTTACTACGCTCAGGGCCACGACGGCACCGCCACTGTCTTTACGGCCTACCGGGTAAGTGGCACGGCCTAACACCAAGCTACGCTTGAGGGTTGTAATGACGCTCGAACAGGCATGCCCCCCGGAATACCAGGGGGCGCAATGTGCGTTCAAAGAT	k__Fungi	p__Ascomycota	c__Leotiomycetes	o__Helotiales	NA	NA	NA
ASV87	ATATGCTTAAGTTCAGCGGGTATCCCTACCTGATCCGAGGTCAAACTTAGAAAGTTGGGGGTTGCTGGCAGGTCACCACCGAGTCCCTATAGCGAGGGTATTTACTACGCTCAGGGCCACGACGGCACCGCCACTGTCTTTACGGCCTACCGGGTAAGTGGCACGGCCTAACACCAAGCTACGCTTGAGGGTTGTAATGACGCTCGAACAGGCATGCCCCCCGGAATACCAGGGGGCGCAATGTGCGTTCAAAGAT	k__Fungi	p__Ascomycota	c__Leotiomycetes	o__Helotiales	f__Hyaloscyphaceae	g__Hyalopeziza	s__pygmaea
ASV88	ATATGCTTAAGTTCAGCGGGTATCCCTACCTGATCCGAGGTCAAACTTAGAAAGTTGGGGGTTGCTGGCAGGTCACCACCGGGTCCCTATAGCGAGGGTATTTACTACGCTCAGGGCCACGACGGCACCGCCACTGTCTTTACGGCCTGCCGGGTAAGTGGCACGGCCTAACACCAAGCTACGCTTGAGGGTTGTAATGACGCTCGAACAGGCATGCCCCCCGGAATACCAGGGGGCGCAATGTGCGTTCAAAGAT	k__Fungi	p__Ascomycota	c__Leotiomycetes	o__Helotiales	f__Hyaloscyphaceae	NA	NA
ASV89	ATATGCTTAAGTTCAGCGGGTATCCCTACCTGATCCGAGGTCAAACTTTGGTAAACTGTGTGTTCACTGGCGGGCAGGACACCGCGACCCGGAAGCGAAAGATTCTGCTACGCTTGGGGACGATGCCTACCGCCGACGGGTTACGGGCGGGCCCCGCGGGGCCTGCGCCCAACACCAAGCGGGGCTTGAAGGTTGGAATGACGCTCGAACAGGCATGCCCCTCGGAATACCAAAGGGCGCAATGTGCGTTCAAAGA	k__Fungi	p__Ascomycota	c__Lecanoromycetes	NA	NA	NA	NA
ASV90	ATATGCTTAAGTTCAGCGGGTATCCCTACCTGATCCGAGGTCAAAGTGGTAAAATTCACTTGCTGGTCGCCAGCCCGGGACGTGGAGGCGCGACTGTGCTGCGCTCCAAGCCGCGGGACGGGCCGCCAATGCTTTCTAGGCGAGTCCGGCGAAGCCGGACAGGCGCCCAACACCAAGCCGGGCTTGATGGGTGAAAATGACGCTCGAACAGGCATGCCCTAAGGAATGCCAAAGGGCGCAATGTGCGTTCAAAGAT	k__Fungi	p__Ascomycota	NA	NA	NA	NA	NA
ASV91	ATATGCTTAAGTTCAGCGGGTATCCCTACCTGATCCGAGGTCAAAGTGGTAGAATAGCTTGCTGGTCGCCAGCCCGCGAGGCATGGAGGCGCGACTGTGCTGCGCTCCAAGCCGCGGGACCGGCCGCCAATGTTTTCAAGGCGAGTCCGACGAAGCCGGACAGGCGCCCAACACCAAGCTGGGCTTGATGGGTGAAAATGACGCTCGAACAGGCATGCCCTAAGGAATGCCAAAGGGCGCAATGTGCGTTCAAAGA	k__Fungi	p__Ascomycota	c__Dothideomycetes	o__Pleosporales	NA	NA	NA
ASV92	ATATGCTTAAGTTCAGCGGGTATCCCTACCTGATCCGAGGTCAACCATAAAAAATTTGGGGTTGTTGGCAAGACACACACCAAGACTCAGACGCGAGAAAAAATTACTACGCGTAAAGCTCGATGGCACCGCCACTGATTTTAAGGCAAGCCGGGTGACCGGCAGAGCCCAAGACCCAGCAAGCTGGAGGGTTGAAATGACGCTCGAACAGGCATGCCCCCCGGAATACCAAGGGGCGCAATGTGCGTTCAAAGAT	k__Fungi	p__Ascomycota	c__Leotiomycetes	o__Helotiales	f__Hyaloscyphaceae	NA	NA
ASV93	ATATGCTTAAGTTCAGCGGGTATCCCTACCTGATCCGAGGTCAACCATAAAAGAATTGAGGGTTGCTGGCTAGCATCCACCAAGACCCAATCGCGAGGATATAATTACTACGCGTAGAGCTCGAATGGCACCGCCACTGATTTTAAGGCAAGCCGTCACCGGCAGTGCCCAAGACCAAGCAGAGCTTGAAGGTTGAAATGACGCTCGAACAGGCATGCCCCCCGGAATACCAAGGGGCGCAATGTGCGTTCAAAGA	k__Fungi	p__Ascomycota	c__Leotiomycetes	o__Helotiales	NA	NA	NA
ASV94	ATATGCTTAAGTTCAGCGGGTATCCCTACCTGATCCGAGGTCAACCATAGAAAACGGGGGGTTTAACGGCGTCGAACCGCCCGGGCCTCGCAAGCGATCGCTATTCACAACGCTTAGAGACGGACGGCTCAGCCGGAGACATTGGAGCGCGCGGGCAGGCCGCGGCGCTCAATACCAAGCCAGGCTTGAGTGGTGTAATGACGCTCGAACAGGCATGCCCCCCGGAATGCCAGGGGGCGCAATGTGCGTTCAAAGA	k__Fungi	p__Ascomycota	c__Dothideomycetes	o__Dothideales	f__Dothideales_fam_Incertae_sedis	g__Hortaea	s__werneckii
ASV95	ATATGCTTAAGTTCAGCGGGTATCCCTACCTGATCCGAGGTCAACCATAGAAAATGGGGGGTTTAACGGCGTCGAACCGCCCGGGCCTCGCAAGCGATCGCTATTCACAACGCTTAGAGACGGACGGCTCAGCCGGAGACATTGGAGCGCGCGGGCAGGCCGCGGCGCTCAATACCAAGCCAGGCTTGAGTGGTGTAATGACGCTCGAACAGGCATGCCCCCCGGAATGCCAGGGGGCGCAATGTGCGTTCAAAGA	k__Fungi	p__Ascomycota	c__Dothideomycetes	o__Dothideales	f__Dothideales_fam_Incertae_sedis	g__Hortaea	s__werneckii
ASV96	ATATGCTTAAGTTCAGCGGGTATCCCTACCTGATCCGAGGTCAACCATTGAAAACTGGTTTGTTTCACGGCGTGACCGACCACAACTCCTTTAGCGAATAGTTTCCACAACGCTGAGGGTGCGATCGACCCAGCCGGTCGATTTGAGGCGTGCGGCGGACCGCATCGCCCAATACCAAGCGAGGCTTGAGTGGTGAAATGACGCTCGAACAGGCATGCCCCGCGGAATACCACGGGGCGCAATGTGCGTTCAAAGA	k__Fungi	p__Ascomycota	c__Dothideomycetes	o__Capnodiales	f__Cladosporiaceae	g__Toxicocladosporium	s__ficiniae
ASV97	ATATGCTTAAGTTCAGCGGGTATCCCTACCTGATCCGAGGTCAACCATTGAAAATTGGATTGTTTCACGGCGTGACCGACCACGGTCCCTTTAGCGAATAGTTTCCACAACGCTGAGGGTGCGATCGACCCAGCCGGTCGATTTGAGGCGCGCGGCGGACCGCGTCGCCCAATACCAAGCGAGGCTTGAGTGGTGAAATGACGCTCGAACAGGCATGCCCCGCGGAATACCACGGGGCGCAATGTGCGTTCAAAGA	k__Fungi	p__Ascomycota	c__Dothideomycetes	o__Capnodiales	f__Cladosporiaceae	g__Toxicocladosporium	NA
ASV98	ATATGCTTAAGTTCAGCGGGTATCCCTACCTGATCCGAGGTCAACCATTGAAAATTGGCTTGTTTCACGGCGTGACCGACCACAACTCCTTTAGCGAATAGTTTCCACAACGCTGAGGGTGCGATCGACCCAGCCGGTCGATTTGAGGCGTGCGGCGGACCGCATCGCCCAATACCAAGCGAGGCTTGAGTGGTGAAATGACGCTCGAACAGGCATGCCCCGCGGAATACCACGGGGCGCAATGTGCGTTCAAAGA	k__Fungi	p__Ascomycota	c__Dothideomycetes	o__Capnodiales	f__Cladosporiaceae	g__Toxicocladosporium	NA
ASV99	ATATGCTTAAGTTCAGCGGGTATCCCTACCTGATCCGAGGTCAACCATTGAAAATTGGTTTGTTTCACGGCGTGACCGACCACAACTCCTTTAGCGAATAGTTTCCACAACGCTGAGGGTGCGATCGACCCAGCCGGTCGATTTAAGGCGCGCGGCGGACCGCGTCGCCCAATACCAAGCGAGGCTTGAGTGGTGAAATGACGCTCGAACAGGCATGCCCCGCGGAATACCACGGGGCGCAATGTGCGTTCAAAGA	k__Fungi	p__Ascomycota	c__Dothideomycetes	o__Capnodiales	f__Cladosporiaceae	g__Toxicocladosporium	s__rubrigenum
ASV100	ATATGCTTAAGTTCAGCGGGTATCCCTACCTGATCCGAGGTCAACCATTGAAAATTGGTTTGTTTCACGGCGTGACCGACCACAACTCCTTTAGCGAATAGTTTCCACAACGCTGAGGGTGCGATCGACCCAGCCGGTCGATTTGAGGCGCGCGGCGGACCGCGTCGCCCAATACCAAGCGAGGCTTGAGTGGTGAAATGACGCTCGAACAGGCATGCCCCGCGGAATACCACGGGGCGCAATGTGCGTTCAAAGA	k__Fungi	p__Ascomycota	c__Dothideomycetes	o__Capnodiales	f__Cladosporiaceae	g__Toxicocladosporium	s__rubrigenum
ASV101	ATATGCTTAAGTTCAGCGGGTATCCCTACCTGATCCGAGGTCAACCATTGAAAATTGGTTTGTTTCACGGCGTGACCGACCACAACTCCTTTAGCGAATAGTTTCCACAACGCTGAGGGTGCGATCGACCCAGCCGGTCGATTTGAGGCGTGCGGCGGACCGCATCGCCCAATACCAAGCGAGGCTTGAGTGGTGAAATGACGCTCGAACAGGCATGCCCCGCGGAATACCACGGGGCGCAATGTGCGTTCAAAGA	k__Fungi	p__Ascomycota	c__Dothideomycetes	o__Capnodiales	f__Cladosporiaceae	g__Toxicocladosporium	NA
ASV102	ATATGCTTAAGTTCAGCGGGTATCCCTACCTGATCCGAGGTCAACCATTGAAAATTGGTTTGTTTCACGGCGTGACCGACCACAATCCCTTTAGCGAATAGTTTCCACAACGCTGAGGGTGCGATCGACCCAGCCGGTCGATTTGAGGCGTGCGGCGGACCGCATCGCCCAATACCAAGCGAGGCTTGAGTGGTGAAATGACGCTCGAACAGGCATGCCCCGCGGAATACCACGGGGCGCAATGTGCGTTCAAAGA	k__Fungi	p__Ascomycota	c__Dothideomycetes	o__Capnodiales	f__Cladosporiaceae	g__Toxicocladosporium	s__pseudoveloxum
ASV103	ATATGCTTAAGTTCAGCGGGTATCCCTACCTGATCCGAGGTCAACCATTGAAAATTGGTTTGTTTCACGGCGTGACCGACCACAGTCCCTTTAGCGAATAGTTTCCACAACGCTGAGGGTGCGATCGACCCAGCCGGTCGATTTGAGGCATGCGGCGGACCGCATTGCCCAATACCAAGCGAGGCTTGAGTGGTGAAATGACGCTCGAACAGGCATGCCCCGCGGAATACCACGGGGCGCAATGTGCGTTCAAAGA	k__Fungi	p__Ascomycota	c__Dothideomycetes	o__Capnodiales	f__Cladosporiaceae	g__Toxicocladosporium	NA
ASV104	ATATGCTTAAGTTCAGCGGGTATCCCTACCTGATCCGAGGTCAACCATTGAAAATTGGTTTGTTTCACGGCGTGACCGACCACAGTCCCTTTAGCGAATAGTTTCCACAACGCTGAGGGTGCGATCGACCCAGCCGGTCGATTTGAGGCGCGCGGCGGACCGCGTCGCCCAATACCAAGCGAGGCTTGAGTGGTGAAATGACGCTCGAACAGGCATGCCCCGCGGAATACCACGGGGCGCAATGTGCGTTCAAAGA	k__Fungi	p__Ascomycota	c__Dothideomycetes	o__Capnodiales	f__Cladosporiaceae	g__Toxicocladosporium	s__rubrigenum
ASV105	ATATGCTTAAGTTCAGCGGGTATCCCTACCTGATCCGAGGTCAACCATTGAAAATTGGTTTGTTTCACGGCGTGACCGACCACAGTCCCTTTAGCGAATAGTTTCCACAACGCTGAGGGTGCGATCGACCCAGCCGGTCGATTTGAGGCGTGCGGCGGACCGCATCGCCCAATACCAAGCGAGGCTTGAGTGGTGAAATGACGCTCGAACAGGCATGCCCCGCGGAATACCACGGGGCGCAATGTGCGTTCAAAGA	k__Fungi	p__Ascomycota	c__Dothideomycetes	o__Capnodiales	f__Cladosporiaceae	g__Toxicocladosporium	s__pseudoveloxum
ASV106	ATATGCTTAAGTTCAGCGGGTATCCCTACCTGATCCGAGGTCAACCATTGAAAATTGGTTTGTTTCACGGCGTGACCGACCACGATCCCTTTAGCGAATAGTTTCCACAACGCTGAGGGTGCGATCGACCCAGCCGGTCGATTTGAGGCGTGCGGCGGACCGCATCGCCCAATACCAAGCGAGGCTTGAGTGGTGAAATGACGCTCGAACAGGCATGCCCCGCGGAATACCACGGGGCGCAATGTGCGTTCAAAGA	k__Fungi	p__Ascomycota	c__Dothideomycetes	o__Capnodiales	f__Cladosporiaceae	g__Toxicocladosporium	s__pseudoveloxum
ASV107	ATATGCTTAAGTTCAGCGGGTATCCCTACCTGATCCGAGGTCAACCATTGAAAATTGGTTTGTTTCACGGCGTGACCGACCGCGACTCCTTTAGCGAATAGTTTCCACAACGCTGAGGGTGCGATCGACCCAGCCGGTCGATTTGAGGCGCGCGGCGGACCGCGTCGCCCAATACCAAGCGAGGCTTGAGTGGTGAAATGACGCTCGAACAGGCATGCCCCGCGGAATACCACGGGGCGCAATGTGCGTTCAAAGA	k__Fungi	p__Ascomycota	c__Dothideomycetes	o__Capnodiales	f__Cladosporiaceae	g__Toxicocladosporium	NA
ASV108	ATATGCTTAAGTTCAGCGGGTATCCCTACCTGATCCGAGGTCAACCATTGAAATTGGTTTGTTTCACGGCGTGACCGACCACGATCCCTTTAGCGAATAGTTTCCACAACGCTGAGGGTGCGATCGACCCAGCCGGTCGATTTGAGGCGTGCGGCGGACCGCATCGCCCAATACCAAGCGAGGCTTGAGTGGTGAAATGACGCTCGAACAGGCATGCCCCGCGGAATACCACGGGGCGCAATGTGCGTTCAAAGAT	k__Fungi	p__Ascomycota	c__Dothideomycetes	o__Capnodiales	f__Cladosporiaceae	g__Toxicocladosporium	s__pseudoveloxum
ASV109	ATATGCTTAAGTTCAGCGGGTATCCCTACCTGATCCGAGGTCAACCATTTGATGGGGTGTTTTGACGGCCGGCGCCACCCGCGACTCCCTAGCGAGAACGTGATGCCACAACGCTCGGAGACGGGCCGCCCAGCCGGGGACTTCGAAGGGCGCGACAGGTCGCGGCCCTCAATACCGAGTGAGACTCGAGTGGTGAAATGACGCTCGAACAGGCATGCCCCGCGGAATACCACGGGGCGCAATGTGCGTTCAAAGA	k__Fungi	p__Ascomycota	c__Dothideomycetes	o__Capnodiales	f__Mycosphaerellaceae	g__Paramycosphaerella	s__dicranopteridis
ASV110	ATATGCTTAAGTTCAGCGGGTATCCCTACCTGATCCGAGGTCAACCGTAGAAAGAAGGGGGGGTTCGCTGGCGAGCACCCGCGACGCGCCTGTAACGAGAGATGTACTACGTTCAGGGCCTCGGGGCGCCGCCACTCGCTTTAGGGCCCGCCGTCGCCGGCGGGGCCCAACTCCACGCGGGGCGTGAGGGTTGAAAATGACGCTCGAACAGGCATGCCCCCCGGAATACCAGGGGGCGCAATGTGCGTTCAAAGAT	k__Fungi	p__Ascomycota	c__Leotiomycetes	o__Helotiales	NA	NA	NA
ASV111	ATATGCTTAAGTTCAGCGGGTATCCCTACCTGATCCGAGGTCAACCTAGAATGGGGGTGTTTAACGGCACGGCCGGTCCCGTCTCGCCAGCGGCTTGTTCGCACAACGCTGAGATACGGTCCGTCCCGCCGGGGTTTTTGAGGCGCGGGGCCGCGATGGCCCCGTCGCCCAATACCACGCCAGGCGTGATTGGTGTAATGACGCTCGAACAGGCATGCCCTTCGGAATGCCAAAGGGCGCAATGTGCGTTCAAAGA	k__Fungi	p__Ascomycota	c__Dothideomycetes	o__Capnodiales	f__Neodevriesiaceae	g__Neodevriesia	NA
ASV112	ATATGCTTAAGTTCAGCGGGTATCCCTACCTGATCCGAGGTCAACCTAGTAAAAAGAGGTTTCGAACGGCGTCGGACCGTCGCGTGCTCCCCAGCGGATCGTGTGCCACAACGCTGAGAGACGGACGGCTCGGCCGAAGACATTAGGGCGCGCGGCGGACCGCGGTGCCCAATACCAAGCCAGGCTTGAGTGGTGTAATGACGCTCGAACAGGCATGCCCCCCGGAATACCGAGGGGCGCAATGTGCGTTCAAAGA	k__Fungi	p__Ascomycota	c__Dothideomycetes	o__Capnodiales	f__Teratosphaeriaceae	NA	NA
ASV113	ATATGCTTAAGTTCAGCGGGTATCCCTACCTGATCCGAGGTCAACCTCAGAAATGGGGTTGTTTTACGGCGTAGCCTCCCGAACACCCTTTAGCGAATAGTTTCCACAACGCTTAGGGGACAGAAGACCCAGCCGGTCGATTTGAGGCACGCGGCGGACCGCGTTGCCCAATACCAAGCGAGGCTTGAGTGGTGAAATGACGCTCGAACAGGCATGCCCCCCGGAATACCAGGGGGCGCAATGTGCGTTCAAAGAT	k__Fungi	p__Ascomycota	c__Dothideomycetes	o__Capnodiales	f__Cladosporiaceae	g__Cladosporium	s__tenuissimum
ASV114	ATATGCTTAAGTTCAGCGGGTATCCCTACCTGATCCGAGGTCAACCTGAGATAAAGAGGTTTAACGGCGCGGCCGTCCCGTCTCGCCAGCGGATGATTACCACAACGCTGAGATTCGGTCCGTCCCGCCGGAGGTTTTGGGGCGCGGGAGGGGTGAGTCCCCCGTCGCCCAACACCACGCCAGGCGTGATTGGTGTCATGACGCTCGAACAGGCATGCCCTTCGGAATGCCAAAGGGCGCAATGTGCGTTCAAAGA	k__Fungi	p__Ascomycota	c__Dothideomycetes	o__Capnodiales	f__Neodevriesiaceae	g__Neodevriesia	NA
ASV115	ATATGCTTAAGTTCAGCGGGTATCCCTACCTGATCCGAGGTCAACCTGATAGATAAAGGTTTAGCGGCGATTGGACCGACCCACCCCGGAAGCGATTTGATGAATCACAACGCTTCGGGACAGACGACCCAGCCGGAGACATTGGGGCGCGCGGCGGACCGCGACGCCCAAGACCAAGCGAGGCTTGATTGGTGTAATGACGCTCGAACAGGCATGCCCCCCGGAATACCGAGGGGCGCAATGTGCGTTCAAAGAT	k__Fungi	p__Ascomycota	c__Dothideomycetes	o__Capnodiales	f__Teratosphaeriaceae	g__Teratosphaeria	NA
ASV116	ATATGCTTAAGTTCAGCGGGTATCCCTACCTGATCCGAGGTCAACCTGTGATAAGAGGTTTTAACGGCACGGCCGTCCCGTCTCGCCAGCGACTATTTGCACAACGCTGAGATTCAGTCCGTCCCGCCGGGGGTCGTTGGGGCGCGGGGCGTGTGACGGCCCCGTCGCCCAATACCAAGCCAGGCTTGATTGGTGTAATGACGCTCGAACAGGCATGCCCTTCGGAATGCCAAAGGGCGCAATGTGCGTTCAAAGA	k__Fungi	p__Ascomycota	c__Dothideomycetes	o__Capnodiales	f__Neodevriesiaceae	g__Neodevriesia	s__agapanthi
ASV117	ATATGCTTAAGTTCAGCGGGTATCCCTACCTGATCCGAGGTCAACCTGTGATAAGAGGTTTTAACGGCACGGCCGTCCCGTCTCGCCAGCGACTATTTGCACAACGCTGAGATTCAGTCCGTCCCGCCGGGGGTCTTTGGGGCGTGGGGCTTGTGACGGCCCCGTCGCCCAATACCAAGCCAGGCTTGATTGGTGTAATGACGCTCGAACAGGCATGCCCTTCGGAATGCCAAAGGGCGCAATGTGCGTTCAAAGA	k__Fungi	p__Ascomycota	c__Dothideomycetes	o__Capnodiales	f__Neodevriesiaceae	g__Neodevriesia	s__agapanthi
ASV118	ATATGCTTAAGTTCAGCGGGTATCCCTACCTGATCCGAGGTCAACCTGTGATAGAGGCTTAACGGCTGCGTCCCTCCCGTGCCCGCAAGCGAACTGTTACCACAACGCTTAGAGACGGTCGGTCCGGCCGGCGACATTAAGGCGCGCAGACTGTGCATCCGCGACGCCCAACAACCAGCTAGGCTGGAGGGGTGTAATGACGCTCGAACAGGCATGCCCCCCGGAATACCGAGGGGCGCAATGTGCGTTCAAAGAT	k__Fungi	p__Ascomycota	c__Dothideomycetes	o__Capnodiales	f__Teratosphaeriaceae	g__Xenopenidiella	s__rigidophora
ASV119	ATATGCTTAAGTTCAGCGGGTATCCCTACCTGATCCGAGGTCAACCTGTGATGGGGGGTGTTTAGCGGCGCAGCCGTCCCGTCTCGCCAGCGGCCTGTTTCCACAACGCTGAGATTCGGTCCGTCTCGCCGGGGTCTTTGGGGTGCGGGGCGGTGGAGGCCCCGTCGCCCAATACCACGCCAGGCGTGATTGGTGTAATGACGCTCGAACAGGCATGCCCTTCGGAATGCCAAAGGGCGCAATGTGCGTTCAAAGA	k__Fungi	p__Ascomycota	c__Dothideomycetes	o__Capnodiales	NA	NA	NA
ASV120	ATATGCTTAAGTTCAGCGGGTATCCCTACCTGATCCGAGGTCAACCTGTGATGGGGTGTTTTACGGCCGACACCGCCCGCGACTCCCTAGCGAAAAACGTGATGCCACAACGCTCGGAGACGGGCTGCCCAGCCGGAGACTTTGAGGCGCGCGGCAGATGCGCGGCGCCCAATACCGAGTCAGACTCGAGTGGTGAAATGACGCTCGAACAGGCATGCCCCGCGGAATACCACGGGGCGCAATGTGCGTTCAAAGA	k__Fungi	p__Ascomycota	c__Dothideomycetes	o__Capnodiales	f__Mycosphaerellaceae	g__Paramycosphaerella	NA
ASV121	ATATGCTTAAGTTCAGCGGGTATCCCTACCTGATCCGAGGTCAACCTTAGAAATGGGCTTGTTTAACGGCGTAGCCTCCCGTGGCACCCTTTAGCGAATAGTTTCCACAACGCTGAGGGGACAGAAGACCCAGCCGGTCGATTTGAGGCGCGCGGCGGACCGCGTCGCCCAATACCAAGCGAGGCTTGAGTGGTGAAATGACGCTCGAACAGGCATGCCCCCCGGAATACCAGGGGGCGCAATGTGCGTTCAAAGA	k__Fungi	p__Ascomycota	c__Dothideomycetes	o__Capnodiales	f__Cladosporiaceae	g__Cladosporium	NA
ASV122	ATATGCTTAAGTTCAGCGGGTATCCCTACCTGATCCGAGGTCAACCTTAGAAATGGGCTTGTTTTACGGCGTGACCTCACGTGGCACCCTTTAGCGAATAGTTTCCACAACGCTGAGGGGACGAAAGACCCAGCCGGTCGATTTGAGGCGCGCGGCGGACCGCGTCGCCCAATACCAAGCGAGGCTTGAGTGGTGAAATGACGCTCGAACAGGCATGCCCCCCGGAATACCAGGGGGCGCAATGTGCGTTCAAAGA	k__Fungi	p__Ascomycota	c__Dothideomycetes	o__Capnodiales	f__Cladosporiaceae	g__Cladosporium	s__sphaerospermum
ASV123	ATATGCTTAAGTTCAGCGGGTATCCCTACCTGATCCGAGGTCAACCTTAGAAATGGGCTTGTTTTACGGCGTGACCTCCCGTGGCACCCTTTAGCGAATAGTTTCCACAACGCTGAGGGGACAGAAGACCCAGCCGGTCGATTTGAGGCGCGCGGCGGACCGCGTCGCCCAATACCAAGCGAGGCTTGAGTGGTGAAATGACGCTCGAACAGGCATGCCCCCCGGAATACCAGGGGGCGCAATGTGCGTTCAAAGA	k__Fungi	p__Ascomycota	c__Dothideomycetes	o__Capnodiales	f__Cladosporiaceae	g__Cladosporium	s__dominicanum
ASV124	ATATGCTTAAGTTCAGCGGGTATCCCTACCTGATCCGAGGTCAACCTTAGAAATGGGCTTGTTTTACGGCGTGACCTCCCGTGGCACCCTTTAGCGAATAGTTTCCACAACGCTGAGGGGACAGAAGACCCAGCCGGTCGATTTGGGGCGCGCGGCGGACCGCGTCGCCCAATACCAAGCGAGGCTTGAGTGGTGAAATGACGCTCGAACAGGCATGCCCCCCGGAATACCAGGGGGCGCAATGTGCGTTCAAAGA	k__Fungi	p__Ascomycota	c__Dothideomycetes	o__Capnodiales	f__Cladosporiaceae	g__Cladosporium	s__dominicanum
ASV125	ATATGCTTAAGTTCAGCGGGTATCCCTACCTGATCCGAGGTCAACCTTAGAAATGGGCTTGTTTTACGGCGTGACCTCCCGTGGCACCCTTTAGCGAATAGTTTCCACAACGCTGAGGGGACGAAAGACCCAGCCGGTCGATTTGAGGCGCGCGGCGGACCGCGTCGCCCAATACCAAGCGAGGCTTGAGTGGTGAAATGACGCTCGAACAGGCATGCCCCCCGGAATACCAGGGGGCGCAATGTGCGTTCAAAGA	k__Fungi	p__Ascomycota	c__Dothideomycetes	o__Capnodiales	f__Cladosporiaceae	g__Cladosporium	s__sphaerospermum
ASV126	ATATGCTTAAGTTCAGCGGGTATCCCTACCTGATCCGAGGTCAACCTTAGAAATGGGGTTGTTTCACGGCGTGGCCCCCCGCGGCACCCTTTAGCGAATAGTTTCCACAACGCTGAGGGGACGAAAGACCCAGCCGGTCGATTTGAGGCGCGCGGCGGACCGCGTCGCCCAATACCAAGCGAGGCTTGAGTGGTGAAATGACGCTCGAACAGGCATGCCCCCCGGAATACCAGGGGGCGCAATGTGCGTTCAAAGA	k__Fungi	p__Ascomycota	c__Dothideomycetes	o__Capnodiales	f__Cladosporiaceae	g__Cladosporium	s__halotolerans
ASV127	ATATGCTTAAGTTCAGCGGGTATCCCTACCTGATCCGAGGTCAACCTTAGAAATGGGGTTGTTTCACGGCGTGGCCTCCCGCGGCACCCTTTAGCGAATAGTTTCCACAACGCTGAGGGGACGAAAGACCCAGCCGGTCGATTTGAGGCGCGCGGCGGACCGCGTCGCCCAATACCAAGCGAGGCTTGAGTGGTGAAATGACGCTCGAACAGGCATGCCCCCCGGAATACCAGGGGGCGCAATGTGCGTTCAAAGA	k__Fungi	p__Ascomycota	c__Dothideomycetes	o__Capnodiales	f__Cladosporiaceae	g__Cladosporium	s__halotolerans
ASV128	ATATGCTTAAGTTCAGCGGGTATCCCTACCTGATCCGAGGTCAACCTTAGAAATGGGGTTGTTTCACGGCGTGGCCTCCCGCGGCACCCTTTAGCGAATAGTTTCCACAACGCTGAGGGGACGAAAGACCCAGCCGGTCGATTTGAGGCGCGCGGCGGACCGCGTCGCCCAATACCAAGCGAGGCTTGAGTGGTGAAATGACGCTCGGACAGGCATGCCCCCCGGAATACCAGGGGGCGCAATGTGCGTTCAAAGA	k__Fungi	p__Ascomycota	c__Dothideomycetes	o__Capnodiales	f__Cladosporiaceae	g__Cladosporium	s__halotolerans
ASV129	ATATGCTTAAGTTCAGCGGGTATCCCTACCTGATCCGAGGTCAACCTTAGAAATGGGGTTGTTTTACGACGTAGCCTCCCGAACACCCTTTAGCGAATAGTTTCCACAACGCTTAGGGGACAGAAGACCCAGCCGGTCGATTTGAGGCGCGCGGCGGACCGCGTCGCCCAATACCAAGCGAGGCTTGAGTGGTGAAATGACGCTCGAACAGGCATGCCCCCCGGAATACCAGGGGGCGCAATGTGCGTTCAAAGAT	k__Fungi	p__Ascomycota	c__Dothideomycetes	o__Capnodiales	f__Cladosporiaceae	g__Cladosporium	NA
ASV130	ATATGCTTAAGTTCAGCGGGTATCCCTACCTGATCCGAGGTCAACCTTAGAAATGGGGTTGTTTTACGACGTGGCCTCCCGCGGCACCCTTTAGCGAATAGTTTCCACAACGCTGAGGGGACGAAAGACCCAGCCGGTCGATTTGAGGCGCGCGGCGGACCGCGTCGCCCAATACCAAGCGAGGCTTGAGTGGTGAAATGACGCTCGAACAGGCATGCCCCCCGGAATACCAGGGGGCGCAATGTGCGTTCAAAGA	k__Fungi	p__Ascomycota	c__Dothideomycetes	o__Capnodiales	f__Cladosporiaceae	g__Cladosporium	s__halotolerans
ASV131	ATATGCTTAAGTTCAGCGGGTATCCCTACCTGATCCGAGGTCAACCTTAGAAATGGGGTTGTTTTACGGCATAGCCTCCCGAACACCCTTTAGCGAATAGTTTCCACAACGCTTAGGGGACAGAAGACCCAGCCGGACGATTTGAGGCACGCGGCGGACCGCGTTGCCCAATACCAAGCGAGGCTTGAGTGGTGAAATGACGCTCGAACAGGCATGCCCCCCGGAATACCAGGGGGCGCAATGTGCGTTCAAAGAT	k__Fungi	p__Ascomycota	c__Dothideomycetes	o__Capnodiales	f__Mycosphaerellaceae	g__Mycosphaerella	s__tassiana
ASV132	ATATGCTTAAGTTCAGCGGGTATCCCTACCTGATCCGAGGTCAACCTTAGAAATGGGGTTGTTTTACGGCATAGCCTCCCGAACACCCTTTAGCGAATAGTTTCCACAACGCTTAGGGGACAGAAGACCCAGCCGGTCGATTTGAGGCACGCGGCGGACCGCGTTGCCCAATACCAAGCGAGGCTTGAGTGGTGAAATGACGCTCGAACAGGCATGCCCCCCGGAATACCAGGGGGCGCAATGTGCGTTCAAAGAT	k__Fungi	p__Ascomycota	c__Dothideomycetes	o__Capnodiales	f__Cladosporiaceae	g__Cladosporium	NA
ASV133	ATATGCTTAAGTTCAGCGGGTATCCCTACCTGATCCGAGGTCAACCTTAGAAATGGGGTTGTTTTACGGCGTAGACTCCCGAACACCCTTTAGCGAATAGTTTCCACAACGCTTAGGGGACAGAAGACCCAGCCGGTCGATTTGAGGCACGCGGCGGACCGCGTTGCCCAATACCAAGCGAGGCTTGAGTGGTGAAATGACGCTCGAACAGGCATGCCCCCCGGAATACCAGGGGGCGCAATGTGCGTTCAAAGAT	k__Fungi	p__Ascomycota	c__Dothideomycetes	o__Capnodiales	f__Cladosporiaceae	g__Cladosporium	NA
ASV134	ATATGCTTAAGTTCAGCGGGTATCCCTACCTGATCCGAGGTCAACCTTAGAAATGGGGTTGTTTTACGGCGTAGCCTACCGAACACCCTTTAGCGAATAGTTTCCACAACGCTTAGGGGACAGAAGACCCAGCCGGTCGATTTGAGGCACGCGGCGGACCGCGATGCCCAATACCAAGCGAGGCTTGAGTGGTGAAATGACGCTCGAACAGGCATGCCCCCCGGAATACCAGGGGGCGCAATGTGCGTTCAAAGAT	k__Fungi	p__Ascomycota	c__Dothideomycetes	o__Capnodiales	f__Cladosporiaceae	g__Cladosporium	NA
ASV135	ATATGCTTAAGTTCAGCGGGTATCCCTACCTGATCCGAGGTCAACCTTAGAAATGGGGTTGTTTTACGGCGTAGCCTCCCGAAACACCTTTAGCGAATAGTTTCCACAACGCTTAGGGGACAGAAGACCCAGCCGGTCGATTTGAGGCACGCGGCGGACCGCGTTGCCCAATACCAAGCGAGGCTTGAGTGGTGAAATGACGCTCGAACAGGCATGCCCCCCGGAATACCAGGGGGCGCAATGTGCGTTCAAAGAT	k__Fungi	p__Ascomycota	c__Dothideomycetes	o__Capnodiales	f__Cladosporiaceae	g__Cladosporium	NA
ASV136	ATATGCTTAAGTTCAGCGGGTATCCCTACCTGATCCGAGGTCAACCTTAGAAATGGGGTTGTTTTACGGCGTAGCCTCCCGAACACCCTTTAGCGAATAGTTTACACAACGCTTAGGGGACAGAAGACCCAGCCGGTCGATTTGAGGCACGCGGCGGACCGCGTTGCCCAATACCAAGCGAGGCTTGAGTGGTGAAATGACGCTCGAACAGGCATGCCCCCCGGAATACCAGGGGGCGCAATGTGCGTTCAAAGAT	k__Fungi	p__Ascomycota	c__Dothideomycetes	o__Capnodiales	f__Cladosporiaceae	g__Cladosporium	NA
ASV137	ATATGCTTAAGTTCAGCGGGTATCCCTACCTGATCCGAGGTCAACCTTAGAAATGGGGTTGTTTTACGGCGTAGCCTCCCGAACACCCTTTAGCGAATAGTTTCCAAAACGCTTAGGGGACAGAAGACCCAGCCGGTCGATTTGAGGCACGCGGCGGACCGCGTTGCCCAATACCAAGCGAGGCTTGAGTGGTGAAATGACGCTCGAACAGGCATGCCCCCCGGAATACCAGGGGGCGCAATGTGCGTTCAAAGAT	k__Fungi	p__Ascomycota	c__Dothideomycetes	o__Capnodiales	f__Cladosporiaceae	g__Cladosporium	NA
ASV138	ATATGCTTAAGTTCAGCGGGTATCCCTACCTGATCCGAGGTCAACCTTAGAAATGGGGTTGTTTTACGGCGTAGCCTCCCGAACACCCTTTAGCGAATAGTTTCCACAACGCTTAGGGGACAGAAGACCCAGCCGATCGATTTGAGGCACGCGGCGGACCGCGTTGCCCAATACCAAGCGAGGCTTGAGTGGTGAAATGACGCTCGAACAGGCATGCCCCCCGGAATACCAGGGGGCGCAATGTGCGTTCAAAGAT	k__Fungi	p__Ascomycota	c__Dothideomycetes	o__Capnodiales	NA	NA	NA
ASV139	ATATGCTTAAGTTCAGCGGGTATCCCTACCTGATCCGAGGTCAACCTTAGAAATGGGGTTGTTTTACGGCGTAGCCTCCCGAACACCCTTTAGCGAATAGTTTCCACAACGCTTAGGGGACAGAAGACCCAGCCGGACGATTTGAGGCACGCGGCGGACCGCGTTGCCCAATACCAAGCGAGGCTTGAGTGGTGAAATGACGCTCGAACAGGCATGCCCCCCGGAATACCAGGGGGCGCAATGTGCGTTCAAAGAT	k__Fungi	p__Ascomycota	c__Dothideomycetes	o__Capnodiales	f__Mycosphaerellaceae	g__Mycosphaerella	s__tassiana
ASV140	ATATGCTTAAGTTCAGCGGGTATCCCTACCTGATCCGAGGTCAACCTTAGAAATGGGGTTGTTTTACGGCGTAGCCTCCCGAACACCCTTTAGCGAATAGTTTCCACAACGCTTAGGGGACAGAAGACCCAGCCGGTCGATTTGAGGCACGCGGCGGACCGAGTTGCCCAATACCAAGCGAGGCTTGAGTGGTGAAATGACGCTCGAACAGGCATGCCCCCCGGAATACCAGGGGGCGCAATGTGCGTTCAAAGAT	k__Fungi	p__Ascomycota	c__Dothideomycetes	o__Capnodiales	f__Cladosporiaceae	g__Cladosporium	NA
ASV141	ATATGCTTAAGTTCAGCGGGTATCCCTACCTGATCCGAGGTCAACCTTAGAAATGGGGTTGTTTTACGGCGTAGCCTCCCGAACACCCTTTAGCGAATAGTTTCCACAACGCTTAGGGGACAGAAGACCCAGCCGGTCGATTTGAGGCACGCGGCGGACCGCGATGCCCAATACCAAGCGAGGCTTGAGTGGTGAAATGACGCTCGAACAGGCATGCCCCCCGGAATACCAGGGGGCGCAATGTGCGTTCAAAGAT	k__Fungi	p__Ascomycota	c__Dothideomycetes	o__Capnodiales	f__Cladosporiaceae	g__Cladosporium	NA
ASV142	ATATGCTTAAGTTCAGCGGGTATCCCTACCTGATCCGAGGTCAACCTTAGAAATGGGGTTGTTTTACGGCGTAGCCTCCCGAACACCCTTTAGCGAATAGTTTCCACAACGCTTAGGGGACAGAAGACCCAGCCGGTCGATTTGAGGCACGCGGCGGACCGCGATGCCCAATACCAAGCGAGGCTTGAGTGGTGAAATGACGCTCGAACAGGCATGCCCCCCGGAATGCCAGGGGGCGCAATGTGCGTTCAAAGAT	k__Fungi	p__Ascomycota	c__Dothideomycetes	o__Capnodiales	f__Cladosporiaceae	g__Cladosporium	NA
ASV143	ATATGCTTAAGTTCAGCGGGTATCCCTACCTGATCCGAGGTCAACCTTAGAAATGGGGTTGTTTTACGGCGTAGCCTCCCGAACACCCTTTAGCGAATAGTTTCCACAACGCTTAGGGGACAGAAGACCCAGCCGGTCGATTTGAGGCACGCGGCGGACCGCGTTGACCAATACCAAGCGAGGCTTGAGTGGTGAAATGACGCTCGAACAGGCATGCCCCCCGGAATACCAGGGGGCGCAATGTGCGTTCAAAGAT	k__Fungi	p__Ascomycota	c__Dothideomycetes	o__Capnodiales	f__Cladosporiaceae	g__Cladosporium	NA
ASV144	ATATGCTTAAGTTCAGCGGGTATCCCTACCTGATCCGAGGTCAACCTTAGAAATGGGGTTGTTTTACGGCGTAGCCTCCCGAACACCCTTTAGCGAATAGTTTCCACAACGCTTAGGGGACAGAAGACCCAGCCGGTCGATTTGAGGCACGCGGCGGACCGCGTTGCCCAATACCAAGCGAGGCTTGAGTGGTGAAACGACGCTCGAACAGGCATGCCCCCCGGAATACCAGGGGGCGCAATGTGCGTTCAAAGAT	k__Fungi	p__Ascomycota	c__Dothideomycetes	o__Capnodiales	f__Cladosporiaceae	g__Cladosporium	NA
ASV145	ATATGCTTAAGTTCAGCGGGTATCCCTACCTGATCCGAGGTCAACCTTAGAAATGGGGTTGTTTTACGGCGTAGCCTCCCGAACACCCTTTAGCGAATAGTTTCCACAACGCTTAGGGGACAGAAGACCCAGCCGGTCGATTTGAGGCACGCGGCGGACCGCGTTGCCCAATACCAAGCGAGGCTTGAGTGGTGAAATGACGCTCGAACAGGCATGCCCCCCAGAATACCAGGGGGCGCAATGTGCGTTCAAAGAT	k__Fungi	p__Ascomycota	c__Dothideomycetes	o__Capnodiales	f__Cladosporiaceae	g__Cladosporium	NA
ASV146	ATATGCTTAAGTTCAGCGGGTATCCCTACCTGATCCGAGGTCAACCTTAGAAATGGGGTTGTTTTACGGCGTAGCCTCCCGAACACCCTTTAGCGAATAGTTTCCACAACGCTTAGGGGACAGAAGACCCAGCCGGTCGATTTGAGGCACGCGGCGGACCGCGTTGCCCAATACCAAGCGAGGCTTGAGTGGTGAAATGACGCTCGAACAGGCATGCCCCCCGGAATACCAGGGGGCGCAATGTGCGTTCAAAGAT	k__Fungi	p__Ascomycota	c__Dothideomycetes	o__Capnodiales	f__Cladosporiaceae	g__Cladosporium	NA
ASV147	ATATGCTTAAGTTCAGCGGGTATCCCTACCTGATCCGAGGTCAACCTTAGAAATGGGGTTGTTTTACGGCGTAGCCTCCCGAACACCCTTTAGCGAATAGTTTCCACAACGCTTAGGGGACAGAAGACCCAGCCGGTCGATTTGAGGCACGCGGCGGACCGCGTTGCCCAATACCAAGCGAGGCTTGAGTGGTGAAATGACGCTCGAACAGGCATGCCCCCCGGAATACCGGGGGGCGCAATGTGCGTTCAAAGAT	k__Fungi	p__Ascomycota	c__Dothideomycetes	o__Capnodiales	f__Cladosporiaceae	g__Cladosporium	NA
ASV148	ATATGCTTAAGTTCAGCGGGTATCCCTACCTGATCCGAGGTCAACCTTAGAAATGGGGTTGTTTTACGGCGTAGCCTCCCGAACACCCTTTAGCGAATAGTTTCCACAACGCTTAGGGGACAGAAGACCCAGCCGGTCGATTTGAGGCACGCGGCGGACCGCGTTGCCCAATACCAAGCGAGGCTTGAGTGGTGAAATGACGCTCGAACAGGCATGCCCCTCGGAATACCAGGGGGCGCAATGTGCGTTCAAAGAT	k__Fungi	p__Ascomycota	c__Dothideomycetes	o__Capnodiales	f__Cladosporiaceae	g__Cladosporium	NA
ASV149	ATATGCTTAAGTTCAGCGGGTATCCCTACCTGATCCGAGGTCAACCTTAGAAATGGGGTTGTTTTACGGCGTAGCCTCCCGAACACCCTTTAGCGAATAGTTTCCACAACGCTTAGGGGACAGAAGACCCAGCCGGTCGATTTGAGGCACGCGTCGGACCGCGATGCCCAATACCAAGCGAGGCTTGAGTGGTGAAATGACGCTCGAACAGGCATGCCCCCCGGAATACCAGGGGGCGCAATGTGCGTTCAAAGAT	k__Fungi	p__Ascomycota	c__Dothideomycetes	o__Capnodiales	f__Cladosporiaceae	g__Cladosporium	NA
ASV150	ATATGCTTAAGTTCAGCGGGTATCCCTACCTGATCCGAGGTCAACCTTAGAAATGGGGTTGTTTTACGGCGTAGCCTCCCGAACACCCTTTAGCGAATAGTTTCCACAACGCTTAGGGGACAGAAGACCCAGCCGGTCGATTTGAGGCATGCGGCGGACCGCATTGCCCAATACCAAGCGAGGCTTGAGTGGTGAAATGACGCTCGAACAGGCATGCCCCCCGGAATACCAGGGGGCGCAATGTGCGTTCAAAGAT	k__Fungi	p__Ascomycota	c__Dothideomycetes	o__Capnodiales	f__Cladosporiaceae	g__Cladosporium	s__grevilleae
ASV151	ATATGCTTAAGTTCAGCGGGTATCCCTACCTGATCCGAGGTCAACCTTAGAAATGGGGTTGTTTTACGGCGTAGCCTCCCGAACACCCTTTAGCGAATAGTTTCCACAACGCTTAGGGGACAGAAGACCCAGCCGGTCGATTTGAGGCGCGCGGCGGACCGCGTCGCCCAATACCAAGCGAGGCTTGAGTGGTGAAATGACGCTCGAACAGGCATGCCCCCCGGAATACCAGGGGGCGCAATGTGCGTTCAAAGAT	k__Fungi	p__Ascomycota	c__Dothideomycetes	o__Capnodiales	f__Cladosporiaceae	g__Cladosporium	NA
ASV152	ATATGCTTAAGTTCAGCGGGTATCCCTACCTGATCCGAGGTCAACCTTAGAAATGGGGTTGTTTTACGGCGTAGCCTCCCGAACACCCTTTAGCGAATAGTTTCCACAACGCTTAGGGGACAGAAGACCCAGCCGGTCGATTTTAGGCACGCGGCGGACCGCGTTGCCCAATACCAAGCGAGGCTTGAGTGGTGAAATGACGCTCGAACAGGCATGCCCCCCGGAATACCAGGGGGCGCAATGTGCGTTCAAAGAT	k__Fungi	p__Ascomycota	c__Dothideomycetes	o__Capnodiales	f__Cladosporiaceae	g__Cladosporium	NA
ASV153	ATATGCTTAAGTTCAGCGGGTATCCCTACCTGATCCGAGGTCAACCTTAGAAATGGGGTTGTTTTACGGCGTAGCCTCCCGAACACCCTTTAGCGAATAGTTTCCACAACGCTTAGGGGACAGAAGACCCAGCCGGTCTATTTGAGGCACGCGGCGGACCGCGTTGCCCAATACCAAGCGAGGCTTGAGTGGTGAAATGACGCTCGAACAGGCATGCCCCCCGGAATACCAGGGGGCGCAATGTGCGTTCAAAGAT	k__Fungi	p__Ascomycota	c__Dothideomycetes	o__Capnodiales	f__Cladosporiaceae	g__Cladosporium	NA
ASV154	ATATGCTTAAGTTCAGCGGGTATCCCTACCTGATCCGAGGTCAACCTTAGAAATGGGGTTGTTTTACGGCGTAGCCTCCCGAACACCCTTTAGCGAATAGTTTCCACAACGCTTAGGGGACAGAAGACCCAGCCGTTCGATTTGAGGCGCGCGGCGGACCGCGTCGCCCAATACCAAGCGAGGCTTGAGTGGTGAAATGACGCTCGAACAGGCATGCCCCCCGGAATACCAGGGGGCGCAATGTGCGTTCAAAGAT	k__Fungi	p__Ascomycota	c__Dothideomycetes	o__Capnodiales	f__Cladosporiaceae	g__Cladosporium	NA
ASV155	ATATGCTTAAGTTCAGCGGGTATCCCTACCTGATCCGAGGTCAACCTTAGAAATGGGGTTGTTTTACGGCGTAGCCTCCCGAACACCCTTTAGCGAATAGTTTCCACAACGCTTAGGGGACAGAAGACCCATCCGGTCGATTTGAGGCACGCGGCGGACCGCGTTGCCCAATACCAAGCGAGGCTTGAGTGGTGAAATGACGCTCGAACAGGCATGCCCCCCGGAATACCAGGGGGCGCAATGTGCGTTCAAAGAT	k__Fungi	p__Ascomycota	c__Dothideomycetes	o__Capnodiales	f__Cladosporiaceae	g__Cladosporium	NA
ASV156	ATATGCTTAAGTTCAGCGGGTATCCCTACCTGATCCGAGGTCAACCTTAGAAATGGGGTTGTTTTACGGCGTAGCCTCCCGAACACCCTTTAGCGAATAGTTTCCACAACGCTTATGGGACAGAAGACCCAGCCGGTCGATTTGAGGCACGCGGCGGACCGCGTTGCCCAATACCAAGCGAGGCTTGAGTGGTGAAATGACGCTCGAACAGGCATGCCCCCCGGAATACCAGGGTGCGCAATGTGCGTTCAAAGAT	k__Fungi	p__Ascomycota	c__Dothideomycetes	o__Capnodiales	f__Cladosporiaceae	g__Cladosporium	NA
ASV157	ATATGCTTAAGTTCAGCGGGTATCCCTACCTGATCCGAGGTCAACCTTAGAAATGGGGTTGTTTTACGGCGTAGCCTCCCGAACACCCTTTAGCGAATAGTTTCCACACCGCTTAGGGGACAGAAGACCCAGCCGGTCGATTTGAGGCATGCGGCGGACCGCATTGCCCAATACCAAGCGAGGCTTGAGTGGTGAAATGACGCTCGAACAGGCATGCCCCCCGGAATACCAGGGGGCGCAATGTGCGTTCAAAGAT	k__Fungi	p__Ascomycota	c__Dothideomycetes	o__Capnodiales	f__Cladosporiaceae	g__Cladosporium	s__grevilleae
ASV158	ATATGCTTAAGTTCAGCGGGTATCCCTACCTGATCCGAGGTCAACCTTAGAAATGGGGTTGTTTTACGGCGTAGCCTCCCGAACACCCTTTAGCGAATAGTTTGCACAACGCTTAGGGGACAGAAGACCCAGCCGGTCGATTTGAGGCACGCGGCGGACCGCGTTGCCCAATACCAAGCGAGGCTTGAGTGGTGAAATGACGCTCGAACAGGCATGCCCCCCGGAATACCAGGGGGCGCAATGTGCGTTCAAAGAT	k__Fungi	p__Ascomycota	c__Dothideomycetes	o__Capnodiales	f__Cladosporiaceae	g__Cladosporium	NA
ASV159	ATATGCTTAAGTTCAGCGGGTATCCCTACCTGATCCGAGGTCAACCTTAGAAATGGGGTTGTTTTACGGCGTAGCCTCCCGAACCACCTTTAGCGAATAGTTTCCACAACGCTTAGGGGACAGAAGACCCAGCCGGTCGATTTGAGGCACGCGGCGGACCGCGTTGCCCAATACCAAGCGAGGCTTGAGTGGTGAAATGACGCTCGAACAGGCATGCCCCCCGGAATACCAGGGGGCGCAATGTGCGTTCAAAGAT	k__Fungi	p__Ascomycota	c__Dothideomycetes	o__Capnodiales	f__Cladosporiaceae	g__Cladosporium	NA
ASV160	ATATGCTTAAGTTCAGCGGGTATCCCTACCTGATCCGAGGTCAACCTTAGAAATGGGGTTGTTTTACGGCGTAGCCTCCCGAACCACCTTTAGCGAATAGTTTCCACAACGCTTAGGGGACAGAAGACCCAGCCGGTCGATTTGAGGCACGCGGCGGACCGCGTTGCCCAATACCAAGCGAGGCTTGAGTGGTGAAATGACTCTCGAACAGGCATGCCCCCCGGAATACCAGGGGGCGCAATGTGCGTTCAAAGAT	k__Fungi	p__Ascomycota	c__Dothideomycetes	o__Capnodiales	f__Cladosporiaceae	g__Cladosporium	NA
ASV161	ATATGCTTAAGTTCAGCGGGTATCCCTACCTGATCCGAGGTCAACCTTAGAAATGGGGTTGTTTTACGGCGTAGCCTCCCGAACCTCCTTTAGCGAATAGTTTCCACAACGCTTAGGGGACAGAAGACCCAGCCGGTCGATTTGAGGCACGCGGCGGACCGCGTTGCCCAATACCAAGCGAGGCTTGAGTGCTGAAATGACGCTCGAACAGGCATGCCCCCCGGAATACCAGGGGGCGCAATGTGCGTTCAAAGAT	k__Fungi	p__Ascomycota	c__Dothideomycetes	o__Capnodiales	f__Cladosporiaceae	g__Cladosporium	NA
ASV162	ATATGCTTAAGTTCAGCGGGTATCCCTACCTGATCCGAGGTCAACCTTAGAAATGGGGTTGTTTTACGGCGTAGCCTCCCGAACCTCCTTTAGCGAATAGTTTCCACAACGCTTAGGGGACAGAAGACCCAGCCGGTCGATTTGAGGCACGCGGCGGACCGCGTTGCCCAATACCAAGCGAGGCTTGAGTGGTGAAATGACGCTCGAACAGGCATGCCCCCCGGAATACCAGGGGGCGCAATGTGCGTTCAAAGAT	k__Fungi	p__Ascomycota	c__Dothideomycetes	o__Capnodiales	f__Cladosporiaceae	g__Cladosporium	NA
ASV163	ATATGCTTAAGTTCAGCGGGTATCCCTACCTGATCCGAGGTCAACCTTAGAAATGGGGTTGTTTTACGGCGTAGCCTCCCGAACCTCCTTTAGCGAATAGTTTCCACAACGCTTAGGGGACAGAAGACCCAGCCGGTCGATTTGAGGCACGCGTCGGACCGCGTTGCCCAATACCAATCGAGGCTTGAGTGGTGAAATGACGCTCGAACAGGCATGCCCCCCGGAATACCAGGGGGCGCAATGTGCGTTCAAAGAT	k__Fungi	p__Ascomycota	c__Dothideomycetes	o__Capnodiales	f__Cladosporiaceae	g__Cladosporium	NA
ASV164	ATATGCTTAAGTTCAGCGGGTATCCCTACCTGATCCGAGGTCAACCTTAGAAATGGGGTTGTTTTACGGCGTAGCCTCCCGAACCTCCTTTAGCGAATAGTTTCCACAACGCTTAGGTGACAGAAGACCCAGCCGGTCGATTTGAGGCACGCGGCGGACCGCGTTGCCCAATACCAAGCGAGGCTTGAGTGGTGAAATGACGCTCGAACAGGCATGCCCCCCGGAATACCAGGGGGCGCAATGTGCGTTCAAAGAT	k__Fungi	p__Ascomycota	c__Dothideomycetes	o__Capnodiales	f__Cladosporiaceae	g__Cladosporium	NA
ASV165	ATATGCTTAAGTTCAGCGGGTATCCCTACCTGATCCGAGGTCAACCTTAGAAATGGGGTTGTTTTACGGCGTAGCCTCCCGAGCACCCTTTAGCGAATAGTTTCCACAACGCTGAGGGGACAGAAGACCCAGCCGGTCGATTTGAGGCGCGCGGCGGACCGCGTCGCCCAATACCAAGCGAGGCTTGAGTGGTGAAATGACGCTCGAACAGGCATGCCCCCCGGAATACCAGGGGGCGCAATGTGCGTTCAAAGAT	k__Fungi	p__Ascomycota	c__Dothideomycetes	o__Capnodiales	f__Cladosporiaceae	g__Cladosporium	NA
ASV166	ATATGCTTAAGTTCAGCGGGTATCCCTACCTGATCCGAGGTCAACCTTAGAAATGGGGTTGTTTTACGGCGTAGCCTCCCGAGCACCCTTTAGCGAATAGTTTCCACAACGCTTAGGGGACAGAACACCCAGCCGGTCGATTTGAGGCACGCGGCGGACCGCGTTGCCCAATACCAAGCGAGGCTTGAGTGGTGAAATGACGCTCGAACAGGCATGCCCCCCGGAATACCAGGGGGCGCAATGTGCGTTCAAAGAT	k__Fungi	p__Ascomycota	c__Dothideomycetes	o__Capnodiales	f__Cladosporiaceae	g__Cladosporium	NA
ASV167	ATATGCTTAAGTTCAGCGGGTATCCCTACCTGATCCGAGGTCAACCTTAGAAATGGGGTTGTTTTACGGCGTAGCCTCCCGAGCACCCTTTAGCGAATAGTTTCCACAACGCTTAGGGGACAGAAGACCCAGCCGGCCGATTTGAGGCACGCGGCGGACCGCGTTGCCCAATACCAAGCGAGGCTTGAGTGGTGAAATGACGCTCGAACAGGCATGCCCCCCGGAATACCAGGGGGCGCAATGTGCGTTCAAAGAT	k__Fungi	p__Ascomycota	c__Dothideomycetes	o__Capnodiales	NA	NA	NA
ASV168	ATATGCTTAAGTTCAGCGGGTATCCCTACCTGATCCGAGGTCAACCTTAGAAATGGGGTTGTTTTACGGCGTAGCCTCCCGAGCACCCTTTAGCGAATAGTTTCCACAACGCTTAGGGGACAGAAGACCCAGCCGGTCGATTTGAGGCACGCGGCGGACCGCGTTGCCCAATACCAAGCGAGGCTTGAGTGGTGAAATGACGCTCGAACAGGCATGCCCCCCGGAATACCAGGGGGCACAATGTGCGTTCAAAGAT	k__Fungi	p__Ascomycota	c__Dothideomycetes	o__Capnodiales	f__Cladosporiaceae	g__Cladosporium	NA
ASV169	ATATGCTTAAGTTCAGCGGGTATCCCTACCTGATCCGAGGTCAACCTTAGAAATGGGGTTGTTTTACGGCGTAGCCTCCCGAGCACCCTTTAGCGAATAGTTTCCACAACGCTTAGGGGACAGAAGACCCAGCCGGTCGATTTGAGGCACGCGGCGGACCGCGTTGCCCAATACCAAGCGAGGCTTGAGTGGTGAAATGACGCTCGAACAGGCATGCCCCCCGGAATACCAGGGGGCGCAATGTGCGTTCAAAGAT	k__Fungi	p__Ascomycota	c__Dothideomycetes	o__Capnodiales	f__Cladosporiaceae	g__Cladosporium	NA
ASV170	ATATGCTTAAGTTCAGCGGGTATCCCTACCTGATCCGAGGTCAACCTTAGAAATGGGGTTGTTTTACGGCGTAGCCTCCCGAGCACCCTTTAGCGAATAGTTTCCACAACGCTTAGGGGACAGAAGACCCAGCCGGTCGATTTGAGGCACGCGGCGGACCGCGTTGCCCAATACCAAGCGAGGCTTGAGTGGTGAAATGACGCTCGAACAGGCATGCCCCCCGGAATACCAGGTGGCGCAATGTGCGTTCAAAGAT	k__Fungi	p__Ascomycota	c__Dothideomycetes	o__Capnodiales	f__Cladosporiaceae	g__Cladosporium	NA
ASV171	ATATGCTTAAGTTCAGCGGGTATCCCTACCTGATCCGAGGTCAACCTTAGAAATGGGGTTGTTTTACGGCGTAGCCTCCCGAGCACCCTTTAGCGAATAGTTTCCACAACGCTTAGGGGACAGAAGACCCAGCCGGTCGATTTGAGGCACGCGGCGGACCGCGTTGCCCAATACCAAGCGAGGCTTGAGTGGTGAAATGACGCTCGAACAGGCATGCCCCCCGGAATGCCAGGGGGCGCAATGTGCGTTCAAAGAT	k__Fungi	p__Ascomycota	c__Dothideomycetes	o__Capnodiales	f__Cladosporiaceae	g__Cladosporium	NA
ASV172	ATATGCTTAAGTTCAGCGGGTATCCCTACCTGATCCGAGGTCAACCTTAGAAATGGGGTTGTTTTACGGCGTAGCCTCCCGAGCACCCTTTAGCGAATAGTTTCCACAACGCTTAGGGGACAGAAGACCCAGCCGGTCGATTTGAGGCACGCGGCGGACCGCGTTGCCCAATACCAAGCGAGGCTTGAGTGGTGAAATGACGCTCTAACAGGCATGCCCCCCGGAATACCAGGGGGCGCAATGTGCGTTCAAAGAT	k__Fungi	p__Ascomycota	c__Dothideomycetes	o__Capnodiales	f__Cladosporiaceae	g__Cladosporium	NA
ASV173	ATATGCTTAAGTTCAGCGGGTATCCCTACCTGATCCGAGGTCAACCTTAGAAATGGGGTTGTTTTACGGCGTAGCCTCCCGAGCACCCTTTAGCTAATAGTTTCCACAACGCTTAGGGGACAGAAGACCCAGCCGGTCGATTTGAGGCACGCGGCGGACCGCGTTGCCCAATACCAAGCGAGGCTTGAGTGGTGAAATGACGCTCGAACAGGCATGCCCCCCGGAATACCAGGGGGCGCAATGTGCGTTCAAAGAT	k__Fungi	p__Ascomycota	c__Dothideomycetes	o__Capnodiales	f__Cladosporiaceae	g__Cladosporium	NA
ASV174	ATATGCTTAAGTTCAGCGGGTATCCCTACCTGATCCGAGGTCAACCTTAGAAATGGGGTTGTTTTACGGCGTAGCCTCCCGGGCACCCTTTAGCGAATAGTTTCCACAACGCTGAGGGGACAGAAGACCCAGCCGGTCGATTTGAGGCGCGCGGCGGACCGCGTCGCCCAATACCAAGCGAGGCTTGAGTGGTGAAATGACGCTCGAACAGGCATGCCCCCCGGAATACCAGGGGGCGCAATGTGCGTTCAAAGAT	k__Fungi	p__Ascomycota	c__Dothideomycetes	o__Capnodiales	f__Cladosporiaceae	g__Cladosporium	s__velox
ASV175	ATATGCTTAAGTTCAGCGGGTATCCCTACCTGATCCGAGGTCAACCTTAGAAATGGGGTTGTTTTACGGCGTGACCTCCCGCGGCACCCTTTAGCGAATAGTTTCCACAACGCTGAGGGGACGAAAGACCCAGCCGGTCGATTTGAGGCGCGCGGCGGACCGCGTCGCCCAATACCAAGCGAGGCTTGAGTGGTGAAATGACGCTCGAACAGGCATGCCCCCCGGAATACCAGGGGGCGCAATGTGCGTTCAAAGA	k__Fungi	p__Ascomycota	c__Dothideomycetes	o__Capnodiales	f__Cladosporiaceae	g__Cladosporium	s__sphaerospermum
ASV176	ATATGCTTAAGTTCAGCGGGTATCCCTACCTGATCCGAGGTCAACCTTAGAAATGGGGTTGTTTTACGGCGTGGCCTCCCGCGGCACCCTTTAGCGAATAGTTTCCACAACGCTGAGGGGACGAAAGACCCAGACGGTCGATTTGAGGCGCGCGGCGGACCGCGTCGCCCAATACCAAGCGAGGCTTGAGTGGTGAAATGACGCTCGAACAGGCATGCCCCCCGGAATACCAGGGGGCGCAATGTGCGTTCAAAGA	k__Fungi	p__Ascomycota	c__Dothideomycetes	o__Capnodiales	f__Cladosporiaceae	g__Cladosporium	s__halotolerans
ASV177	ATATGCTTAAGTTCAGCGGGTATCCCTACCTGATCCGAGGTCAACCTTAGAAATGGGGTTGTTTTACGGCGTGGCCTCCCGCGGCACCCTTTAGCGAATAGTTTCCACAACGCTGAGGGGACGAAAGACCCAGCCGGTCGATTTGAGGCGCGCGGCGGACCGCGTCGCCCAATACCAAGCGAGGCTTGAGTGGTGAAATGACGCTCGAACAGGCATGCCCCCCGGAATACCAGGGGGCGCAATGTGCGTTCAAAGA	k__Fungi	p__Ascomycota	c__Dothideomycetes	o__Capnodiales	f__Cladosporiaceae	g__Cladosporium	s__halotolerans
ASV178	ATATGCTTAAGTTCAGCGGGTATCCCTACCTGATCCGAGGTCAACCTTAGAAATGGGGTTGTTTTACGGCGTGGCCTCCCGCGGCACCCTTTAGCGAATAGTTTCCACAACGCTGAGGGGACGAAAGACCCAGCCGGTCGATTTGAGGCGCGCGGCTGACCGCGTCGCCCAATACCAAGCGAGGCTTGAGTGGTGAAATGACGCTCGAACAGGCATGCCCCCCGGAATACCAGGGGGCGCAATGTGCGTTCAAAGA	k__Fungi	p__Ascomycota	c__Dothideomycetes	o__Capnodiales	f__Cladosporiaceae	g__Cladosporium	s__halotolerans
ASV179	ATATGCTTAAGTTCAGCGGGTATCCCTACCTGATCCGAGGTCAACCTTAGAAATGGGGTTGTTTTACGGCGTGGCCTCCCGCGGCACCCTTTAGCGAATAGTTTCCACAACGCTGAGGGGACGAAAGACCCAGCCGGTCGGTTTGAGGCGCGCGGCGGACCGCGTCGCCCAATACCAAGCGAGGCTTGAGTGGTGAAATGACGCTCGAACAGGCATGCCCCCCGGAATACCAGGGGGCGCAATGTGCGTTCAAAGA	k__Fungi	p__Ascomycota	c__Dothideomycetes	o__Capnodiales	f__Cladosporiaceae	g__Cladosporium	s__halotolerans
ASV180	ATATGCTTAAGTTCAGCGGGTATCCCTACCTGATCCGAGGTCAACCTTAGAAATGGGGTTGTTTTACGGCTTAGCCTCCCGAACACCCTTTAGCGAATAGTTTCCACAACGCTTAGGGGACAGAAGACCCAGCCGGTCGATTTGAGGCACGCGGCGGACCGCGTTGCCCAATACCAAGCGAGGCTTGAGTGGTGAAATGACGCTCGAACAGGCATGCCCCCCGGAATACCAGGGGGCGCAATGTGCGTTCAAAGAT	k__Fungi	p__Ascomycota	c__Dothideomycetes	o__Capnodiales	f__Cladosporiaceae	g__Cladosporium	NA
ASV181	ATATGCTTAAGTTCAGCGGGTATCCCTACCTGATCCGAGGTCAACCTTAGAAATGGGGTTGTTTTACTGCGTAGCCTCCCGAACACCCTTTAGCGAATAGTTTCCACAACGCTTAGGGGACAGAAGACCCAGCCGATCGATTTGAGGCACGCGGCGGACCGCGTTGCCCAATACCAAGCGAGGCTTGAGTGGTGAAATGACGCTCGAACAGGCATGCCCCCCGGAATACCAGGGGGCGCAATGTGCGTTCAAAGAT	k__Fungi	p__Ascomycota	c__Dothideomycetes	o__Capnodiales	f__Cladosporiaceae	g__Cladosporium	NA
ASV182	ATATGCTTAAGTTCAGCGGGTATCCCTACCTGATCCGAGGTCAACCTTAGAAATGGGGTTGTTTTGCGGCGTGACCTCCCGCGGCACCCTTTAGCGAATAGTTTCCACAACGCTAAGGGGACGGAAGACCCAGCCGGTCGATTTGAGGCGCGCGGCGGACCGCGTCGCCCAATACCAAGCGAGGCTTGAGTGGTGAAATGACGCTCGAACAGGCATGCCCCCCGGAATACCAGGGGGCGCAATGTGCGTTCAAAGA	k__Fungi	p__Ascomycota	c__Dothideomycetes	o__Capnodiales	f__Cladosporiaceae	g__Cladosporium	NA
ASV183	ATATGCTTAAGTTCAGCGGGTATCCCTACCTGATCCGAGGTCAACCTTAGAAATGGGGTTGTTTTGCGGCGTGACCTCCCGCGGCACCCTTTAGCGAATAGTTTCCACAACGCTGAGGGGACGGAAGACCCAGCCGGTCGATTTGAGGCGCGCGGCGGACAGCGTCGCCCAATACCAAGCGAGGCTTGAGTGGTGAAATGACGCTCGAACAGGCATGCCCACCGGAATACCAGGGGGCGCAATGTGCGTTCAAAGA	k__Fungi	p__Ascomycota	c__Dothideomycetes	o__Capnodiales	f__Cladosporiaceae	g__Cladosporium	NA
ASV184	ATATGCTTAAGTTCAGCGGGTATCCCTACCTGATCCGAGGTCAACCTTAGAAATGGGGTTGTTTTGCGGCGTGACCTCCCGCGGCACCCTTTAGCGAATAGTTTCCACAACGCTGAGGGGACGGAAGACCCAGCCGGTCGATTTGAGGCGCGCGGCGGACCGCGTCGCCCAATACCAAGCGAGGCTTGAGTGGTGAAATGACGCTCGAACAGGCATGCCACCCGGAATACCAGGGGGCGCAATGTGCGTTCAAAGA	k__Fungi	p__Ascomycota	c__Dothideomycetes	o__Capnodiales	f__Cladosporiaceae	g__Cladosporium	NA
ASV185	ATATGCTTAAGTTCAGCGGGTATCCCTACCTGATCCGAGGTCAACCTTAGAAATGGGGTTGTTTTGCGGCGTGACCTCCCGCGGCACCCTTTAGCGAATAGTTTCCACAACGCTGAGGGGACGGAAGACCCAGCCGGTCGATTTGAGGCGCGCGGCGGACCGCGTCGCCCAATACCAAGCGAGGCTTGAGTGGTGAAATGACGCTCGAACAGGCATGCCCCCCGGAATACCAGGGGGCGCAATGTGCGTTCAAAGA	k__Fungi	p__Ascomycota	c__Dothideomycetes	o__Capnodiales	f__Cladosporiaceae	g__Cladosporium	s__sphaerospermum
ASV186	ATATGCTTAAGTTCAGCGGGTATCCCTACCTGATCCGAGGTCAACCTTAGAAATGGGTTTGTTTTACGGCGTAGCCTCCCGAGCACCCTTCAGCGAATAGTTTCCACAACGCTTAGGGGACAGAAGACCCAGCCGGTCGATTTGAGGCACGCGGCGGACCGCGTTGCCCAATACCAAGCGAGGCTTGAGTGGTGAAATGACGCTCGAACAGGCATGCCCCCCGGAATACCAGGGGGCGCAATGTGCGTTCAAAGAT	k__Fungi	p__Ascomycota	c__Dothideomycetes	o__Capnodiales	f__Mycosphaerellaceae	NA	NA
ASV187	ATATGCTTAAGTTCAGCGGGTATCCCTACCTGATCCGAGGTCAACCTTAGAAATGGGTTTGTTTTACGGCGTAGCCTCCCGAGCACCCTTTAGAGAATAGTTTCCACAACGCTTAGGGGACAGAAGACCCAGCCGGTCGATTTGAGGCACGCGGCGGACCGCGTTGCCCAATACCAAGCGAGGCTTGAGTGGTGAAATGACGCTCGAACAGGCATGCCCCCCGGAATACCAGGGGGCGCAATGTGCGTTCAAAGAT	k__Fungi	p__Ascomycota	c__Dothideomycetes	o__Capnodiales	f__Mycosphaerellaceae	g__Passalora	s__fulva
ASV188	ATATGCTTAAGTTCAGCGGGTATCCCTACCTGATCCGAGGTCAACCTTAGAAATGGGTTTGTTTTACGGCGTAGCCTCCCGAGCACCCTTTAGCGAATAGTTTCCACAAAGCTTAGGGGACAGAAGACCCAGCCGGTCGATTTGAGGCACGCGGCGGACCGCGTTGCCCAATACCAAGCGAGGCTTGAGTGGTGAAATGACGCTCGAACAGGCATGCCCCCCGGAATACCAGGGGGCGCAATGTGCGTTCAAAGAT	k__Fungi	p__Ascomycota	c__Dothideomycetes	o__Capnodiales	f__Mycosphaerellaceae	g__Passalora	s__fulva
ASV189	ATATGCTTAAGTTCAGCGGGTATCCCTACCTGATCCGAGGTCAACCTTAGAAATGGGTTTGTTTTACGGCGTAGCCTCCCGAGCACCCTTTAGCGAATAGTTTCCACAACGCTTAGGGGACAGAAGACCCAGCCGGTCGATTCGAGGCACGCGGCGGACCGCGTTGCCCAATACCAAGCGAGGCTTGAGTGGTGAAATGACGCTCGAACAGGCATGCCCCCCGGAATACCAGGGGGCGCAATGTGCGTTCAAAGAT	k__Fungi	p__Ascomycota	c__Dothideomycetes	o__Capnodiales	NA	NA	NA
ASV190	ATATGCTTAAGTTCAGCGGGTATCCCTACCTGATCCGAGGTCAACCTTAGAAATGGGTTTGTTTTACGGCGTAGCCTCCCGAGCACCCTTTAGCGAATAGTTTCCACAACGCTTAGGGGACAGAAGACCCAGCCGGTCGATTTGAGGCACGCGGCGGACAGCGTTGCCCAATACCAAGCGAGGCTTGAGTGGTGAAATGACGCTCGAACAGGCATGCCCCCCGGAATACCAGGGGGCGCAATGTGCGTTCAAAGAT	k__Fungi	p__Ascomycota	c__Dothideomycetes	o__Capnodiales	f__Mycosphaerellaceae	NA	NA
ASV191	ATATGCTTAAGTTCAGCGGGTATCCCTACCTGATCCGAGGTCAACCTTAGAAATGGGTTTGTTTTACGGCGTAGCCTCCCGAGCACCCTTTAGCGAATAGTTTCCACAACGCTTAGGGGACAGAAGACCCAGCCGGTCGATTTGAGGCACGCGGCGGACCGCGTTGCCCAATACCAAGCGAGGCTTGAGTGGTGAAATGACGCTCGAACAGACATGCCCCCCGGAATACCAGGGGGCGCAATGTGCGTTCAAAGAT	k__Fungi	p__Ascomycota	c__Dothideomycetes	o__Capnodiales	f__Mycosphaerellaceae	NA	NA
ASV192	ATATGCTTAAGTTCAGCGGGTATCCCTACCTGATCCGAGGTCAACCTTAGAAATGGGTTTGTTTTACGGCGTAGCCTCCCGAGCACCCTTTAGCGAATAGTTTCCACAACGCTTAGGGGACAGAAGACCCAGCCGGTCGATTTGAGGCACGCGGCGGACCGCGTTGCCCAATACCAAGCGAGGCTTGAGTGGTGAAATGACGCTCGAACAGGCATGCACCCCGGAATACCAGGGGGCGCAATGTGCGTTCAAAGAT	k__Fungi	p__Ascomycota	c__Dothideomycetes	o__Capnodiales	f__Mycosphaerellaceae	NA	NA
ASV193	ATATGCTTAAGTTCAGCGGGTATCCCTACCTGATCCGAGGTCAACCTTAGAAATGGGTTTGTTTTACGGCGTAGCCTCCCGAGCACCCTTTAGCGAATAGTTTCCACAACGCTTAGGGGACAGAAGACCCAGCCGGTCGATTTGAGGCACGCGGCGGACCGCGTTGCCCAATACCAAGCGAGGCTTGAGTGGTGAAATGACGCTCGAACAGGCATGCCCCCCGGAATACCAGGGGGCGCAATGTGCGTTCAAAGAT	k__Fungi	p__Ascomycota	c__Dothideomycetes	o__Capnodiales	NA	NA	NA
ASV194	ATATGCTTAAGTTCAGCGGGTATCCCTACCTGATCCGAGGTCAACCTTAGAAATGGGTTTGTTTTACGGCGTAGCCTCCCGAGCACCCTTTAGCGAATAGTTTCCACAACGCTTAGGGGACAGAAGACCCAGCCGGTCGATTTGAGGCACGCGGCGGACCGCGTTGCCCAATACCAAGCGAGGCTTGAGTGGTGAAATGACGCTCGAACAGGCATGCCCCCCGGAATACCAGTGGGCGCAATGTGCGTTCAAAGAT	k__Fungi	p__Ascomycota	c__Dothideomycetes	o__Capnodiales	f__Mycosphaerellaceae	g__Passalora	s__fulva
ASV195	ATATGCTTAAGTTCAGCGGGTATCCCTACCTGATCCGAGGTCAACCTTAGAAATGGGTTTGTTTTACGGCGTAGCCTCCCGAGCACCCTTTAGCGAATAGTTTCCACAACGCTTAGGGGACAGAAGACCCAGCCGGTCGATTTGAGGCACGCGGCGGACCGCGTTGCCCAATACCAAGCGAGGCTTGAGTGGTGAAATGACGCTCGAACAGGCATGCCCCCCGGAATACCATGGGGCGCAATGTGCGTTCAAAGAT	k__Fungi	p__Ascomycota	c__Dothideomycetes	o__Capnodiales	NA	NA	NA
ASV196	ATATGCTTAAGTTCAGCGGGTATCCCTACCTGATCCGAGGTCAACCTTAGAAATGGGTTTGTTTTACGGCGTAGCCTCCCGAGCACCCTTTAGCGAATAGTTTCCACAACGCTTAGGGGACAGAAGACCCAGCCGGTCGATTTGAGGCACGCGGCGGACCGCGTTGCCCAATACCAAGCGAGGCTTGAGTGGTGAAATGACGCTCGAACAGGTATGCCCCCCGGAATACCAGGGGGCGCAATGTGCGTTCAAAGAT	k__Fungi	p__Ascomycota	c__Dothideomycetes	o__Capnodiales	f__Mycosphaerellaceae	NA	NA
ASV197	ATATGCTTAAGTTCAGCGGGTATCCCTACCTGATCCGAGGTCAACCTTAGAAATGGGTTTGTTTTACGGCGTAGCCTCCCGAGCACCCTTTAGCGAATAGTTTCCACAACGCTTAGGGGACAGAAGACCCAGCCGGTCGATTTGAGGCACGCGGCGGGCCGCGTTGCCCAATACCAAGCGAGGCTTGAGTGGTGAAATGACGCTCGAACAGGCATGCCCCCCGGAATACCAGGGGGCGCAATGTGCGTTCAAAGAT	k__Fungi	p__Ascomycota	c__Dothideomycetes	o__Capnodiales	f__Mycosphaerellaceae	g__Passalora	s__fulva
ASV198	ATATGCTTAAGTTCAGCGGGTATCCCTACCTGATCCGAGGTCAACCTTAGAAATGGGTTTGTTTTACGGCGTAGCCTCCCGAGCACCCTTTAGCGAATAGTTTCCACAACGCTTAGGGGACAGAAGACCCAGCCGGTCGATTTGAGGCACGCGGCGTACCGCGTTGCCCAATACCAAGCGAGGCTTGAGTGGTGAAATGACGCTCGAACAGGCATGCCCCCCGGAATACCAGGGGGCGCAATGTGCGTTCAAAGAT	k__Fungi	p__Ascomycota	c__Dothideomycetes	o__Capnodiales	f__Mycosphaerellaceae	NA	NA
ASV199	ATATGCTTAAGTTCAGCGGGTATCCCTACCTGATCCGAGGTCAACCTTAGAAATGGGTTTGTTTTACGGCGTAGCCTCCCGAGCACCCTTTAGCGAATAGTTTCCACAACGCTTAGGGGACAGAAGACCCAGCCGGTCGATTTGAGGCACGCGGTGGACCGCGTTGCCCAATACCAAGCGAGGCTTGAGTGGTGAAATGACGCTCGAACAGGCATGCCCCCCGGAATACCAGGGGGCGCAATGTGCGTTCAAAGAT	k__Fungi	p__Ascomycota	c__Dothideomycetes	o__Capnodiales	f__Mycosphaerellaceae	NA	NA
ASV200	ATATGCTTAAGTTCAGCGGGTATCCCTACCTGATCCGAGGTCAACCTTAGAAATGGGTTTGTTTTACGGCGTAGCCTCCCGAGCACCCTTTAGCGAATAGTTTCCACAACGCTTAGGGGACAGAAGACCCAGCCGGTCGATTTGAGGCACGCTGCGGACCGCGTTGCCCAATACCAAGCGAGGCTTGAGTGGTGAAATGACGCTCGAACAGGCATGCCCCCCGGAATACCAGGGGGCGCAATGTGCGTTCAAAGAT	k__Fungi	p__Ascomycota	c__Dothideomycetes	o__Capnodiales	NA	NA	NA
ASV201	ATATGCTTAAGTTCAGCGGGTATCCCTACCTGATCCGAGGTCAACCTTAGAAATGGGTTTGTTTTACGGCGTAGCCTCCCGAGCACCCTTTAGCGAATAGTTTCCACAACGCTTAGGGGACAGAAGACCCAGCCGGTCGATTTGAGGCACGTGGCGGACCGCGTTGCCCAATACCAAGCGAGGCTTGAGTGGTGAAATGACGCTCGAACAGGCATGCCCCCCGGAATACCAGGGGGCGCAATGTGCGTTCAAAGAT	k__Fungi	p__Ascomycota	c__Dothideomycetes	o__Capnodiales	f__Mycosphaerellaceae	NA	NA
ASV202	ATATGCTTAAGTTCAGCGGGTATCCCTACCTGATCCGAGGTCAACCTTAGAAATGGGTTTGTTTTGCGGCGTAGCCTCCCGAGCACCCTTTAGCGAATAGTTTCCACAACGCTTAGGGGACAGAAGACCCAGCCGGTCGATTTGAGGCACGCGGCGGACCGCGTTGCCCAATACCAAGCGAGGCTTGAGTGGTGAAATGACGCTCGAACAGGCATGCCCCCCGGAATACCAGGGGGCGCAATGTGCGTTCAAAGAT	k__Fungi	p__Ascomycota	c__Dothideomycetes	o__Capnodiales	NA	NA	NA
ASV203	ATATGCTTAAGTTCAGCGGGTATCCCTACCTGATCCGAGGTCAACCTTAGAAATGGGTTTGTTTTTCGGCGTGGCCTCCCGTGGCACCCTTTAGCGAATAGTTTCCACAACGCTGAGGGGACAGAAGACCCAGCCGGTCGATTTGAGGCGCGCGGCGGACCGCGTCGCCCAATACCAAGAGAGGCTTGAGTGGTGAAATGACGCTCGAACAGGCATGCCCCCCAGAATACCAGGGGGCGCAATGTGCGTTCAAAGA	k__Fungi	p__Ascomycota	c__Dothideomycetes	o__Capnodiales	f__Cladosporiaceae	g__Cladosporium	s__sphaerospermum
ASV204	ATATGCTTAAGTTCAGCGGGTATCCCTACCTGATCCGAGGTCAACCTTAGAAATGGGTTTGTTTTTCGGCGTGGCCTCCCGTGGCACCCTTTAGCGAATAGTTTCCACAACGCTGAGGGGACAGAAGACCCAGCCGGTCGATTTGAGGCGCGCGGCGGACCGCGTCGCCCAATACCAAGAGAGGCTTGAGTGGTGAAATGACGCTCGAACAGGCATGCCCCCCGGAATACCAGGGGGCGCAATGTGCGTTCAAAGA	k__Fungi	p__Ascomycota	c__Dothideomycetes	o__Capnodiales	f__Cladosporiaceae	g__Cladosporium	s__sphaerospermum
ASV205	ATATGCTTAAGTTCAGCGGGTATCCCTACCTGATCCGAGGTCAACCTTAGAAATGGGTTTGTTTTTCGGCGTGGCCTCCCGTGGCACCCTTTAGCGAATAGTTTCCACAACGCTGAGGGGACAGAAGACCCAGCCGGTCGATTTGAGGCGCGCGGCGGACCGCGTCGCCCAATACCAAGCGAGGCTTGAGTGGTGAAATGACGCTCGAACAGGCATGCCCCCCGGAATACCAGGGGGCGCAATGTGCGTTCAAAGA	k__Fungi	p__Ascomycota	c__Dothideomycetes	o__Capnodiales	f__Cladosporiaceae	g__Cladosporium	s__sphaerospermum
ASV206	ATATGCTTAAGTTCAGCGGGTATCCCTACCTGATCCGAGGTCAACCTTAGAAATGGGTTTGTTTTTCGGCGTGGCCTCCCGTGGCACCCTTTAGCGAATAGTTTCCACAACGCTGAGGGGACAGAAGACCCAGCCGGTCGATTTGAGGCGCGCGGCGGACCGCGTCGCCCAATACCAAGCGAGGCTTGAGTGGTGAAATGACGCTCGAACAGGCATGCCCCCCGGAATACCAGTGGGCGCAATGTGCGTTCAAAGA	k__Fungi	p__Ascomycota	c__Dothideomycetes	o__Capnodiales	f__Cladosporiaceae	g__Cladosporium	s__sphaerospermum
ASV207	ATATGCTTAAGTTCAGCGGGTATCCCTACCTGATCCGAGGTCAACCTTAGAAATGGGTTTGTTTTTCGGCGTGGCCTCCCGTGGCACCCTTTAGCGAATAGTTTCCACAACGCTGAGGGGACAGAAGACCCAGCCGGTCGATTTGAGGCGCGCGGCGGACCGCGTCGCCCAATACCAAGCGAGGCTTGAGTGGTGAAATGATGCTCGAACAGGCATGCCCCCCGGAATACCAGGGGGCGCAATGTGCGTTCAAAGA	k__Fungi	p__Ascomycota	c__Dothideomycetes	o__Capnodiales	f__Cladosporiaceae	g__Cladosporium	s__sphaerospermum
ASV208	ATATGCTTAAGTTCAGCGGGTATCCCTACCTGATCCGAGGTCAACCTTAGAAATGTGGTTGTTTTACGGCGTAGCCTCCCGAACACCCTTTAGCGAATAGTTTCCACAACGCTTAGGGGACAGAAGACCCAGCCGGTCGATTTGAGGCACGCGGCGGACCGCGATGCCCAATACCAAGCGAGGCTTGAGTGGTGAAATGACGCTCGAACAGGCATGCCCCCCGGAATACCAGGGGGCGCAATGTGCGTTCAAAGAT	k__Fungi	p__Ascomycota	c__Dothideomycetes	o__Capnodiales	f__Cladosporiaceae	g__Cladosporium	NA
ASV209	ATATGCTTAAGTTCAGCGGGTATCCCTACCTGATCCGAGGTCAACCTTAGAAATTGGGTTGTTTTACGGCGTAGCCTCCCGAACACCCTTTAGCGAATAGTTTCCACAACGCTTAGGGGACAGAAGACCCAGCCGGTCGATTTGAGGCACGCGGCGGACCGCGTTGCCCAATACCAAGCGAGGCTTGAGTGGTGAAATGACGCTCGAACAGGCATGCACCCCGGAATACCAGGGGGCGCAATGTGCGTTCAAAGAT	k__Fungi	p__Ascomycota	c__Dothideomycetes	o__Capnodiales	f__Cladosporiaceae	g__Cladosporium	NA
ASV210	ATATGCTTAAGTTCAGCGGGTATCCCTACCTGATCCGAGGTCAACCTTATAAATGGGGTTGTTTTACGGCGTAGCCTCCCGAACACCCTTTAGCGAATAGTTTCCACAACGCTTAGGGGACAGAAGACCCAGCCGGTCGATTTGAGGCACGCGGCGGACCGCGATGCCCAATACCAAGCGAGGCTTGAGTGGTGAAATGACGCTCGAACAGGCATGCCCCCCGGAATACCAGGGGGCGCAATGTGCGTTCAAAGAT	k__Fungi	p__Ascomycota	c__Dothideomycetes	o__Capnodiales	f__Cladosporiaceae	g__Cladosporium	s__tenuissimum
ASV211	ATATGCTTAAGTTCAGCGGGTATCCCTACCTGATCCGAGGTCAACCTTGAAATGATTTGGGGTTGCTGGCAAGCACGCACCCGGATCTCCAGAGCGAGAAGTATTACTACGCTTGAAGCCGAGACGGCACCGCCACTGATTTTAAGGCGCGCCCGAGGCGGCGACGCCCAATACCAAGCAGAGCTTGAGGGTTGTAATGACGCTCGAACAGGCATGCCCCCCGGAATACCAGAGGGCGCAATGTGCGTTCAAAGAT	k__Fungi	p__Ascomycota	c__Leotiomycetes	o__Helotiales	f__Helotiaceae	g__Collophora	s__rubra
ASV212	ATATGCTTAAGTTCAGCGGGTATCCCTACCTGATCCGAGGTCAACCTTGAGATGTAAAAGGTTTCGCGGCGTTGAACCCCTCCTACCCGGCAGCGGATATGTTACCACAACGCTGGGGGACAGAGAGCTCAGCCGAAGACATTAGGGCGCGCGGTGGACCGCGGCGCCCAATACCAAGCCAGGCTTGAGTGGTGTAATGACGCTCGAACAGGCATGCCCCCCGGAATACCGAGGGGCGCAATGTGCGTTCAAAGAT	k__Fungi	p__Ascomycota	c__Dothideomycetes	o__Capnodiales	f__Teratosphaeriaceae	g__Penidiella	s__aggregata
ASV213	ATATGCTTAAGTTCAGCGGGTATCCCTACCTGATCCGAGGTCAACCTTTGAATAAAGATTTAACGGCCGCGGCCACCCGCACTCCGAAGCGAATAGTTAAATTCCACAACGCTTAGAGACGGACAGCTCAGCCGGAAGACTTTAAGGCGCGCGGCAGACCGCGACGCCCAATACCAAGCCAGGCTTGAGTGGTGAAATGACGCTCGAACAGGCATGCCCTCCGGAATACCAGAGGGCGCAATGTGCGTTCAAAGAT	k__Fungi	p__Ascomycota	c__Dothideomycetes	o__Capnodiales	f__Mycosphaerellaceae	g__Pseudocercospora	s__eriodendri
ASV214	ATATGCTTAAGTTCAGCGGGTATCCCTACCTGATCCGAGGTCAACCTTTGAATAAAGATTTAACGGCCGCGGCCGCCCGCACTCCGAAGCGAATTGAAAAATCCACAACGCTTAGAGACGGACAGCTCAGCCGGAAGACTTTAAGGCGCGCGGAAACACCGCGACGCCCAATACCAAGCCAGGCTTGAGTGGTGAAATGACGCTCGAACAGGCATGCCCTTCGGAATACCAAAGGGCGCAATGTGCGTTCAAAGAT	k__Fungi	p__Ascomycota	c__Dothideomycetes	o__Capnodiales	f__Mycosphaerellaceae	g__Pseudocercospora	NA
ASV215	ATATGCTTAAGTTCAGCGGGTATCCCTACCTGATCCGAGGTCAACCTTTGATGGGGGGTTTTGACGGCGTGGAAGGCCTCCTGCGCTCGTGAGCGAAAACAGATGTCACGACGCTTCGAGGCAGAGGGCCCAGCCGGAGACGTTGGGGCGCGCGGCAGGCCGCGGCGCCCAATACCAAGCCAGGCTTGAGTGGTGTAATGACGCTCGAACAGGCATGCCCCCCGGAATACCGAGGGGCGCAATGTGCGTTCAAAGA	k__Fungi	p__Ascomycota	c__Dothideomycetes	o__Capnodiales	NA	NA	NA
ASV216	ATATGCTTAAGTTCAGCGGGTATCCCTACCTGATCCGAGGTCAAGACTTAGAAATAGTGGGGTTCCGGCTGCGGGTCCACCGGGACAAGCGAGGCGAGATACAGTTACTACACCTAGTGTCCGGCGGCCGTGCCGCTGTCTTCGGGCGCCGTCCCAGCCGGGGCGGTCACCAATACCAAGCAGAGCTTGAGTCTGTAATGACGCTCGAACAGGCATGCCCAGGAGAATACTCCAGGGCGCAATATGCGTTCAAAGA	k__Fungi	p__Ascomycota	NA	NA	NA	NA	NA
ASV217	ATATGCTTAAGTTCAGCGGGTATCCCTACCTGATCCGAGGTCAAGATTTGGAGAGGCTTACTGGAGAGCCAGTACCGTCAGACGCCGGGCGCTTTTCTGCTGCGCTCGAAGCCAACGTACCGGCTGCCAATGCATTTGAGGCGAGTCCCCGCGGGGAGGACAGGCGCCCAACACCAAGCTGAGCTTGAGGGGTTAAATGACGCTCGAACAGGCATGCCCTAAGGAATACCAAAGGGCGCAATGTGCGTTCAAAGAT	k__Fungi	p__Ascomycota	c__Sordariomycetes	o__Glomerellales	f__Reticulascaceae	g__Pseudoacrodictys	NA
ASV218	ATATGCTTAAGTTCAGCGGGTATCCCTACCTGATCCGAGGTCAAGGTTAAAAAAGACCTTGTGGAGGACGGGCACGTCAGGACAGGCGCGTTTCTACTGCGCTCGAAGCCAACATGCCGGCCGCCAATGCATTTGAGGTGAGTCCGCCACGGGGGGAGGACAAGCACCCAACACCAAGCTGAGCTTGAATGGTTAAATGACGCTCGAACAGGCATGCCCAACGGAATACCGAAGGGCGCAATGTGCGTTCAAAGAT	k__Fungi	p__Ascomycota	c__Dothideomycetes	o__Pleosporales	f__Biatriosporaceae	g__Biatriospora	NA
ASV219	ATATGCTTAAGTTCAGCGGGTATCCCTACCTGATCCGAGGTCAAGTCAAAGAAGGGGCTTCTGGAGGACCAGTATATCAAGACGCCAGACGCGTTGTACTGCGCTGTAGCCAACATACCGGCCGCCAATGCATTTGAGGTGAGTCCGCCGCGGGGCGGGGACAAGCACCCAACACCAAGCTGAGCTTGAAGTTTCTAATGACGCTCGAACAGGCATGCCCAACGGAATACCGAAGGGCGCAATGTGCGTTCAAAGA	k__Fungi	p__Ascomycota	c__Dothideomycetes	o__Pleosporales	f__Biatriosporaceae	g__Biatriospora	NA
ASV220	ATATGCTTAAGTTCAGCGGGTATCCCTACCTGATCCGAGGTCAATCATTAAAAAATGGGGGGTTCTGGCAGGACACCACCGGGACTCCATCGCGAGAAGTATTACTACGCGTAGAGCCAGATGGCACCGCCACTGCTTTTAAGGGCTGCCCTGTGACGGGCAGGCCCCAACACCAAGCTGAGCTTGAGGGGTGATAATGACGCTCGAACAGGCATGCCCCCCGGAATACCAAGGGGCGCAATGTGCGTTCAAAGAT	k__Fungi	p__Ascomycota	c__Leotiomycetes	o__Helotiales	f__Helotiaceae	g__Articulospora	NA
ASV221	ATATGCTTAAGTTCAGCGGGTATCCCTACCTGATCCGAGGTCAATCATTAAAAAATGGGGGGTTCTGGCAGGACACCACCGGGACTCCATCGCGAGAAGTATTACTACGCGTAGAGCCAGATGGCACCGCCACTGCTTTTAAGGGCTGCCCTGTGACGGGCAGGCCCCAACACCAAGCTGAGCTTGAGGGGTGATAATGACGCTCGAACAGGCATGCCCCCCGGAATACCAAGGTGCGCAATGTGCGTTCAAAGAT	k__Fungi	p__Ascomycota	c__Leotiomycetes	o__Helotiales	f__Helotiaceae	g__Articulospora	s__proliferata
ASV222	ATATGCTTAAGTTCAGCGGGTATCCCTACCTGATCCGAGGTCAATCATTAAAAAGATGGGGGGTTCTGGCAGGACACCACCGGGACTCTGTCGCGAGGAGTATTACTACGCGTAGAGCCAGATGGCACCGCCACTGCTTTTAAGGGCGGCCCTGTGACGGGCCGGCCCCAACACCAAGCTGAGCTTGAGGGGTGATAATGACGCTCGAACAGGCATGCCCCCCGGAATACCAAGGGGCGCAATGTGCGTTCAAAGA	k__Fungi	p__Ascomycota	c__Leotiomycetes	o__Helotiales	f__Helotiaceae	g__Articulospora	NA
ASV223	ATATGCTTAAGTTCAGCGGGTATCCCTACCTGATCCGAGGTCAATCATTAAAAATATGGGGGGTTCTGGCAGGACACCACCGGGACTCTGTCGCGAGGAGTATTACTACGCGTAGAGCCAGATGGCGCCGCCACTGCTTTTAAGGGCTGCCCTGTGACGGGCAGGCCCCAACACCAAGCTGAGCTTGAGGGGTGATAATGACGCTCGAACAGGCATGCCCCCCGGAATACCAAGGGGCGCAATGTGCGTTCAAAGA	k__Fungi	p__Ascomycota	c__Leotiomycetes	o__Helotiales	f__Helotiaceae	g__Articulospora	NA
ASV224	ATATGCTTAAGTTCAGCGGGTATCCCTACCTGATTCGAGGTCAACATTCGTTTTGGACTTTTCAGACGGCATCGGCGACGCTGCGAGCTAAAGGAATCCCATAGGCTCGCGGCGAAGAATCGCGGCGCCGTCACTTCGTTTGAGGCTTGCCCTTCGCGGGGGCACAACCCAAGTTCAAGCCGGGCTTGAGGGGTGAAATGACGCTCGAACAGGCATGCCTCCCGGAATGCCAGGAGGCGCAATGTGCGTTCAAAGA	k__Fungi	p__Ascomycota	c__Lecanoromycetes	NA	NA	NA	NA
ASV225	ATATGCTTAAGTTCAGCGGGTATCCCTACCTGATTCGAGGTCAACATTCGTTTTGGACTTTTCAGACGGCGTCGGCGACGCTGCGAGCTAAAGGAATCCCATAGGCTCGCGGCGAAGAATCGCGGCGCCGTCACTTCGTTTGAGGCTTGCCCTTCGCGGGGGCACAACCCAAGTTCAAGCCGGGCTTGAGGGGTGAAATGACGCTCGAACAGGCATGCCTCCCGGAATGCCAGGAGGCGCAATGTGCGTTCAAAGA	k__Fungi	p__Ascomycota	NA	NA	NA	NA	NA
ASV226	ATATGCTTAAGTTCAGCGGGTATCCCTACTTGATCCGAGGTCAACCTGAATGGAGAGGTTTTGACGGCGCGACGCCCCTGACCCGCACGAGCGAACCGAATGGTCACGACGCTCGGGGACAGGCGCACCGGCCGGCGACATTGAGGCGCGCGGCGGACCGCGGACGCCCAAGACCCAGCGAGGCTGGAGGGGTGTAATGACGCTCGAACAAGCATGCCCCCCGGAATACCGAGGGGCGCAATGTGCGTTCAAAGAT	k__Fungi	p__Ascomycota	c__Dothideomycetes	o__Capnodiales	f__Capnodiales_fam_Incertae_sedis	g__Microcyclospora	s__tardicrescens
ASV227	ATATGCTTAAGTTCAGCGGGTATCCCTACTTGATCCGAGGTCAACCTGTAAAAGAGGTGTTTCACGGCGCGACGCCCCTGAGACCCGACGAGCGAACTGAGAAGTCACGACGCTCGGGGACAGGCGCACCGGCCGGCGACATTGAGGCGCGCGGCGGACCGCGGACGCCCAAGACCCAGCGAGGCTGGAGGGGTGTAATGACGCTCGAACAAGCATGCCCCCCGGAATACCGAGGGGCGCAATGTGCGTTCAAAGA	k__Fungi	p__Ascomycota	c__Dothideomycetes	o__Capnodiales	f__Capnodiales_fam_Incertae_sedis	g__Microcyclospora	NA
ASV228	ATATGCTTAAGTTCAGCGGGTATCCTCCTCTGATTTGAGATCTAAGTACTGGGCGACTCGGCGCTTAACAGCAGGGTCTTGAAAAAAGACTAATCCTGTTGGCGACCGCGTCTAAGGTAGCAATACTATTCAGGTGGTATCTATCCAGGATAGATAGCCGCCCAAGTCCAGCCGCCATAAGCGGTTGAGGTAGAAACAGATACTCAAACAGAGGTACTGCCGGGAATTCCCGACAGTGCAATATGCGTTCAAAGAT	k__Fungi	NA	NA	NA	NA	NA	NA
ASV229	ATATGCTTAAGTTCAGCGGGTATTCCTACCTGATCCGAGGTCAAACTTCAGAAGTTGGGGGTTTAACGGCTGGGCCGCGCCGCTCTCCAGTGCGAGGTGTGCTACTACGCAGAGGAAGCTACGGCGAGACCGCCACTAGTTTTCAGGGCCAGCCTTGCGGCTGATCCCCAACACCAAGCAGGGCTTGAGGGTTGAAATGACGCTCGAACAGGCATGCCCACTAGAATACTAATGGGCGCAATGTGCGTTCAAAGAT	k__Fungi	p__Ascomycota	c__Sordariomycetes	o__Hypocreales	f__Nectriaceae	NA	NA
ASV230	ATATGCTTAAGTTCAGCGGGTATTCCTACCTGATCCGAGGTCAACATTCAGAAGTTAGGGTTTAACGGCGTGGCCGCGACGATTACCAGTAACGAGGGTTTTACTACTACGCTATGGAAGCTCGACGTGACCGCCAATCAATTTGAGGAACGCGAATTAACGCGAGTCCCAACACCAAGCTGTGCTTGAGGGTTGAAATGACGCTCGAACAGGCATGCCCGCCAGAATACTGGCGGGCGCAATGTGCGTTCAAAGA	k__Fungi	p__Ascomycota	c__Sordariomycetes	o__Hypocreales	f__Nectriaceae	g__Fusarium	s__oxysporum
ASV231	ATATGCTTAAGTTCAGCGGGTATTCCTACCTGATCCGAGGTCAACATTCAGAAGTTGGGGTTTAACGGCGTGGCCGCGACGATTACCAGTAACGAGGGTTTTACTACTACGCTATGGAAGCTCGACGTGACCGCCAATCAATTTGAGGAACGCGAATTAACGCGAGTCCCAACACCAAGCTGTGCTTGAGGGTTGAAATGACGCTCGAACAGGCATGCCCGCCAGAATACTGGCGGGCGCAATGTGCGTTCAAAGA	k__Fungi	p__Ascomycota	c__Sordariomycetes	o__Hypocreales	f__Nectriaceae	g__Fusarium	s__oxysporum
ASV232	ATATGCTTAAGTTCAGCGGGTATTCCTACCTGATCCGAGGTCAACATTCAGAAGTTGGGGTTTAACGGCGTGGCCGCGACGATTACCAGTAACGAGGGTTTTACTACTACGCTATGGAAGCTCGACGTGACCGCCAATCAATTTGGGGAACGCGAATTAACGCGAGTCCCAACACCAAGCTGTGCTTGAGGGTTGAAATGACGCTCGAACAGGCATGCCCGCCAGAATACTGGCGGGCGCAATGTGCGTTCAAAGA	k__Fungi	p__Ascomycota	c__Sordariomycetes	o__Hypocreales	f__Nectriaceae	g__Fusarium	s__oxysporum
ASV233	ATATGCTTAAGTTCAGCGGGTATTCCTACCTGATCCGAGGTCAACATTCAGAAGTTGGGGTTTAACGGCGTGGCCGCGACGATTACCAGTAACGATGTGTAAATTACTACGCTATGGAAGCTCGACGTGACCGCCAATCAATTTGAGGACTGTCAATAAAGACAGATCCCAACACCAAGCTGGGCTTGAGGGTTGAAATGACGCTCGAACAGGCATGCCCGCCAGAATACTGGCGGGCGCAATGTGCGTTCAAAGA	k__Fungi	p__Ascomycota	c__Sordariomycetes	o__Hypocreales	f__Nectriaceae	g__Fusarium	s__poae
ASV234	ATATGCTTAAGTTCAGCGGGTATTCCTACCTGATCCGAGGTCAACATTCAGAAGTTGGGGTTTAACGGCGTGGCCGCGACGATTACCAGTAACGATGTGTAAATTACTACGCTATGGAAGCTCGACGTGACCGCCAATCAATTTGGGGAATGCGAATTAACGCAAGTCCCAACACCAAGCTGGGCTTGAGGGTTGAAATGACGCTCGAACAGGCATGCCCGCCAGAATACTGGCGGGCGCAATGTGCGTTCAAAGA	k__Fungi	p__Ascomycota	c__Sordariomycetes	o__Hypocreales	f__Nectriaceae	g__Fusarium	s__poae
ASV235	ATATGCTTAAGTTCAGCGGGTATTCCTACCTGATCCGAGGTCAACATTCAGAAGTTGGGGTTTAACGGCGTGGCCGCGACGATTACCAGTAACGATGTGTAAATTACTACGCTATGGAAGCTCGACGTGACCGCCAATCAATTTGGGGACTGTCGGTAAGGACAGATCCCAACACCAAGCTGGGCTTGAGGGTTGAAATGACGCTCGAACAGGCATGCCCGCCAGAATACTGGCGGGCGCAATGTGCGTTCAAAGA	k__Fungi	p__Ascomycota	c__Sordariomycetes	o__Hypocreales	f__Nectriaceae	g__Fusarium	s__langsethiae
ASV236	ATATGCTTAAGTTCAGCGGGTATTCCTACCTGATCCGAGGTCAACATTCAGAAGTTGGGGTTTAACGGCGTGGCCGCGACGATTACCAGTAACGATGTGTAAATTACTACGCTATGGAAGCTCGACGTGACCGCCAATCAATTTGGGGACTGTGTTTGCACACAGATCCCAACACCAAGCTGGGCTTGAGGGTTGAAATGACGCTCGAACAGGCATGCCCGCCAGAATACTGGCGGGCGCAATGTGCGTTCAAAGA	k__Fungi	p__Ascomycota	c__Sordariomycetes	o__Hypocreales	f__Nectriaceae	g__Fusarium	s__poae
ASV237	ATATGCTTAAGTTCAGCGGGTATTCCTACCTGATCCGAGGTCAACATTCAGAAGTTGGGGTTTAACGGCGTGGCCGCGTCGATTACCAGTAACGATGTGTAAATTACTACGCTATGGAAGCTCGACGTGACCGCCAATCAATTTGGGGAGTGTTAACTAAAACAGCTCCCAACACCAAGCTGGGCTTGAGGGTTGAAATGACGCTCGAACAGGCATGCCCGCCAGAATACTGGCGGGCGCAATGTGCGTTCAAAGA	k__Fungi	p__Ascomycota	c__Sordariomycetes	o__Hypocreales	f__Nectriaceae	g__Fusarium	s__venenatum
ASV238	ATATGCTTAAGTTCAGCGGGTATTCCTACCTGATCCGAGGTCAACATTCAGAAGTTGGGGTTTAACGGCGTGGCCGCGTCGATTACCAGTAACGATGTGTAAATTACTACGCTATGGAAGCTCGACGTGACCGCCAATCAATTTGGGGAGTGTTAACTAAAACAGCTCCCAACACCAAGCTGGGCTTGAGGGTTGAAATGACGCTCGAACAGGCATGCCCGCCAGAATACTGGTGGGCGCAATGTGCGTTCAAAGA	k__Fungi	p__Ascomycota	c__Sordariomycetes	o__Hypocreales	f__Nectriaceae	g__Fusarium	s__venenatum
ASV239	ATATGCTTAAGTTCAGCGGGTATTCCTACCTGATCCGAGGTCAACATTCAGAAGTTGGTGTTTAACGGCGTGGCCGCGACGATTACCAGTAACGAGGGTTTTACTACTACGCTATGGAAGCTCGACGTGACCGCCAATCAATTTGAGGAACGCGAATTAACGCGAGTCCCAACACCAAGCTGTGCTTGAGGGTTGAAATGACGCTCGAACAGGCATGCCCGCCAGAATACTGGCGGGCGCAATGTGCGTTCAAAGA	k__Fungi	p__Ascomycota	c__Sordariomycetes	o__Hypocreales	f__Nectriaceae	g__Fusarium	s__oxysporum
ASV240	ATATGCTTAAGTTCAGCGGGTATTCCTACCTGATCCGAGGTCAACCTTAGAAATGGGGGGTTTTACGGCAAGAACCCGCCGCACGACCATAGCGATGTAGAGTTACTACGCTCGGTGTGACTAGCGAGCCCGCCACTGATTTTGAGGGACCGCGGACAGCCGCGGATCCCCAACGCAAGCAGAGCTTGATGGTTGAAATGACGCTCGAACAGGCATGCTCGCCAGAATACTGGCGAGCGCAATGTGCGTTAAAAGA	k__Fungi	p__Ascomycota	c__Sordariomycetes	o__Sordariales	f__Sordariaceae	g__Neurospora	s__crassa
ASV241	ATATGCTTAAGTTCAGCGGGTATTCCTACCTGATCCGAGGTCAACCTTAGAAATGGGGGGTTTTACGGCAAGAACCCGCCGCACGACCATAGCGATGTAGAGTTACTACGCTCGGTGTGACTAGCGAGCCCGCCACTGATTTTGAGGGACCGCGGACAGCCGCGGATCCCCAACGCAAGCAGAGCTTGATGGTTGAAATGACGCTCGAACAGGCATGCTCGCCAGAATACTGGCGAGCGCAATGTGCGTTCAAAGA	k__Fungi	p__Ascomycota	c__Sordariomycetes	o__Sordariales	f__Sordariaceae	g__Neurospora	s__crassa
ASV242	ATATGCTTAAGTTCAGCGGGTATTCCTACCTGATCCGAGGTCAACCTTAGAAATGGGGGGTTTTACGGCAAGAACCCGCCGCACGACCATAGCGATGTAGAGTTACTACGCTCGGTGTGACTAGCGAGCCCGCCACTGATTTTGAGGGACCGCGGACAGCCGCGGATCCCCAACGCAAGCAGAGCTTGATGGTTGAAATGACGCTCGAACAGGCATGCTCGCCAGTATTCTGGCGAGCGCAATGTGCGTTCAAAGA	k__Fungi	p__Ascomycota	c__Sordariomycetes	o__Sordariales	f__Sordariaceae	g__Neurospora	s__crassa
ASV243	ATATGCTTAAGTTCAGCGGGTATTCCTACCTGATCCGAGGTCAACCTTAGAAATGGGGGGTTTTACGGCAAGAACCCGCCGCACGACCATAGCGATGTAGAGTTACTACGCTCGGTGTGACTAGCGAGCCCGCCACTGATTTTGAGGGACCGCGGGCAGCCGCGGATCCCCAACGCAAGCAGAGCTTGATGATTGAAATGACGCTCGAACAGGCATGCTCGCCAGAATACTGGCGAGCGCAATGTGCGTTCAAAGA	k__Fungi	p__Ascomycota	c__Sordariomycetes	o__Sordariales	f__Sordariaceae	g__Neurospora	s__crassa
ASV244	ATATGCTTAAGTTCAGCGGGTATTCCTACCTGATCCGAGGTCAACCTTAGAAATGGGGGGTTTTACGGCAAGAACCCGCCGCACGACCATAGCGATGTAGAGTTACTACGCTCGGTGTGACTAGCGAGCCCGCCACTGATTTTGAGGGACCGCGGGCAGCCGCGGATCCCCAACGCAAGCAGAGCTTGATGGTTGAAATGACGCTCGAACAGGCATGCTCGCCAGAATACTGGCGAGCGCAATGTGCGTTCAAAGA	k__Fungi	p__Ascomycota	c__Sordariomycetes	o__Sordariales	f__Sordariaceae	g__Neurospora	s__crassa
ASV245	ATATGCTTAAGTTCAGCGGGTATTCCTACCTGATCCGAGGTCAACCTTAGAAATTGGGGGTTTTACGGCAAGAACCCGCCGCACGACCATAGCGATGTAGAATTACTACGCTCGGTGTGACTAGCGAGCCCGCCACTGTTTTTGAGGGACCGCGGGCAGCCGCGGATCCCCAACGCAAGCAGAGCTTGATGGTTGAAATGACGCTCGAACAGGCATGCTCGCCAGAATACTGGCGAGCGCAATGTGCGTTCAAAGA	k__Fungi	p__Ascomycota	c__Sordariomycetes	o__Sordariales	f__Sordariaceae	g__Sordaria	NA
ASV246	ATATGCTTAAGTTCAGCGGGTATTCCTACCTGATCCGAGGTCAACCTTAGAAATTGGGGGTTTTACGGCAAGAACCCGCCGCACGACCATAGCGATGTAGAGTTACTACGCTCGGTGTGACTAGCGAGCCCGCCACTGTTTTTGAGGGACCGCGGGCAGCCGCGGATCCCCAACGCAAGCAGAGCTTGATGGTTGAAATGACGCTCGAACAGGCATGCTCGCCAGAATACTGGCGAGCGCAATGTGCGTTCAAAGA	k__Fungi	p__Ascomycota	c__Sordariomycetes	o__Sordariales	f__Sordariaceae	g__Sordaria	NA
ASV247	ATATGCTTAAGTTCAGCGGGTATTCCTACCTGATCCGAGGTCAACCTTAGAAATTGGGGGTTTTACGGCAAGAACCCGCCGCACGACCATAGCGATGTAGAGTTACTACGCTCGGTGTGACTAGCGAGCCCGCCACTGTTTTTGAGGGACCGCGTCAGACGCGGATCCCCAACGCAAGCAGAGCTTGATGGTTGAAATGACGCTCGAACAGGCATGCTCGCCAGAATACTGGCGAGCGCAATGTGCGTTCAAAGAT	k__Fungi	p__Ascomycota	c__Sordariomycetes	o__Sordariales	f__Sordariaceae	g__Sordaria	s__fimicola
ASV248	ATATGCTTAAGTTCAGCGGGTATTCCTACCTGATCCGAGGTCAACCTTGAGAAGTGGGGTGTTTAACGGCAAGAACCCGCCGCACGTCCAAAGCGAGATGTTTTACTACGCTCGGTGTGACAGCGAGCCCGCCACTGTTTTTCAGGGCCTGCGGCAGCCGCAGGGCCCCAACACAAGCCTAGGGCTTGATGGTTGAAATGACGCTCGAACAGGCATGCCCGCCAGAATACTAGCGGGCGCAATGTGCGTTCAAAGA	k__Fungi	p__Ascomycota	c__Sordariomycetes	o__Sordariales	f__Sordariales_fam_Incertae_sedis	g__Ramophialophora	s__humicola
ASV249	ATATGCTTAAGTTCAGCGGGTATTCCTACCTGATCCGAGGTCAACCTTGAGAAGTTGGAGGTTTTACGGCGAGGCGCAACCACTATCCAATGCGAGGTATCACTACTGCACAGAGGAGTTCGCGGAGGGCCGCCACTGCATTTCGGGGGTGGCCGCGAAGCCAATCCCCAACACCAGGCTGGGCCTGAGGGTTGAAATGACGCTCGGACAGGCATGCCCACCAGAATACTGGTGGGCGCAATGTGCGTTCAAAGAT	k__Fungi	p__Ascomycota	c__Sordariomycetes	o__Hypocreales	f__Hypocreales_fam_Incertae_sedis	g__Acremonium	s__hennebertii
ASV250	ATATGCTTAAGTTCAGCGGGTATTCCTACCTGATCCGAGGTCAACCTTGAGAATATGGGGTTTAACGGCTAGGTCCCTCCAGCTCTCCAAAGCGGTAATAATTACTACGCTCGGGATCACAAAAGGTCCGCCACTAGTCTTAAGGGCCTACGCGCGAGGCGTAGGACCCCAACACCAAGCAAAGCTTGAGGGTTGAAATGACGCTCGAACAGGCATACCTACCAGAATACTGGTAGGTGCAATGTGCGTTCAAAGA	k__Fungi	p__Ascomycota	c__Sordariomycetes	o__Sordariales	f__Sordariales_fam_Incertae_sedis	g__Rhexodenticula	NA
ASV251	ATATGCTTAAGTTCAGCGGGTATTCCTACCTGATCCGAGGTCAACCTTGTAAAATTGGGGGGTTTAACGGCCGGAACCCGCAACACTTCCCTAGCGAGATATATTACTGCGCTCGGAGTTGTAGCGAGCCCGCCACTAGCTTTCAGGGCCTACGGCAGCCGTAGGACCCCAACACCAAGCAGGGCTTGAGGGTTGAAATGACGCTCGAACAGGCATGCCCGCCAGAGTACTGGCGGGCGCAATGTGCGTTCAAAGA	k__Fungi	p__Ascomycota	c__Sordariomycetes	o__Coniochaetales	f__Coniochaetaceae	g__Coniochaeta	NA
ASV252	ATATGCTTAAGTTCAGCGGGTATTCCTACCTGATCCGAGGTCAACCTTTAGTGAGAAGTTTAGAGGCGAGTGGCCGCCAGACAGCTGAACGAATAAAGATTACTGCGTTCAGTGCCGTGCGGTACCGCCTATAGATTTGAGGACCCCCGCTGACGCGGACGTCCCAACACCAAATCCTGGGGATTTGAGGGTTGAAATGACGCTCGAACAGGCATGCCCGCCGGAATTCCGGCGGGCGCAATGTGCGTTCAAAGAT	k__Fungi	p__Ascomycota	c__Sordariomycetes	o__Magnaporthales	f__Magnaporthaceae	g__Ophioceras	s__leptosporum
ASV253	ATATGCTTAAGTTCAGCGGGTATTCCTACCTGATCCGAGGTCAACGAGCTTACGTAGGGGGGGGTTTAACGGCAAGAGAGCACCGCGGTTCCGGAACGAGAGTGTGCTACTGCGTTCGGTCCCGGGCGCACCCGCCGCTGACTTTGAGGGCCTGCAGGCGCAGAAGCCCCAACGCCAGGCAGGGCCTGAGGGTTGTAATGACGCTCGAACAGGCATGCCCGCCAGAGTGCTGGCGGGCGCAATGTGCGTTCAAAGA	k__Fungi	p__Ascomycota	c__Sordariomycetes	o__Chaetosphaeriales	f__Chaetosphaeriaceae	g__Pseudolachnella	NA
ASV254	ATATGCTTAAGTTCAGCGGGTATTCCTACCTGATCCGAGGTCAATCAGAGATAAACAGTGGGTGTTTAACGGCAAGCGCCCGCCAAAGGCTCCCAGCGAAGAAAATCTACTGCGCTGAAGCTTATAGCGAGCCCGCCACTATATTTCAGGGTCCGCAGACGCGGAGCCCCAACGCCAGGCCGGGCCTGAGGGTTGAAATGACGCTCGAACAGGCATGCCTATCAGAATACTAACAGGCGCAATGTGCGTTCAAAGA	k__Fungi	p__Ascomycota	NA	NA	NA	NA	NA
ASV255	ATATGCTTAAGTTCAGCGGGTGGTCTTACTTATATCAGGTATGGATGGAGAGAGTTTGTTGGAGCGTTAGTGAGGCTACCTTAGCGCAAACGAGATCACTAGATAGCTAGCGACTACTTCGTTCGGCAGAGTATCCTCCACCCCTCATGTTTAATGGGAGAGCCTTTAACAACTCAACCACATTCAGATTTGGGATTTCCTTACACACTGATACAAATATGTTGGCGGTTAGCCAACGCCATTTGCGTTCAAAGAT	k__Fungi	NA	NA	NA	NA	NA	NA
ASV256	ATATGCTTAAGTTCATCGGGTATCCCTACCTGATCCGAGGTCAACCTTAGAAATGGGCTTGTTTTACGGCGTGACCTCCCGTGGCACCCTTTAGCGAATAGTTTCCACAACGCTGAGGGGACGAAAGACCCAGCCGGTCGATTTGAGGCGCGCGGCGGACCGCGTCGCCCAATACCAAGCGAGGCTTGAGTGGTGAAATGACGCTCGAACAGGCATGCCCCCCGGAATACCAGGGGGTGCAATGTGCGTTCAAAGA	k__Fungi	p__Ascomycota	c__Dothideomycetes	o__Capnodiales	f__Cladosporiaceae	g__Cladosporium	s__sphaerospermum
ASV257	ATATGCTTAAGTTCATCGGGTATCCCTACCTGATCCGAGGTCAACCTTAGAAATGGGTTTGTTTTACGGCGTAGCCTCCCGAGCACCCTTTAGCGAATAGTTTCCACAACGCTTAGGGGACAGAAGACCCAGCCGGTCGATTTGAGGCACGCGGCGGACCGCGTTGCCCAATACCAAGCGAGGCTTGAGTGGTGAAATGACGCTCGAACAGGCATGCCCCCCGGAATACCAGGGGGCGCAATGTGCGTTCAAAGAT	k__Fungi	p__Ascomycota	c__Dothideomycetes	o__Capnodiales	NA	NA	NA
ASV258	ATCAATCACTTTTTTCCAACTATCATTGAATATCAGTCTGATAACGGTCTGCTTCCGTCAAAGCCTACTTTAAGAAATTTCGGTTTGAAGCTCCAAGGTGTTCTTTCACTGTTTCGTAGATAGAACGGTTCCCACTATTCCATTCCTCACTTAATCCCGTAAGCAGATACTTTTCCTTTTCTTTGCTCATGTAAATGTTTTACTCTATTTTCAGAAACTTATCAACATTATTTTTCTGAAAAATCTTTCATTTCTCTCTGTAAGTTGCCATCAGCTGCTTGAACATATGCTGCACAGAAGGTGGTGTATAGGTGATGGCATTGGCCCCTGAACGAATTGTGTCCAGTACTGTTTCCTCTGTGTTACCTCCTGAAGCTATCAGTGGTACACGAGGATAAT…	k__Fungi	NA	NA	NA	NA	NA	NA
ASV259	ATCAATCACTTTTTTCCAACTATCATTGAATATCAGTCTGATAACGGTCTGCTTCCGTCAAAGCCTACTTTAAGAAATTTCGGTTTGAAGCTCCAAGGTGTTCTTTCACTGTTTCGTAGATAGAACGGTTCCCACTATTCCATTCCTCACTTAATCCCGTAAGCAGATACTTTTCCTTTTCTTTGCTCATGTAAATGTTTTACTCTATTTTCAGCAACTTATCAACATTATTTTTCTGAAAAATCTTTCATTTCTCTCTGTAAGTTGCCATCAGCTGCTTGAACATATGCTGCACAGAAGGTGGTGTATAGGTGATGGCATTGGCCCCTGAACGAATTGTGTCCAGTACTGTTTCCTCTGTGTTACCTCCTGAAGCTATCAGTGGTACACGAGGATAAT…	k__Fungi	NA	NA	NA	NA	NA	NA
ASV260	ATGCATAAGTTCAGCGGGTCTTCCTACCTGATCCGAGGTCAACCTTGGGTAAATAAGGCTTTTAACGGCCGGAACCCGCAGCACGCCCTGAGCGAGATGTATTACTACGCTCGGAGTGACTAGCGAGCCCGCCACTGGTTTTCAGGGCCTGCGGCAGCCGCAGGTCCCCAACACAAGCCGGGGGCTTGATGGTTGAAATGACGCTCGAACAGGCATGCCCGCCAGAATACTGGCGGGCGCAATGTGCGTTCAAA	k__Fungi	p__Ascomycota	c__Sordariomycetes	o__Sordariales	f__Chaetomiaceae	g__Humicola	s__grisea
ASV261	ATGCCCACGCCGCTGGTGGCATTTCCCTGCGGATCCAGGTCGGCCAGCAGCACCCGGCAGCCCAGCTGTCCCAGCGCCGCCGCCAGATTGACCGCCGTGGTGGTCTTTCCCACGCCGCCCTTTTGGTTGATGATCGCGATGATTTTGCCCATTGATGCGCCTCCTTCGGGTCGATTGCCCTCATTATAGCACACAATAATTCCCCTTGGGAAGTTTTTTCGTAAAAATGTTTCACGTGAAACATGGGGGCAAAG	k__Fungi	NA	NA	NA	NA	NA	NA
ASV262	ATGCTTAAGTTCAGCGGGTAATCTTGCTTATTTCAGGTACCATGATTGGATAATATCTTTTAAGGTTACTGTTTGACAGAGTTCTGCTCTAAACGATGATCACCGATTAGTGACTGCTTTCGGTTAGGCGTTACACTGAAGTAACCTCGTACTTGGTGAGAGAATTGCTTCAATCACATTAAGTTCTTTGATGTAATTAACCGGATACACTGAAACAAACATGATAGCCATAGCTATCGCCACTTGCGTTCAAA	k__Fungi	NA	NA	NA	NA	NA	NA
ASV263	ATGCTTAAGTTCAGCGGGTACTCCTACCTGATTTGAGGTCAACATTGAAAAAAGATTATCAAGCCGACTTGTAAGAACTGATGGTAAGTGTAGTTGGTAGAACCTAAAACACTGCAAACAATTCAAAGTACTGCCATTCTCTTTCATTGTACTCTTAATTAAAAGAGATACAACAAAACCACGTTAGTGAGAGAGAAATGACGCTCAAACAGGCATGCCTCCTGGAATACCAAAAGGCGCAATGTGCGTTCAAA	k__Fungi	p__Ascomycota	c__Saccharomycetes	o__Saccharomycetales	f__Saccharomycetales_fam_Incertae_sedis	g__Sympodiomyces	NA
ASV264	ATGCTTAAGTTCAGCGGGTACTCTTACCTGATTTGAGGTCAACATTGAAAAAAGATTATCAAGCCGACTTGTAAGAACTGATGGTAAGTGTAGTTGGTAGAACCTAAAACACTGCAAACAATTCAAAGTACTGCCATTCTCTTTCATTGTACTCTTAATTAAAAGAGATACAACAAAACCACGTTAGTGAGAGAGAAATGACGCTCAAACAGGCATGCCTCCTGGAATACCAAAAGGCGCAATGTGCGTTCAAA	k__Fungi	p__Ascomycota	c__Saccharomycetes	o__Saccharomycetales	f__Saccharomycetales_fam_Incertae_sedis	g__Sympodiomyces	NA
ASV265	ATGCTTAAGTTCAGCGGGTAGCCTTGCTTACTTCAGGTATCATTAGTGGATAATTTCTTATCAAGTTATTGTTTATCAATGTTTCCACTCTAAACGACGATCACCATTTAGTGACTACTTCGGTTAGGTGTTACATTAGAATAACTTCGTACTTGGTGAGAGAATCGCTTCAATCACATTAAGTTCTTTGATGTAATTAACCGGATACACTGAAGCAAACATGATAGCCATAGCTATCGCCACTTGCGTTCAAA	k__Fungi	NA	NA	NA	NA	NA	NA
ASV266	ATGCTTAAGTTCAGCGGGTAGCCTTGCTTACTTCAGGTATCATTAGTGGATAATTTCTTATCAAGTTATTGTTTCTCAATGCTTTCACTCTAAACGATTATCACCATTTAGTGACTACTTCGGTTAGGTGTTACATTAAAATAACTTCATATTTGGTGAGAGAATTACTTCAATCACATTAAGTTCTTTGATGTAATTAACCGGATACACTGAAGCAAACATGATAGCCATAGCTATCGCCACTTGCGTTCAAA	k__Alveolata	p__Ciliophora	NA	NA	NA	NA	NA
ASV267	ATGCTTAAGTTCAGCGGGTAGTCTTGCCTCCCTGATGTTGTATTGGTAGGTTATATTTCTCATTGATACTCCTTTGCAAGAGACACACGAGAGAAAGTCAAACACTTTGTTTCACTCTTACTTAAGGAAGATAATATTCAAAAATATCTCTCCCCAGTCACAATCTCAACTCATAAGAGAAGAAATGTAAATGAATAACAACACTCAGCCAGACATGCTCGCAGGATACCCCACAAGCGCCATTTGCGTTCAAA	k__Fungi	NA	NA	NA	NA	NA	NA
ASV268	ATGCTTAAGTTCAGCGGGTATCCCCGCCTGATCCGAGGCCAATCGTTACTGTGGGGGACGAGGCAGGCCTCGCCGACCGGACCCAGCGGAAGGTTGCACAACGCTGGGGCCGACGACGCGGCGCCAATGACTTTCGGACGGCGCCCCAGGCGAGGCCGGGGCGGGGTCCAACACCAAGCTGGGCTTGAGGGGGTATAACGGCGCTCGGACAGGCGTGCCCCCCGGAATGCCAGGGGGCGCAATGTGCGTTCAAA	k__Fungi	p__Ascomycota	c__Eurotiomycetes	o__Onygenales	f__Onygenales_fam_Incertae_sedis	g__Zeloasperisporium	s__searsiae
ASV269	ATGCTTAAGTTCAGCGGGTATCCCTACCCGATCCGAGGTCAAAATCTTGAGGGGGTTCGTTCCCGGGCGAGGCCGCTCGGCGATCGAAGCGTGTGAGGTGACTCCTGCTACGCTCCGGCGCCGGCGGTCCGCCCAACGAGTTGCGGGAGGGCCCCGAGGGGGCCGCACCCAATACCAAGCGGTGCTTGAGGGTTGAAATGACGCTCGAACGGGCATGCCCCCCGGAATACCAAGGGGCGCAATGTGCGTTCAAA	k__Fungi	p__Ascomycota	NA	NA	NA	NA	NA
ASV270	ATGCTTAAGTTCAGCGGGTATCCCTACCTGATCCGAGGTCAAAAGTTAAATCGTCTTACTGGATGCTAACAACTCAGGCAAGGACGCAAAATGTGCTGCGATCCAGGCCAAAATGCCGGCTGCCAATTATTTTAAGGCGAGTCTAGGCGTAAAAGCTAAGACAAACACCCAACACCAAGCTAGGCTTGAGGGTACAAATGACGCTCGAACAGGCATGCCCTTTGGAATACCAAGGGGCGCAATGTGCGTTCAAA	k__Fungi	p__Ascomycota	c__Dothideomycetes	o__Pleosporales	f__Leptosphaeriaceae	g__Sphaerellopsis	s__paraphysata
ASV271	ATGCTTAAGTTCAGCGGGTATCCCTACCTGATCCGAGGTCAAAATAAAAGATGATGCTTCTGGGAGACCACCTCCAGCTACCGAGACGCAATTCTGCTGCGCTCAAAGCCGCAAGAGGGGCTGCCAATCGTTTCGAGGCGAGTCCGCGCCCGGAGGCAGGACAGACGCCCAACACCAAGCCAAGCTTGAGGGTGTAAATGACGCTCGAACAGGCATGCCCAAAGGAATACCAAAGGGCGCAATGTGCGTTCAAA	k__Fungi	p__Ascomycota	c__Dothideomycetes	o__Pleosporales	NA	NA	NA
ASV272	ATGCTTAAGTTCAGCGGGTATCCCTACCTGATCCGAGGTCAAAATTGGAGAAGAGGCTTACTGGAGAGCCAGTACCGTCAGACGCCAGGCGCTTTTCTGCTGCGCTCGAAGCCAACGTACCGGCTGCCAATGAATTTGAGGCGAGTCCCTTTTGGGGGGGACAGACGCCCAACACCAAGCTGAGCTTGAGGGTTTAAATGACGCTCGAACAGGCATGCCCTAAGGAATACCAAAGGGCGCAATGTGCGTTCAAA	k__Fungi	p__Ascomycota	c__Sordariomycetes	o__Glomerellales	f__Reticulascaceae	g__Pseudoacrodictys	s__balansae
ASV273	ATGCTTAAGTTCAGCGGGTATCCCTACCTGATCCGAGGTCAAACGTGAAAAAAACGCTTACTGGACGCTCGGCGTAAAATGGAGGCTGCAGTTGTGCTGCGTTCCCCAGAATTATTCCGGCTGCCAATGACTTTAAGGCGAGTCCACACGCGAAGGCGGGACAAACACCCAACACCAAGCAGAGCTTGAGGGTACAAATGACGCTCGAACAGGCATGCCCCATGGAATACCAAGGGGCGCAATGTGCGTTCAAA	k__Fungi	p__Ascomycota	c__Dothideomycetes	o__Pleosporales	f__Cucurbitariaceae	g__Pyrenochaeta	NA
ASV274	ATGCTTAAGTTCAGCGGGTATCCCTACCTGATCCGAGGTCAAACGTGAAAAAAAGGCTTACTGGACGCTCGGCGTAAAATGGAGGCTGCAGTTGTGCTGCGTTCCCCAGAATTATTCCGGCTGCCAATGACTTTAAGGCGAGTCCACACGCGAAGGCGGGACAAACACCCAACACCAAGCAGAGCTTGAGGGTACAAATGACGCTCGAACAGGCATGCCCCATGGAATACCAAGGGGCGCAATGTGCGTTCAAA	k__Fungi	p__Ascomycota	c__Dothideomycetes	o__Pleosporales	f__Cucurbitariaceae	g__Pyrenochaeta	NA
ASV275	ATGCTTAAGTTCAGCGGGTATCCCTACCTGATCCGAGGTCAAAGACGATAATGTTGCTTCGTGGACGCGGCCCACACCCCTCTGAAGCGCAATGTGCTGCGCGAGAGGAGGCAAAGACCGCTGCCAATGAATTTGGGGCGAGTCCACGCGCAGAGGCGGGACAGACGCCCAACACCAAGCAGAGCTTGAGGGTGTAGATGACGCTCGAACAGGCATGCCCCATGGAATACCAAGGGGCGCAATGTGCGTTCAAA	k__Fungi	p__Ascomycota	c__Dothideomycetes	o__Pleosporales	f__Didymosphaeriaceae	g__Paraconiothyrium	s__cyclothyrioides
ASV276	ATGCTTAAGTTCAGCGGGTATCCCTACCTGATCCGAGGTCAAAGACGGGTTGTCGGCTTCGTGGACGCGGTCCCGCCGCCTCGAGAAGCGCAATGTGCTGCGCGGGAGGGGCAAGGCGCCGCCGCCAATGCATTTGGGGTGAGTCGCCGCGCGGGGCGGGACAGGCACCCAACACCAAGCAGGGCTTGAGGGTGTAGATGACGCTCGAACAGGCATGCCCCACGGAATACCGAGGGGCGCAATGTGCGTTCAAA	k__Fungi	p__Ascomycota	c__Dothideomycetes	o__Pleosporales	f__Didymosphaeriaceae	NA	NA
ASV277	ATGCTTAAGTTCAGCGGGTATCCCTACCTGATCCGAGGTCAAAGACGGTAAATAGCTTATGGTCGCGCCCACGGCACCCCGACGGACGCATTGTACTGCGCGTTGAGGTGCCAGAGACCGCTGCCAATGACTTTGGGGCGAGTCCACGCGCAAAGGCGGGACAGACGCCCAACACCAAGCAGTGCTTGAGGGTGTAGATGACGCTCGAACAGGCATGCCCCATGGAATACCAAGGGGCGCAATGTGCGTTCAAA	k__Fungi	p__Ascomycota	c__Dothideomycetes	o__Pleosporales	f__Montagnulaceae	NA	NA
ASV278	ATGCTTAAGTTCAGCGGGTATCCCTACCTGATCCGAGGTCAAAGACGGTAATGTGCTTCGTGGATGCGACCCACGCCCCTCAAGAAACGCAATGTGCTGCGCGAGAGGAGGCAAGGACCGCTGCCAATGATTTTGAGGCGAGTCCGCGCGCAGAGGCGGGACAGACGCCCAACACCAAGCAGAGCTTGAGGGTGTAGATGACGCTCGAACAGGCATGCCCCACGGAATACCGAGGGGCGCAATGTGCGTTCAAA	k__Fungi	p__Ascomycota	c__Dothideomycetes	o__Pleosporales	f__Didymosphaeriaceae	g__Paraconiothyrium	NA
ASV279	ATGCTTAAGTTCAGCGGGTATCCCTACCTGATCCGAGGTCAAAGACGGTAATGTTGCTTCGTGGACGCGGCCCACGCCCCTCTGAAGCGCAATGTGCTGCGCGAGAGGAGGCAAAGACCGCTGCCAATGAATTTGGGGCGAGTCCACGCGCAGAGGCGGGACAGACGCCCAACACCAAGCAGAGCTTGAGGGTGTAGATGACGCTCGAACAGGCATGCCCCATGGAATACCAAGGGGCGCAATGTGCGTTCAAA	k__Fungi	p__Ascomycota	c__Dothideomycetes	o__Pleosporales	f__Didymosphaeriaceae	g__Paraconiothyrium	s__estuarinum
ASV280	ATGCTTAAGTTCAGCGGGTATCCCTACCTGATCCGAGGTCAACAGTTGATAGAAGTGTTTGTTCCGGCTGCGAGGCCGCCGGGGCAATCGAGGCGAGAGAATGGTTACTACACCTAGTGCCCGGCGGTCGTGCCGCTGTTTTCCGGGGGCATCCCAGCTGGGTTGTCCTCCAATACCAAGCAGAGCTTGAGGCTGTAATGACGCTCGAACAGGCATGCCCTGAAGAATACCTCAGGGCGCAATGTGCGTTCAAA	k__Fungi	p__Ascomycota	NA	NA	NA	NA	NA
ASV281	ATGCTTAAGTTCAGCGGGTATCCCTACCTGATCCGAGGTCAACCATAGAAAATGGGGGGGTTTAACGGCGTCGAACCGCCCGGGCCTCGCAAGCGATCGCTATTCACAACGCTTAGAGACGGACGGCTCAGCCGGAGACATTGGAGCGCGCGGGCAGGCCGCGGTCGCTCAATACCAAGCCAGGCTTGAGTGGTGTAATGACGCTCGAACAGGCATGCCCCCCGGAATGCCAGGGGGCGCAATGTGCGTTCAAA	k__Fungi	p__Ascomycota	c__Dothideomycetes	o__Dothideales	f__Dothideales_fam_Incertae_sedis	g__Hortaea	s__werneckii
ASV282	ATGCTTAAGTTCAGCGGGTATCCCTACCTGATCCGAGGTCAACCATTGAAAGATTGGTTTGTTTCACGGCGTGACCGACCACAACTCCCTTTAGCGAATAGTTTCCACAACGCTGAGGGTGCGATCGACCCAGCCGGTCGATTTGAGGCGCGCGGCGGACCGCGTCGCCCAATACCAAGCGAGGCTTGAGTGGTGAAATGACGCTCGAACAGGCATGCCCCGCGGAATACCACGGGGCGCAATGTGCGTTCAAA	k__Fungi	p__Ascomycota	c__Dothideomycetes	o__Capnodiales	f__Cladosporiaceae	g__Toxicocladosporium	s__irritans
ASV283	ATGCTTAAGTTCAGCGGGTATCCCTACCTGATCCGAGGTCAACCTAGAGGTTGTCGTCGCGGCCGCTGCCTCACCAGACCCACAGAGCGAACATCTGCTGCGCTCGAAGCCGGTGCTGCACCGCCGATGATTTTAGGGAGCGTCCGCGCACCAGAGGCGGGACGGCACCCAACACCAAGCCAGGCTTGATTGGTGAAATGACGCTCGAACAGGCATGCCCTTCGGGATGCCAAAGGGCGCAATGTGCGTTCAAA	k__Fungi	p__Ascomycota	c__Dothideomycetes	o__Hysteriales	f__Hysteriaceae	g__Gloniopsis	NA
ASV284	ATGCTTAAGTTCAGCGGGTATCCCTACCTGATCCGAGGTCAACCTGAAAAATGGGGGGGTTTTACGGCGAACAAGCCGGCCCGGCCTCGCAAGCGAACAGTTTATCACAACGCTTAGAGACGGACGGCTCAGCCGGAGACATTGGGGCGCGCGGCGGAACCGCGGCGCCCAAGACCAAGCGAGGCTTGAGTGGTGTAATGACGCTCGAACAGGCATGCCCCCCGGAATACCGAGGGGCGCAATGTGCGTTCAAA	k__Fungi	p__Ascomycota	c__Dothideomycetes	o__Capnodiales	f__Teratosphaeriaceae	g__Catenulostroma	s__hermanusense
ASV285	ATGCTTAAGTTCAGCGGGTATCCCTACCTGATCCGAGGTCAACCTGTGGGGGGGTGTTTAGCGGCCGACGCCACCCGCGGCTCCCTAGCGAGACTGAAATGCCACAACGCTCGGAGACGGGTCGCCCAGCCGGGGACTTTGAGGCGCGCGGCCCACGGCCGCGTCGCCCAACGCCGAGTCAGACTCGAGTGGTGACAATGACGCTCGAACAGGCATGCCCCGCGGAATACCACGGGGCGCAATGTGCGTTCAAA	k__Fungi	p__Ascomycota	c__Dothideomycetes	o__Capnodiales	f__Mycosphaerellaceae	NA	NA
ASV286	ATGCTTAAGTTCAGCGGGTATCCCTACCTGATCCGAGGTCAACCTTAAAAATTGGTTTGTTTTCACGGCGTGAACTACCAGACGGCACCTTTAGCGAATAGTTTCCACAACGCTTAGGGGACGGTAGACCCAGCCGGTCGATTTAAGGCACGCGGCTGACCGCGATGCCCAATACCAAGCGAGGCTTGAGTGGTGAAATGACGCTCGAACAGGCATGCCCCCCGGAATACCAGGGGGCGCAATGTGCGTTCAAA	k__Fungi	p__Ascomycota	c__Dothideomycetes	o__Capnodiales	f__Cladosporiaceae	g__Cladosporium	NA
ASV287	ATGCTTAAGTTCAGCGGGTATCCCTACCTGATCCGAGGTCAACCTTACAAAGAGGTGTTTAACGGCACGGCCGCCCCGTCTCGCCAGCGGCTTTAAACCACAACGCTGAGATACGGTAACGTCCCGCCGGCGGTCTTCGAGGCGCGGGGTGGATGGCCACCCCGTCGCCCAATACCAAGCCAGGCTTGATTGGTGTAATGACCCTCGAACAGGCATGCCCTTCGGAATGCCAAAGGGCGCAATGTGCGTTCAAA	k__Fungi	p__Ascomycota	c__Dothideomycetes	o__Capnodiales	f__Neodevriesiaceae	g__Neodevriesia	NA
ASV288	ATGCTTAAGTTCAGCGGGTATCCCTACCTGATCCGAGGTCAACCTTAGAAATGAGGTCTTGTTTTACGGCGTGACCGACCGCGACACCCTTTAGCGAATAGTTGCCACAACGCTGAGGGGACGGTCGACCCAGCCGGTCGATTTGGGGCGCGCGGCGTACCGCGTCGCCCAATACCAAGCGAGGCTTGAGTGGTGAAATGACGCTCGAACAGGCATGCCCCCCGGAATACCAAGGGGCGCAATGTGCGTTCAAA	k__Fungi	p__Ascomycota	c__Dothideomycetes	o__Capnodiales	f__Cladosporiaceae	g__Verrucocladosporium	s__dirinae
ASV289	ATGCTTAAGTTCAGCGGGTATCCCTACCTGATCCGAGGTCAACCTTAGAAATTGGTTTGTTTTCACGGCGTGAACTACCAGACGGCACCTTTAGCGAATAGTTTCCACAACGCTTAGGGGACGGTAGACCCAGCCGGTCGATTTAAGGCACGCGGCTGACCGCGATGCCCAATACCAAGCGAGGCTTGAGTGGTGAAATGACGCTCGAACAGGCATGCCCCCCGGAATACCAGGGGGCACAATGTGCGTTCAAA	k__Fungi	p__Ascomycota	c__Dothideomycetes	o__Capnodiales	f__Cladosporiaceae	g__Cladosporium	NA
ASV290	ATGCTTAAGTTCAGCGGGTATCCCTACCTGATCCGAGGTCAACCTTAGAAATTGGTTTGTTTTCACGGCGTGAACTACCAGACGGCACCTTTAGCGAATAGTTTCCACAACGCTTAGGGGACGGTAGACCCAGCCGGTCGATTTAAGGCACGCGGCTGACCGCGATGCCCAATACCAAGCGAGGCTTGAGTGGTGAAATGACGCTCGAACAGGCATGCCCCCCGGAATACCAGGGGGCGCAATGTGCGTTCAAA	k__Fungi	p__Ascomycota	c__Dothideomycetes	o__Capnodiales	f__Cladosporiaceae	g__Cladosporium	NA
ASV291	ATGCTTAAGTTCAGCGGGTATCCCTACCTGATCCGAGGTCAACCTTGAATGGGGTAGTTAACGGCCGCTCCGACCCCGCACTCGCCGCGAATAGTTTCCACAACGCTTAGAGACGGGTCGCTCAGCCGGTGAGACTTTAAGGCGCGCGGGCGTTTCCGCCCACGACGCCCAATACCGAGCCAGGCTCGATTGGCGTAATGACGCTCGGACAGGCATGCCCCCCGGAATACCAGGGGGCGCAATGTGCGTTCAAA	k__Fungi	p__Ascomycota	c__Dothideomycetes	o__Capnodiales	f__Mycosphaerellaceae	g__Zasmidium	s__cellare
ASV292	ATGCTTAAGTTCAGCGGGTATCCCTACCTGATCCGAGGTCAACCTTGTAAAAATGGGGGGTTTTACGGCGAACAAGCCAGCCCATACTCGCAAGCGGATTGTTTGTCACAACGCTTAGAGACGGACGGCTCAGCCGGAGACATTGGGGCGCGCGGCGGACCGCGATGCCCAAGACCAAGCGAGGCTTGAGTGGTGTAATGACGCTCGAACAGGCATGCCCCCCGGAATACCGAGGGGCGCAATGTGCGTTCAAA	k__Fungi	p__Ascomycota	c__Dothideomycetes	o__Capnodiales	f__Teratosphaeriaceae	g__Catenulostroma	s__hermanusense
ASV293	ATGCTTAAGTTCAGCGGGTATCCCTACCTGATCCGAGGTCAACCTTGTAAAAATGGGGGGTTTTACGGCGAACAAGCCAGCCCATACTCGCAAGCGGATTGTTTGTCACAACGCTTAGAGACGGACGGCTCAGCCGGAGACATTGGGGCGCGCGGCGGACCGCGGTGCCCAAGACCAAGCGAGGCTTGAGTGGTGTAATGACGCTCGAACAGGCATGCCCCCCGGAATACCGAGGGGCGCAATGTGCGTTCAAA	k__Fungi	p__Ascomycota	c__Dothideomycetes	o__Capnodiales	f__Teratosphaeriaceae	g__Catenulostroma	s__hermanusense
ASV294	ATGCTTAAGTTCAGCGGGTATCCCTACCTGATCCGAGGTCAACCTTTAATGAATTGGTTTGTTTAACGGCGTGACCGAAACGCGCACCTTTAGCGAATAGTTTCCACAACGCTGGGGGACGATTCAGACCCAGCCGAAAGATTTGAGGCGCGCGGCGTACCGCGTCGCCCAATACCAAGCGAGGCTTGAGTGGTGTAATGACGCTCGAACAGGCATGCCCCGCGGAATACCACGGGGCGCAATGTGCGTTCAAA	k__Fungi	p__Ascomycota	c__Dothideomycetes	o__Capnodiales	f__Cladosporiaceae	g__Rachicladosporium	NA
ASV295	ATGCTTAAGTTCAGCGGGTATCCCTACCTGATCCGAGGTCAACCTTTGAATGAAGGTTTAACGGCCGGGTCGCCCCCGTCTCGCCAGCGAGTTGAACAAGCCACAACGCTGAGATTCGGAGTCGACCAGCCGGCGACATTGAGGCGCGGGAGCAGAGCGTCCCGGCGCCCAACACCAAGCGAGGCTTGAGTGGTGAAATGACGCTCGAACAGGCATGCCCCCCGGAATGCCAGGGGGCGCAATGTGCGTTCAAA	k__Fungi	p__Ascomycota	c__Dothideomycetes	o__Capnodiales	NA	NA	NA
ASV296	ATGCTTAAGTTCAGCGGGTATCCCTACCTGATCCGAGGTCAACCTTTGATAAAGGGTTTAACGGCCGAGGACGTCCCGTACTCGCAAGCTGTCCAATGAAGTCACAACGCTTAGAGACGATCCGTCCAGCCGGAGACTTTGAGGCGGGCGGCCGCGAAGCCGCCTCGCCCAATACCAAGCCAGGCTTGAGTGGTGAAATGACGCTCGAACAGGCATGCCCCCCGGAATACCAAGGGGCGCAATGTGCGTTCAAA	k__Fungi	p__Ascomycota	c__Dothideomycetes	o__Capnodiales	f__Teratosphaeriaceae	g__Pseudoteratosphaeria	s__ohnowa
ASV297	ATGCTTAAGTTCAGCGGGTATCCCTACCTGATCCGAGGTCAACCTTTGATGGGGTTGTTTAACGGCACGGCCGTCCCGTCTCGCCAGCGGCTTTTGATTCACAACGCTGAGATTCGGTCCGTCCCGCCGGCAGTCATTGGGGCGGAGGGCGTGTGACGGCCCTGTCGCCCAATACCAAGCCAGGCTTGATTGGTGTAATGACGCTCGAACAGGCATGCCCTTCGGAATGCCAAAGGGCGCAATGTGCGTTCAAA	k__Fungi	p__Ascomycota	c__Dothideomycetes	o__Capnodiales	f__Mycosphaerellaceae	NA	NA
ASV298	ATGCTTAAGTTCAGCGGGTATCCCTACCTGATCCGAGGTCAAGCGCGTGAGTTGTGCTTTGTGGACGCCGCGGCAGGGCGCGGGGCGCAAAATGTGCTGCGCTCCAACGCCATGCCGCCGGCTGCCAATGCATTTGAGGCGAGTTCGCGCGCGCGGCGGAACAAACGCCCAGCACCAAGCAATGCTTGAGGGTACAAATGACGCTCGAACAGGCATGCCCCATGGAATACCAAGGGGCGCAATGTGCGTTCAAA	k__Fungi	p__Ascomycota	c__Dothideomycetes	o__Pleosporales	NA	NA	NA
ASV299	ATGCTTAAGTTCAGCGGGTATCCCTACCTGATCCGAGGTCAAGCGTGAAAAAAGGCTTGATGGATGCTGTCGTATAGAGTAAGAGTGCTAGTTTGTGCTGCGCTCCGAAACAATACGTCGGCTGCCAATTGCTTTAAGGCGAGTCTGCGCACAAGGCGAGACAAACACCCAACACCAAGCAGAGCTTGAAGGTACAAATGACGCTCGAACAGGCATGCCCCATGGAATACCAAGGGGCGCAATGTGCGTTCAAA	k__Fungi	p__Ascomycota	c__Dothideomycetes	o__Pleosporales	f__Didymellaceae	g__Neoascochyta	s__paspali
ASV300	ATGCTTAAGTTCAGCGGGTATCCCTACCTGATCCGAGGTCAAGCTGATAGTATAGCTTACTGGAGAGCTGGAGACCGCCAGGCGCCGGGCGCGTTTCTGCTGCGCTCGAAGCCAACGTTCCGGCTGCCAATGCATTTGAGGCGAGTCCCCAACGGGGGGGACAGGCGCCCAACACCAAGCAGAGCTTGAAGTTTACAATGACGCTCGAACAGGCATGCCCTAAGGAATACCAAAGGGCGCAATGTGCGTTCAAA	k__Fungi	p__Ascomycota	c__Dothideomycetes	o__Pleosporales	f__Didymosphaeriaceae	g__Neokalmusia	s__didymospora
ASV301	ATGCTTAAGTTCAGCGGGTATCCCTACCTGATCCGAGGTCAATCTGAGAAGATTGGGGGTCGAGGCAAGCCCCGGCCGGGCCCATAGAGCGGGTGACAGAGCCCCATACGCTCGAGGACCGGACGGTGCCGCCGTTTCTCTCGAGGCCCGCCCCCGGGGGGGCGCGGCCCAACAACCAGCGGGGCTGGAGGGGAGAAATGACGCTCGGACAGGCATGCCCCCCGGAATACCAGGGGGCGCAATGTGCGTTCAAA	k__Fungi	p__Ascomycota	c__Eurotiomycetes	o__Eurotiales	f__Aspergillaceae	g__Aspergillus	s__aculeatus
ASV302	ATGCTTAAGTTCAGCGGGTATCCCTACCTGATCCGCGGTCAACCATAGAAAATGGGGGGGTTTAACGGCGTCGAACCGCCCGGGCCTCGCAAGCGATCGCTATTCACAACGCTTAGAGACGGACGGCTCAGCCGGAGACATTGGAGCGCGCGGGCAGGCCGCGGTCGCTCAATACCAAGCCAGGCTTGAGTGGTGTAATGACGCTCGAACAGGCATGCCCCCCGGAATGCCAGGGGGCGCAATGTGCGTTCAAA	k__Fungi	p__Ascomycota	c__Dothideomycetes	o__Dothideales	f__Dothideales_fam_Incertae_sedis	g__Hortaea	s__werneckii
ASV303	ATGCTTAAGTTCAGCGGGTATTCCTACCTGATCCGAGGTCAACATTCAGAAGTTGGGGTTTAACGGCGTGGCCGCGACGATTACCAGTAACGAGGGTTTTACTACTACGCTATGGAAGCTCGACGTGACCGCCAATCAATTTGGGGAACGCGATTTAACTCGCGAGTCCCAACACCAAGCTGAGCTTGAGGGTTGAAATGACGCTCGAACAGGCATGCCCGCCAGAATACTGGCGGGCGCAATGTGCGTTCAAA	k__Fungi	p__Ascomycota	c__Sordariomycetes	o__Hypocreales	f__Nectriaceae	g__Fusarium	s__oxysporum
ASV304	ATGCTTAAGTTCAGCGGGTATTCCTACCTGATCCGAGGTCAACATTCAGAAGTTGGGGTTTAACGGCGTGGCCGCGACGATTACCAGTAACGAGGGTTTTACTACTACGCTATGGAAGCTCGACGTGACCGCCAATCAATTTGGGGAACGCGATTTAACTCGCGAGTCCCAACACCAAGCTGGGCTTGAGGGTTGAAATGACGCTCGAACAGGCATGCCCGCCAGAATACTGGCGGGCGCAATGTGCGTTCAAA	k__Fungi	p__Ascomycota	c__Sordariomycetes	o__Hypocreales	f__Nectriaceae	g__Fusarium	s__oxysporum
ASV305	ATGCTTAAGTTCAGCGGGTATTCCTACCTGATCCGAGGTCAACATTCAGAAGTTGGGGTTTAACGGCGTGGCCGCGACGATTACCAGTAACGAGGGTTTTACTACTACGCTATGGAAGCTCGACGTGACCGCCAATCAATTTGGGGAACGCGATTTGACTCGCGAGTCCCAACACCAAGCTGGGCTTGAGGGTTGAAATGACGCTCGAACAGGCATGCCCGCCAGAATACTGGCGGGCGCAATGTGCGTTCAAA	k__Fungi	p__Ascomycota	c__Sordariomycetes	o__Hypocreales	f__Nectriaceae	g__Fusarium	s__oxysporum
ASV306	ATGCTTAAGTTCAGCGGGTATTCCTACCTGATCCGAGGTCAACATTCAGAAGTTGGGGTTTAACGGCGTGGCCGCGACGATTACCAGTAACGATGTGTAAATTACTACGCTATGGAAGCTCGACGTGACCGCCAATCAATTTGGGGAGTGTTCTGTGACAAACAGCTCCCAACACCAAGCTGGGCTTGAGGGTTGAAATGACGCTCGAACAGGCATGCCCGCCAGAATACTGGCGGGCGCAATGTGCGTTCAAA	k__Fungi	p__Ascomycota	c__Sordariomycetes	o__Hypocreales	f__Nectriaceae	g__Fusarium	s__poae
ASV307	ATGCTTAAGTTCAGCGGGTATTCCTACCTGATCCGAGGTCAACATTCAGAAGTTGGGGTTTTACGGCGTGGCCGCGACGATTACCAGTAACGAGGTGTATGATTACTACGCTATGGAAGCTCGACGTGACCGCCAATCGATTTGGGGAACGCGGGGTTACCGCGAGTCCCAACACCAAGCTGAGCTTGAGGGTTGAAATGACGCTCGAACAGGCATGCCCGCCAGAATACTGGCGGGCGCAATGTGCGTTCAAA	k__Fungi	p__Ascomycota	c__Sordariomycetes	o__Hypocreales	f__Nectriaceae	g__Gibberella	s__intricans
ASV308	ATGCTTAAGTTCAGCGGGTATTCCTACCTGATCCGAGGTCAACCACAAAAAATAGGGGGTTTTATGGCGGGAGGCCAGCGCCTAACAGAAGCGAGAAATAAATTACTACGCTCAGAGGACAACTAGCACTCCGCCACTGTCTTTAAGGAACTACAGTACAGTAGATTCCCAACACTAAGCTAGGCTTAAGGGTTGAAATGACGCTCGAACAGGCATGCCCACTAGAATACTAATGGGCGCAATGTGCGTTCAAA	k__Fungi	p__Ascomycota	c__Sordariomycetes	o__Xylariales	f__Apiosporaceae	g__Arthrinium	s__garethjonesii
ASV309	ATGCTTAAGTTCAGCGGGTATTCCTACCTGATCCGAGGTCAACCACTAGAGAATAGGTTTTATGGCCAGTGCCACGGTTATTCCAAAGCGAGAAAAGAATTACTACGCTCAGAGCACGCCGTGACTCCGCCACTAGCTTTAAGGAACCACCGCCGAGGTGGACTCCCAATACTAAGCAACAGGGCTTAAGGGTTGAAATGACGCTCGAACAGGCATGCCCACTAGAATACTAATGGGCGCAATGTGCGTTCAAA	k__Fungi	p__Ascomycota	c__Sordariomycetes	o__Xylariales	NA	NA	NA
ASV310	ATGCTTAAGTTCAGCGGGTATTCCTACCTGATCCGAGGTCAACCAGAAAAAATTGGGGGTTTTACGGCCGGGGGGGCAGCACCTAACAAAAGCGAGATAAAGAATTACTACGCTCAGAGGACTACTGCCACTCCGCCAATGTCTTTGAGGAACCACAGGCGTGGATTCCCAACAATAAGCTGTGCTTAGGGGTTGAAATGACGCTCGAACAGGCATGCCCACTAGAATACTAATGGGCGCAATGTGCGTTCAAA	k__Fungi	p__Ascomycota	c__Sordariomycetes	o__Trichosphaeriales	f__Trichosphaeriaceae	g__Nigrospora	s__oryzae
ASV311	ATGCTTAAGTTCAGCGGGTATTCCTACCTGATCCGAGGTCAACCAGAAAAAATTGGGGGTTTTACGGCCGGGGGGGCAGCACCTAACAAAAGCGAGATAAAGAATTACTACGCTCAGAGGACTACTGCCGCTCCGCCAATGTCTTTGAGGCACTACAGACGTAGACGCCCAACAATAAGCTGTGCTTAGGGGTTGAAATGACGCTCGAACAGGCATGCCCACTAGAATACTAATGGGCGCAATGTGCGTTCAAA	k__Fungi	p__Ascomycota	c__Sordariomycetes	o__Trichosphaeriales	f__Trichosphaeriaceae	g__Nigrospora	NA
ASV312	ATGCTTAAGTTCAGCGGGTATTCCTACCTGATCCGAGGTCAACCAGAAAAAATTGGGGGTTTTACGGCCGGGGGGGCAGCGCCTAACAGAAGCGAGATAAAGAATTACTACGCTCAGAGGACTGCTGCCGCTCCGCCAATGTCTTTGAGGCACTACAGACGTAGACGCCCAACAATAAGCTGTGCTTAGGGGTTGAAATGACGCTCGAACAGGCATGCCCACTAGAATACTAATGGGCGCAATGTGCGTTCAAA	k__Fungi	p__Ascomycota	c__Sordariomycetes	o__Trichosphaeriales	f__Trichosphaeriaceae	g__Nigrospora	NA
ASV313	ATGCTTAAGTTCAGCGGGTATTCCTACCTGATCCGAGGTCAACCATAAGAAATTGGGGGTTTAGCGGCTGAGGTTTATAGTATTTCAAAAACGAGAAAAAAAATTACTACGTTCAGAGATTGCTATAAATCCGCCGTTGAATTTGAGGAACGACAGTAAAGTCGATTCCCAATACTAAGCTAGGCTTAAGGGTTGAAATGACGCTCGAACAGGCATGCCCACTAGAATACTAATGGGCGCAATGTGCGTTCAAA	k__Fungi	p__Ascomycota	c__Sordariomycetes	o__Xylariales	f__Bartaliniaceae	g__Bartalinia	s__robillardoides
ASV314	ATGCTTAAGTTCAGCGGGTATTCCTACCTGATCCGAGGTCAACCTTAGATAAAAGATTGTACGGCGGAGGCCACCGGTGCTCCTGACGTTCAGAAATCTAACACGCCGGGGGTCGGTTTCCTCGCCGATGCATTTCGGGCGGGCCTTTGGGAGCCAAAGGCCACGCGCCCAATACCAAGCGTGGCTTGATTGGTGAAATGACGCTCGAACAGGCATGCCCCTCGGAATACCAAGGGGCGCAATGTGCGTTCAAA	k__Fungi	p__Ascomycota	c__Dothideomycetes	o__Myriangiales	f__Myriangiaceae	g__Myriangium	NA
ASV315	ATGCTTAAGTTCAGCGGGTATTCCTACCTGATCCGAGGTCAACCTTGGTACGTGGGGGGTTTTACGGCAGGCGCCCGCGCCACTCCGCAGCGAGGTTGTTCTACTACGCTCGGTGTGGACAGCGAGCCCGCCACTGGTTTTCGGGGCCTGCGGTCGGACGCAGGTCCCCAACACAAGCCCGGGGCTTGATGGTTGAAATGACGCTCGGACAGGCATGCCCGCCAGAATACTGGCGGGCGCAATGTGCGTTCAAA	k__Fungi	p__Ascomycota	c__Sordariomycetes	o__Sordariales	f__Lasiosphaeriaceae	g__Cercophora	s__striata
ASV316	ATGCTTAAGTTCAGCGGGTATTCCTACCTGATCCGAGGTCAAGCTGAAAAAGGGCTTGTGGAGCGCCGGCTCGCGCGGCTTCGGCACGACTGTGCTGTGCAAAGACCGGCAAAGGCAGGCTGCCAATGAGTTTGAGGCGAGTCCCTGCACAACGGCAGGCACAAACGCCCAAGACCAAGCAGGGCTTGAAGGTGTCAATGACGCTCGAACAGGCATGCCCTGCGGAATACCACAGGGCGCAATGTGCGTTCAAA	k__Fungi	p__Ascomycota	c__Dothideomycetes	o__Pleosporales	NA	NA	NA
ASV317	ATGCTTAAGTTCAGCGGGTCTTCCTACCTGATCCGAGGTCAACCTTGGGTAAATAAGGCTTTTAACGGCCGGAACCCGCAGCACGCCCAGAGCGAGATGTAACTACTACGCTCGGAGTGACAGCGAGCCCGCCACTGCATTTCAGGGCCTGCGGCAGCCGCAGGTCCCCAACACAAGCCCGGGGCTTGATGGTTGAAATGACGCTCGAACAGGCATGCCCGCCAGAATACTGGCGGGCGCAATGTGCGTTCAAA	k__Fungi	p__Ascomycota	c__Sordariomycetes	o__Sordariales	f__Chaetomiaceae	NA	NA
ASV318	ATGCTTAAGTTCAGCGGGTCTTCCTACCTGATCCGAGGTCAACCTTGGGTAAATAAGGCTTTTAACGGCCGGAACCCGCAGCACGCCCATAGCGAGATTTAACTACTACGCTCGGAGTGACAGCGAGCCCGCCACTTCATTTCAGGGCCTGCGGCAGCCGCAGGTCCCCAACACAAGCCCGGGGCTTGATGGTTGAAATGACGCTCGAACAGGCATGCCCGCCAGAATACTGGCGGGCGCAATGTGCGTTCAAA	k__Fungi	p__Ascomycota	c__Sordariomycetes	o__Sordariales	f__Chaetomiaceae	NA	NA
ASV319	ATGCTTAAGTTCAGCGGGTCTTCCTACCTGATCCGAGGTCAACCTTGGGTAAATAAGGCTTTTAACGGCCGGAACCCGCAGCACGCCCATAGCGAGATTTAACTACTACGCTCGGAGTGACAGCGAGCCCGCCACTTCATTTCAGGGCCTGCGGCATCCGCAGGTCCCCAACACAAGCCCGGGGCTTGATGGTTGAAATGACGCTCGAACAGGCATGCCCGCCAGAATACTGGCGGGCGCAATGTGCGTTCAAA	k__Fungi	p__Ascomycota	c__Sordariomycetes	o__Sordariales	f__Chaetomiaceae	NA	NA
ASV320	ATGCTTAAGTTCAGCGGGTCTTCCTACCTGATCCGAGGTCAACCTTGGGTAAATAAGGCTTTTAACGGCCGGAACCCGCAGCACGCCCTGAGCGAGATGTATTACTACGCTCGGAGTGACTAGCGAGCCCGACACTGGTTTTCAGGGCCTGCGGCAGCCGCAGGTCCCCAACACAAGCCGGGGGCTTGATGGTTGAAATGACGCTCGAACAGGCATGCCCGCCAGAATACTGGCGGGCGCAATGTGCGTTCAAA	k__Fungi	p__Ascomycota	c__Sordariomycetes	o__Sordariales	f__Chaetomiaceae	g__Humicola	s__grisea
ASV321	ATGCTTAAGTTCAGCGGGTCTTCCTACCTGATCCGAGGTCAACCTTGGGTAAATAAGGCTTTTAACGGCCGGAACCCGCAGCACGCCCTGAGCGAGATGTATTACTACGCTCGGAGTGACTAGCGAGCCCGCCACTGGTTTTCAGGGCCTGCGGCAGCCGCAGGTCCCCAACACAAGCCGGGGGCTTGATGGTTGAAATGACGCTCGAACAGGCATGCCCGCCAGAATACTGGCGGGCGCAATGTGCGTTCAAA	k__Fungi	p__Ascomycota	c__Sordariomycetes	o__Sordariales	f__Chaetomiaceae	g__Humicola	s__grisea
ASV322	ATGCTTAAGTTCAGCGGGTCTTCCTACCTGATCCGAGGTCAACCTTGGGTAAATAAGGCTTTTAACGGCCGGAACCCGCAGCACGCCCTGAGCGAGATGTATTACTACGCTCGGAGTGACTAGCGAGCCCGCCACTGGTTTTCAGGGCCTGCGGCAGCCGCAGGTCCCCAACACAAGCCGGGGGCTTGATGGTTGAAATGACGCTCGAACAGGCATGCCCGCCAGTATTCTGGCGGGCGCAATGTGCGTTCAAA	k__Fungi	p__Ascomycota	c__Sordariomycetes	o__Sordariales	f__Chaetomiaceae	g__Humicola	s__grisea
ASV323	ATGCTTAAGTTCAGCGGGTCTTCCTACCTGATCCGAGGTCAACCTTGGGTAAATAAGGCTTTTAACGGCCGGAACCCGCAGCACGCCCTGAGCGAGATGTATTACTACGCTCGGAGTGACTAGCGAGCCCGCCACTGGTTTTCAGGGCCTGCGGCAGCCGCAGGTCCCCAACACAAGCCGTGGGCTTGATGGTTGAAATGACGCTCGAACAGGCATGCCCGCCAGAATACTGGCGGGCGCAATGTGCGTTCAAA	k__Fungi	p__Ascomycota	c__Sordariomycetes	o__Sordariales	f__Chaetomiaceae	g__Humicola	s__grisea
ASV324	ATGCTTAAGTTCAGCGGGTCTTCCTACCTGATCCGAGGTCAACCTTGGGTAAATAAGGCTTTTAACGGCCGGAACCTGCAGCACGCCCTGAGCGAGATGTATTACTACGCTCGGAGTGACTAGCGAGCCCGCCACTGGTTTTCAGGGCCTGCGGCAGCCGCAGGTCCCCAACACAAGCCGGGGGCTTGATGGTTGAAATGACGCTCGAACAGGCATGCCCGCCAGAATACTGGCGGGCGCAATGTGCGTTCAAA	k__Fungi	p__Ascomycota	c__Sordariomycetes	o__Sordariales	f__Chaetomiaceae	g__Humicola	s__grisea
ASV325	ATGCTTAAGTTCAGCGGGTCTTCCTACCTGATCCGAGGTCAACCTTGGGTAAATAAGGCTTTTAACGGTCGGAACCCGCAGCACGCCCTGAGCGAGATGTATTACTACGCTCGGAGTGACTAGCGAGCCCGCCACTGGTTTTCAGGGCCTGCGGCAGCCGCAGGTCCCCAACACAAGCCGGGGGCTTGATGGTTGAAATGACGCTCGAACAGGCATGCCCGCCAGAATACTGGCGGGCGCAATGTGCGTTCAAA	k__Fungi	p__Ascomycota	c__Sordariomycetes	o__Sordariales	f__Chaetomiaceae	g__Humicola	s__grisea
ASV326	ATGCTTAAGTTCAGCGGGTCTTCCTACCTGATCCGAGGTCAACCTTGGGTAAATAAGTCTTTTAACGGCCGGAACCCGCAGCACGCCCTGAGCGAGATGTATTACTACGCTCGGAGTGACTAGCGATCCCGCCACTGGTTTTCAGGGCCTGCGGCAGCCGCAGGTCCCCAACACAAGCCGGGGGCTTGATGGTTGAAATGACGCTCGAACAGGCATGCCCGCCAGAATACTGGCGGGCGCAATGTGCGTTCAAA	k__Fungi	p__Ascomycota	c__Sordariomycetes	o__Sordariales	f__Chaetomiaceae	g__Humicola	s__grisea
ASV327	ATTGATATGCTTAAGTTCAGCGGGTAGTCCTACCTGATCCGAGGTCGATTCAATAGATTGGTTGTTGTCCGGCAGACGCACGACCAGCTCCGGGGCGACAGCAGTCACTACGCCAGGGAGCCGGCTACGTCGCCGCTAACTTTCGGAGCCGCCCCACAGGGACGGCCTCCAACACCAAGCAGGGCTTGAGGGTATAAATGACGCTCGAACAGGCATGCCTCTCGGAATACCAAAAGGCGCAATGTGCGTTCAAAGATTCG	k__Fungi	p__Ascomycota	c__Lecanoromycetes	o__Ostropales	f__Stictidaceae	g__Cryptodiscus	s__gloeocapsa
ASV328	ATTGATATGCTTAAGTTCAGCGGGTAGTCCTACCTGATCTGAGGTCGAATAGTGGAATGAAAAAAGCTGCCAAGGCTGTCGCTCCGATAAGAAGTTCATCGTACCAAAGGACAAGCCCCACGCCGCCTCTCTGCTAATTTCAGGTGAGTCTTAACAAAAGACAAACCCACATCCTAGCTACGCTAGATAGAGATTCCCAACACTCAGACAGGCATGCTCGGGGGAATAGCCCCCGAGCGCAAGATGCGTTCAAAGATTCG	k__Fungi	p__Basidiomycota	c__Moniliellomycetes	o__Moniliellales	f__Moniliellaceae	g__Moniliella	s__pollinis
ASV329	ATTGATATGCTTAAGTTCAGCGGGTAGTCCTACCTGATCTGAGGTCGAATAGTGGAATGGAAAAAGCTGCCAAGGCTGTCGCTCCGATAAGAAGTTCATCGTACCAAAGGACAAGCCCCACGCCGCCTCTCTGCTAATTTCAGGTGAGTCGTAACAAAAGACAAACCCACATCCTAGCTACGCTAGATAGAGATTCCCAACACTCAGACAGGCATGCTCGGGGGAATAGCCCCCGAGCGCAAGATGCGTTCAAAGATTCG	k__Fungi	p__Basidiomycota	c__Moniliellomycetes	o__Moniliellales	f__Moniliellaceae	g__Moniliella	s__pollinis
ASV330	ATTGATATGCTTAAGTTCAGCGGGTAGTCCTACCTGATCTGAGGTCGAATAGTGGAATGTAAAAAAGCTGCCTAGGCTGTCGCTCTGATAAGAAGTTCATCGTACCAAAGGACAAGCCCCACGCCGCCTCTCTGCTATTTCAGGTGAGTCTTAACAAAAGACAAACCCACATCCTAGCTACGCTAGATAGAGATTCCCAACACTCAGACAGGCATGCTCGGGGGAATAGCCCCCGAGCGCAAGATGCGTTCAAAGATTCG	k__Fungi	p__Basidiomycota	c__Moniliellomycetes	o__Moniliellales	f__Moniliellaceae	g__Moniliella	s__pollinis
ASV331	ATTGATATGCTTAAGTTCAGCGGGTAGTCTTGCCTGATTTGAGACGATTGATAAAGTGTGTGGCTGGTCGATGCGAGCAGTGACAAGACCATGTGCGCTAACGCATACGTCTCTAGCACACTGCAAGCCTTACCCAGCCTGTCTTGCTCCTTTTCAGCACGCCGAGCGTACCACATCGCGCCAAAGCGCATAGTTTGAAGCCGTACTCAAACAGACATACTATCCATCTCTGGATAGTGCAAGTTGCGTTCAAAGATTCG	k__Fungi	NA	NA	NA	NA	NA	NA
ASV332	ATTGATATGCTTAAGTTCAGCGGGTATCCCTACCCGATCCGAGGTCAACCTGTGAAGTGGAGGCTTAACGGCGCGCGCCGGTCGTCCTGCAAAGCGAATTGATTCACAACGCTGAGATTCCAACCGTCCAGCCGATCGAATGGAGGCGCGGGGGGGAGACCCCGTCGCCCAATACCAAGCCAGGCTTGAGTGGTGTAATGACGCTCGAACGGGCATGCCCTCCGGAATACCAAAGGGCGCAATGTGCGTTCAAAGATTCG	k__Fungi	p__Ascomycota	c__Dothideomycetes	o__Capnodiales	f__Teratosphaeriaceae	g__Devriesia	s__compacta
ASV333	ATTGATATGCTTAAGTTCAGCGGGTATCCCTACCTAATCCGAGGTCAATCATTAAAAAATGGGGGGGTTCTGGCGAGTGGCCACCAGGTGTCTATAGCGATGAATTTACTACGCTTAGAGCCTGACAGCACTGCCACTGATTTTAGAGACTGCCTTGACAGCAGGTCTCAACACCAAGCTAGGCTTGAGGGGTGATAATGACGCTCGAATAGGCATGCCCCTCGGAATACCAAGGGGCGCAATGTGCGTTCAAAGATTCG	k__Fungi	p__Ascomycota	c__Leotiomycetes	o__Helotiales	f__Helotiaceae	g__Tetracladium	s__marchalianum
ASV334	ATTGATATGCTTAAGTTCAGCGGGTATCCCTACCTGATCCGAGGTCAAAAGTGAGAAAGGCTTATGGACGCCAACATATACTGACTGAAAGCGCAAATTGTGCTGCGCTCCAAGGCCAATACGCCGGCTGCCAATTACTTTAAGGCGAGTCCAATACAGGACAAACACCCAACACCAAGCAAAGCTTGAGGGTACAAATGACGCTCGAACAGGCATGCCCCATGGAATACCAAGGGGCGCAATGTGCGTTCAAAGATTCG	k__Fungi	p__Ascomycota	c__Dothideomycetes	o__Pleosporales	NA	NA	NA
ASV335	ATTGATATGCTTAAGTTCAGCGGGTATCCCTACCTGATCCGAGGTCAAACGTGATGTTATGCTTCCTGGATGCCAATATAACCAGCTCGAATTGCAAATGTGCTGCGCTTCAAACTAATATACTAGCTGCCAATGTATTTAGGGCAAGTCTTTAGAAAAGACAAACACCCAACACCAAGCAGAGCTTGAGTTTACAAATGACGCTCGAACAGGCATGCCCCATGGAATACCAAGGGGCGCAATGTGCGTTCAAAGATTCG	k__Fungi	p__Ascomycota	c__Dothideomycetes	o__Dothideales	f__Dothioraceae	NA	NA
ASV336	ATTGATATGCTTAAGTTCAGCGGGTATCCCTACCTGATCCGAGGTCAAACTTAGAAGTTGGGGGTTGCTGGCAAGCACGCACCGAGGACCCTGTAGCGAGGAGTATTACTACGCTTAGAGCACGATGGCACCGCCACTGATTTTAAGACCGATCAGAACTGATGCGGTCCAATACCAAGCAGAGCTTGAGTGTTGTACTGACGCTCGAACAGGCATGCCCCGCGGAATACCACGGGGCGCAATGTGCGTTCAAAGATTCG	k__Fungi	p__Ascomycota	c__Leotiomycetes	o__Helotiales	f__Helotiales_fam_Incertae_sedis	g__Chalara	s__holubovae
ASV337	ATTGATATGCTTAAGTTCAGCGGGTATCCCTACCTGATCCGAGGTCAACCATAGAAAAATTTGGGTTTTGGCAGAAGCACACCGAGAACCTGTAACGAGAGATATTACTACGTTCAGGACCAAGCGGCGCCGCCACTGATTTTAGAGCCTGCCATTACTGACATAGACTCAATACCAAGCTAAGCTTGAGGGTTGAAATGACGCTCGAACAGGCATGCCCCCCGGAATACCAAGGGGCGCAATGTGCGTTCAAAGATTCG	k__Fungi	p__Ascomycota	c__Leotiomycetes	o__Helotiales	f__Sclerotiniaceae	g__Botrytis	s__caroliniana
ASV338	ATTGATATGCTTAAGTTCAGCGGGTATCCCTACCTGATCCGAGGTCAACCATAGAAAAATTTGGGTTTTGGCAGAAGCACACCGAGAACCTGTAACGAGAGATATTACTACGTTCAGGACCCAGCGGCGCCGCCACTGATTTTAGAGCCTGCCATTACTGACATAGACTCAATACCAAGCTAAGCTTGAGGGTTGAAATGAAGCTCGAACAGGCATGCCCCCCGGAATACCAAGGGGCGCAATGTGCGTTCAAAGATTCG	k__Fungi	p__Ascomycota	c__Leotiomycetes	o__Helotiales	f__Sclerotiniaceae	g__Botrytis	s__caroliniana
ASV339	ATTGATATGCTTAAGTTCAGCGGGTATCCCTACCTGATCCGAGGTCAACCATAGAAAAATTTGGGTTTTGGCAGAAGCACACCGAGAACCTGTAACGAGAGATATTACTACGTTCAGGACCCAGCGGCGCCGCCACTGATTTTAGAGCCTGCCATTACTGACATAGACTCAATACCAAGCTAAGCTTGAGGGTTGAAATGACGCTCGAACAGGCATGCCCCCCGGAATACCAAGGGGCGCAATGTGCGTTCAAAGATTCG	k__Fungi	p__Ascomycota	c__Leotiomycetes	o__Helotiales	f__Sclerotiniaceae	g__Botrytis	s__caroliniana
ASV340	ATTGATATGCTTAAGTTCAGCGGGTATCCCTACCTGATCCGAGGTCAACCATAGAAAGTTTGGGGTTGCCGGCAAGCTCCCACCGGAACTCCGAAGCGAGAAGAATTACTACGCTTGAAGTCCAATGGACGCCGCCACTGAATTTGAGGAAAGCCCCGAGGGGCTGACCCAATACCAAGCAGAGCTTGAGGGTTGTAATGACGCTCGAACAGGCATGCCCCCCGGAATACCAGAGGGCGCAATGTGCGTTCAAAGATTCG	k__Fungi	p__Ascomycota	c__Leotiomycetes	o__Thelebolales	f__Pseudeurotiaceae	NA	NA
ASV341	ATTGATATGCTTAAGTTCAGCGGGTATCCCTACCTGATCCGAGGTCAACCATAGAAAGTTTGGGGTTGCTGGCAAGCTCCCACCGGAACTCCAAAGCGAGAAGAATTACTACGCTTGAAGCCCAATGGACGCCGCCACTGAATTTGAGGAAAGCCCCGAGGGGCTGACCCAATACCAAGCAGAGCTTGAGGGTTGTAATGACGCTCGAACAGGCATGCCCCCCGGAATACCAGAGGGCGCAATGTGCGTTCAAAGATTCG	k__Fungi	p__Ascomycota	c__Leotiomycetes	o__Thelebolales	f__Pseudeurotiaceae	NA	NA
ASV342	ATTGATATGCTTAAGTTCAGCGGGTATCCCTACCTGATCCGAGGTCAACCATAGAAAGTTTGGGGTTGCTGGCAAGCTCCCACCGGAACTCCGAAGCGAGAAGAATTACTACGCTTGAAGCCCAATGGGCGCCGCCACTGAATTTGAGGAAAGCCCCTAGGGGCTGACCCAATACCAAGCAGAGCTTGAGGGTTGTAATGACGCTCGAACAGGCATGCCCCCCGGAATACCAGAGGGCGCAATGTGCGTTCAAAGATTCG	k__Fungi	p__Ascomycota	c__Leotiomycetes	o__Thelebolales	f__Pseudeurotiaceae	NA	NA
ASV343	ATTGATATGCTTAAGTTCAGCGGGTATCCCTACCTGATCCGAGGTCAACCATAGAAAGTTTGGGGTTGCTGGCAAGCTCCCACCGGAACTCCGAAGCGAGAAGAATTACTACGCTTGAAGTCCAATGGACGCCGCCACTGAATTTGAGGAAAGCCCCGAGGGGCTGACCCAATACCAAGCAGAGCTTGAGGGTTGTAATGACGCTCGAACAGGCATGCCCCCCGGAATACCAGAGGGCGCAATGTGCGTTCAAAGATTCG	k__Fungi	p__Ascomycota	c__Leotiomycetes	o__Thelebolales	f__Pseudeurotiaceae	NA	NA
ASV344	ATTGATATGCTTAAGTTCAGCGGGTATCCCTACCTGATCCGAGGTCAACCATAGAAAGTTTGGGGTTGCTGGCAAGCTCCCACCGGAACTCCGAAGCGAGAAGAATTACTACGCTTGAAGTCCAATGGACGCCGCCACTGAATTTTAGGAAAGCCCCGAGGGGCTGACCCAATACCAAGCAGAGCTTGAGGGTTGTAATGACGCTCGAACAGGCATGCCCCCCGGAATACCAGAGGGCGCAATGTGCGTTCAAAGATTCG	k__Fungi	p__Ascomycota	c__Leotiomycetes	o__Thelebolales	f__Pseudeurotiaceae	NA	NA
ASV345	ATTGATATGCTTAAGTTCAGCGGGTATCCCTACCTGATCCGAGGTCAACCTGAAAAATATGGGGGTTCTGGCAGGGAACCCGCAGGACTCTATAGCGAGAAGTTTTACTACGCTCAGAGCCTACGGGCACCGCCACTGATTTTAGAGACCGCCGGTGACGGCGTGTCCCAATACCAAGCCAGGCTCGAGTGGTTATAATGACGCTCGAACAGGCATGCCCTGCGGAATACCACAGGGCGCAATGTGCGTTCAAAGATTCG	k__Fungi	p__Ascomycota	c__Leotiomycetes	o__Helotiales	f__Dermateaceae	g__Pyrenopeziza	NA
ASV346	ATTGATATGCTTAAGTTCAGCGGGTATCCCTACCTGATCCGAGGTCAACCTGAATAAAAGATTTAACGGCCGCCGCCACCCGATCTCACCGCGAATAGTTGCCACAACGCTTAGAGACGGGTCGCTCAGCCGGAAAGACTTTAAGGCGCGCGAGAAACCCCGCGACGCCCAATACCAAGCCAGGCTTGAGTGGTGAAATGACGCTCGAACAGGCATGCCCCTCGGAATACCAAGGGGCGCAATGTGCGTTCAAAGATTCG	k__Fungi	p__Ascomycota	c__Dothideomycetes	o__Capnodiales	f__Mycosphaerellaceae	g__Zasmidium	s__eucalyptigenum
ASV347	ATTGATATGCTTAAGTTCAGCGGGTATCCCTACCTGATCCGAGGTCAACCTGTAATAAAGATTTAACGGCCGCGACAGACCTGTCATCCCTAGCGAATATGTATCACAACGCTCGGAGACAGACTGCTCAGCCGGAGACTTTAAGGCGCGCGACCGGAGTCGCGACGCCCAATACCAAGCGAGGCTTGAGTGGTGAAATGACGCTCGAACAGGCATGCCCCGCGGAATACCACGGGGCGCAATGTGCGTTCAAAGATTCG	k__Fungi	p__Ascomycota	c__Dothideomycetes	o__Capnodiales	f__Mycosphaerellaceae	g__Mycosphaerella	s__nawae
ASV348	ATTGATATGCTTAAGTTCAGCGGGTATCCCTACCTGATCCGAGGTCAACCTGTGATGGGGTTGTTTAACGGCACGGCCGTCCCGTCTCGCCAGCGGCTTTTAATTCACAACGCTGAGATTCGGTCCGTCCCGCCGGAAGTCGTTGGGGCGTGGGATTGCTCCCATCGCCCAATACCACGCCAGGCGTGATTGGTGTAATGACGCTCGAACAGGCATGCCCTTCGGAATGCCAAAGGGCGCAATGTGCGTTCAAAGATTCG	k__Fungi	p__Ascomycota	c__Dothideomycetes	o__Capnodiales	NA	NA	NA
ASV349	ATTGATATGCTTAAGTTCAGCGGGTATCCCTACCTGATCCGAGGTCAACCTGTTAAAAGATTTAACGGCCGCGGCAGACCTGTACTCCCTAGCGACATGTGTCACAACGCTCGGAGACAGACTGCTCAGCCGGAGACTTTAAGGCGCGCGATCAATCGACCGCGGCGCCCAATACCAAGCCAGGCTTGAGTGGTGAAATGACGCTCGAACAGGCATGCCCCGCGGAATACCACGGGGCGCAATGTGCGTTCAAAGATTCG	k__Fungi	p__Ascomycota	c__Dothideomycetes	o__Capnodiales	f__Mycosphaerellaceae	g__Phaeophleospora	NA
ASV350	ATTGATATGCTTAAGTTCAGCGGGTATCCCTACCTGATCCGAGGTCAACCTTAAAAAAATTGGGGGTTACTGGCAAGCATCCGCCGGGTCTCCAGAGCGAGAGATTTACTACGCTTGGAGCCAGACGGCACCGCCACTGATTTTAGGGCACCCCGCTGCCGGGGACGCCCAATACCAAGCAGAGCTTGAGGGTTGTAATGACGCTCGAACAGGCATGCCCCCCGGAATACCAAGGGGCGCAATGTGCGTTCAAAGATTCG	k__Fungi	p__Ascomycota	c__Leotiomycetes	o__Helotiales	f__Dermateaceae	g__Neofabraea	NA
ASV351	ATTGATATGCTTAAGTTCAGCGGGTATCCCTACCTGATCCGAGGTCAACCTTGAGAAAGATTTAACGGCCGCCGCCACCCGATCCCACCGCGAATAGTTGCCACAACGCTTAGAGACGGGTCGCTCAGCCGGAAAGACTTTAAGGCGCGCGGGCGAGGCCCGCGGCACCCAATACCAAGCCAGGCTTGAGTGGTGAAATGACGCTCGAACAGGCATGCCCCCCGGAATACCAAGGGGCGCAATGTGCGTTCAAAGATTCG	k__Fungi	p__Ascomycota	c__Dothideomycetes	o__Capnodiales	f__Mycosphaerellaceae	g__Zasmidium	s__rothmanniae
ASV352	ATTGATATGCTTAAGTTCAGCGGGTATCCCTACCTGATCCGAGGTCAACCTTGAGTAAAAGGGTTTAACGGCGTCGAGCCGTCGTTCCCGGCAGCGGATATGTTACCACAACGCTGGAGGACAGACGACTCAGCCGAAGACATTAGGGCGCGCGGCGGACCGCGGCGCCCAATACCAAGCCAGGCTTGAGTGGTGTAATGACGCTCGAACAGGCATGCCCCCCGGAATACCGAGGGGCGCAATGTGCGTTCAAAGATTCG	k__Fungi	p__Ascomycota	c__Dothideomycetes	o__Capnodiales	f__Teratosphaeriaceae	g__Penidiella	s__aggregata
ASV353	ATTGATATGCTTAAGTTCAGCGGGTATCCCTACCTGATCCGAGGTCAACCTTTGATGGGGTGTTTAACGGCCAACGCCCTCCGCGGCTCCCTAGCGAGACAGATGCCACAACGCTCGGAGACGGACGGTCCAGCCGGAAACTTTAAGGCGCGCATCGAAACGCGACGCCCAATACCGAGTCAGACTCGAGTGGTGAAATGACGCTCGAACAGGCATGCCCCGCGGAATACCACGGGGCGCAATGTGCGTTCAAAGATTCG	k__Fungi	p__Ascomycota	c__Dothideomycetes	o__Capnodiales	f__Mycosphaerellaceae	g__Paramycosphaerella	NA
ASV354	ATTGATATGCTTCACCTTGACCAACTTTAACTCTAATGCCGCAAAAAGTAAGACGATGCCATAAATACTGGCAGGGATAGGCAGTGGCAAAAGATAATGAAGCAATTCTCCCACAAAAGAGAATGCTATGATAATTAAAAACTGAATCAAAAATTTCATCCTAAATACTATTTACTTTGAACTTGACCATTAGTAGTTCTTTTAAAGAACTCCCAACAATCAACTCCTCGCTTCTACAATACCGCTTCCACATAAGATT	k__Fungi	NA	NA	NA	NA	NA	NA
ASV355	CAAGGAGCTGCACAGCGGCAAGGAAAAGCTTTACCGTGCCCTTATCATTTCCAATCTGGTGGCCATCCACGAAAAGACCGGCATCGGTACCTTGTCCGCCTACTGCGGCGCAGTCAGCGCCGGTGCGGGCGCAGGCGCTGGCATCGTATATCTGTGCGGCGACGGCTATCAGGCCGCCATCCACACGGTGGTCAATGCGCTGGCCATCGTGTCCGGCATCGTGTGCGACGGCGCAAAGGCCTCCTGCGCGG	k__Fungi	NA	NA	NA	NA	NA	NA
ASV356	CACGTTCAAACCACCGTTGTCGGCGATGTTTTCGCCTAAGGTCAGTTTGCCGTTAGCCATCATACCCGGGAGCACTTCAATCTTGTTGAAGAAATCTTCCATCACTTTCGTGCGCTTTTCAAAATTCTTCTTATCAGCTTCCGTCCACCAGTTGCGCAGATTTCCGGTCTTGTCGAATTGTGCACCTTGATCGTCGAAGCCGTGCGTCATTTCGTGACCGATAACCACGCCGATGGCGCCGTAGTTGGTCGCATCGTCAGCCTCAATGTTGAAGAACGGCGGCTGCAGGATCGCTGCCGGGAAGCAGATCTCGTTGGTCGTCGGGTTGTAGTAAGCATTGATCGTCTGCGGCGTCATCAACCATTCGGTCTTGTCCGTTGGTTTGTTGGCCTTGCGGCG…	k__Fungi	NA	NA	NA	NA	NA	NA
ASV357	CAGACAGCAGCACTGTCACGAACCGTGCGCATAGCCTGATAGGCATCACTCAAAGGAATGTTACGGTCGCCCTTAGGCATACGATACTTCAACACAAAGAAAGCAATACCCTGCCTGTTGAAATATTCAGCCCACTGATGACCCTCATGATCCATTGCCAGATGGGAATAGCCACCACCAGGACAATCGACCACAGCACGACCTGTAGGATTCTGAGGTAAATAACAAGTCAGCTCGCTCTGACCGTCAGCACTGTTTTTCAGTACGAATTTGCGGGCTGTAGATTGTGCCAATGCAGACAAAGCGCATAACATCAGCACAGAAGAAATAACCATCTTTTTCATTGTCTTATCTTATTAGTTTCTTAAATCTCCGG	k__Fungi	NA	NA	NA	NA	NA	NA
ASV358	CAGACAGCAGCACTGTCACGAACCGTGCGCATAGCCTGATAGGCATCACTCAAAGGAATGTTACGGTCGCCCTTAGGCATACGATACTTCAACACAAAGAAAGCAATACCCTGCCTGTTGAAATATTCTGCCCACTGATGACCCTCATGATCCATTGCCAGATGGGAATAGCCACCACCAGGACAATCAACCACAGCACGACCTGTAGGGTTCTGAGGTAAATAACAAGTCAGCTCGCTCTGACCGTCAGCACTGTTTTTCAGTACGAATTTGCGGGCTGTAGATTGTGCCAATGCAGACAAAGCGCATAGCATCAGCACAGAAGAAATAACCATCTTTTTCATTGTCTTATCTTATTAGTTTCTTAAATCTCCGG	k__Fungi	NA	NA	NA	NA	NA	NA
ASV359	CAGACAGCGGCACTGTCACGAACCGTGCGCATAGCCTGATAGGCATCACTCAAAGGAATGTTACGGTCGCCCTTAGGCATACGATACTTCAACACAAAGAAAGCAATACCCTGCCTGTTGAAATATTCTGCCCACTGATGACCCTCATGATCCATTGCCAGATGGGAATAGCCACCACCAGGACAATCAACCACGGCACGACCTGAAGGGTTCTGAGGTAAATAACAAGTCAGCTCGCTCTGACCGTCAGCACTGTTTTTCAGTACGAATTTGCGGGCTGTAGATTGCGCCAATGCAGACAAGGAGCATAACATCAGCACAGAAAAAATAAACATCTTTTTCATTGTCTTATCTTATTAGTTTCTTAAATCTCCGG	k__Fungi	NA	NA	NA	NA	NA	NA
ASV360	CAGTACTTGGGACCTTAACCTTTTAAGAAGTTTACAATGTATTACGGGTTAAACACATAACCTATTTAGGCATATTAATTTAATTTTCAGCTTAGTAGCCTTTTTTTCTTGAACATCGGAATTATATTTTATAATCGAAATATAAAAACTTATTTAAAGAAAAAGAAAGCCATGCTGAATATTAAGGGTAGACATTGTATGGCATTCATCTGTAGACTCTGTAGACATTTCAAAGGAAATATGTAAGCTAGAAATTCTAAAGATGGAATGGGGGTCTGTCACAGCTATTTAATTGTTTAGACAAGTTTGTGTGAATTACTACCACCATATCTGGTTAAA	k__Fungi	NA	NA	NA	NA	NA	NA
ASV361	CCAAAGCAGACAACTAATATCCAATGCGTCTACAACACTGTTTACAACACGAACGGGATGATTGGGAGCGATCTTTTCCGATAAACTGACAGGAAAAAGTACATTTTGGTTGGAAGTTAACTCTTTAAATACTATCTTAGCCATTGCTATAATGTTTATTTGTTGCAACGGTAAGATACTGATTTTTACCGAAATAAACAATAGCAAAAGGGGCTATCCGACTTTTTGGACAGCCCCTTTGATTGTTGCTTTGAGGAGCTTCTTTTTAATTCCTTACATGTTGACTTTATGACGTACAGGTGTCAGGATGAAACTGAATTCATAATCCTGATAAGGTACGCGGTACTTTTCAAGCGGAAGTGTTCCCCAACTGTTGACACATCCTAATCCCATCTGCAC…	k__Fungi	NA	NA	NA	NA	NA	NA
ASV362	CCAATAGAGGGGGCGTGCATGTGATATGTACGCTCCCTTACTTGTTTTTCTGAAATTCAAATTCTAAATACGGAGCTACTAATGTTGCTTTTAGTTAAAAACAATTAATATCAAATAAATAATTAACTATTTTGTGTTAATCAATTAAGATTTTTCTTATCTTTGCGCCCATGAAGAAGAAAACGATTTGGACCATAGCCATTATCATGGGCTTTTCGTTCCTCGCGCTGCTATTCCTGCAGCTCAGTTACATCCAGGAGATGGTTAACATGAAGAAGGAACAGTTTGACGAGTCCGTCAACAGAGCCCTATATCAGGCTTCAAGAAACTTGGAGCTGAATGAGACCCTGCGCTATCTTGAAAAAGACGTCAATGAGGCGGAGCGCAAGGCCAACAG	k__Fungi	NA	NA	NA	NA	NA	NA
ASV363	CCAATAGAGGGGGCGTGCATGTGATATGTACGCTCCCTTACTTGTTTTTCTGAAATTCAAATTCTAAATACGGAGCTACTAATGTTGCTTTTAGTTAAAAACAATTAATGTCAAATAAATAATTAACTATTTTGTGTTAATCAATTAAGATTTTTCTTATCTTTGCGCCCATGAAGAAGAAAACGATTTGGACCATAGCCATTATCATGGGCTTTTCGTTCCTCGCGCTGCTATTCCTGCAGCTCAGTTACATCCAGGAGATGGTTAACATGAAGAAGGAACAGTTTGACGAGTCCGTCAACAGAGCCCTATATCAGGCTTCAAGAAACTTGGAGCTGAATGAGACCCTGCGCTATCTTGAAAAAGACGTCAATGAGGCGGAGCGCAAGGCCAACAG	k__Fungi	NA	NA	NA	NA	NA	NA
ASV364	CCACTTCTTTATCTTACTGTCCCTTTCAACCTCACCTGTAAGCTATTTTTTCCAGCCCTGGATGAAACTTCAGGCAAGTTGTATAGCTTTTCCACTCATTCTCAGACAGTGGACAGAGAGCCTCTTTGTTTTGGCATGAAGAGTCCTGTTCAGTCTCTTAAGCAAATAATTCCAGCCCAGCCTGGTTTGAGAACCCAAACTCCCAAACTTGTATGCGAGGTAAAGCTTTCCCCTGCCCAGCCCTGAGGGCTGTGGGAAGTAGGTGCTGGTGGAGGTTGTCTTTCTCACTGTTTTCTAGCTCCTCTCCCCTCCTATTCTTAACTTCTGACCCTTCCAAGGTTGGATCCGGGGCAGCAAATTAGGGGCAAGACTGTAGTCGTCTGAGGCTGGCTAATGTCT…	k__Fungi	NA	NA	NA	NA	NA	NA
ASV365	CCCGCTTATTGATATGCTTAAGTTCAGCGGGTATCCCTACCTGATCCGAGGTCAAACTTTGTGGTTGAGTTCCTGGCGGGCAGGCCCCGGGCTCCGAAGCGATGTTTTGCTACGCTGAGAGCCGGTACCTACCGCCGACGGGTTACGGGCGGGCCCAGCAGGCCGCGCCCAACACCAAGCAGAGCTTGAGGGGTTAAATGACGCTCGAACAGGCATGCCCCCCGGAATACCAGAGGGCGCAATGTGCGTTCAAAGATTCGATGACT	k__Fungi	p__Ascomycota	NA	NA	NA	NA	NA
ASV366	CCCGCTTATTGATATGCTTAAGTTCAGCGGGTATCCCTACCTGATCCGAGGTCAAACTTTTGAATGTGGGTACCTGACAGGCCGCCTCCGGGCTCCAGCATATTTTGCTACGCTTTCAGCCGGTGACAACCGCCAACGAGTTACGGGCGGGCCCTGGTGGGCCAGCACCCAACACCAAGCAGAGCTTGAGAGGTTAAATGACGCTCGAACAGGCATGCCCCTCGGAATACCAAGGGGCGCAATGTGCGTTCAAAGATTCGATGACT	k__Fungi	p__Ascomycota	c__Dothideomycetes	o__Capnodiales	f__Mycosphaerellaceae	g__Geastrumia	s__polystigmatis
ASV367	CCCGCTTATTGATATGCTTAAGTTCAGCGGGTATCCCTACCTGATCCGAGGTCAAACTTTTGATTGTGGGTACCTGACAGGCCGCCCCCAGACTCCAGCATATTTTGCTACGCTTTCAGCCGGTGACAACCGCCAACGAGTTACGGGCGGGCCCTGGTGGGCCAGCACCCAACACCAAGCAGAGCTTGAGAGGTTAAATGACGCTCGAACAGGCATGCCCCTCGGAATACCAAGGGGCGCAATGTGCGTTCAAAGATTCGATGACT	k__Fungi	p__Ascomycota	c__Dothideomycetes	o__Capnodiales	f__Mycosphaerellaceae	g__Geastrumia	s__polystigmatis
ASV368	CCCGCTTATTGATATGCTTAAGTTCAGCGGGTATCCCTACCTGATCCGAGGTCAAACTTTTGATTGTGGGTACCTGACAGGCCGCCTCCGGGCTCCAGCATATTTTGCTACGCTTTCAGCCGGTGACAACCGCCAACGAGTTACGGGCGGGCCCTGGTGGGCCAGCACCCAACACCAAGCAGAGCTTGAGAGGTTAAATGACGCTCGAACAGGCATGCCCCTCGGAATACCAAGGGGCGCAATGTGCGTTCAAAGATTCGATGACT	k__Fungi	p__Ascomycota	c__Dothideomycetes	o__Capnodiales	f__Mycosphaerellaceae	g__Geastrumia	s__polystigmatis
ASV369	CCCGCTTATTGATATGCTTAAGTTCAGCGGGTATCCCTACCTGATCCGAGGTCAACCTTTGAATAAGTTTAACGGCCGCGGCTGTTCGAACTCGGAGCGATCGTGTGTCACAACGCTGGGAGACGGACAGCTCAGCCGGAGACTTTGAGGCGCGCGGAGCCACGACGCCCAATACCAAGCCAGGCTTGAGTGGTGAAATGACGCTCGAACAGGCATGCCCCGCGGAATACCACGGGGCGCAATGTGCGTTCAAAGATTCGATGACT	k__Fungi	p__Ascomycota	c__Dothideomycetes	o__Capnodiales	f__Mycosphaerellaceae	g__Zasmidium	s__dalbergiae
ASV370	CCCGCTTATTGATATGCTTAAGTTCAGCGGGTATTCCTACCTGATTTGAGGTCGAGCTTAGATTAAAAAAAAAAGTTCGGCGGGCCAAGCGCGAGTGTTGTGTACTTCGCTCAGTCCCGCTGCCGTTCCGTTTCGGGGGAGCCACACACAGGCCGCACGGGCCGTGGCAACCCCAACTCTGCTTGCGCAAGAAGGAAACGACGCTCAAACAGGCATGCCCCCCGGAATGCCGGAGGGCGCAATGTGCGTTCAAAGATTCGATGACT	k__Fungi	p__Ascomycota	c__Saccharomycetes	o__Saccharomycetales	f__Pichiaceae	g__Pichia	s__norvegensis
ASV371	CCCGCTTATTGATATGCTTAAGTTCAGCGGGTATTCCTACCTGATTTGAGGTCGAGCTTAGATTAAAAAAAAAAGTTCGGCGGGCCAAGCGCGAGTGTTGTGTACTTCGCTCAGTCCCGCTGCCGTTCCGTTTCGGGGGAGCCACACACAGGCCGCACGGGCCGTGGCAACCCCAACTCTGCTTGCGCAAGAAGGAAACGACGCTCAAACAGGCATGCCCCCTGGAATACCAAGGGGCGCAATGTGCGTTCAAAGATTCGATGACT	k__Fungi	p__Ascomycota	c__Saccharomycetes	o__Saccharomycetales	f__Pichiaceae	g__Pichia	s__norvegensis
ASV372	CCGCTATTGATATGCTTAAGTTCAGCGGGTAGTCCTACCTGATTTGAGGTCAAAGTTATGAAATAAATTGTGGTGGCCACTAGCAAAATAAGCGTTTTTGGATAAACCTAAGTCGCTTAAAATAAGTTTCCACGTTAAATTCTTTCAAACAAACCTAGCGTATTGCTCAACACCAAACCCGGGGGTTTGAGGGAGAAATGACGCTCAAACAGGCATGCCCTTTGGAATACCAAAGGGCGCAATGTGCGTTCAAAGATTCGATGA	k__Fungi	p__Ascomycota	c__Saccharomycetes	o__Saccharomycetales	f__Saccharomycetales_fam_Incertae_sedis	g__Candida	s__tropicalis
ASV373	CCGCTTATTGATATGCATTTGCAGGCACTGCGAAGCATGGGGGCAGAGATTGTCCAAAATGGCGGAAGATTGCTCTGTCGAGCAGCAAAAGGACTGCATGGCGAGAAGATTCCGTTTAAGTATCCGTCTGTGGGTGCAACGGAAAATATCATGCTGGCAGCAGTGCTCGCAAAGGGTACGACTGTCATCTATAATGCAGCCAGAGAGCCGGAAATTTGTGACTTGGCATCTTTTTTGCGGCAGTGCGGAGCAAAGATTCGATGA	k__Fungi	NA	NA	NA	NA	NA	NA
ASV374	CCGCTTATTGATATGCATTTGCAGGCACTGCGAAGCATGGGGGCAGAGATTGTCCAAAATGGCGGAAGATTGCTCTGTCGAGCAGCAAAAGGACTGCATGGCGAGAAGATTCCGTTTAAGTATCCGTCTGTGGGTGCAACGGAAAATATCATGCTGGCAGCAGTGCTCGCAAAGGGTACGACTGTCATCTATAATGCAGCCAGAGAGCCGGAAATTTGTGACTTGGCATCTTTTTTGCGGCAGTGCGGAGCAAAGATTCGATGATT	k__Fungi	NA	NA	NA	NA	NA	NA
ASV375	CCGCTTATTGATATGCATTTGCAGGCACTGCGAAGCATGGGGGCAGAGATTGTCCAAAATGGCGGAAGATTGCTCTGTCGGGCAGCAAAAGGACTGCATGGCGAGAAGATTCCGTTTAAGTATCCGTCTGTGGGTGCAACGGAAAATATCATGCTGGCAGCAGTGCTCGCAAAGGGTACGACTGTCATCTATAATGCAGCCAGAGAGCCGGAAATTTGTGACTTGGCTTCTTTTTTGCGGCAGTGCGGAGCAAAGATTCGATGATT	k__Fungi	NA	NA	NA	NA	NA	NA
ASV376	CCGCTTATTGATATGCATTTGCAGGCACTGCGAAGCATGGGGGCAGAGATTGTTCAAAATGGCGGAAGATTGCTCTGTCAGGCAGCAAAAGGACTGCATGGCGAGAAGATTCCGTTTAAGTATCCGTCTGTGGGTGCAACGGAAAATATCATGCTGGCAGCAGTGCTCGCAAAGGGTACGACTGTCATCTATAATGCAGCCAGAGAGCCGGAAATTTGTGACTTGGCATCTTTTTTGCGGCAGTGCGGAGCAAAGATTCGATGA	k__Fungi	NA	NA	NA	NA	NA	NA
ASV377	CCGCTTATTGATATGCATTTGCAGGCACTGCGAAGCATGGGGGCAGAGATTGTTCAAAATGGCGGAAGATTGCTCTGTCGGGCAGCAAAAGGACTGCATGGTGAGAAGATTCCGTTCAAGTATCCGTCTGTGGGTGCAACGGAAAATATCATGCTGGCAGCAGTGCTCGCAAAGGGTACGACTGTCATCTATAATGCTGCCAGAGAGCCGGAAATTTGTGACCTGGCATCTTTTTTGCGGCAGTGCGGAGCAAAGATTCGATGA	k__Fungi	NA	NA	NA	NA	NA	NA
ASV378	CCGCTTATTGATATGCATTTGCAGGCATTGCGAAGCATGGGGGCAGAGATTGTTCAAAATGGCGGAAGATTGCTCTGTCGGGCAGCAAAAGGGTTGCGGGGAAAGAAAATTTCGTTTAAATATCCATCGGTCGGTGCAACGGAAAACATCATGCTGGCAGCAGTGCTCGCAAAGGGTACGACTATCATCTATAATGCAGCCAGAGAGCCGGAAATTTGTGACTTGGCTTCTTTTTTGCGGCAGTGCGGAGCAAAGATTCGATGATT	k__Fungi	NA	NA	NA	NA	NA	NA
ASV379	CCGCTTATTGATATGCATTTGCAGGCATTGCGAAGCATGGGGGCAGAGATTGTTCAAAATGGCGGAAGATTGCTCTGTCGGGCAGCAAAAGGGTTGCGGGGAAAGAAAATTTCGTTTAAATATCCATCGGTCGGTGCAACGGAAAACATCATGCTGGCAGCAGTGCTCGCAAAGGGTACGACTATCATCTATAATGCAGCCAGAGAGCCGGAAATTTGTGACTTGGCTTCTTTTTTGCGGCAGTGCGGAGCAAAGATTCGATGA	k__Fungi	NA	NA	NA	NA	NA	NA
ASV380	CCGCTTATTGATATGCTTAAACTCAGCGGGTAATCCTGCCTTACCTGGGGTCGCCGTTACCACCGATCGTCGCGGCACCGTGGTCGTCGATGACTCAATTTTGGGCCAACCGCCAACGGTGTGCGAACGAGAGGCCATTGTCCGCCCATAACGCAGCCCGTCCCTGGGGGAGGGGTAGGATGGGAGCGACGATGCATGACACCCAGGCAGACGTGCCCTCGGCCTGACGGCTTGGGGCGCAACTTACGTTCAAAGATTCGATGATT	k__Fungi	NA	NA	NA	NA	NA	NA
ASV381	CCGCTTATTGATATGCTTAAGTTAAGCGGGTAGTCCTACCTGATTTGAGGTCAAAGTTATGAAATAAATTGTGGTGGCCACTAGCAAAATAAGCGTTTTTGGATAAACCTAAGTCGCTTAAAATAAGTTTCCACGTAAATTCTTTCAAACAAACCTAGCGTATTGCTCAACACCAAACCCGGGGGTTTGAGGGAGAAATGACGCTCAAACAGGCATGCCCTTTGGAATACCAAAGGGAGCAATGTGCGTTCAAAGATTCGATGA	k__Fungi	p__Ascomycota	c__Saccharomycetes	o__Saccharomycetales	f__Saccharomycetales_fam_Incertae_sedis	g__Candida	s__tropicalis
ASV382	CCGCTTATTGATATGCTTAAGTTCAGCGGGTAGACCTACCTGATTTGAGGTCAAAGTTATGAAATAAATTGTGGTGGCCACTAGCAAAATAAGCGTTTTGGATAAACCTAAGTAGCTTAAAATAAGTTTCCACGTTAAATTCTTTCAAACAAACCTAGCGTATTGCTCAACACCAAACCCGGGGGTTTGAGGGAGAAATGAAGCTCAAACAGGCATGCCCTTTGGAATACCAAAGGGCGCAATGTGCGTTCAAAGATTCGATGA	k__Fungi	p__Ascomycota	c__Saccharomycetes	o__Saccharomycetales	f__Saccharomycetales_fam_Incertae_sedis	g__Candida	s__tropicalis
ASV383	CCGCTTATTGATATGCTTAAGTTCAGCGGGTAGACCTACCTGATTTGAGGTCAAAGTTATGAAATAAATTGTGGTGGCCACTAGCAAAATAAGCGTTTTGGATAAACCTAAGTCGCTTAAAATAAGTTTCCACGTTAAATTCTTTCAAACAAACCTAGCGTATTGCTCAACACCAAACCCGGGGGTTTGAGGGAGAAATGACGCTCAAACAGGCATGCCCTTTGGAATACCAAAGGGCGCAATGTGCGTTCAAAGATTCGATGA	k__Fungi	p__Ascomycota	c__Saccharomycetes	o__Saccharomycetales	f__Saccharomycetales_fam_Incertae_sedis	g__Candida	s__tropicalis
ASV384	CCGCTTATTGATATGCTTAAGTTCAGCGGGTAGCCCTACCTGATTTGAGGCCAGATCATGAATATGTGGGGTTATCAGCCACCCAGAAGGATGAAACGTATTACATCCAAGGTGCTTATGTCTTTAAGGCGAGCCTTTAGCAAGGCAACACCCAATACACCACCGCTCAGGCAAAAACCCAAGTGGGGTGAGGTTTCATGACACTCAAACAGGCATGCCCTTCGGAATACCAAAGGGCGCAAGGTGCGTTCAAAGATTCGATGA	k__Fungi	p__Basidiomycota	c__Tremellomycetes	o__Tremellales	f__Bulleribasidiaceae	g__Vishniacozyma	s__victoriae
ASV385	CCGCTTATTGATATGCTTAAGTTCAGCGGGTAGCCCTACCTGATTTGAGGCCAGATCATGAATATGTGGGGTTATCAGCCACCCAGAAGGATGAAACGTATTACATCCAAGGTGCTTATGTCTTTAAGGCGAGCCTTTAGCAAGGCAACACCCAATACACCACCGCTCAGGCAAAAACCCAAGTGGGGTGAGGTTTCATGACACTCAAACAGGCATGCCCTTCGGAATACCAAAGGGCGCAAGGTGCGTTCAAAGATTCGATGATT	k__Fungi	p__Basidiomycota	c__Tremellomycetes	o__Tremellales	f__Bulleribasidiaceae	g__Vishniacozyma	s__victoriae
ASV386	CCGCTTATTGATATGCTTAAGTTCAGCGGGTAGCCCTACCTGATTTGAGGCCAGATCATGAATATGTGGGGTTATCAGCCACCCAGAAGGATGAAACGTATTACATCCAAGGTGCTTATGTTTTTAAGGCGAGCCTTTGGCAAGGCAACACCCAATACACCACCGCTCAGGCAAAAACCCAAGTGGGGTGAGGTTTCATGACACTCAAACAGGCATGCCCTTCGGAATACCAAAGGGCGCAAGGTGCGTTCAAAGATTCGATGA	k__Fungi	p__Basidiomycota	c__Tremellomycetes	o__Tremellales	f__Bulleribasidiaceae	g__Vishniacozyma	s__carnescens
ASV387	CCGCTTATTGATATGCTTAAGTTCAGCGGGTAGCCCTACCTGATTTGAGGCCAGATCATGAATATGTGGGGTTATTAGCCACCCAGAAGGATGAAACGTATTACATCCAAGGTGCTTATGTCTTTAAGGCGAGCCTTTAGCAAGGCAACACCCAATACACCACCGCTCAGGCAAAAACCCAAGTGGGGTGAGGTTTCATGACACTCAAACAGGCATGCCCTTCGGAATACCAAAGGGCGCAAGGTGCGTTCAAAGATTCGATGA	k__Fungi	p__Basidiomycota	c__Tremellomycetes	o__Tremellales	f__Bulleribasidiaceae	g__Vishniacozyma	s__victoriae
ASV388	CCGCTTATTGATATGCTTAAGTTCAGCGGGTAGCCCTACCTGATTTGAGGCCAGATCATGAATATGTGGGGTTATTAGCCACCCAGAAGGATGAAACGTATTACATCCAAGGTGCTTATGTCTTTAAGGCGAGCCTTTAGCAAGGCAACACCCAATACACCACCGCTCAGGCAAAAACCCAAGTGGGGTGAGGTTTCATGACACTCAAACAGGCATGCCCTTCGGAATACCAAAGGGCGCAAGGTGCGTTCAAAGATTCGATGATT	k__Fungi	p__Basidiomycota	c__Tremellomycetes	o__Tremellales	f__Bulleribasidiaceae	g__Vishniacozyma	s__victoriae
ASV389	CCGCTTATTGATATGCTTAAGTTCAGCGGGTAGCCCTACCTGATTTGAGGCCAGATCATGAGATATGTGGGGTTATCAGCCACCCATAAGGATGAAACGTATTACATCCAAGGCGCTTATACTTTTAAGGCGAGCCATTGACGGCAACGCCCAATCCACCAACCGCTCAGGCAAAAACCCAAGTGGGGTGAGGTTTCATGACACTCAAACAGGCATGCCCTTCGGAATACCAAAGGGCGCAAGGTGCGTTCAAAGATTCGATGA	k__Fungi	p__Basidiomycota	c__Tremellomycetes	o__Tremellales	f__Tremellaceae	g__Cryptococcus	NA
ASV390	CCGCTTATTGATATGCTTAAGTTCAGCGGGTAGCCCTACCTGATTTGAGGCCAGATCATGAGATATGTGGGGTTGTCAGCCACCCATAAGGATGAAACGTATTACATCCAAGGCGCTTATACTTTTCAGGCGAGCCAGTGACGGCAGACGCCCAATCCACCACCGCTCGGGCAAAAACCCAAGTGGGGTGAGGTTTCATGACACTCAAACAGGCATGCCCTTCGGAATACCAAAGGGCGCAAGGTGCGTTCAAAGATTCGATGA	k__Fungi	p__Basidiomycota	c__Tremellomycetes	o__Tremellales	f__Bulleribasidiaceae	g__Vishniacozyma	s__heimaeyensis
ASV391	CCGCTTATTGATATGCTTAAGTTCAGCGGGTAGCCCTACCTGATTTGAGGCCAGATCATGAGATATGTGGGGTTGTCAGCCACCCATAAGGATGAAACGTATTACATCCAAGGCGCTTATACTTTTCAGGCGAGCCAGTGACGGCAGACGCCCAATCCACCACCGCTCGGGCAAAAACCCAAGTGGGGTGAGGTTTCATGACACTCAAACAGGCATGCCCTTCGGAATACCAAAGGGCGCAAGGTGCGTTCAAAGATTCGATGATT	k__Fungi	p__Basidiomycota	c__Tremellomycetes	o__Tremellales	f__Bulleribasidiaceae	g__Vishniacozyma	s__heimaeyensis
ASV392	CCGCTTATTGATATGCTTAAGTTCAGCGGGTAGCCCTACCTGATTTGAGGCCAGATCATGAGTATGTGGGGTTATCAGCCACCCAGAAGGATGAAACGTATTACATCCAAGGTGCTTATGTCTTTAAGGCGAGCCTTTAGCAAGGCAACACCCAATACACCACCGCTCAGGCAAAAACCCAAGTGGGGTGAGGTTTCATGACACTCAAACAGGCATGCCCTTCGGAATACCAAAGGGCGCAAGGTGCGTTCAAAGATTCGATGA	k__Fungi	p__Basidiomycota	c__Tremellomycetes	o__Tremellales	f__Bulleribasidiaceae	g__Vishniacozyma	s__victoriae
ASV393	CCGCTTATTGATATGCTTAAGTTCAGCGGGTAGTCCTACCTGATTTGAGGTCAAAGTTATGAAATAAATTGTGGTGGCCACTAGCAAAATAAGCGTTTTGGATAAACCTAAGTCGCTTAAAATAAGTTTCCACGTTAAATTCTTTCAAACAAACCTAGCGTATTGCTCAACACCAAACCCAGGGGTTTGAGGGAGAAATGACGCTCAAACAGGCATGCCCTTTGGAATACCAAAGGGCGCAATGTGCGTTCAAAGATTCGATGA	k__Fungi	p__Ascomycota	c__Saccharomycetes	o__Saccharomycetales	f__Saccharomycetales_fam_Incertae_sedis	g__Candida	s__tropicalis
ASV394	CCGCTTATTGATATGCTTAAGTTCAGCGGGTAGTCCTACCTGATTTGAGGTCAAAGTTATGAAATAAATTGTGGTGGCCACTAGCAAAATAAGCGTTTTGGATAAACCTAAGTCGCTTAAAATAAGTTTCCACGTTAAATTCTTTCAAACAAACCTAGCGTATTGCTCAACACCAAACCCGGGGGTTTGAGGGAGAAATGACGCTCAAACAGGCATGCCCCCTGGAATACCAAGGGGAGCAATGTGCGTTCAAAGATTCGATGA	k__Fungi	p__Ascomycota	c__Saccharomycetes	o__Saccharomycetales	f__Saccharomycetales_fam_Incertae_sedis	g__Candida	s__tropicalis
ASV395	CCGCTTATTGATATGCTTAAGTTCAGCGGGTAGTCCTACCTGATTTGAGGTCAAAGTTATGAAATAAATTGTGGTGGCCACTAGCAAAATAAGCGTTTTGGATAAACCTAAGTCGCTTAAAATAAGTTTCCACGTTAAATTCTTTCAAACAAACCTAGCGTATTGCTCAACACCAAACCCGGGGGTTTGAGGGAGAAATGACGCTCAAACAGGCATGCCCCCTGGAATACCAAGGGGCGCAATGTGCGTTCAAAGATTCGATGATT	k__Fungi	p__Ascomycota	c__Saccharomycetes	o__Saccharomycetales	f__Saccharomycetales_fam_Incertae_sedis	g__Candida	s__tropicalis
ASV396	CCGCTTATTGATATGCTTAAGTTCAGCGGGTAGTCCTACCTGATTTGAGGTCAAAGTTATGAAATAAATTGTGGTGGCCACTAGCAAAATAAGCGTTTTGGATAAACCTAAGTCGCTTAAAATAAGTTTCCACGTTAAATTCTTTCAAACAAACCTAGCGTATTGCTCAACACCAAACCCGGGGGTTTGAGGGAGAAATGACGCTCAAACAGGCATGCCCTCCGGAATACCAGAGGGCGCAATGTGCGTTCAAAGATTCGATGA	k__Fungi	p__Ascomycota	c__Saccharomycetes	o__Saccharomycetales	f__Saccharomycetales_fam_Incertae_sedis	g__Candida	s__tropicalis
ASV397	CCGCTTATTGATATGCTTAAGTTCAGCGGGTAGTCCTACCTGATTTGAGGTCAAAGTTATGAAATAAATTGTGGTGGCCACTAGCAAAATAAGCGTTTTGGATAAACCTAAGTCGCTTAAAATAAGTTTCCACGTTAAATTCTTTCAAACAAACCTAGCGTATTGCTCAACACCAAACCCGGGGGTTTGAGGGAGAAATGACGCTCAAACAGGCATGCCCTTTGGAATACCAAAGGGCGCAATGTGCGTTCAAAGATTCGATGA	k__Fungi	p__Ascomycota	c__Saccharomycetes	o__Saccharomycetales	f__Saccharomycetales_fam_Incertae_sedis	g__Candida	s__tropicalis
ASV398	CCGCTTATTGATATGCTTAAGTTCAGCGGGTAGTCCTACCTGATTTGAGGTCAAAGTTATGAAATAAATTGTGGTGGCCACTAGCAAAATAAGCGTTTTGGATAAACCTAAGTCGCTTAAAATAAGTTTCCACGTTAAATTCTTTCAAACAAACCTAGCGTATTGCTCAACACCAAACCCGGGGGTTTGAGGGAGAAATGACGCTCAAACAGGCATGCCCTTTGGAATACCAAAGGGCGCAATGTGCGTTCAAAGATTCGATGATT	k__Fungi	p__Ascomycota	c__Saccharomycetes	o__Saccharomycetales	f__Saccharomycetales_fam_Incertae_sedis	g__Candida	s__tropicalis
ASV399	CCGCTTATTGATATGCTTAAGTTCAGCGGGTAGTCCTACCTGATTTGAGGTCAAAGTTATGAAATAAATTGTGGTGGCCACTAGCAAAATAAGCGTTTTGGATAAACCTAAGTCGCTTAAAATAAGTTTCCACGTTAAATTCTTTCAAACAAACCTAGCGTATTGCTCAACACCAAACCCGGGGGTTTGAGGGAGAAATGACGCTCAAACAGGCATGCCCTTTGGAATACCAAAGGGCGCAATGTGCTTTCAAAGATTCGATGA	k__Fungi	p__Ascomycota	c__Saccharomycetes	o__Saccharomycetales	f__Saccharomycetales_fam_Incertae_sedis	g__Candida	s__tropicalis
ASV400	CCGCTTATTGATATGCTTAAGTTCAGCGGGTAGTCCTACCTGATTTGAGGTCAAAGTTATGAAATAAATTGTGGTGGCCACTAGCAAAATAAGCGTTTTGGATAAACCTAAGTCGCTTAAAATAAGTTTCCACGTTAAATTCTTTCAAACAAACCTAGCGTATTGCTCAACACCAAACCCGGGGGTTTGAGGGAGAAATGACGCTCAAACAGGCATGCCCTTTGGTATTCCAAAGGGCGCAATGTGCGTTCAAAGATTCGATGA	k__Fungi	p__Ascomycota	c__Saccharomycetes	o__Saccharomycetales	f__Saccharomycetales_fam_Incertae_sedis	g__Candida	s__tropicalis
ASV401	CCGCTTATTGATATGCTTAAGTTCAGCGGGTAGTCCTACCTGATTTGAGGTCAAAGTTATGAAATAAATTGTGGTGGCCACTAGCAAAATAAGCGTTTTGGATAAACCTAAGTCGCTTAAAATAAGTTTCCACGTTAAATTCTTTCAAACAAACCTAGCGTATTGCTCAACACCAAACCCGGGGGTTTGATGGAGAAATGACGCTCAAACAGGCATGCCCTTTGGAATACCAAAGGGCGCAATGTGCGTTCAAAGATTCGATGA	k__Fungi	p__Ascomycota	c__Saccharomycetes	o__Saccharomycetales	f__Saccharomycetales_fam_Incertae_sedis	g__Candida	s__tropicalis
ASV402	CCGCTTATTGATATGCTTAAGTTCAGCGGGTAGTCCTACCTGATTTGAGGTCAAAGTTATGAAATAAATTGTGGTGGCCACTAGCAAAATAAGCGTTTTGGATAAACCTAAGTCGCTTAAAATAAGTTTCCACGTTAAATTCTTTCAAACAAACCTAGCGTATTGCTCAACACCAAACCCTGGGGTTTGAGGGAGAAATGACGCTCAAACAGGCATGCCCTTTGGAATACCAAAGGGCGCAATGTGCGTTCAAAGATTCGATGA	k__Fungi	p__Ascomycota	c__Saccharomycetes	o__Saccharomycetales	f__Saccharomycetales_fam_Incertae_sedis	g__Candida	s__tropicalis
ASV403	CCGCTTATTGATATGCTTAAGTTCAGCGGGTAGTCCTACCTGATTTGAGGTCAAAGTTATGAAATAAATTGTGGTGGCCACTAGCAAAATAAGCGTTTTTGGATAAACCTAAGTCGCTTAAAATAAGTTTACACGTAAATTCTTTCAAACAAACCTAGCGTATTGCTCAACACCAAACCCGGGGGTTTGAGGGAGAAATGACGCTCAAACAGGCATGCCCTTTGGAATACCAAAGGGCGCAATGTGCGTTCAAAGATTCGATGA	k__Fungi	p__Ascomycota	c__Saccharomycetes	o__Saccharomycetales	f__Saccharomycetales_fam_Incertae_sedis	g__Candida	s__tropicalis
ASV404	CCGCTTATTGATATGCTTAAGTTCAGCGGGTAGTCCTACCTGATTTGAGGTCAAAGTTATGAAATAAATTGTGGTGGCCACTAGCAAAATAAGCGTTTTTGGATAAACCTAAGTCGCTTAAAATAAGTTTCCACGTAAATTCTTTCAAACAAACCTAGCGTATTGCTCAACACCAAACCCGGGGGTTTGAGGGAGAAATGACGCTCAAACAGGCATGCCCTTTGGAATACCAAAGGGCGCAATGTGCGTTCAAAGATTCGATGA	k__Fungi	p__Ascomycota	c__Saccharomycetes	o__Saccharomycetales	f__Saccharomycetales_fam_Incertae_sedis	g__Candida	s__tropicalis
ASV405	CCGCTTATTGATATGCTTAAGTTCAGCGGGTAGTCCTACCTGATTTGAGGTCAGAATATAAATATGATATTAGAGTGGAGGGTTGCGAAGACTTATTACGCATTCCACTTAGACATTTAAGGCGAGCCAGAGTAAACGGCAGACACCCAAAGCACCGGTCCACATGTCTAATGAAAAACAGTAGAGGTGAGGTTTATATGACACTCAAACAGGCATGCCCTTCGGAATACCAAAGGGCGCAAGTTGCGTTCAAAGATTCGATGA	k__Fungi	p__Basidiomycota	c__Tremellomycetes	o__Tremellales	f__Bulleribasidiaceae	g__Dioszegia	s__var._yunnanensis
ASV406	CCGCTTATTGATATGCTTAAGTTCAGCGGGTAGTCCTACCTGATTTGAGGTCGAATTTGGAAGAGTTTTGGAGATCACCAATGAGTGGAAAAAAAACCTATCCATTAGTTTATACTCCGCCTTTCTTTCAAGCAAACCCTGCGTATCGCTCAACACCAAACCCACCCCGCAAAGGAGAGAGGGGGTTTGAGGGAGAAATGACGCTCAAACAGGCATGCCCCCTGGAATACCAAGGGGCGCAATGTGCGTTCAAAGATTCGATGATT	k__Fungi	p__Ascomycota	c__Saccharomycetes	o__Saccharomycetales	f__Saccharomycetales_fam_Incertae_sedis	g__Candida	s__theae
ASV407	CCGCTTATTGATATGCTTAAGTTCAGCGGGTAGTCCTACCTGATTTGAGGTCGAATTTGGAAGAGTTTTGGAGATCACCAATGAGTGGAAAAAAAACCTATCCATTAGTTTATACTCCGCCTTTCTTTCAAGCAAACCCTGCGTATCGCTCAACACCAAACCCACCCCGCAAAGGAGAGAGGGGGTTTGAGGGAGAAATGACGCTCAAACAGGCATGCCCTTTGGAATACCAAAGGGCGCAATGTGCGTTCAAAGATTCGATGA	k__Fungi	p__Ascomycota	c__Saccharomycetes	o__Saccharomycetales	f__Saccharomycetales_fam_Incertae_sedis	g__Candida	s__theae
ASV408	CCGCTTATTGATATGCTTAAGTTCAGCGGGTAGTCCTACCTGATTTGAGGTCGAATTTGGAAGAGTTTTGGAGATCACCAATGAGTGGAAAAAAAACCTATCCATTAGTTTATACTCCGCCTTTCTTTCAAGCAAACCCTGCGTATCGCTCAACACCAAACCCACCCCGCAAAGGAGAGAGGGGGTTTGAGGGAGAAATGACGCTCAAACAGGCATGCCCTTTGGAATACCAAAGGGCGCAATGTGCGTTCAAAGATTCGATGATT	k__Fungi	p__Ascomycota	c__Saccharomycetes	o__Saccharomycetales	f__Saccharomycetales_fam_Incertae_sedis	g__Candida	s__theae
ASV409	CCGCTTATTGATATGCTTAAGTTCAGCGGGTATCCCTACCCGATCCGAGGTCAACCTGAATGAGGTCTTAACGGCGCAGACCGCCCGTCTCGCCAGCGAGTTTGAACCACGACGCTGCGATCAGGACTTTCCAGCCGGGAATTTTGAGGCCCGGGTCGCCCCCGTGGCCCAATGCCAAGCCAGGCTTGATTGGTGAAATGACGCTCGAACGGGCATGCCCCCCGGAATACCAAGGGGCGCAATGTGCGTTCAAAGATTCGATGA	k__Fungi	p__Ascomycota	c__Dothideomycetes	NA	NA	NA	NA
ASV410	CCGCTTATTGATATGCTTAAGTTCAGCGGGTATCCCTACCTGATCCGAGGTCAACCAAGAGATGGAGCTTCGGCAGGTCCCGTCAGCGCCCTGTCGCGAGAAGAGTTACTACGCGTAGAGCACGACGGCACCGCCACTGTGTTTAAGGGCCGCCCAGCGGGCAGGCCCCAAGACCAAGCTAGGCTTGAGGGGTTGTTATGACGCTCGAACAGGCATGCCCCTCGGAATACCGGGGGGCGCAATGTGCGTTCAAAGATTCGATGA	k__Fungi	p__Ascomycota	c__Leotiomycetes	o__Erysiphales	f__Erysiphaceae	g__Sawadaea	NA
ASV411	CCGCTTATTGATATGCTTAAGTTCAGCGGGTATCCCTACCTGATCCGAGGTCAACCTGAGAAATAGGTTTAACGGCCGCAGTCCTCTTCTCACCAGCGAATTGATTCCACAACTCTGAGATCGGAGTCCTCCAGCCGGCGCGTTTGGGGTCCGGGTCGCCCCCGGGGCCCAATACCAAGCCAGGCTTGATTGGTGTAATGACGCTCGAACAGGCATGCCCTTCGGAATGCCAAAGGGCGCAATGTGCGTTCAAAGATTCGATGA	k__Fungi	p__Ascomycota	c__Dothideomycetes	o__Capnodiales	NA	NA	NA
ASV412	CCGCTTATTGATATGCTTAAGTTCAGCGGGTATTCCTACCTGATTTGAGGTCGAGCTTAGATTAAAAAAAAAGTTCGGCGGGCCAAGCGCGAGTGTTGTGTATACTTCGCTCAGTCCCGCTGCCGTTCCGTTTCGGGGGAGCCACACACAGGCCGCACGGGCCGTGGCAACCCCAACTCTGCTTGCGCAAGAAGGAAACGACGCTCAAACAGGCATGCCCCCCGGAATGCCGGAGGGCGCAATGTGCGTTCAAAGATTCGATGA	k__Fungi	p__Ascomycota	c__Saccharomycetes	o__Saccharomycetales	f__Pichiaceae	g__Pichia	s__norvegensis
ASV413	CCGCTTATTGATATGCTTAAGTTCAGCGGGTATTCCTACCTGATTTGAGGTCGAGCTTAGATTAAAAAAAAAGTTCGGCGGGCCAAGCGCGAGTGTTGTGTATACTTCGCTCAGTCCCGCTGCCGTTCCGTTTCGGGGGAGCCACACACAGGCCGCACGGGCCGTGGCAACCCCAACTCTGCTTGCGCAAGAAGGAAACGACGCTCAAACAGGCATGCCCCCTGGAATACCAAGGGGCGCAATGTGCGTTCAAAGATTCGATGA	k__Fungi	p__Ascomycota	c__Saccharomycetes	o__Saccharomycetales	f__Pichiaceae	g__Pichia	s__norvegensis
ASV414	CCGTTATTGATATGCTTAAGTTCAGCGGGTAGTCCTACCTGATTTGAGGTCAAAGTTATGAAATAAATTGTGGTGGCCACTAGCAAAATAAGCGTTTTTGGATAAACCTAAGTCGCTTAAAATAAGTTTCCACGTTAAATTCTTTCAAACAAACCTAGCGTATTGCTCAACACCAAACCCGGGGGTTTGAGGGAGAAATGACGCTCAAACAGGCATGCCCTTTGGAATACCAAAGGGCGCAATGTGCGTTCAAAGATTCGATGA	k__Fungi	p__Ascomycota	c__Saccharomycetes	o__Saccharomycetales	f__Saccharomycetales_fam_Incertae_sedis	g__Candida	s__tropicalis
ASV415	CCTATCTCCTTCGCCACAGCCATTCTCTTGGCGATCAAGCCGAGCAGCTCACCATCGATCTGGTCAATTTGTGCGCGCAGACCACGGAGCATCCCTTCGTCTACAGGCTGTGTAGGATGAATATCCAGCTGGGAAAGTGTGTCGATAAGAGCCGTAGGCGTCAGCTGCTGCGCTGCATCGCTCCACGCTTCATCAGGGGTGGGGTGCGTCTCGACCATCAGACCAGAGAAGTTCATCTCCAGCCCCATACGGCTGAC	k__Fungi	NA	NA	NA	NA	NA	NA
ASV416	CGACCCTGCCTGTCACTGCCACTGCCCTACATGTGAGCTCTGGGACCCCGCTCAGCCTGCAGCTCAGAAGAACCAGACCTAAATGAAGAAGGGTCCACAGGAGGCCAGAGGAAAGAAAGGGTGTGTCGTCAGGAGGGCAGAGCTCCAGGCTCAGCTAGAGACACCCAGGGCAGAGGCTGGCGGAGAGGGACATGCGGGCACCTCCCAGGAGGGCTGCGTTTTCCAGGCTTCCACATACACGCCACCTGCTCTCTCCTGCTATTTTAAACGGGCACCCTTTGGTTTAAACTGTAAAGCCCCTTCTTGGCCCTATTTTGGCAATACTGCTGGGGAGCTGCGGGGCTTCCTCTAACACTCGCA	k__Fungi	NA	NA	NA	NA	NA	NA
ASV417	CGCCGAAAAATCAAACAGCAAAAACAAATACAAAATGAATTGTAAGTAATTATTATTTCGAATCAATCATATATTATTTTAAGCCAACATAACCGTTATGTCAAGAAAAAATAAGTCACAAAATACAATAGTATTATTTATTTTTTTGTGCGAAATAAAGGAGCATGGTAATGAAGGAAAAATTAATTGCAGTTGTCCTTCTGCTGATTCTCACGGCAAGCCTCCCCATTGCAGTTTCAAAATGTTCTGAACGGTCTTTTGCAAAACCGACAGTTTCAACATCCGACACACCCGAAAAGCC	k__Fungi	NA	NA	NA	NA	NA	NA
ASV418	CGCCGAAAAATCAAACAGCAAAAACAAATACAAAATGAATTGTAAGTAATTATTATTTCGAATCAATCATATATTATTTTAAGCCAACATAACCGTTATGTCAAGAAAAAATAAGTCACAAAATACAATAGTATTATTTATTTTTTTGTGCGAAATAAAGGAGCATGGTAATGAAGGAAAAATTAATTGCAGTTGTCCTTCTGTTGATACTCACGGCAATCCTCCCCATTGCAGTTTCAAAATGTTCTGAACGGTCTTTTGCAAAACCGACAGTTTCAACATCCGACACACCCGAAAAGCC	k__Fungi	NA	NA	NA	NA	NA	NA
ASV419	CGCGTCCGGGACATGCAGACTATACTGCCAGTGTCAAGTGGCTGGATTTCAACGATCCGCGTGGAGGAGGACATTTTTCCGGAAGACTTACACTTCCTATCGTGGCAGCCGGTGTGATCGCCAAGAAGATGTGTGTGTGCTCGATTAAGGCGAGAATCCTCGAAGTCGGGGGAGTGAGTAGGGAAGACGCCCTGAAGACATTGACCCCGGAAGAAATAGGAGGCGTGGATACCGAGATGCTCTCACCTTCATTGATCTGGAAAGAGGTGCTGAACAAGGTGATTCTGGA	k__Fungi	NA	NA	NA	NA	NA	NA
ASV420	CGCTTATTGATATGCTTAAGTTCAACGGGTAGTCCTACCTGATTTGAGGTCAAAGTTATGAAATAAATTGTGGTGGCCACTAGCAAAATAAGCGTTTTTGGATAAACCTAAGTCGCTTAAAATAAGTTTCCACGTTAAATTCTTTCAAACAAACCTAGCGTATTGCTCAACACCAAACCCGGGGGTTTGAGGGAGAAATGACGCTCAAACAGGCATGCCCTTTGGAATACCAAAGGGCGCAATGTGCGTTCAAAGATTCGATGA	k__Fungi	p__Ascomycota	c__Saccharomycetes	o__Saccharomycetales	f__Saccharomycetales_fam_Incertae_sedis	g__Candida	s__tropicalis
ASV421	CGCTTATTGATATGCTTAAGTTCAGAGGGTAGTCCTACCTGATTTGAGGTCAAAGTTATGAAATAAATTGTGGTGGCCACTAGCAAAATAAGCGTTTTTGGATAAACCTAAGTCGCTTAAAATAAGTTTCCACGTTAAATTCTTTCAAACAAACCTAGCGTATTGCTCAACACCAAACACGGGGGTTTGAGGGAGAAATGACGCTCAAACAGGCATGCCCTTTGGAATACCAAAGGGCGCAATGTGCGTTCAAAGATTCGATGA	k__Fungi	p__Ascomycota	c__Saccharomycetes	o__Saccharomycetales	f__Saccharomycetales_fam_Incertae_sedis	g__Candida	s__tropicalis
ASV422	CGCTTATTGATATGCTTAAGTTCAGCGGGTAACCCTACCTGATTTGAGGTCAAAGTTATGAAATAAATTGTGGTGGCCACTAGCAAAATAAGCGTTTTTGGATAAACCTAAGTCGCTTAAAATAAGTTTCCACGTTAAATTCTTTCAAACAAACCTAGCGTATTGCTCAACACCAAACCCGGGGGTTTGAGGGAGAAATGACGCTCAAACAGGCATGCCCTTTGGAATACCAAAGGGCGCAATGTGCGTTCAAAGATTCGATGA	k__Fungi	p__Ascomycota	c__Saccharomycetes	o__Saccharomycetales	f__Saccharomycetales_fam_Incertae_sedis	g__Candida	s__tropicalis
ASV423	CGCTTATTGATATGCTTAAGTTCAGCGGGTACTCCTACCTGATTTGAGGTCAAAGTTATGAAATAAATTGTGGTGGCCACTAGCAAAATAAGCGTTTTTGGATAAACCTAAGTCGCTTAAAATAAGTTTCCACGTTAAATTCTTTCAAACAAACCTAGCGTATTGCTCAACACCAAACCCGGGGGTTTGAGGGAGAAATGACGCTCAAACAGGCATGCCCTTTGGAATACCAAAGGGCGCAATGTGCGTTCAAAGATTCGATGA	k__Fungi	p__Ascomycota	c__Saccharomycetes	o__Saccharomycetales	f__Saccharomycetales_fam_Incertae_sedis	g__Candida	s__tropicalis
ASV424	CGCTTATTGATATGCTTAAGTTCAGCGGGTAGCCCTACCTGATTTGAGGCCAGATCATGAAGTATGTGGGGTTGTCAGCCACCCGAGAGGATGAAACGTATTACATCCAAGGTGCTTATGCTTTTCAGGCGAGCCAGTGACGGCAGGCGCCCAATCCACCACCGACCAGGTCAAAAACCCAGAGGGGGTGAGGTTTCATGACACTCAAACAGGCATACCTCTCGGAATACCAAGAGGCGCAAGGTGCGTTCAAAGATTCGATGA	k__Fungi	p__Basidiomycota	c__Tremellomycetes	o__Tremellales	f__Bulleribasidiaceae	g__Vishniacozyma	s__taibaiensis
ASV425	CGCTTATTGATATGCTTAAGTTCAGCGGGTAGCCCTACCTGATTTGAGGCCAGATCATGAAGTATGTGGGGTTGTCAGCCACCCGAGAGGATGAAACGTATTACATCCAAGGTGCTTATGCTTTTCAGGCGAGCCAGTGACGGCAGGCGCCCAATCCACCACCGACCGGGTCAAAAACCCAGAGGGGGTGAGGTTTCATGACACTCAAACAGGCATACCTCTCGGAATACCAAGAGGCGCAAGGTGCGTTCAAAGATTCGATGA	k__Fungi	p__Basidiomycota	c__Tremellomycetes	o__Tremellales	f__Bulleribasidiaceae	g__Vishniacozyma	NA
ASV426	CGCTTATTGATATGCTTAAGTTCAGCGGGTAGCCCTACCTGATTTGAGGCCAGATCATGAATATGTGGGGTTATTAGCCACCCGAAAGGATGAAACGTATTACATCCAAGGTGCTTATGCTTTTCAGGCGAGCCATTGTACTGGCAACGCCCAATCCACCAACCGCTCAGGCAAAAACCCAAGTGGGGTGAGGTTTCATGACACTCAAACAGGCATGCCCTTCGGAATACCAAAGGGCGCAAGGTGCGTTCAAAGATTCGATGA	k__Fungi	p__Basidiomycota	c__Tremellomycetes	o__Tremellales	NA	NA	NA
ASV427	CGCTTATTGATATGCTTAAGTTCAGCGGGTAGCCCTACCTGATTTGAGGCCAGATCATGAGATATGTGGGGTTATCAGCCACTTAGAAGGATGAAACGTATTACATCCAAAGTTGCTTATGCTTTTAAGGTGAGCCAGTGACGGCAAACACCCAATCCACCACCGCTCGGGCAAAAACCCAAGTGGGGTGAGGTTTCATGACACTCAAACAGGCATGCCCTTCGGAATACCAAAGGGCGCAAGGTGCGTTCAAAGATTCGATGA	k__Fungi	p__Basidiomycota	c__Tremellomycetes	o__Tremellales	f__Bulleribasidiaceae	g__Vishniacozyma	s__foliicola
ASV428	CGCTTATTGATATGCTTAAGTTCAGCGGGTAGCCCTACCTGATTTGAGGCCAGATCATGAGATATGTGGGGTTATTAGCCACCCAGAAGGATGAAACGTATTACATCCAAGGTGCTTATTCTTTTAAGGCGAGCCTTTGGCAAGGCAACACCCAATACACTACCACTCAGGCGAAAACCCAAGTGGAGTGAGGTTTCATGACACTCAAACAGGCATGCCCTTCGGAATACCAAAGGGCGCAAGGTGCGTTCAAAGATTCGATGA	k__Fungi	p__Basidiomycota	c__Tremellomycetes	o__Tremellales	f__Bulleribasidiaceae	g__Vishniacozyma	s__tephrensis
ASV429	CGCTTATTGATATGCTTAAGTTCAGCGGGTAGCCCTACCTGATTTGAGGCCAGATCATGAGTTATGTGGGGTTATCAGCCACTCGTAAGGATGAAACGTATTACATCCAAAGTTGCTTATGCTTTTAAGGTGAGCCAGTGACGGCAAACACCCAATCCACCACCGCTCGGGCAAAAACCCAAGTGGGGTGAGGTTTCATGACACTCAAACAGGCATGCCCTTCGGAATACCAAAGGGCGCAAGGTGCGTTCAAAGATTCGATGA	k__Fungi	p__Basidiomycota	c__Tremellomycetes	o__Tremellales	f__Bulleribasidiaceae	g__Vishniacozyma	s__foliicola
ASV430	CGCTTATTGATATGCTTAAGTTCAGCGGGTAGCCCTACCTGATTTGAGGCCAGATCATGAGTTATGTGGGGTTATCAGCCACTCGTAAGGATGAAACGTATTACATCCAAAGTTGCTTATGCTTTTAAGGTGAGCCAGTGACGGCAAACACCCAATCCACCACCGCTCGGGCAAAAACCCAAGTGGGGTGAGGTTTCATGACACTCAAACAGGCATGCCCTTCGGAATACCAAAGGGCGCAAGGTGCGTTCAAAGATTCGATGAT	k__Fungi	p__Basidiomycota	c__Tremellomycetes	o__Tremellales	f__Bulleribasidiaceae	g__Vishniacozyma	s__foliicola
ASV431	CGCTTATTGATATGCTTAAGTTCAGCGGGTAGCCCTACCTGATTTGAGGCCAGATCATGAGTTATGTGGGGTTATTAGCCACCCAGAAGGATGAAACGTATTACATCCAAGGTGCTTATTCTTTTAAGGCGAGCCTTTGGCAAGGCAACACCCAATACACTACCACTCAGGCAAAAACCCAAGTGGAGTGAGGTTTCATGACACTCAAACAGGCATGCCCTTCGGAATACCAAAGGGCGCAAGGTGCGTTCAAAGATTCGATGA	k__Fungi	p__Basidiomycota	c__Tremellomycetes	o__Tremellales	f__Bulleribasidiaceae	g__Vishniacozyma	s__tephrensis
ASV432	CGCTTATTGATATGCTTAAGTTCAGCGGGTAGTCATACCTGATTTGAGGTCAAAGTTATGAAATAAATTGTGGTGGCCACTAGCAAAATAAGCGTTTTTGGATAAACCTAAGTCGCTTAAAATAAGTTTCCACGTTAAATTCTTTCAAACAAACCTAGCGTATTGCTCAACACCAAACCCGGGGGTTTGAGGGAGAAATGACGCTCAAACAGGCATGCCCTTTGGAATACCAAAGGGCGCAATGTGCGTTCAAAGATTCGATGA	k__Fungi	p__Ascomycota	c__Saccharomycetes	o__Saccharomycetales	f__Saccharomycetales_fam_Incertae_sedis	g__Candida	s__tropicalis
ASV433	CGCTTATTGATATGCTTAAGTTCAGCGGGTAGTCCTAACTGATTTGAGGTCAAAGTTATGAAATAAATTGTGGTGGCCACTAGCAAAATAAGCGTTTTTGGATAAACCTAAGTCGCTTAAAATAAGTTTCCACGTTAAATTCTTTCAAACAAACCTAGCGTATTGCTCAACACCAAACCCGGGGGTTCGAGGGAGAAATGACGCTCAAACAGGCATGCCCTTTGGAATACCAAAGGGCGCAATGTGCGTTCAAAGATTCGATGA	k__Fungi	p__Ascomycota	c__Saccharomycetes	o__Saccharomycetales	f__Saccharomycetales_fam_Incertae_sedis	g__Candida	s__tropicalis
ASV434	CGCTTATTGATATGCTTAAGTTCAGCGGGTAGTCCTACATGATTTGAGGTCAAAGTTATGAAATAAATTGTGGTGGCCACTAGCAAAATAAGCGTTTTTGGATAAACCTAAGTCGCTTAAAATAAGTTTCCACGTTAAATTCTTTCAAACAAACCTAGCGTATTGCTCAACACCAAACCCGGGGGTTTGAGGGAGAAATGACGCTCAAACAGGCATGCCCTTTGGAATACCAAAGGGCGCAATGTGCGTTCAAAGATTCGATGA	k__Fungi	p__Ascomycota	c__Saccharomycetes	o__Saccharomycetales	f__Saccharomycetales_fam_Incertae_sedis	g__Candida	s__tropicalis
ASV435	CGCTTATTGATATGCTTAAGTTCAGCGGGTAGTCCTACCTAATTTGAGGTCAAAGTTATGAAATAAATTGTGGTGGCCACTAGCAAAATAAGCGTTTTTGGATAAACCTAAGTCGCTTAAAATAAGTTTCCACGTTAAATTCTTTCAAACAAACCTAGCGTATTGCTCAACACCAAACCCGGGGGTTTGAGGGAGAAATGACGCTCAAACAGGCATGCCCTTTGGAATACCAAAGGGCGCAATGTGCGTTCAAAGATTCGATGA	k__Fungi	p__Ascomycota	c__Saccharomycetes	o__Saccharomycetales	f__Saccharomycetales_fam_Incertae_sedis	g__Candida	s__tropicalis
ASV436	CGCTTATTGATATGCTTAAGTTCAGCGGGTAGTCCTACCTGATTTGAGGTCAAAGTTATAAAATAAATTGTGGTGGCCACTAGCAAAATAAGCGTTTTTGGATAAACCTAAGTCGCTTAAAATAAGTTTCCACGTTAAATTCTTTCAAACAAACCTAGCGTATTGCTCAACACCAAACCCGGGGGTTTGAGGGAGAAATGACGCTCAAACAGGCATGCCCTTTGGAATACCAAAGGGCGCAATGTGCGTTCAAAGATTCGATGA	k__Fungi	p__Ascomycota	c__Saccharomycetes	o__Saccharomycetales	f__Saccharomycetales_fam_Incertae_sedis	g__Candida	s__tropicalis
ASV437	CGCTTATTGATATGCTTAAGTTCAGCGGGTAGTCCTACCTGATTTGAGGTCAAAGTTATGAAATAAATTGTGGTGGCCACTAACAAAATAAGCGTTTTTGGATAAACCTAAGTCGCTTAAAATAAGTTTCCACGTTAAATTCTTTCAAACAAACCTAGCGTATTGCTCAACACCAAACCCAAGGGTTTGAGGGAGAAATGACGCTCAAACAGGCATGCCCTTTGGAATACCAAAGGGCGCAATGTGCGTTCAAAGATTCGATGA	k__Fungi	p__Ascomycota	c__Saccharomycetes	o__Saccharomycetales	f__Saccharomycetales_fam_Incertae_sedis	g__Candida	s__tropicalis
ASV438	CGCTTATTGATATGCTTAAGTTCAGCGGGTAGTCCTACCTGATTTGAGGTCAAAGTTATGAAATAAATTGTGGTGGCCACTAACAAAATAAGCGTTTTTGGATAAACCTAAGTCGCTTAAAATAAGTTTCCACGTTAAATTCTTTCAAACAAACCTAGCGTATTGCTCAACACCAAACCCAGGGGTTTGAGGGAGAAATGACGCTCAAACAGGCATGCCCTTTGGAATACCAAAGGGCGCAATGTGCGTTCAAAGATTCGATGA	k__Fungi	p__Ascomycota	c__Saccharomycetes	o__Saccharomycetales	f__Saccharomycetales_fam_Incertae_sedis	g__Candida	s__tropicalis
ASV439	CGCTTATTGATATGCTTAAGTTCAGCGGGTAGTCCTACCTGATTTGAGGTCAAAGTTATGAAATAAATTGTGGTGGCCACTAACAAAATAAGCGTTTTTGGATAAACCTAAGTCGCTTAAAATAAGTTTCCACGTTAAATTCTTTCAAACAAACCTAGCGTATTGCTCAACACCAAACCCGAGGGTTTGAGGGAGAAATGACGCTCAAACAGGCATGCCCTTTGGAATACCAAAGGGCGCAATGTGCGTTCAAAGATTCGATGA	k__Fungi	p__Ascomycota	c__Saccharomycetes	o__Saccharomycetales	f__Saccharomycetales_fam_Incertae_sedis	g__Candida	s__tropicalis
ASV440	CGCTTATTGATATGCTTAAGTTCAGCGGGTAGTCCTACCTGATTTGAGGTCAAAGTTATGAAATAAATTGTGGTGGCCACTAACAAAATAAGCGTTTTTGGATAAACCTAAGTCGCTTAAAATAAGTTTCCACGTTAAATTCTTTCAAACAAACCTAGCGTATTGCTCAACACCAAACCCGAGGGTTTGAGGGAGAAATGACGCTCAAACAGGCATGCCCTTTGGAATACCAAAGGGCGCAATGTGCGTTCAAAGATTCGATGAT	k__Fungi	p__Ascomycota	c__Saccharomycetes	o__Saccharomycetales	f__Saccharomycetales_fam_Incertae_sedis	g__Candida	s__tropicalis
ASV441	CGCTTATTGATATGCTTAAGTTCAGCGGGTAGTCCTACCTGATTTGAGGTCAAAGTTATGAAATAAATTGTGGTGGCCACTAACAAAATAAGCGTTTTTGGATAAACCTAAGTCGCTTAAAATAAGTTTCCACGTTAAATTCTTTCAAACAAACCTAGCGTATTGCTCAACACCAAACCCGGGGGTTTGAGGGAGAAATGACGCTCAAACAGGCATGCCCTTTGGAATACCAAAGGGCGCAATGTGCGTTCAAAGATTCGATGA	k__Fungi	p__Ascomycota	c__Saccharomycetes	o__Saccharomycetales	f__Saccharomycetales_fam_Incertae_sedis	g__Candida	s__tropicalis
ASV442	CGCTTATTGATATGCTTAAGTTCAGCGGGTAGTCCTACCTGATTTGAGGTCAAAGTTATGAAATAAATTGTGGTGGCCACTAGCAAAATAAACGTTTTTGGATAAACCTAAGTCGCTTAAAATAAGTTTCCACGTTAAATTCTTTCAAACAAACCTAGCGTATTGCTCAACACCAAACCCGGGGGTTTGAGGGAGAAATGACGCTCAAACAGGCATGCCCTTTGGAATACCAAAGGGCGCAATGTGCGTTCAAAGATTCGATGA	k__Fungi	p__Ascomycota	c__Saccharomycetes	o__Saccharomycetales	f__Saccharomycetales_fam_Incertae_sedis	g__Candida	s__tropicalis
ASV443	CGCTTATTGATATGCTTAAGTTCAGCGGGTAGTCCTACCTGATTTGAGGTCAAAGTTATGAAATAAATTGTGGTGGCCACTAGCAAAATAAGCGTTTTTGGATAAACATAAGTCGCTTAAAATAAGTTTCCACGTTAAATTCTTTCAAACAAACCTAGCGTATTGCTCAACACCAAACCCGGGGGTTTGAGGGAGAAATGACGCTCAAACAGGCATGCCCTTTGGAATACCAAAGGGAGCAATGTGCGTTCAAAGATTCGATGA	k__Fungi	p__Ascomycota	c__Saccharomycetes	o__Saccharomycetales	f__Saccharomycetales_fam_Incertae_sedis	g__Candida	s__tropicalis
ASV444	CGCTTATTGATATGCTTAAGTTCAGCGGGTAGTCCTACCTGATTTGAGGTCAAAGTTATGAAATAAATTGTGGTGGCCACTAGCAAAATAAGCGTTTTTGGATAAACCTAAGTAGCTTAAAATAAGTTTCCACGTTAAATTCTTTCAAACAAACCTAGCGTATTGCTCAACACCAAACCCGGGGGTTTGAGGGAGAAATGACGCTCAAACAGGCATGCCCTTTGGAATACCAAAGGGCGCAATGTGCGTTCAAAGATTCGATGA	k__Fungi	p__Ascomycota	c__Saccharomycetes	o__Saccharomycetales	f__Saccharomycetales_fam_Incertae_sedis	g__Candida	s__tropicalis
ASV445	CGCTTATTGATATGCTTAAGTTCAGCGGGTAGTCCTACCTGATTTGAGGTCAAAGTTATGAAATAAATTGTGGTGGCCACTAGCAAAATAAGCGTTTTTGGATAAACCTAAGTCGCTTAAAATAAGTTTCAACGTTAAATTCTTTCAAACAAACCTAGCGTATTGCTCAACACCAAACCCGGGGGTTTGAGGGAGAAATGACGCTCAAACAGGCATGCCCTTTGGAATACCAAAGGGCGCAATGTGCGTTCAAAGATTCGATGA	k__Fungi	p__Ascomycota	c__Saccharomycetes	o__Saccharomycetales	f__Saccharomycetales_fam_Incertae_sedis	g__Candida	s__tropicalis
ASV446	CGCTTATTGATATGCTTAAGTTCAGCGGGTAGTCCTACCTGATTTGAGGTCAAAGTTATGAAATAAATTGTGGTGGCCACTAGCAAAATAAGCGTTTTTGGATAAACCTAAGTCGCTTAAAATAAGTTTCCACATTAAATTCTTTCAAACAAACCTAGCGTATTGCTCAACACCAAACCCGGGGGTTTGAGGGAGAAATGACGCTCAAACAGGCATGCCCTTTGGAATACCAAAGGGCGCAATGTGCGTTCAAAGATTCGATGA	k__Fungi	p__Ascomycota	c__Saccharomycetes	o__Saccharomycetales	f__Saccharomycetales_fam_Incertae_sedis	g__Candida	s__tropicalis
ASV447	CGCTTATTGATATGCTTAAGTTCAGCGGGTAGTCCTACCTGATTTGAGGTCAAAGTTATGAAATAAATTGTGGTGGCCACTAGCAAAATAAGCGTTTTTGGATAAACCTAAGTCGCTTAAAATAAGTTTCCACGTTAAATTCTTTAAAACAAACCTAGCGTATTGCTCAACACCAAACCCGGGGGTTTGAGGGAGAAATGACGCTCAAACAGGCATGCCCTTTGGAATACCAAAGGGCGCAATGTGCGTTCAAAGATTCGATGA	k__Fungi	p__Ascomycota	c__Saccharomycetes	o__Saccharomycetales	f__Saccharomycetales_fam_Incertae_sedis	g__Candida	s__tropicalis
ASV448	CGCTTATTGATATGCTTAAGTTCAGCGGGTAGTCCTACCTGATTTGAGGTCAAAGTTATGAAATAAATTGTGGTGGCCACTAGCAAAATAAGCGTTTTTGGATAAACCTAAGTCGCTTAAAATAAGTTTCCACGTTAAATTCTTTCAAACAAACATAGCGTATTGCTCAACACCAAACCCGGGGGTTTGAGGGAGAAATGACGCTCAAACAGGCATGCCCTTTGGAATACCAAAGGGCGCAATGTGCGTTCAAAGATTCGATGA	k__Fungi	p__Ascomycota	c__Saccharomycetes	o__Saccharomycetales	f__Saccharomycetales_fam_Incertae_sedis	g__Candida	s__tropicalis
ASV449	CGCTTATTGATATGCTTAAGTTCAGCGGGTAGTCCTACCTGATTTGAGGTCAAAGTTATGAAATAAATTGTGGTGGCCACTAGCAAAATAAGCGTTTTTGGATAAACCTAAGTCGCTTAAAATAAGTTTCCACGTTAAATTCTTTCAAACAAACCTAGAGTATTGCTCAACACCAAACCCGGGGGTTTGAGGGAGAAATGACGCTCAAACAGGCATGCCCTTTGGAATACCAAAGGGCGCAATGTGCGTTCAAAGATTCGATGA	k__Fungi	p__Ascomycota	c__Saccharomycetes	o__Saccharomycetales	f__Saccharomycetales_fam_Incertae_sedis	g__Candida	s__tropicalis
ASV450	CGCTTATTGATATGCTTAAGTTCAGCGGGTAGTCCTACCTGATTTGAGGTCAAAGTTATGAAATAAATTGTGGTGGCCACTAGCAAAATAAGCGTTTTTGGATAAACCTAAGTCGCTTAAAATAAGTTTCCACGTTAAATTCTTTCAAACAAACCTAGCGTATTGATCAACACCAAACCCGGGGGTTTGAGGGAGAAATGACGCTCAAACAGGCATGCCCTTTGGAATACCAAAGGGCGCAATGTGCGTTCAAAGATTCGATGA	k__Fungi	p__Ascomycota	c__Saccharomycetes	o__Saccharomycetales	f__Saccharomycetales_fam_Incertae_sedis	g__Candida	s__tropicalis
ASV451	CGCTTATTGATATGCTTAAGTTCAGCGGGTAGTCCTACCTGATTTGAGGTCAAAGTTATGAAATAAATTGTGGTGGCCACTAGCAAAATAAGCGTTTTTGGATAAACCTAAGTCGCTTAAAATAAGTTTCCACGTTAAATTCTTTCAAACAAACCTAGCGTATTGCTCAACAACAAACCCGGGGGTTTGAGGGAGAAATGACGCTCAAACAGGCATGCCCTTTGGAATACCAAAGGGCGCAATGTGCGTTCAAAGATTCGATGA	k__Fungi	p__Ascomycota	c__Saccharomycetes	o__Saccharomycetales	f__Saccharomycetales_fam_Incertae_sedis	g__Candida	s__tropicalis
ASV452	CGCTTATTGATATGCTTAAGTTCAGCGGGTAGTCCTACCTGATTTGAGGTCAAAGTTATGAAATAAATTGTGGTGGCCACTAGCAAAATAAGCGTTTTTGGATAAACCTAAGTCGCTTAAAATAAGTTTCCACGTTAAATTCTTTCAAACAAACCTAGCGTATTGCTCAACACAAAACCCGGGGGTTTGAGGGAGAAATGACGCTCAAACAGGCATGCCCTTTGGAATACCAAAGGGCGCAATGTGCGTTCAAAGATTCGATGA	k__Fungi	p__Ascomycota	c__Saccharomycetes	o__Saccharomycetales	f__Saccharomycetales_fam_Incertae_sedis	g__Candida	s__tropicalis
ASV453	CGCTTATTGATATGCTTAAGTTCAGCGGGTAGTCCTACCTGATTTGAGGTCAAAGTTATGAAATAAATTGTGGTGGCCACTAGCAAAATAAGCGTTTTTGGATAAACCTAAGTCGCTTAAAATAAGTTTCCACGTTAAATTCTTTCAAACAAACCTAGCGTATTGCTCAACACCAAACCCGAAGGTTTGAGGGAGAAATGACGCTCAAACAGGCATGCCCTTTGGAATACCAAAGGGCGCAATGTGCGTTCAAAGATTCGATGA	k__Fungi	p__Ascomycota	c__Saccharomycetes	o__Saccharomycetales	f__Saccharomycetales_fam_Incertae_sedis	g__Candida	s__tropicalis
ASV454	CGCTTATTGATATGCTTAAGTTCAGCGGGTAGTCCTACCTGATTTGAGGTCAAAGTTATGAAATAAATTGTGGTGGCCACTAGCAAAATAAGCGTTTTTGGATAAACCTAAGTCGCTTAAAATAAGTTTCCACGTTAAATTCTTTCAAACAAACCTAGCGTATTGCTCAACACCAAACCCGAGGGTTTGAGGGAGAAATGACGCTCAAACAGGCATGCCCTTTGGAATACCAAAGGGCGCAATGTGCGTTCAAAGATTCGATGA	k__Fungi	p__Ascomycota	c__Saccharomycetes	o__Saccharomycetales	f__Saccharomycetales_fam_Incertae_sedis	g__Candida	s__tropicalis
ASV455	CGCTTATTGATATGCTTAAGTTCAGCGGGTAGTCCTACCTGATTTGAGGTCAAAGTTATGAAATAAATTGTGGTGGCCACTAGCAAAATAAGCGTTTTTGGATAAACCTAAGTCGCTTAAAATAAGTTTCCACGTTAAATTCTTTCAAACAAACCTAGCGTATTGCTCAACACCAAACCCGGGGGTTTGAGGAAGAAATGACGCTAAAACAGGCATGCCCTTTGGAATACCAAAGGGCGCAATGTGCGTTCAAAGATTCGATGA	k__Fungi	p__Ascomycota	c__Saccharomycetes	o__Saccharomycetales	f__Saccharomycetales_fam_Incertae_sedis	g__Candida	s__tropicalis
ASV456	CGCTTATTGATATGCTTAAGTTCAGCGGGTAGTCCTACCTGATTTGAGGTCAAAGTTATGAAATAAATTGTGGTGGCCACTAGCAAAATAAGCGTTTTTGGATAAACCTAAGTCGCTTAAAATAAGTTTCCACGTTAAATTCTTTCAAACAAACCTAGCGTATTGCTCAACACCAAACCCGGGGGTTTGAGGAAGAAATGACGCTCAAACAGGCATGCCCTTTGGAATACCAAAGGGCGCAATGTGCGTTCAAAGATTCGATGA	k__Fungi	p__Ascomycota	c__Saccharomycetes	o__Saccharomycetales	f__Saccharomycetales_fam_Incertae_sedis	g__Candida	s__tropicalis
ASV457	CGCTTATTGATATGCTTAAGTTCAGCGGGTAGTCCTACCTGATTTGAGGTCAAAGTTATGAAATAAATTGTGGTGGCCACTAGCAAAATAAGCGTTTTTGGATAAACCTAAGTCGCTTAAAATAAGTTTCCACGTTAAATTCTTTCAAACAAACCTAGCGTATTGCTCAACACCAAACCCGGGGGTTTGAGGGAAAAATGACGCTCAAACAGGCATGCCCTTTGGAATACCAAAGGGCGCAATGTGCGTTCAAAGATTCGATGA	k__Fungi	p__Ascomycota	c__Saccharomycetes	o__Saccharomycetales	f__Saccharomycetales_fam_Incertae_sedis	g__Candida	s__tropicalis
ASV458	CGCTTATTGATATGCTTAAGTTCAGCGGGTAGTCCTACCTGATTTGAGGTCAAAGTTATGAAATAAATTGTGGTGGCCACTAGCAAAATAAGCGTTTTTGGATAAACCTAAGTCGCTTAAAATAAGTTTCCACGTTAAATTCTTTCAAACAAACCTAGCGTATTGCTCAACACCAAACCCGGGGGTTTGAGGGAGAAATGACACTCAAACAGGCATGCCCTTTGGAATACCAAAGGGCGCAATGTGCGTTCAAAGATTCGATGA	k__Fungi	p__Ascomycota	c__Saccharomycetes	o__Saccharomycetales	f__Saccharomycetales_fam_Incertae_sedis	g__Candida	s__tropicalis
ASV459	CGCTTATTGATATGCTTAAGTTCAGCGGGTAGTCCTACCTGATTTGAGGTCAAAGTTATGAAATAAATTGTGGTGGCCACTAGCAAAATAAGCGTTTTTGGATAAACCTAAGTCGCTTAAAATAAGTTTCCACGTTAAATTCTTTCAAACAAACCTAGCGTATTGCTCAACACCAAACCCGGGGGTTTGAGGGAGAAATGACGCTCAAAAAGGCATGCCCTTTGGAATACCAAAGGGCGCAATGTGCGTTCAAAGATTCGATGA	k__Fungi	p__Ascomycota	c__Saccharomycetes	o__Saccharomycetales	f__Saccharomycetales_fam_Incertae_sedis	g__Candida	s__tropicalis
ASV460	CGCTTATTGATATGCTTAAGTTCAGCGGGTAGTCCTACCTGATTTGAGGTCAAAGTTATGAAATAAATTGTGGTGGCCACTAGCAAAATAAGCGTTTTTGGATAAACCTAAGTCGCTTAAAATAAGTTTCCACGTTAAATTCTTTCAAACAAACCTAGCGTATTGCTCAACACCAAACCCGGGGGTTTGAGGGAGAAATGACGCTCAAACAGGCATGACCTTTGGAATACCAAAGGGCGCAATGTGCGTTCAAAGATTCGATGA	k__Fungi	p__Ascomycota	c__Saccharomycetes	o__Saccharomycetales	f__Saccharomycetales_fam_Incertae_sedis	g__Candida	s__tropicalis
ASV461	CGCTTATTGATATGCTTAAGTTCAGCGGGTAGTCCTACCTGATTTGAGGTCAAAGTTATGAAATAAATTGTGGTGGCCACTAGCAAAATAAGCGTTTTTGGATAAACCTAAGTCGCTTAAAATAAGTTTCCACGTTAAATTCTTTCAAACAAACCTAGCGTATTGCTCAACACCAAACCCGGGGGTTTGAGGGAGAAATGACGCTCAAACAGGCATGCCATTTGGAATACCAAAGGGCGCAATGTGCGTTCAAAGATTCGATGA	k__Fungi	p__Ascomycota	c__Saccharomycetes	o__Saccharomycetales	f__Saccharomycetales_fam_Incertae_sedis	g__Candida	s__tropicalis
ASV462	CGCTTATTGATATGCTTAAGTTCAGCGGGTAGTCCTACCTGATTTGAGGTCAAAGTTATGAAATAAATTGTGGTGGCCACTAGCAAAATAAGCGTTTTTGGATAAACCTAAGTCGCTTAAAATAAGTTTCCACGTTAAATTCTTTCAAACAAACCTAGCGTATTGCTCAACACCAAACCCGGGGGTTTGAGGGAGAAATGACGCTCAAACAGGCATGCCCTATGGAATACCAAAGGGCGCAATGTGCGTTCAAAGATTCGATGA	k__Fungi	p__Ascomycota	c__Saccharomycetes	o__Saccharomycetales	f__Saccharomycetales_fam_Incertae_sedis	g__Candida	s__tropicalis
ASV463	CGCTTATTGATATGCTTAAGTTCAGCGGGTAGTCCTACCTGATTTGAGGTCAAAGTTATGAAATAAATTGTGGTGGCCACTAGCAAAATAAGCGTTTTTGGATAAACCTAAGTCGCTTAAAATAAGTTTCCACGTTAAATTCTTTCAAACAAACCTAGCGTATTGCTCAACACCAAACCCGGGGGTTTGAGGGAGAAATGACGCTCAAACAGGCATGCCCTTTGGAATACCAAAGGGCGCAATGTGAGTTCAAAGATTCGATGA	k__Fungi	p__Ascomycota	c__Saccharomycetes	o__Saccharomycetales	f__Saccharomycetales_fam_Incertae_sedis	g__Candida	s__tropicalis
ASV464	CGCTTATTGATATGCTTAAGTTCAGCGGGTAGTCCTACCTGATTTGAGGTCAAAGTTATGAAATAAATTGTGGTGGCCACTAGCAAAATAAGCGTTTTTGGATAAACCTAAGTCGCTTAAAATAAGTTTCCACGTTAAATTCTTTCAAACAAACCTAGCGTATTGCTCAACACCAAACCCGGGGGTTTGAGGGAGAAATGACGCTCAAACAGGCATGCCCTTTGGAATACCAAAGGGCGCAATGTGCGTTCAAAGATTCGATGA	k__Fungi	p__Ascomycota	c__Saccharomycetes	o__Saccharomycetales	f__Saccharomycetales_fam_Incertae_sedis	g__Candida	s__tropicalis
ASV465	CGCTTATTGATATGCTTAAGTTCAGCGGGTAGTCCTACCTGATTTGAGGTCAAAGTTATGAAATAAATTGTGGTGGCCACTAGCAAAATAAGCGTTTTTGGATAAACCTAAGTCGCTTAAAATAAGTTTCCACGTTAAATTCTTTCAAACAAACCTAGCGTATTGCTCAACACCAAACCCGGGGGTTTGAGGGAGAAATGACGCTCAAACAGGCATGCCCTTTGGAATACCAAAGGGCGCAATGTGCGTTCAAAGATTCGATGAT	k__Fungi	p__Ascomycota	c__Saccharomycetes	o__Saccharomycetales	f__Saccharomycetales_fam_Incertae_sedis	g__Candida	s__tropicalis
ASV466	CGCTTATTGATATGCTTAAGTTCAGCGGGTAGTCCTACCTGATTTGAGGTCAAAGTTATGAAATAAATTGTGGTGGCCACTAGCAAAATAAGCGTTTTTGGATAAACCTAAGTCGCTTAAAATAAGTTTCCACGTTAAATTCTTTCAAACAAACCTAGCGTATTGCTCAACACCAAACCCGGGGGTTTGAGGGAGAAATGACGCTCAAACAGGCATGCCCTTTGGAATACCAAAGGGCGCAATGTGCGTTCAAAGATTCATGA	k__Fungi	p__Ascomycota	c__Saccharomycetes	o__Saccharomycetales	f__Saccharomycetales_fam_Incertae_sedis	g__Candida	s__tropicalis
ASV467	CGCTTATTGATATGCTTAAGTTCAGCGGGTAGTCCTACCTGATTTGAGGTCAAAGTTATGAAATAAATTGTGGTGGCCACTAGCAAAATAAGCGTTTTTGGATAAACCTAAGTCGCTTAAAATAAGTTTCCACGTTAAATTCTTTCAAACAAACCTAGCGTATTGCTCAACACCAAACCCGGGGGTTTGAGGGAGAAATGACGCTCAAACAGGCATGCCCTTTGGAATACCAAAGGGCGCAATGTGCGTTCAAAGATTCATGATT	k__Fungi	p__Ascomycota	c__Saccharomycetes	o__Saccharomycetales	f__Saccharomycetales_fam_Incertae_sedis	g__Candida	s__tropicalis
ASV468	CGCTTATTGATATGCTTAAGTTCAGCGGGTAGTCCTACCTGATTTGAGGTCAAAGTTATGAAATAAATTGTGGTGGCCACTAGCAAAATAAGCGTTTTTGGATAAACCTAAGTCGCTTAAAATAAGTTTCCACGTTAAATTCTTTCAAACAAACCTAGCGTATTGCTCAACACCAAACCCGGGGGTTTGAGGGAGAAATGACGCTCAAACAGGCATGCCCTTTGGAATACCAAAGGGCTCAATGTGCGTTCAAAGATTCGATGA	k__Fungi	p__Ascomycota	c__Saccharomycetes	o__Saccharomycetales	f__Saccharomycetales_fam_Incertae_sedis	g__Candida	s__tropicalis
ASV469	CGCTTATTGATATGCTTAAGTTCAGCGGGTAGTCCTACCTGATTTGAGGTCAAAGTTATGAAATAAATTGTGGTGGCCACTAGCAAAATAAGCGTTTTTGGATAAACCTAAGTCGCTTAAAATAAGTTTCCACGTTAAATTCTTTCAAACAAACCTAGCGTATTGCTCAACACCAAACCCGGGGGTTTGAGGGAGAAATGACGCTCAAACAGGCATGCCCTTTGGAATACCAAATGGCGCAATGTGCGTTCAAAGATTCGATGA	k__Fungi	p__Ascomycota	c__Saccharomycetes	o__Saccharomycetales	f__Saccharomycetales_fam_Incertae_sedis	g__Candida	s__tropicalis
ASV470	CGCTTATTGATATGCTTAAGTTCAGCGGGTAGTCCTACCTGATTTGAGGTCAAAGTTATGAAATAAATTGTGGTGGCCACTAGCAAAATAAGCGTTTTTGGATAAACCTAAGTCGCTTAAAATAAGTTTCCACGTTAAATTCTTTCAAACAAACCTAGCGTATTGCTCAACACCAAACCCGGGGGTTTGAGGGAGAAATGACGCTCAAACAGGCATGCCCTTTGGTATTCCAAAGGGCGCAATGTGCGTTCAAAGATTCGATGA	k__Fungi	p__Ascomycota	c__Saccharomycetes	o__Saccharomycetales	f__Saccharomycetales_fam_Incertae_sedis	g__Candida	s__tropicalis
ASV471	CGCTTATTGATATGCTTAAGTTCAGCGGGTAGTCCTACCTGATTTGAGGTCAAAGTTATGAAATAAATTGTGGTGGCCACTAGCAAAATAAGCGTTTTTGGATAAACCTAAGTCGCTTAAAATAAGTTTCCACGTTAAATTCTTTCAAACAAACCTAGCGTATTGCTCAACACCAAACCCGGGGGTTTGAGGGAGAAATGACGCTCAAACAGGCATGCCTCGAGGAATGCCTCGAGGCGCAATGTGCGTTCAAAGATTCGATGA	k__Fungi	p__Ascomycota	c__Saccharomycetes	o__Saccharomycetales	f__Saccharomycetales_fam_Incertae_sedis	g__Candida	s__tropicalis
ASV472	CGCTTATTGATATGCTTAAGTTCAGCGGGTAGTCCTACCTGATTTGAGGTCAAAGTTATGAAATAAATTGTGGTGGCCACTAGCAAAATAAGCGTTTTTGGATAAACCTAAGTCGCTTAAAATAAGTTTCCACGTTAAATTCTTTCAAACAAACCTAGCGTATTGCTCAACACCAAACCCGGGGGTTTGAGGGAGAAATGACGCTCAAACAGGCATGCTGTGTGGAATGCCACACAGCGCAATGTGCGTTCAAAGATTCGATGA	k__Fungi	p__Ascomycota	c__Saccharomycetes	o__Saccharomycetales	f__Saccharomycetales_fam_Incertae_sedis	g__Candida	s__tropicalis
ASV473	CGCTTATTGATATGCTTAAGTTCAGCGGGTAGTCCTACCTGATTTGAGGTCAAAGTTATGAAATAAATTGTGGTGGCCACTAGCAAAATAAGCGTTTTTGGATAAACCTAAGTCGCTTAAAATAAGTTTCCACGTTAAATTCTTTCAAACAAACCTAGCGTATTGCTCAACACCAAACCCGGGGGTTTGAGGGAGAAATGACGCTCAAACAGGCATTCCCTTTGGAATACCAAAGGGCGCAATGTGCGTTCAAAGATTCGATGA	k__Fungi	p__Ascomycota	c__Saccharomycetes	o__Saccharomycetales	f__Saccharomycetales_fam_Incertae_sedis	g__Candida	s__tropicalis
ASV474	CGCTTATTGATATGCTTAAGTTCAGCGGGTAGTCCTACCTGATTTGAGGTCAAAGTTATGAAATAAATTGTGGTGGCCACTAGCAAAATAAGCGTTTTTGGATAAACCTAAGTCGCTTAAAATAAGTTTCCACGTTAAATTCTTTCAAACAAACCTAGCGTATTGCTCAACACCAAACCCGGGGGTTTGAGGGAGAAATGACGCTCAAACAGTCATGCCCTTTGGAATACCAAAGGGCGCAATGTGCGTTCAAAGATTCGATGA	k__Fungi	p__Ascomycota	c__Saccharomycetes	o__Saccharomycetales	f__Saccharomycetales_fam_Incertae_sedis	g__Candida	s__tropicalis
ASV475	CGCTTATTGATATGCTTAAGTTCAGCGGGTAGTCCTACCTGATTTGAGGTCAAAGTTATGAAATAAATTGTGGTGGCCACTAGCAAAATAAGCGTTTTTGGATAAACCTAAGTCGCTTAAAATAAGTTTCCACGTTAAATTCTTTCAAACAAACCTAGCGTATTGCTCAACACCAAACCCGGGGGTTTGAGGGAGAAATGACGCTCAAATAGGCATGCCCTTTGGAATACCAAAGGGCGCAATGTGCGTTCAAAGATTCGATGA	k__Fungi	p__Ascomycota	c__Saccharomycetes	o__Saccharomycetales	f__Saccharomycetales_fam_Incertae_sedis	g__Candida	s__tropicalis
ASV476	CGCTTATTGATATGCTTAAGTTCAGCGGGTAGTCCTACCTGATTTGAGGTCAAAGTTATGAAATAAATTGTGGTGGCCACTAGCAAAATAAGCGTTTTTGGATAAACCTAAGTCGCTTAAAATAAGTTTCCACGTTAAATTCTTTCAAACAAACCTAGCGTATTGCTCAACACCAAACCCGGGGGTTTGAGGGAGAAATGACTCTCAAACAGGCATGCCCTTTGGAATACCAAAGGGCGCAATGTGCGTTCAAAGATTCGATGA	k__Fungi	p__Ascomycota	c__Saccharomycetes	o__Saccharomycetales	f__Saccharomycetales_fam_Incertae_sedis	g__Candida	s__tropicalis
ASV477	CGCTTATTGATATGCTTAAGTTCAGCGGGTAGTCCTACCTGATTTGAGGTCAAAGTTATGAAATAAATTGTGGTGGCCACTAGCAAAATAAGCGTTTTTGGATAAACCTAAGTCGCTTAAAATAAGTTTCCACGTTAAATTCTTTCAAACAAACCTAGCGTATTGCTCAACGCCAAACCCGGGGGTTTGAGGGAGAAATGACGCTCAAACAGGCATGCCCTTTGGAATACCAAAGGGCGCAATGTGCGTTCAAAGATTCGATGA	k__Fungi	p__Ascomycota	c__Saccharomycetes	o__Saccharomycetales	f__Saccharomycetales_fam_Incertae_sedis	g__Candida	s__tropicalis
ASV478	CGCTTATTGATATGCTTAAGTTCAGCGGGTAGTCCTACCTGATTTGAGGTCAAAGTTATGAAATAAATTGTGGTGGCCACTAGCAAAATAAGCGTTTTTGGATAAACCTAAGTCGCTTAAAATAAGTTTCCACGTTAAATTCTTTCAAACAAACCTAGCTTATTGCTCAACACCAAACCCGGGGGTTTGAGGGAGAAATGACGCTCAAACAGGCATGCCCTTTGGAATACCAAAGGGCGCAATGTGCGTTCAAAGATTCGATGA	k__Fungi	p__Ascomycota	c__Saccharomycetes	o__Saccharomycetales	f__Saccharomycetales_fam_Incertae_sedis	g__Candida	s__tropicalis
ASV479	CGCTTATTGATATGCTTAAGTTCAGCGGGTAGTCCTACCTGATTTGAGGTCAAAGTTATGAAATAAATTGTGGTGGCCACTAGCAAAATAAGCGTTTTTGGATAAACCTAAGTCGCTTAAAATAAGTTTCCACGTTAAATTCTTTCAAACAAACCTAGTGTATTGCTCAACACCAAACCCGGGGGTTTGAGGGAGAAATGACGCTCAAACAGGCATGCCCTTTGGAATACCAAAGGGCGCAATGTGCGTTCAAAGATTCGATGA	k__Fungi	p__Ascomycota	c__Saccharomycetes	o__Saccharomycetales	f__Saccharomycetales_fam_Incertae_sedis	g__Candida	s__tropicalis
ASV480	CGCTTATTGATATGCTTAAGTTCAGCGGGTAGTCCTACCTGATTTGAGGTCAAAGTTATGAAATAAATTGTGGTGGCCACTAGCAAAATAAGCGTTTTTGGATAAACCTAAGTCGCTTGAAATAAGTTTCCACGTTAAATTCTTTCAAACAAACCTAGCGTATTGCTCAACACCAAACCCGGGGGTTTGAGGGAGAAATGACGCTCAAACAGGCATGCCCTTTGGAATACCAAAGGGCGCAATGTGCGTTCAAAGATTCGATGA	k__Fungi	p__Ascomycota	c__Saccharomycetes	o__Saccharomycetales	f__Saccharomycetales_fam_Incertae_sedis	g__Candida	s__tropicalis
ASV481	CGCTTATTGATATGCTTAAGTTCAGCGGGTAGTCCTACCTGATTTGAGGTCAAAGTTATGAAATAAATTGTGGTGGCCACTAGCAAAATAAGCGTTTTTGGATAAACCTAAGTCGTTTAAAATAAGTTTCCACGTTAAATTCTTTCAAACAAACCTAGCGTATTGCTCAACACCAAACCCGGGGGTTTGAGGGAGAAATGACGCTCAAACAGGCATGCCCTTTGGAATACCAAAGGGCGCAATGTGCGTTCAAAGATTCGATGA	k__Fungi	p__Ascomycota	c__Saccharomycetes	o__Saccharomycetales	f__Saccharomycetales_fam_Incertae_sedis	g__Candida	s__tropicalis
ASV482	CGCTTATTGATATGCTTAAGTTCAGCGGGTAGTCCTACCTGATTTGAGGTCAAAGTTATGAAATAAATTGTGGTGGCCACTAGCAAAATAAGCGTTTTTGGATAAACCTACGTCGCTTAAAATAAGTTTCCACGTTAAATTCTTTCAAACAAACCTAGCGTATTGCTCAACACCAAACCCGGGGGTTTGAGGGAGAAATGACGCTCAAACAGGCATGCCCTTTGGAATACCAAAGGGCGCAATGTGCGTTCAAAGATTCGATGAT	k__Fungi	p__Ascomycota	c__Saccharomycetes	o__Saccharomycetales	f__Saccharomycetales_fam_Incertae_sedis	g__Candida	s__tropicalis
ASV483	CGCTTATTGATATGCTTAAGTTCAGCGGGTAGTCCTACCTGATTTGAGGTCAAAGTTATGAAATAAATTGTGGTGGCCACTAGCAAAATAAGCGTTTTTGGATAAATCTAAGTCGCTTAAAATAAGTTTCCACGTTAAATTCTTTCAAACAAACCTAGCGTATTGCTCAACACCAAACCCGGGGGTTTGAGGGAGAAATGACGCTCAAACAGGCATGCCCTTTGGAATACCAAAGGGCGCAATGTGCGTTCAAAGATTCGATGA	k__Fungi	p__Ascomycota	c__Saccharomycetes	o__Saccharomycetales	f__Saccharomycetales_fam_Incertae_sedis	g__Candida	s__tropicalis
ASV484	CGCTTATTGATATGCTTAAGTTCAGCGGGTAGTCCTACCTGATTTGAGGTCAAAGTTATGAAATAAATTGTGGTGGCCACTAGCACAATAAGCGTTTTTGGATAAACCTAAGTCGCTTAAAATAAGTTTCCACGTTAAATTCTTTCAAACAAACCTAGCGTATTGCTCAACACCAAACCCGGGGGTTTGAGGGAGAAATGACGCTCAAACAGGCATGCCCTTTGGAATACCAAAGGGCGCAATGTGCGTTCAAAGATTCGATGA	k__Fungi	p__Ascomycota	c__Saccharomycetes	o__Saccharomycetales	f__Saccharomycetales_fam_Incertae_sedis	g__Candida	s__tropicalis
ASV485	CGCTTATTGATATGCTTAAGTTCAGCGGGTAGTCCTACCTGATTTGAGGTCAAAGTTATGAAATAAATTGTGGTGGCCACTAGCACAATAAGCGTTTTTGGATAAACCTAAGTCGCTTAAAATAAGTTTCCACGTTAAATTCTTTCAAACAAACCTAGCGTATTGCTCAACACCAAACCCGGGGGTTTGAGGGAGAAATGACGCTCAAACAGGCATGCCCTTTGGAATACCAAAGGGCGCAATGTGCGTTCAAAGATTCGATGAT	k__Fungi	p__Ascomycota	c__Saccharomycetes	o__Saccharomycetales	f__Saccharomycetales_fam_Incertae_sedis	g__Candida	s__tropicalis
ASV486	CGCTTATTGATATGCTTAAGTTCAGCGGGTAGTCCTACCTGATTTGAGGTCAAAGTTATGAAATAAATTGTGGTGGCCACTAGCACAATAAGCGTTTTTGGATAAACCTAAGTCGCTTAAAATAAGTTTCCACGTTAAATTCTTTCAAACAAACCTAGCGTATTGCTCAACACCAAACCCGGGGGTTTGAGGGAGAAATGACGCTCAAACAGGCATGCCCTTTGGTATTCCAAAGGGCGCAATGTGCGTTCAAAGATTCGATGA	k__Fungi	p__Ascomycota	c__Saccharomycetes	o__Saccharomycetales	f__Saccharomycetales_fam_Incertae_sedis	g__Candida	s__tropicalis
ASV487	CGCTTATTGATATGCTTAAGTTCAGCGGGTAGTCCTACCTGATTTGAGGTCAAAGTTATGAAATAAATTGTGGTGGCCACTAGCAGAATAAGCGTTTTTGGATAAACCTAAGTCCCTTAAAATAAGTTTCCACGTTGAATTCTTTCAAACAAACCTAGCGTATTGCTCAACACCAAACCCGGGGGTTTGAGGGAGAAATGACGCTCAAACAGGCATGCCCTTTGGAATACCAAAGGGCGCAATGTGCGTTCAAAGATTCGATGA	k__Fungi	p__Ascomycota	c__Saccharomycetes	o__Saccharomycetales	f__Saccharomycetales_fam_Incertae_sedis	g__Candida	s__tropicalis
ASV488	CGCTTATTGATATGCTTAAGTTCAGCGGGTAGTCCTACCTGATTTGAGGTCAAAGTTATGAAATAAATTGTGGTGGCCACTAGCAGAATAAGCGTTTTTGGATAAACCTAAGTCGCTTAAAATAAGTTTCCACGTTAAATTCTTTCAAACAAACCTAGCGTATTGCTCAACACCAAACCCGGGGGTTTGAGGGAGAAATGACGCTCAAACAGGCATGCCCTTTGGAATACCAAAGGGCGCAATGTGCGTTCAAAGATTCGATGA	k__Fungi	p__Ascomycota	c__Saccharomycetes	o__Saccharomycetales	f__Saccharomycetales_fam_Incertae_sedis	g__Candida	s__tropicalis
ASV489	CGCTTATTGATATGCTTAAGTTCAGCGGGTAGTCCTACCTGATTTGAGGTCAAAGTTATGAAATAAATTGTTGTGGCCACTAGCAAAATAAGCGTTTTTGGATAAACCTAAGTCGCTTAAAATAAGTTTCCACGTTAAATTCTTTCAAACAAACCTAGCGTATTGCTCAACACCAAACCCGGGGGTTTGAGGGAGAAATGACGCTCAAACAGGCATGCCCTTTGGAATACCAAAGGGCGCAATGTGCGTTCAAAGATTCGATGA	k__Fungi	p__Ascomycota	c__Saccharomycetes	o__Saccharomycetales	f__Saccharomycetales_fam_Incertae_sedis	g__Candida	s__tropicalis
ASV490	CGCTTATTGATATGCTTAAGTTCAGCGGGTAGTCCTACCTGATTTGAGGTCAGAATATAAAAGTTTGTATTAGAGTGGAGGGTTGCGAAGACTTATTACGCATTCCACTTAGACATTTAAGGCGAGCCAGAGTAAACGGCAGACGCCCAAAGCACCAGTCCACATGTCTAATGAAAAACAGTAGAGGTGAGGTTTATATGACACTCAAACAGGCATGCCTTTCGGAATACCAAAAGGCGCAAGTTGCGTTCAAAGATTCGATGA	k__Fungi	p__Basidiomycota	c__Tremellomycetes	o__Tremellales	f__Bulleribasidiaceae	g__Dioszegia	s__var._zsoltii
ASV491	CGCTTATTGATATGCTTAAGTTCAGCGGGTATCCCTACCTGATCCGAGGTCAAACTTTGGATGAAAGTTTTCTGGCTGGTCCGCACCGGGCACCGAAGCGAGTATTTCTGCTACGCTGGGAGCCGGCGCGTACCGCCAACGGGTTACGGGTGGGCCAGGCGGCCGCACCCAACACCAAGCAGGGCTTGAGAGTTTAAATGACGCTCGAACAGGCATGCCCCTCGGAATACCAAAGGGCGCAATGTGCGTTCAAAGATTCGATGA	k__Fungi	p__Ascomycota	c__Dothideomycetes	NA	NA	NA	NA
ASV492	CGCTTATTGATATGCTTAAGTTCAGCGGGTATCCCTACCTGATCCGAGGTCAACCATAGAAAATTAGGGTTCTGGCAGGACACCTCCAGACTCTATAGCGAGAAAAGTTACTACGCTTAGAACCAAGAGGTACCGCCACTGATTTTAAGAGCTGCCCAGAGACAGGCTCCAACACCAAGCTAGGCTTGAGGGTTATAATGACGCTCGAACAGGCATGCCCCCCGGAATACCAAGGGGCGCAATGTGCGTTCAAAGATTCGATGA	k__Fungi	p__Ascomycota	c__Leotiomycetes	o__Helotiales	NA	NA	NA
ASV493	CGCTTATTGATATGCTTAAGTTCAGCGGGTATCCCTACCTGATCCGAGGTCAACCATAGAAAATTAGGGTTCTGGCAGGACACCTCCAGACTCTATAGCGAGAAAAGTTACTACGCTTAGAACCAAGAGGTACCGCCACTGATTTTAAGAGCTGCCCAGAGACAGGCTCCAACACCAAGCTAGGCTTGAGGGTTATAATGACGCTCGAACAGGCATGCCCCCCGGAATACCAAGGGGCGCAATGTGCGTTCAAAGATTCGATGAT	k__Fungi	p__Ascomycota	c__Leotiomycetes	o__Helotiales	NA	NA	NA
ASV494	CGCTTATTGATATGCTTAAGTTCAGCGGGTATCCCTACCTGATCCGAGGTCAACCATAGAAAATTAGGGTTCTGGCAGGACACCTCCAGACTCTATAGCGAGAAAAGTTACTACGCTTAGAACCAAGAGGTACCGCCACTGATTTTAAGAGCTGCCCAGAGACAGGCTCCAACACCAAGCTAGGCTTGAGGGTTATAATGACGCTCGAACAGGCATGCCCCCCGGAATACCAAGGGGTGCAATGTGCGTTCAAAGATTCGATGAT	k__Fungi	p__Ascomycota	c__Leotiomycetes	o__Helotiales	NA	NA	NA
ASV495	CGCTTATTGATATGCTTAAGTTCAGCGGGTATCCCTACCTGATCCGAGGTCAACCATAGGAGTTGGGGTTCTGGCGCACGGCCGCACAGGCCTAGAGCGAGAGTGTTACTACGCTTAGGACCGTACGGCGCCGCCACTGACTTTGGGGCCGGCCGCAACGGGCAGGGCCCAACACCAAGCGAGGCTTGAGGGTTGAAATGACGCTCGAACAGGCATGCCCTGCGGAATACCACAGGGCGCAATGTGCGTTCAAAGATTCGATGAT	k__Fungi	p__Ascomycota	c__Leotiomycetes	o__Helotiales	f__Myxotrichaceae	g__Oidiodendron	s__echinulatum
ASV496	CGCTTATTGATATGCTTAAGTTCAGCGGGTATCCCTACCTGATCCGAGGTCAACCTGAGAAAGTGTTTAACGGCGTGGCCGCCCGTCTCGCCAGCGATTTGATTTACCACAACGCTGAGATCTGGGTCGTCCAGCCGGCAGACATTCGGGCCCGGGTCACCCCGGGGCCCAATACCAAGCCAGGCTTGAGTGGTGTAATGACGCTCGAACAGGCATGCCCCTCGGAATACCAAGGGGCGCAATGTGCGTTCAAAGATTCGATGA	k__Fungi	p__Ascomycota	c__Dothideomycetes	o__Capnodiales	NA	NA	NA
ASV497	CGCTTATTGATATGCTTAAGTTCAGCGGGTATCCCTACCTGATCCGAGGTCAACCTTGTGAAAGATTTAACGGCCGCGGCCACCCGAACTCCGAAGCGAATAGTTGCCACAACGCTTAGAGACGGACAGCTCAGCCGGAGGACTTTAAGGCGCGCGGAGCCGCGACGCCCAATACCAAGCCAGGCTTGAGTGGTGAAATGACGCTCGAACAGGCATGCCCCCCGGAATACCAGAGGGCGCAATGTGCGTTCAAAGATTCGATGA	k__Fungi	p__Ascomycota	c__Dothideomycetes	o__Capnodiales	f__Mycosphaerellaceae	g__Pallidocercospora	s__ventilago
ASV498	CGCTTATTGATATGCTTAAGTTCAGCGGGTATCCCTACCTGATCCGAGGTCAACCTTGTGAAAGATTTAACGGCCGCGGCCACCCGAACTCCGAAGCGAATAGTTGCCACAACGCTTAGAGACGGACAGCTCAGCCGGAGGACTTTAAGGCGCGCGGAGCCGCGACGCCCAATACCAAGCCAGGCTTGAGTGGTGAAATGACGCTCGAACAGGCATGCCCCCCGGAATACCAGAGGGCGCAATGTGCGTTCAAAGATTCGATGAT	k__Fungi	p__Ascomycota	c__Dothideomycetes	o__Capnodiales	f__Mycosphaerellaceae	NA	NA
ASV499	CGCTTATTGATATGCTTAAGTTCAGCGGGTATCCCTACCTGATCCGAGGTCAACCTTGTGAAAGATTTAACGGCCGCGGCCACCCGAACTCCGAAGCGAATAGTTGCCACAACGCTTAGAGACGGACAGCTCAGCCGGAGGACTTTAAGGCGCGCGGAGCCTCGACGCCCAATACCAAGCCAGGCTTGAGTGGTGAAATGACGCTCGAACAGGCATGCCCCCCGGAATACCAGAGGGCGCAATGTGCGTTCAAAGATTCGATGA	k__Fungi	p__Ascomycota	c__Dothideomycetes	o__Capnodiales	f__Mycosphaerellaceae	g__Pallidocercospora	s__ventilago
ASV500	CGCTTATTGATATGCTTAAGTTCAGCGGGTATCCCTACCTGATCCGAGGTCAACCTTGTGAAAGATTTAACGGCCGCGGCCACCCGAGCTCCGAAGCGAATAGTTGCCACAACGCTTAGAGACGGACAGCTCAGCCGGAGGACTTTAAGGCGCGCGGAGCCGCGACGCCCAATACCAAGCCAGGCTTGAGTGGTGAAATGACGCTCGAACAGGCATGCCCCCCGGAATACCAGAGGGCGCAATGTGCGTTCAAAGATTCGATGA	k__Fungi	p__Ascomycota	c__Dothideomycetes	o__Capnodiales	f__Mycosphaerellaceae	g__Pallidocercospora	s__ventilago
ASV501	CGCTTATTGATATGCTTAAGTTCAGCGGGTATCCCTACCTGATCCGAGGTCAACCTTGTGAAAGATTTAACGGCCGCGGCCGCCCGGCCTCCGAAGCGAATAGTTGCCACAACGCTTAGAGACGGACAGCTCAGCCGGAAGACTTTAAGGCGCGCGGCACCGCGACGCCCAATACCAAGCCAGGCTTGAGTGGTGAAATGACGCTCGAACAGGCATGCCCCCCGGAATACCAGAGGGCGCAATGTGCGTTCAAAGATTCGATGA	k__Fungi	p__Ascomycota	c__Dothideomycetes	o__Capnodiales	f__Mycosphaerellaceae	g__Mycosphaerella	s__etlingerae
ASV502	CGCTTATTGATATGCTTAAGTTCAGCGGGTATCCCTACCTGATCCGAGGTCAACCTTTAGATAAGTTTAACGGCCGCGGCCGCCCGAGACTCCGTAGCGAATGAGATTCACAACGCTGGGAGACGGACAGCTCAGCCGGAGACTTTGGGGCGCGCGGACTCGCGACGCCCAATACCAAGCCAGGCTTGAGTGGTGAAATGACGCTCGAACAGGCATGCCCCGCGGAATACCACGGGGCGCAATGTGCGTTCAAAGATTCGATGAT	k__Fungi	p__Ascomycota	c__Dothideomycetes	o__Capnodiales	f__Mycosphaerellaceae	g__Neoceratosperma	s__yunnanensis
ASV503	CGCTTATTGATATGCTTAAGTTCAGCGGGTATCCCTACCTGATCCGAGGTCAACCTTTAGATAAGTTTAACGGCCGCGGCTGCTCGTAACTCCGTAGCGAATGAGATTCACAACGCTGGGAGACGGACAGCTCAGCCGGAGACTTTGAGGCGCGCGAACTCGCGACGCCCAATACCAAGCCAGGCTTGAGTGGTGAAATGACGCTCGAACAGGCATGCCCCGCGGAATACCACGGGGCGCAATGTGCGTTCAAAGATTCGATGA	k__Fungi	p__Ascomycota	c__Dothideomycetes	o__Capnodiales	f__Mycosphaerellaceae	g__Neoceratosperma	s__yunnanensis
ASV504	CGCTTATTGATATGCTTAAGTTCAGCGGGTATCCCTACCTGATCCGAGGTCAACCTTTAGATGAGTTTAACGGCCGCGGCTGCCCGAGACTCCGTAGCGAATGAGATTCACAACGCTGGGAGACGGACAGCTCAGCCGGAGACTTTGAGGCGCGCGGACTCGCGACGCCCAATACCAAGCCAGGCTTGAGTGGTGAAATGACGCTCGAACAGGCATGCCCCGCGGAATACCACGGGGCGCAATGTGCGTTCAAAGATTCGATGA	k__Fungi	p__Ascomycota	c__Dothideomycetes	o__Capnodiales	f__Mycosphaerellaceae	g__Neoceratosperma	s__yunnanensis
ASV505	CGCTTATTGATATGCTTAAGTTCAGCGGGTATCCCTACCTGATCCGAGGTCAACCTTTGAATAAGTTTAACGGCCGCGGCCACCCGCGCTCCGAAGCGAATATGTATCACAACGCTTAGAGACGGACAGCTCAGCCGGAGACTTTAAGGCGCGCGGACACCGCGACGCCCAATACCAAGCCAGGCTTGAGTGGTGAAATGACGCTCGAACAGGCATGCCCTTCGGAATACCAAAGGGCGCAATGTGCGTTCAAAGATTCGATGA	k__Fungi	p__Ascomycota	c__Dothideomycetes	o__Capnodiales	f__Mycosphaerellaceae	NA	NA
ASV506	CGCTTATTGATATGCTTAAGTTCAGCGGGTATCCCTACCTGATCCGAGGTCATCCAAAGACTGGGGGGTTCTGGCGGGTGCCGTCGCCGCTCTGTCGCGAGATACATGACTACGCGGAGAGCACAACAGCACCGCCACTGCGTTTAGGGGCCGCCGAGCCGGCGAGCCCCAAGACCAAGCCAGGCTTGAGGGGTGTTCTGACGCTCGAACAGGCATGCCCCTCGGAATGCCGGGGGGCGCAATGTGCGTTCAAAGATTCGATGA	k__Fungi	p__Ascomycota	c__Leotiomycetes	o__Erysiphales	f__Erysiphaceae	g__Podosphaera	NA
ASV507	CGCTTATTGATATGCTTAAGTTCAGCGGGTATTCCTACCTGATTTGAGGTCGAGCTTAGATTAAAAAAAAAAGTTCGGCGGGCCAAGCGCGAGTGTTGTGTATACTTCGCTCAGTCCCGCTGCCGTTCCGTTTCGGGGGAGCCACACACAGGCCGCACGGGCCGTGGCAACCCCAACTCTGCTTGCGCAAGAAGGAAACGACGCTCAAACAGGCATGCCCCCCGGAATGCCGGAGGGCGCAATGTGCGTTCAAAGATTCGATGA	k__Fungi	p__Ascomycota	c__Saccharomycetes	o__Saccharomycetales	f__Pichiaceae	g__Pichia	s__norvegensis
ASV508	CGCTTATTGATATGCTTAAGTTCAGCGGGTATTCCTACCTGATTTGAGGTCGAGCTTAGATTAAAAAAAAAAGTTCGGCGGGCCAAGCGCGAGTGTTGTGTATACTTCGCTCAGTCCCGCTGCCGTTCCGTTTCGGGGGAGCCACACACAGGCCGCACGGGCCGTGGCAACCCCAACTCTGCTTGCGCAAGAAGGAAACGACGCTCAAACAGGCATGCCCCCTGGAATACCAAGGGGCGCAATGTGCGTTCAAAGATTCGATGA	k__Fungi	p__Ascomycota	c__Saccharomycetes	o__Saccharomycetales	f__Pichiaceae	g__Pichia	s__norvegensis
ASV509	CGCTTATTGATATGCTTAATTTCAGCGGGTAGTCCTACCTGATTTGAGGTCAAAGTTATGAAATAAATTGTGGTGGCCACTAGCAAAATAAGCGTTTTTGGATAAACCTAAGTCGCTTAAAATAAGTTTCCACGTTAAATTCTTTCAAACAAACCTAGCGTATTGCTCAACACCAAACCCGGGGGTTTGAGGGAGAAATGACGCTCAAACAGGCATGCCCTTTGGAATACCAAAGGGCGCAATGTGCGTTCAAAGATTCGATGA	k__Fungi	p__Ascomycota	c__Saccharomycetes	o__Saccharomycetales	f__Saccharomycetales_fam_Incertae_sedis	g__Candida	s__tropicalis
ASV510	CGGGTAAAGAGCAGAAACATGGTCAGCTCCTTATGACCCGTCCGGCATTCGGCGGTAACACAATCGCTACAATCGCTTGCCCGGAATTCCGTCCGCAGATGGCTACAGTACGTCCAGGCGTTATGCAGAAGCTTGACCGTGAGGCTGGCAGAAAAGCAGAAGTTATCGAGTTCAACCCGGGCTTCACTCCGGACAACAAGTACGTTGAGATTCTTGAGATCGTTAAGGCAGTATCCGACGTAGCTGATATCATGGATG	k__Fungi	NA	NA	NA	NA	NA	NA
ASV511	CGGGTAAAGAGCAGAAACATGGTCAGCTCCTTATGACCCGTCCGGCATTCGGCGGTAACACAATCGCTACAATCGCTTGCCCGGAATTCCGTCCGCAGATGGCTACAGTACGTCCAGGCGTTATGCAGAAGCTTGACCGTGAGGCTGGCAGAAAAGCAGAAGTTATCGAGTTTAACCCGGGCTTCACTCCGGACAACAAGTACGTTGAGATTCTTGAGATCGTTAAGGCAGTATCCGACGTAGCTGATATCATGGATG	k__Fungi	NA	NA	NA	NA	NA	NA
ASV512	CGGGTAAAGAGCAGAAGCATGGTCAGCTCCTTATGACCCGTCCGGCATTCGGCGGTAACACAATCGCTACAATCGCTTGCCCGGAATTCCGTCCGCAGATGGCTACAGTACGTCCAGGCGTTATGCAGAAGCTTGACCGTGAGGCTGGCAGAAAAGCAGAAGTTATCGAGTTCAACCCGGGCTTCACTCCGGACAACAAGTACGTTGAGATTCTTGAGATCGTTAAGGCAGTATCCGACGTAGCTGATATCATGGATG	k__Fungi	NA	NA	NA	NA	NA	NA
ASV513	CTAAACTCAGCGGGTAATCCCGCCTGACCTGGGGTCGCGATGCGTGTTCAGGGTCCGGAGCCTTACGCCGACCGCGTACGCGCGACGCGAGCTCGAGGTTTCCACCACCGAACGTCGCGGCGTCCGTCGCCGAGGACTCGTGTTTGGGCCAACCGCGAGATACGCGCCGCACGGGAGGCCAATATCCGCCCCCCCCGATAACGCGTCCCCCCGCCTCGTCCGAGGCGCGGGGTGGAGAGGGGCGACGATGCGTGACACCCAGGCAGACGTGCCCTCGGCCTAGAGGCTTGGGGCGCAACTTGCGTT	k__Plantae	NA	NA	NA	NA	NA	NA
ASV514	CTAAACTCAGCGGGTAGCCCCGCCTGACCTGAGGTCGCGCTCGGGACGATCCACGTCGCCCGCGGGTCGCCGTGCCTTGAACCGAGGGAGAGGCACGCGCGACTGGCCACGAGGGTTGTTCTCGACCACCATCTGCCGCGGTGCAGCTCCCCACCAAGAGCCCGTCTCTTTGAACCAACCGCGAGCCATGGGCTCCCTGGAGGCCAACATTCGCCCCCTCCCCGTGCCCTCGGACGGGCGGGACGGGGGGTGCCTTTTGGTGACACCCAGGCAGGCGTGCCCTCAGCCTAAGGGCTTCGGGCGCAACTTGCGTT	k__Fungi	NA	NA	NA	NA	NA	NA
ASV515	CTAAACTCAGCGGGTAGCCCCGCCTGACCTGAGGTCGCGCTCGGGACGATCCACGTCGCCCGCGGGTCGCCGTGCCTTGAACCGGGGGAGAGGCACGCGCGACTGGCCACGAGGGTTGTTCTCGACCACCATCTGCCGCGGTGCAGCTCCCCACCAAGAGCCCGTCTCTTTGAACCAACCGCGAGCCATGGGCTCCCTGGAGGCCAACATTCGCCCCCTCCCCGTGCCCTCGGACGGGCGGGACGGGGGGTGCCTTTTGGTGACACCCAGGCAGGCGTGCCCTCAGCCTAAGGGCTTCGGGCGCAACTTGCGTT	k__Fungi	NA	NA	NA	NA	NA	NA
ASV516	CTAAACTCAGCGGGTAGCCCCGCCTGACCTGAGGTCGCGCTCGGGACGATCCACGTCGCCCGCGGGTCGCCGTGCCTTGAACCGGGGGAGAGGCACGCGCGACTGGCCACGAGGGTTGTTCTCGACCACCATCTGCCGCGGTGCAGCTCCCCACCAAGAGCCCGTCTCTTTGAACCAACCGCGAGCCATGGGCTCCCTGGAGGCCAACATTCGCCCCCTCCCCGTGCCCTCGGACGGGCGGGACGGGGGGTGCCTTTTGGTGACACCCAGGCAGGCATGCCCTCAGCCTAAGGGCTTCGGGCGCAACTTGCGTT	k__Fungi	NA	NA	NA	NA	NA	NA
ASV517	CTAAACTCAGCGGGTAGCCCTGCCTGACCTGAGGTCGCGCTCGGGACAATCCACGTCGCCCGCGGGTCGCCGTGCCTTGAACCGGGGGAGAGGCGCGCGCGGCTGGCCACGAGGGTTGTTCTCGACCACCATCTGCCGTGGTGCCGCTCCCCACCAAGAGCCTGTCTCTTTGAACCAAACGCGAGCCAGGGGCTCTCGGGAGGCCAACGTTCGCCCCCTCCCCGTGCCCTGGGACGGGCGAGACGGGGGGCGCCTTTTGGTGATACCCAGGCAGGCGTGCCCTCAGCCTAAGGGCTTCGGGCGCAACTTGCGTT	k__Fungi	NA	NA	NA	NA	NA	NA
ASV518	CTACGGAGGGTGCAAGCGTTAATCGGAATTACTGGGCGTAAAGCGTGCGTAGCCGGTTTATTAAGTCAGATGTGAAAGCCCCGGGCTTAACCTGGGAACTGCATTTGAAACTGGTCAACTAGAGTATGGTAGAGGAAAGTGGAATTTCTGGTGTAGCGGTGAAATGCGTAGATATCAGAAGGAACATCAATGGCGAAGGCAGCTTACCAATACTGACGCTGAGGTACGAAAGCGTGGGTAGCAAACAGGCA	k__Fungi	NA	NA	NA	NA	NA	NA
ASV519	CTACTTCCCTCTGGGACTCCGACCTGCTTTGAGGTCAAACTTTCCGAACATTGTTCGCCTAGACGCTCTCTTCTTATCGATAACGTTCCAATACGCTCAGTATAAAAAAGATTAGCCGCAGTTGGTAAAACCTAAAACGACCGTACTTGCATTATACCTCAAGCACGCAGAGAAACCTCTCTTTGGAAAAAAAAAACATCCAATGAAAAGGCCAGCAATTTCAAGTTAACTCCAAAGAGTATCACTCACTACCAAACAGAATGTGGGAGAAGGAAATGACGCTCACACAGGCAGGCCCCCTGGAAGCCCCCGGGTCGAAATGTGAGTG	k__Fungi	p__Ascomycota	c__Saccharomycetes	o__Saccharomycetales	f__Saccharomycetaceae	g__Saccharomyces	s__paradoxus
ASV520	CTCCGCTGATTGATATGCCCGCCGGACCATCCGAGGTAGAGGTGATCGCGGACGAGACGGCGAATCCCGATTTTATCGCCGCCGATTTCCTCTCGCAGGCCGAGCATGGAGTGGATAGCCAAGCGATCCTCGTAACCGCTTCGGAAACGATCGTGGAACCCGTGGCCCGTGCCATCCAAGAGCAACTCGATCGTTTGCCTCGAAAGGAAATTACCGAGAAATCATTAGCGCACAGCCGTATCATCGTATTGAAAGATTCGATGACTCA	k__Fungi	NA	NA	NA	NA	NA	NA
ASV521	CTCCGCTTATTTGATATGCTTAAGTTCAGCGGGTAGTCTTGCCTGATTTGAGGCCAAATAGTAATAATAAAATGTGTTGAAGCAGCCAACTCCACTAGAGCCAAGAATGCTTAGCACTCGGACTAGTGGGACGCTGGCCACCATCTGGCTACGTTTAGACTGCAGTCCGGAGACACGAGTCAAATCGCATTGCTGCATAGAGGTATGCGGCACTCAAACAGACATGCCTCAAAGAGGCGCAAGTTGCGTTCAAAGATTCGATGACTCA	k__Fungi	p__Rozellomycota	NA	NA	NA	NA	NA
ASV522	CTGAAATTGATGTCTATAAGGGTGATGTTGGTGGTTGGATCGAAGAAGAGTCTAATTTAGACAATGACGAACTCAGTGGTAATATGCCATGGGTATATGATGATGCAATGGTATACGCAGGTGCACGAGTTACAGACTATGCTACAGTACATGACAGTCTAAAAATAGGAGGCAATGTCTTAGTATCTGGTTCTAGTGTATTAAGTGGTAATTCTATATTACAGAACTTCAGTGCTACACCAGTAGAATACTGTGACATGTTTATTAATCAAAATAAATAAGAACAACAAATGTCCGATAGAATACAAAACAAAGAAAATACGGACTTAAAACGCATCAAGAAATGGGTCAAACCATGGAACAAAA	k__Fungi	NA	NA	NA	NA	NA	NA
ASV523	CTGATGGTAAAAATTCATAGGGGAACTTTATTTATAACAGTATAGATTCTAGGGAACTATTCCAGAACCACTGAATCAGGGTCTCTGGGAGATGGTATGGAATAATCAGTGTTTGAAGTCTCCCCAGCAGATTTTAGAGATCTCTGCCCTACCCACACTTCCTTTGCTGTCTCCCTCCCAGGCTAAGCACCATTGAGGCCTCCTGCTGCTCAGTTTTCCTGAGTCCCATATATTTCAACCCAAACCTTGGGGCTCAGTGTTTAGGTAAACCCAGAACAGGACTCAGATGTCCCCACAGATTTTGAGATCTT	k__Fungi	NA	NA	NA	NA	NA	NA
ASV524	CTGCCGGTCACGGTCACATGACACTGGAGTTTTCGGTGTCAGCATGGCTGGTAAATAACTGGTATCCCACAGCAAGTATCAGCGATTTGCTGGTTGTGGTGATGAAGAAAGCCACTGCAGGCATCACGATTAGCTGAATTTTATAACCCAGATACGGGCGCCAGAAATGGCGCCTTTTTTATTGCAGAAAAGCGAGAGGTAATTATGCGTAAATTATGTGCTGTTATTTTGTCCGCAGTAGTCTGGCAGGTCGCCGCTGGTACGTCAGCGAGTGCAGCAGAACATCAGTCCACGCTGAGCGCGGGGTATCTCCATGCCTCGACGAACGTTCCCGGTAGTGATGATCTGAACGGGATTAACGTGAAATACCGTTATGAGTTTACGGACATGCTGGGTGTT…	k__Fungi	NA	NA	NA	NA	NA	NA
ASV525	CTTAAACTCAGCGGGTAGCCCCACCTGACCTGGGGTCGCGGTCCGTGGCATCGACTCGCACCACGACTTGGGTCCTCGAGGCCTCGCCCGGGTCCCGAAGGCACGACGTACGGCTCGCACAAGGCATCCACCACGCGTCGTGTTCGACAACCACCGACGGCCCGCTCTTCGGCCAACCGCACCTTCCGGCACGGGGAGCCGCCCAGGCAGGCGTGCCCTTAGCCAGATGGCCTCGGGCGCAACTTGCGTT	k__Plantae	NA	NA	NA	NA	NA	NA
ASV526	CTTAAGTTAAGCGGGTATCCCTACCTGATCCGAGGTCAAGTCATGAAATTGCTTGCTGGACGCTGATCCGCCGGGGCTCCGAGAAGCGCAAATGTGCTGCGCGAGAAGCCGACGAGACCGCTGCCAATGACTTTGAGGCGAGTCCGCGCACGGAGGCGGGACAGACGCCCAACACCAAGCAGAGCTTGAGGGTGTAAATGACGCTCGAACAGGCATGCCCCACGGAATACCGAGGGGCGCAATGTGCGTT	k__Fungi	p__Ascomycota	c__Dothideomycetes	o__Pleosporales	f__Periconiaceae	g__Periconia	NA
ASV527	CTTAAGTTCAGCGGGTAACTCCTACCTGATCCGAGGTCAACCGTGGAAAAATGATGGAAGACCAACGCCCGTAGATCCTTCCCGAGCGGGTGACAGAGCCCCATACGCTCGAGGACCTAGGCGGGCGTCGCCACTGCCTTTCAGGCAGGTCCCCGGGGGGACCACACCCAACACACAAGCCGTGCTTGAGGGCAGAAATGACGCTCGGACAGGCATGCCCCCCGGAATGCCAGGGGGCGCAATGTGCGTT	k__Fungi	p__Ascomycota	c__Eurotiomycetes	o__Eurotiales	f__Trichocomaceae	g__Talaromyces	s__solicola
ASV528	CTTAAGTTCAGCGGGTAACTCCTACCTGATCCGAGGTCAACCGTGGTAAAACATGGTGGTGACCAACCCCCGCAGGTCCTTCCCGAGCGAGTGACAGAGCCCCATACGCTCGAGGACCAGACGGACGTCGCCGCTGCCTTTCGGGCAGGTCCCCGGGGGGACCACACCCAACACACAAGCCGTGCTTGAGGGCAGAAATGACGCTCGGACAGGCATGCCCCCCGGAATGCCAGGGGGCGCAATGTGCGTT	k__Fungi	p__Ascomycota	c__Eurotiomycetes	o__Eurotiales	f__Trichocomaceae	g__Talaromyces	s__sayulitensis
ASV529	CTTAAGTTCAGCGGGTAACTCCTACCTGATCCGAGGTCAACCGTGGTAAAATATGGTGGTGACCAACCCCCGCAGGTCCTTCCCGAGCGAGTGACAGAGCCCCATACGCTCGAGGACCAGACGGACGTCGCCGCTGCCTTTCGGGCAGGTCCCCAGGGGGACCACACCCAACACACAAGCCGTGCTTGAGGGCAGAAATGACGCTCGGACAGGCATGCCCCCCGGAATGCCAGGGGGCGCAATGTGCGTT	k__Fungi	p__Ascomycota	c__Eurotiomycetes	o__Eurotiales	f__Trichocomaceae	g__Talaromyces	s__sayulitensis
ASV530	CTTAAGTTCAGCGGGTAACTCCTACCTGATCCGAGGTCAACCGTGGTAAAATATGGTGGTGACCAACCCCCGCAGGTCCTTCCCGAGCGAGTGACAGAGCCCCATACGCTCGAGGACCAGACGGACGTCGCCGCTGCCTTTCGGGCAGGTCCCCGGGGGGACCACACCCAACACACAAGCCGTGCTTGAGGGCAGAAATGACGCTCGGACAGGCATGCCCCCCGGAATGCCAGGGGGCGCAATGTGCGTT	k__Fungi	p__Ascomycota	c__Eurotiomycetes	o__Eurotiales	f__Trichocomaceae	g__Talaromyces	s__sayulitensis
ASV531	CTTAAGTTCAGCGGGTAACTCCTACCTGATCCGAGGTCAACCGTGGTAAAATATGGTGGTGACCAACCCCCGCAGGTCCTTCCCGAGCGAGTGACAGAGCCCCATACGCTCGAGGACCAGACGGACGTCGCCGCTGCCTTTCGGGCAGGTCCCCGGGGGGACCGCACCCAACACACAAGCCGTGCTTGAGGGCAGAAATGACGCTCGGACAGGCATGCCCCCCGGAATGCCAGGGGGCGCAATGTGCGTT	k__Fungi	p__Ascomycota	c__Eurotiomycetes	o__Eurotiales	f__Trichocomaceae	g__Talaromyces	NA
ASV532	CTTAAGTTCAGCGGGTAACTCCTACCTGATCCGAGGTCAACCGTGGTAAAATCTGGTGGTGACCAACCCCCGCAGGTCCTTCCCGAGCGAGTGACAAAGCCCCATACGCTCGAGGACCAGACGGACGTCGCCGCTGCCTTTCGGGCAGGTCCCCGGGGGGACCACACCCAACACACAAGCCGTGCTTGAGGGCAGAAATGACGCTCGGACAGGCATGCCCCCCGGAATGCCAGGGGGCGCAATGTGCGTT	k__Fungi	p__Ascomycota	c__Eurotiomycetes	o__Eurotiales	f__Trichocomaceae	g__Talaromyces	s__sayulitensis
ASV533	CTTAAGTTCAGCGGGTAACTCCTACCTGATCCGAGGTCAACCGTGGTAAAATGTGGTGGTGACCAACCCCCGCAGGTCCTTCCCGAGCGAGTGACAAAGCCCCATACGCTCGAGGACCAGACGGACGTCGCCGCTGCCTTTCGGGCAGGTCCCCAGGGGGACCACACCCAACACACAAGCCGTGCTTGAGGGCAGAAATGACGCTCGGACAGGCATGCCCCCCGGAATGCCAGGGGGCGCAATGTGCGTT	k__Fungi	p__Ascomycota	c__Eurotiomycetes	o__Eurotiales	f__Trichocomaceae	g__Talaromyces	NA
ASV534	CTTAAGTTCAGCGGGTAACTCCTACCTGATCCGAGGTCAACCGTGGTAAAATGTGGTGGTGACCAACCCCCGCAGGTCCTTCCCGAGCGAGTGACAGAGCCCCATACGCTCGAGGACCAGACGGACGTCGCCGCTGCCTTTCGGGCAGGTCCCCGGGGGGACCACACCCAACACACAAGCCGTGCTTGAGGGCAGAAATGACGCTCGGACAGGCATGCCCCCCGGAATGCCAGGGGGCGCAATGTGCGTT	k__Fungi	p__Ascomycota	c__Eurotiomycetes	o__Eurotiales	f__Trichocomaceae	g__Talaromyces	NA
ASV535	CTTAAGTTCAGCGGGTAACTCCTACCTGATCCGAGGTCAACCGTGGTAAAATGTGGTGGTTACCAACCCCCGCAGGTCCTTCCCGAGCGAGTGACAAAGCCCCATACGCTCGAGGACCAGACGGACGTCGCCGCTGCCTTTCGGGCAGGTCCCCAGGGGGACCACACCCAACACACAAGCCGTGCTTGAGGGCAGAAATGACGCTCGGACAGGCATGCCCCCCGGAATGCCAGGGGGCGCAATGTGCGTT	k__Fungi	p__Ascomycota	c__Eurotiomycetes	o__Eurotiales	f__Trichocomaceae	g__Talaromyces	NA
ASV536	CTTAAGTTCAGCGGGTAACTCCTACCTGATCCGAGGTCAACCGTGGTGAAACATGGTGGTGACCAACCCCCGCAGGTCCTTCCCGAGCGAGTGACAGAGCCCCATACGCTCGAGGACCAGACGGACGTCGCCGCTGCCTTTCGGGCAGGTCCCCGGGGGGACCACACCCAACACACAAGCCGTGCTTGAGGGCAGAAATGACGCTCGGACAGGCATGCCCCCCGGAATGCCAGGGGGCGCAATGTGCGTT	k__Fungi	p__Ascomycota	c__Eurotiomycetes	o__Eurotiales	f__Trichocomaceae	g__Talaromyces	s__sayulitensis
ASV537	CTTAAGTTCAGCGGGTAATCTTGACTGATTTGAGATCATAATATAAATTGGTAAGAGTGTGTACGTAAACAATCACAGCATCATTGATTCCGTAAAGAACTGACTGATAATGATCATGTTGACATACATCAAGCGTTTAAGGCAGTGACCCCGAAGAATCAATCGCCCAAAATCCTTCTCGTGAAAGAAGAGGTTTACCGATACTCAAACAGACATACTGCCCGGAATTCCAGACAGTGCAATATGCGTT	k__Fungi	NA	NA	NA	NA	NA	NA
ASV538	CTTAAGTTCAGCGGGTAATCTTGCTCATTTCAGGTATCGTATTTAGGATATGTATTTGGTGGAGCGCTCTTAGAGGCGTTCGGTCGGTTAAGACGACATCACTTGTTTAGTGACTACTTCGTTTAACGACCGGCACCAAGCGATCCCGCATTCGGCGAGAGAATTGCTTCAATCGCATTTGGATTTGTGATGTGGGTAACCAAATACACTGAAACGAACATGACAGCTTGCGCTGCCGCCATTTGCGTTCA	k__Fungi	NA	NA	NA	NA	NA	NA
ASV539	CTTAAGTTCAGCGGGTAATCTTGCTTGTTTCAGGTGTTATGATTGGATAAATTGTTTTTAACTAGCGATTTACAAACGGGAAAACTTAAACAATTATCACCAAGTTAGTGACTAGTTCGCTTAATGTCCTTCGTCTGACACTAGTTCGTATTTAGTGAAAGAATTGCTTCAGTCACATTAAATTCTACGATGCAATTAACCGAACACACTGAAACAAACATGATGGCCGAAACCATCGCCACTTGCGTTCA	k__Fungi	NA	NA	NA	NA	NA	NA
ASV540	CTTAAGTTCAGCGGGTAATCTTGCTTGTTTCAGGTGTTATGATTGGATAAATTGTTTTTAACTAGCGATTTACAAACGGGAACACTTAAACAATTATCACCAAGTTAGTGACTAGTTCGCTTAATGTCCTTCGTCTGACACTAGTTCGTATTTAGTGAAAGAATTACTTCAGTCACATTAAATTCTACGATGCAATTAACCGAACACACTGAAACAAACATGATGGCCGAAACCATCGCCACTTGCGTTCA	k__Fungi	NA	NA	NA	NA	NA	NA
ASV541	CTTAAGTTCAGCGGGTAATCTTGCTTGTTTCAGGTGTTATGATTGGATAAATTGTTTTTAACTAGCGATTTACAAACGGGAACACTTAAACAATTATCACCAAGTTAGTGACTAGTTCGCTTAATGTCCTTCGTCTGACACTAGTTCGTATTTAGTGAAAGAATTGCTTCAGTCACATTAAATTCTACGATGCAATTAACCGAACACACTGAAACAAACATGATGGCCGAAACCATCGCCACTTGCGTTCA	k__Fungi	NA	NA	NA	NA	NA	NA
ASV542	CTTAAGTTCAGCGGGTAATCTTGCTTGTTTCAGGTGTTATGATTGGATAAATTGTTTTTAACTAGCGATTTACAAACGGGAACACTTAAACAATTATCACCAAGTTAGTGACTAGTTCGCTTAATGTCCTTCGTCTGACACTAGTTCGTATTTAGTGAAAGAATTGCTTCAGTCACATTAAATTCTACGATGCAATTAACCGAACACACTGAAACAAACATGATGGCCGAAACCATCTCCACTTGCGTTCA	k__Fungi	NA	NA	NA	NA	NA	NA
ASV543	CTTAAGTTCAGCGGGTAATCTTGCTTGTTTCAGGTGTTATGATTGGATAAATTGTTTTTAACTAGCGATTTACAAACGGGAACACTTAAACAATTATCACCAAGTTAGTGACTAGTTCGCTTAATGTCCTTCGTCTGACACTAGTTCGTATTTAGTGAAAGAATTGCTTCAGTCACATTAAATTCTACGATGCAATTAACCGAACACACTTAAACAAACATGATGGCCGAAACCATCGCCACTTGCGTTCA	k__Fungi	NA	NA	NA	NA	NA	NA
ASV544	CTTAAGTTCAGCGGGTAATCTTGCTTGTTTCAGGTGTTATGATTTGATAAATTGTTTTTAACTAGCGATTTACAAACGGGAACACTTAAACAATTATCACCAAGTTAGTGACTAGTTCGCTTAATGTCCTTCGTCTGACACTAGTTCGTATTTAGTGAAAGAATTGCTTCAGTCACATTAAATTCTACGATGCAATTAACCGAACACACTGAAACAAACATGATGGCCGAAACCATCGCCACTTGCGTTCA	k__Fungi	NA	NA	NA	NA	NA	NA
ASV545	CTTAAGTTCAGCGGGTACTCCTACCTGATTTGAGGTCAACCTAGAAAAATAAAGGTTTCAGTCGGCAGAAGTCCTCTCCTTTGACAGACGTTCGAATAAATTCTACTACGCCTAAAGCCGGTGAGGCCTCGCCGAGGTCTTTAAGGCGCGCCCAACTAAGGACGGCACCCAATACCAAGCATAGCTTGAGTGGTGTAATGACGCTCGAACAGGCATGCCCCTCGGAATACCAAGGGGCGCAATGTGCGTT	k__Fungi	p__Ascomycota	c__Dothideomycetes	o__Dothideales	f__Aureobasidiaceae	g__Aureobasidium	s__pullulans
ASV546	CTTAAGTTCAGCGGGTAGTCCTACCTGATTTGAGGTCAGATCATGAATGTGTCCCGAGAGACATCCCGAAGGAGATTAGGAGCGGTCGACAGGACGAAACTTATTACGTCGACAACCGCTAATGCTTTTAAGGCGAGCCATGTGACTGGCAGCGCCCAAATCCACCCGATCGGAAACCCGAGGGGGTGAGGTGTTCATGACACTCAAACAGGCATGCCCTCCGGAGTACCAGAGGGCGCAAGGTGCGTTCA	k__Fungi	p__Basidiomycota	c__Tremellomycetes	o__Tremellales	f__Bulleribasidiaceae	g__Vishniacozyma	s__dimennae
ASV547	CTTAAGTTCAGCGGGTAGTCCTACCTTATTTGAGGCCAGTAAAGTTAATTTTGTTTTAAACAGAGACCGTTTACGCGGGCTTCAAATTGCCTTAGCAACCCGACTGATCTCCAGCTCATACATTTAAGGCAAGGTTAGCGGCAGCCAACCAAACCCAAGGACTCAAATCAAAAATAAATTTAATTTGAAGAAGATTAACGACACTCAAAAAGGCATGCTCTTTGGAATACCAAAGAGCGCAAGCTGCGTT	k__Fungi	p__Basidiomycota	c__Exobasidiomycetes	o__Exobasidiales	NA	NA	NA
ASV548	CTTAAGTTCAGCGGGTAGTCTTACCTGATTTGAGGTCAACGTTGAAAGAGATTATCAAGCCGACTTGACTGATAGTAGGAGAATGTAGTTGGTAGAACCTAAAACATTTCCGAGCACTATCAAGAGTCCTGCCATTTCCTTTCACTGTACTTTCCCAAGGGGAAAGACACAGCAAAACCACCGGGGGTGAGAGAGAAATGACGCTCAAACAGGCATGCCTAGTGGAATACCACTAGGCGCAATGTGCGTT	k__Fungi	p__Ascomycota	c__Saccharomycetes	o__Saccharomycetales	f__Trichomonascaceae	g__Blastobotrys	NA
ASV549	CTTAAGTTCAGCGGGTATCCCCGCCTGATCCGAGGCCAATGGGTACTGATGGGAGCGAGGCAACCGCGTCGGCCGGGCCCAGCGGATGATTCCGCAACGCTGGGGCCGGCGACGGGGCGCCGATGACTTTCGGACGGCGCCCGCGCCGCGGACGGCGGGGGCGGGGTCCAACACCAAGCGGGGCTTGAAGGGGTCGGACGGCGCTCGGACAGGCGTGCTCCCCGGAATGCCAGGGAGCGCAATGTGCGTT	k__Fungi	p__Ascomycota	c__Eurotiomycetes	o__Onygenales	f__Onygenales_fam_Incertae_sedis	g__Zeloasperisporium	s__searsiae
ASV550	CTTAAGTTCAGCGGGTATCCCCGCCTGATCCGAGGTCAACCAGGAGAAAAAACGTGCGAGGCGGACCGATCGTGGGCACGAGCGCGAGAGAGATCCCATGCGCTCGGCCGGGCCACGTTTCGGCGCCGCCGCTGCCTTTCGGGCGCGTCCCCGGGGGACGGTCGCCCAACCCGCAAGCCGCGCTTGAGGTGGTCGAAATGACGCTCGGACAGGCGTGCCCCCCGGAATGCCAGGGGGCGCAATGTGCGTT	k__Fungi	p__Ascomycota	c__Eurotiomycetes	NA	NA	NA	NA
ASV551	CTTAAGTTCAGCGGGTATCCCCGCCTGATCCGAGGTCAACCAGGAGAAAAAACGTGCGAGGCGGACCGATCGTGGGCACGAGCGCGAGAGAGTTCCCATGCGCTCGGCCGGGCCACGTTTCGGCGCCGCCGCTGCCTTTCGGGCGCGTCCCGGGGGGACGGTCGCCCAACCCGCAAGCCGCGCTTGAGGTGGTCGAAATGACGCTCGGACAGGCGTGCCCCCCGGAATGCCAGGGGGCGCAATGTGCGTT	k__Fungi	p__Ascomycota	c__Eurotiomycetes	o__Onygenales	NA	NA	NA
ASV552	CTTAAGTTCAGCGGGTATCCCTACCTGATCCGAGGTCAAAAGGTTGAAAGAAGCTTCATGGACGCGCGACCGCGGCTGGACAAGAGCGCAAATAATGTGCTGCGCTCCGAAACCAGTAGGCCGGCTGCCAATGATTTTAAGGCGAGTCTCGGGAGAGAGACAAGACGCCCAACACCAAGCAAAGCTTGAGGGTACAAATGACGCTCGAACAGGCATGCCCTTTGGAATACCAAAGGGCGCAATGTGCGTT	k__Fungi	p__Ascomycota	c__Dothideomycetes	o__Pleosporales	f__Pleosporaceae	g__Pyrenophora	s__tritici-repentis
ASV553	CTTAAGTTCAGCGGGTATCCCTACCTGATCCGAGGTCAAAAGTGAAATTGGAGGCTTCATGGATGCGAGTACGCATGGACAGGAGCGCGAGATGTGCTGCGCTTCAATACCAGTATACCGGCTGCCAATGATTTTAAGGCGAGTCCCCCTTAAGGGAGACAAAAACGCCCAACACCAAGCAAAGCTTGAGGGTTCCAATGACGCTCGAACAGGCATGCCCTTTGGAATACCAAAGGGCGCAATGTGCGTT	k__Fungi	p__Ascomycota	c__Dothideomycetes	o__Pleosporales	f__Pleosporaceae	NA	NA
ASV554	CTTAAGTTCAGCGGGTATCCCTACCTGATCCGAGGTCAAAAGTGAGAAGAGGCTTTGTGGATGCTATTGTTGAGGGAGTAAGACGCAAAATGTGCTGCGCTTCATTACCAAAACAATGGCTGCCAATTATTTTAAGGCGAGTCTAGTCACAGAGGAAAAGACAAACACCCAACACCAAGCAGAGCTTGAGGGTACAAATGACGCTCGAACAGGCATGCCCCATGGAATACCAAGGGGCGCAATGTGCGTT	k__Fungi	p__Ascomycota	c__Dothideomycetes	o__Pleosporales	NA	NA	NA
ASV555	CTTAAGTTCAGCGGGTATCCCTACCTGATCCGAGGTCAAAAGTGATAAAAAGGCTTGATGGATGCCGTCGTATAATGACAGAGATCGCAAAATGTGCTGCGCTCCCAGGCCAATACGCCGGCTGCCAATAGCTTTGAGGCGAGTCCAATGCAAAGAGAGGACAAACACCCAACACCAAGCAGAGCTTGAGGGTACAAATGACGCTCGAACAGGCATGCCCCATGGAATACCAAGGGGCGCAATGTGCGTT	k__Fungi	p__Ascomycota	c__Dothideomycetes	o__Pleosporales	NA	NA	NA
ASV556	CTTAAGTTCAGCGGGTATCCCTACCTGATCCGAGGTCAAAAGTTGAAAAAGAGGGCTTCATGGACGCCGACACTGCGTGGACAGTAGCGCGTTTTGTGCTGCGCTTCAATACCAGTGTGCCGGCTGCCAATCGTTTTAAGGCGAGTCTCCCCAGAGAGAGACAAAACGCCCAACACCAAGCAAAGCTTGAAGTTCAAATGACGCTCGAACAGGCATGCCCTTTGGAATACCAAAGGGCGCAATGTGCGTT	k__Fungi	p__Ascomycota	c__Dothideomycetes	o__Pleosporales	f__Pleosporales_fam_Incertae_sedis	g__Libertasomyces	s__myopori
ASV557	CTTAAGTTCAGCGGGTATCCCTACCTGATCCGAGGTCAAACGCAAGAAAAAAGGCTTGCTGGACGCTCGACACGTAAGATTGGAAGCAACAATAGTGCTGCGCTCCCAGGCTTATGCCGGCTGCCAATTGCTTTAAGGCGAGTCCACGCGCAACGGCGGGACAAACACCCAACACCAAGCAGAGCTTGAGGGTACAAATGACGCTCGAACAGGCATGCCCCATGGAATACCAAGGGGCGCAATGTGCGTT	k__Fungi	p__Ascomycota	c__Dothideomycetes	o__Pleosporales	f__Phaeosphaeriaceae	g__Setophaeosphaeria	s__hemerocallidis
ASV558	CTTAAGTTCAGCGGGTATCCCTACCTGATCCGAGGTCAAACGCAAGAATAATAGGCTTGCTGGACGCTCGACAAGCAGTCTGAAAGCAACGCATGTGCTGCGCTCCCAGGCTTTTGCCGGCTGCCAATTGCTTTAAGGCGAGTCTACGCGCAATGGCGAGACAAACACCCAACACCAAGCAGAGCTTGAGGGTACAAATGACGCTCGAACAGGCATGCCCCATGGAATACCAAGGGGCGCAATGTGCGTT	k__Fungi	p__Ascomycota	c__Dothideomycetes	o__Pleosporales	f__Phaeosphaeriaceae	g__Setophaeosphaeria	s__badalingensis
ASV559	CTTAAGTTCAGCGGGTATCCCTACCTGATCCGAGGTCAAACGCAAGAATTAAAGGCTTGCTGGACGCTCGACACGCAGTCTGGAAACAGCGATTGTGCTGCGTTCCCAGGCTTGTGCCGGCTGCCAATTGCTTTGAGGCGAGTCCACGCGCAACGGCGGGACAAACACCCAACACCAAGCTGAGCTTGAGGGTACAAATGACGCTCGAACAGGCATGCCCCATGGAATACCAAGGGGCGCAATGTGCGTT	k__Fungi	p__Ascomycota	c__Dothideomycetes	o__Pleosporales	f__Phaeosphaeriaceae	g__Setophaeosphaeria	s__hemerocallidis
ASV560	CTTAAGTTCAGCGGGTATCCCTACCTGATCCGAGGTCAAACGCAAGAGTAATAGGCTTGCTGGACGCTCGACAAGCAGTCTGAAAGCAACGCATGTGCTGCGCTCCCAGGCTTTTGCCGGCTGCCAATTGCTTTAAGGCGAGTCTGCGCGCAATGGCGAGACAAACACCCAACACCAAGCAGAGCTTGAGGGTACAAATGACGCTCGAACAGGCATGCCCCATGGAATACCAAGGGGCGCAATGTGCGTT	k__Fungi	p__Ascomycota	c__Dothideomycetes	o__Pleosporales	f__Phaeosphaeriaceae	g__Setophaeosphaeria	s__badalingensis
ASV561	CTTAAGTTCAGCGGGTATCCCTACCTGATCCGAGGTCAAACTTCTGAAATGGTAAAATTTCACCGGCGGGCGGGCGGCCGCGGTCCGGAGCGAGATTTTTTCTGCTACGCTCGGGGACGGTGCCTGCCGCCGACGGGTTGCGGGCGGGCCTCGTCAGAGGCCTGCGCCCAACACCAAGCGGGGCTTGAAGGTCGAAATGACGCTCGAACAGGCATGCCCTCCGGAATGCCAGGGGGCGCAATGTGCGTTCA	k__Fungi	NA	NA	NA	NA	NA	NA
ASV562	CTTAAGTTCAGCGGGTATCCCTACCTGATCCGAGGTCAAACTTGGAGGGTGACTTGCTGGACGCGCCTCGCTACGCCTCGCCACGCAATGTACTACGAGAGAAGCTGAGAGGACGCTGCCAATGCATTTAGGGTGAGTCCACGCAAGGAGCGGTGGACAGACACCCAACACCAAGCCAAGGGGCTTGAGGGTTCAGATGACGCTCGAACAGGCATGCCCCATGGAATACCAAGGGGCGCAATGTGCGTTCA	k__Fungi	p__Ascomycota	c__Dothideomycetes	o__Pleosporales	NA	NA	NA
ASV563	CTTAAGTTCAGCGGGTATCCCTACCTGATCCGAGGTCAAACTTTGGGGGGTTCGCTTCGTGGACGCCCGCGCGAAAGGGTCTGAGGCGCGAGTCTGCTGCGCTCATAGCCAATACACAGGCCGCCAATGTCTTCGAGGCGAGTCCGCGCGCGGAGGCGGGACAAGCGCCCAACACCAAGCAGTGCTTGAGGGGTTAGATGACGCTCGAACAGGCATGCCCTAAGGAATACCAAAGGGCGCAATGTGCGTT	k__Fungi	p__Ascomycota	c__Dothideomycetes	o__Pleosporales	NA	NA	NA
ASV564	CTTAAGTTCAGCGGGTATCCCTACCTGATCCGAGGTCAAAGACGGTAAATGTGCTTGTTGGACGCGAACCGGAGCCCCTCAAGAAGCGCAATGTGCTGCGCGAGAGGAGGCAAGGACCGCTGCCAATGAATTTGGGGCGAGTCCACGCGCGGAGGCGGGACAGACGCCCAACACCAAGCAGAGCTTGAGGGTGTAGATGACGCTCGAACAGGCATGCCCCACGGAATACCGAGGGGCGCAATGTGCGTTCA	k__Fungi	p__Ascomycota	c__Dothideomycetes	o__Pleosporales	f__Didymosphaeriaceae	NA	NA
ASV565	CTTAAGTTCAGCGGGTATCCCTACCTGATCCGAGGTCAAAGACGGTAAATGTGCTTGTTGGACGCGAGCCGTAGCCCCTCGAGAAGCGCAATGTGCTGCGCGAGAGGAGGCAAGGACCGCTGCCAATGAATTTGGGGCGAGTCCACGCGCGGAGGCGGGACAGACGCCCAACACCAAGCAGAGCTTGAGGGTGTAGATGACGCTCGAACAGGCATGCCCCACGGAATACCGAGGGGCGCAATGTGCGTTCA	k__Fungi	p__Ascomycota	c__Dothideomycetes	o__Pleosporales	f__Didymosphaeriaceae	NA	NA
ASV566	CTTAAGTTCAGCGGGTATCCCTACCTGATCCGAGGTCAAAGACGGTAATGTTGCTTCGTGGACGCGGGCCACGCCCCCTCGCAGACGCAATTGTGCTGCGCGAGAGGAGGCAAAGACCGCTGCCAATGAATTTGGGGCGAGTCCGCGCGCAGAGGCGGGACAGACGCCCAACACCAAGCAGAGCTTGAGGGTGTAGATGACGCTCGAACAGGCATGCCCCATGGAATACCAAGGGGCGCAATGTGCGTTCA	k__Fungi	p__Ascomycota	c__Dothideomycetes	o__Pleosporales	f__Didymosphaeriaceae	g__Paraphaeosphaeria	s__pilleata
ASV567	CTTAAGTTCAGCGGGTATCCCTACCTGATCCGAGGTCAAAGACGGTAATGTTGCTTCGTGGATGCGGGCCACGCCCCCTCGCAGACGCAATTGTGCTGCGCGAGAGGAGGCAAAGACCGCTGCCAATGAATTTGGGGCGAGTCCGCGCGCAGAGGCGGGACAGACGCCCAACACCAAGCAGAGCTTGAGGGTGTAGATGACGCTCGAACAGGCATGCCCCACGGAATACCGAGGGGCGCAATGTGCGTTCA	k__Fungi	p__Ascomycota	c__Dothideomycetes	o__Pleosporales	f__Didymosphaeriaceae	g__Paraphaeosphaeria	s__michotii
ASV568	CTTAAGTTCAGCGGGTATCCCTACCTGATCCGAGGTCAAAGACGGTAATGTTTTCTTGTTGGACGCGGGCCGGAGCCCCTCGAGAAGCGCAATGTGCTGCGCGAGAGGAGGCAAGGACCGCTGCCAATGGATTTGGGGCGAGTCCGCGCGCTGAGGCGGGACAGACGCCCAACACCAAGCAGAGCTTGAGGGTGTAGATGACGCTCGAACAGGCATGCCCCCCGGAATACCAAGGGGCGCAATGTGCGTT	k__Fungi	p__Ascomycota	c__Dothideomycetes	o__Pleosporales	f__Didymosphaeriaceae	g__Paraconiothyrium	NA
ASV569	CTTAAGTTCAGCGGGTATCCCTACCTGATCCGAGGTCAAAGACGGTTGTGTAGCTTCGTGGTCGCGGCCTGCGTCGCCTCGAGAAGCGCAATGTGCTGCGCGAGAGGTGCATAGGACCGCTGCCAATGCCTTTGGGGCGAGTCCGCGCGCCGAGGCGGGACAGACGCCCAACACCAAGCTGTGCTTGAGGGTGTAGATGACGCTCGAACAGGCATGCCCCATGGAATACCAAGGGGCGCAATGTGCGTTCA	k__Fungi	p__Ascomycota	c__Dothideomycetes	o__Pleosporales	f__Didymosphaeriaceae	NA	NA
ASV570	CTTAAGTTCAGCGGGTATCCCTACCTGATCCGAGGTCAAATTAAGGTTTTGGAGCCGTGGATGCCGCCGCGGGCCGAGCCTCGACACGCATAGTGCTGCGCTAGAGGCCGGCAAGGGTAGCTGCCAATGGATTTGGGGCAAGTCGGCGCAGAGGTGCGCGACAAGTGCCCAACACCAAGCAGAGCTTGGGGGTTTAAATGACGCTCGAACAGGCATGCCCCACGGAATACCGAGGGGCGCAATGTGCGTT	k__Fungi	p__Ascomycota	c__Dothideomycetes	o__Pleosporales	f__Parabambusicolaceae	g__Multiseptospora	s__thailandica
ASV571	CTTAAGTTCAGCGGGTATCCCTACCTGATCCGAGGTCAACACTTGAGGTGTTTGGGGGTTGTCCGGCTGCAGACCGCGCGGCGTCCCGAAGCGAGGAAGAATATTACTACGCTTAGGAGCCGAGCAGCTACGCCGCTGATTTTCGGGGACACCCCGGGGGGCGAACCACCAATACCAAGCTGGGCTTGAGGTTGTAATGACGCTCGAACAGGCATGCCCCCCGGAATACCAGAGGGCGCAATGTGCGTTCA	k__Fungi	p__Ascomycota	NA	NA	NA	NA	NA
ASV572	CTTAAGTTCAGCGGGTATCCCTACCTGATCCGAGGTCAACAGTTAAAAATTTTGAAGTCGTCCGGCTACGAAGCCGCCCGGGGCGATCAAAGCGAGAATACGTTACTGCACCTTGAGCCCGGCGGTCATGCCGCTGTCTTTCGGCGACGCCCCCGGGGAGGCGGCTCACCAATACCAAGCAGAGCTTGAGGCTGAAATGACGCTCGAACAGGCATGCCCCCGGGAATACCCGGGGGCGCAATGTGCGTTCA	k__Fungi	p__Ascomycota	NA	NA	NA	NA	NA
ASV573	CTTAAGTTCAGCGGGTATCCCTACCTGATCCGAGGTCAACAGTTAAAGATTTTGAAGTCGTCCGGCTACGAAGCCGCCCGGGGCGATCAAAGCGAGAATACGTTACTGCACCTTGAGCCCGGCGGTCATGCCGCTGTCTTTCGGCGGCGCCCCCGGGGAGGCGGCTCACCAATACCAAGCAGAGCTTGAGGCTGAAATGACGCTCGAACAGGCATGCCCCCGGGAATACCCGGGGGCGCAATGTGCGTTCA	k__Fungi	p__Ascomycota	NA	NA	NA	NA	NA
ASV574	CTTAAGTTCAGCGGGTATCCCTACCTGATCCGAGGTCAACAGTTAAGAATTTTGAAGTCGTCCGGCTACGAAGCCGCCCGGGGCGATCAAAGCGAGAATACGTTACTGCACCTTGAGCCCGGCGGTCATGCCGCTGTCTTTCGGCGGCGCCCCCGGGGAGGCGGCTCACCAATACCAAGCAGAGCTTGAGGCTGAAATGACGCTCGAACAGGCATGCCCCCGGGAATACCCGGGGGCGCAATGTGCGTTCA	k__Fungi	p__Ascomycota	NA	NA	NA	NA	NA
ASV575	CTTAAGTTCAGCGGGTATCCCTACCTGATCCGAGGTCAACCATAGAAAATGGGGGGGGGTTTAACGGCGTCGAACCGCCCGGGCCTCGCAAGCGATCGCTATTCACAACGCTTAGAGACGGACGGCTCAGCCGGAGACATTGGAGCGCGCGGGCAGGCCGCGGTCGCTCAATACCAAGCCAGGCTTGAGTGGTGTAATGACGCTCGAACAGGCATGCCCCCCGGAATGCCAGGGGGCGCAATGTGCGTTCA	k__Fungi	p__Ascomycota	c__Dothideomycetes	o__Dothideales	f__Dothideales_fam_Incertae_sedis	g__Hortaea	s__werneckii
ASV576	CTTAAGTTCAGCGGGTATCCCTACCTGATCCGAGGTCAACCTAGAAAAATAAAGGTTTCAATCGGCAGAGTTCCTCTCCTTTGACAGACGTTCGAATAAATTCTACTACGCCTAAAGCCGGAGTGGCCTCGCCGAGGTCTTTAAGGCGCGCCCAACTAAGGACGGCACCCAATACCAAGCATAGCTTGAGTGGTGTAATGACGCTCGAACAGGCATGCCCCTCGGAATACCAAGGGGCGAAATGTGCGTT	k__Fungi	p__Ascomycota	c__Dothideomycetes	o__Dothideales	f__Aureobasidiaceae	g__Aureobasidium	s__namibiae
ASV577	CTTAAGTTCAGCGGGTATCCCTACCTGATCCGAGGTCAACCTAGAAAAATAAAGGTTTCAATCGGCAGAGTTCCTCTCCTTTGACAGACGTTCGAATAAATTCTACTACGCCTAAAGCCGGAGTGGCCTCGCCGAGGTCTTTAAGGCGCGCCCAACTAAGGACGGCACCCAATACCAAGCATAGCTTGAGTGGTGTAATGACGCTCGAACAGGCATGCCCCTCGGAATACCAAGGGGCGCAATGTGCGTT	k__Fungi	p__Ascomycota	c__Dothideomycetes	o__Dothideales	f__Aureobasidiaceae	g__Aureobasidium	s__namibiae
ASV578	CTTAAGTTCAGCGGGTATCCCTACCTGATCCGAGGTCAACCTAGAAAAATAAAGGTTTCAATCGGCAGAGTTCCTCTCCTTTGACAGACGTTCGAATAAATTCTACTACGCCTAAAGCCGGTGAGGCCTCGCCGAGGTCTTTAAGGCGCGCCCAACTAAGGACGACACCCAATACCAAGCATAGCTTGAGTGGTGTAATGACGCTCGAACAGGCATGCCCCTCGGAATACCAAGGGGCGCAATGTGCGTT	k__Fungi	p__Ascomycota	c__Dothideomycetes	o__Dothideales	f__Aureobasidiaceae	g__Aureobasidium	s__pullulans
ASV579	CTTAAGTTCAGCGGGTATCCCTACCTGATCCGAGGTCAACCTAGAAAAATAAAGGTTTCAATCGGCAGAGTTCCTCTCCTTTGACAGACGTTCGAATAAATTCTACTACGCCTAAAGCCGGTGAGGCCTCGCCGAGGTCTTTAAGGCGCGCCCAACTAAGGACGGCACCCAATACCAAGCATAGCTTGAGTGGTGTAATGACGCTCGAACAGGCATGCCCCTCGGAATACCAAGGGGCGCAATGTGCGTT	k__Fungi	p__Ascomycota	c__Dothideomycetes	o__Dothideales	f__Aureobasidiaceae	g__Aureobasidium	NA
ASV580	CTTAAGTTCAGCGGGTATCCCTACCTGATCCGAGGTCAACCTAGAAAAATAAAGGTTTCAGTCGGCAGAAGTCCTCTCCTTTGACAGACGTTCGAATAAATTCTACTACGCCTAAAGCCGGTGAGGCCTCGCCGAGGTCTTTAAGGCGCGCCCAACTAAGGACGGCACCCAATACCAAGCATAGCTTGAGTGGTGTAATGACGCTCAAACAGGCATGCCCCCTGGAATACCAAGGGGCGCAATGTGCGTT	k__Fungi	p__Ascomycota	c__Dothideomycetes	o__Dothideales	f__Aureobasidiaceae	g__Aureobasidium	s__pullulans
ASV581	CTTAAGTTCAGCGGGTATCCCTACCTGATCCGAGGTCAACCTAGAAAAATAAAGGTTTCAGTCGGCAGAAGTCCTCTCCTTTGACAGACGTTCGAATAAATTCTACTACGCCTAAAGCCGGTGAGGCCTCGCCGAGGTCTTTAAGGCGCGCCCAACTAAGGACGGCACCCAATACCAAGCATAGCTTGAGTGGTGTAATGACGCTCGAACAGGCATGCCCCTCGGAATACCAAGGGGCGCAATGTGCGTT	k__Fungi	p__Ascomycota	c__Dothideomycetes	o__Dothideales	f__Aureobasidiaceae	g__Aureobasidium	s__pullulans
ASV582	CTTAAGTTCAGCGGGTATCCCTACCTGATCCGAGGTCAACCTAGAAAAATAAAGGTTTCAGTCGGCAGAAGTCCTCTCCTTTGACAGACGTTCGAATAAATTCTACTACGCCTAAAGCCGGTGAGGCCTCGCCGAGGTCTTTAAGGCGCGCCCAACTAAGGACGGCACCCAATACCAAGCATAGCTTGAGTGGTGTAATGACGCTCGAACAGGCATGCCCCTCGGAATACCAAGGGGCGCAATGTGTGTT	k__Fungi	p__Ascomycota	c__Dothideomycetes	o__Dothideales	f__Aureobasidiaceae	g__Aureobasidium	s__pullulans
ASV583	CTTAAGTTCAGCGGGTATCCCTACCTGATCCGAGGTCAACCTAGAAAAATAAAGGTTTCAGTCGGCAGAGTTCCTCTCCTTTGACAGACGTTCGAATAAATTCTACTACGCCTAAAGCCGGAGTGGCCTCGCCGAGGTCTTTAAGGCGCGCCCAACTAAGGACGACGCCCAATACCAAGCATAGCTTGAGTGGTGTAATGACGCTCGAACAGGCATGCCCCTCGGAATACCAAGGGGCGCAATGTGCGTT	k__Fungi	p__Ascomycota	c__Dothideomycetes	o__Dothideales	f__Aureobasidiaceae	g__Aureobasidium	s__pullulans
ASV584	CTTAAGTTCAGCGGGTATCCCTACCTGATCCGAGGTCAACCTAGAAAAATAAAGGTTTCAGTCGGCAGAGTTCCTCTCCTTTGACAGACGTTCGAATAAATTCTACTACGCCTAAAGCCGGTGAGGCCTCGCCGAGGTCTTTAAGGCGCGCCCAACTAAGGACGACACCCAATACCAAGCATAGCTTGAGTGGTGTAATGACGCTCGAACAGGCATGCCCCTCGGAATACCAAGGGGCGCAATGTGCGTT	k__Fungi	p__Ascomycota	c__Dothideomycetes	o__Dothideales	f__Aureobasidiaceae	g__Aureobasidium	s__pullulans
ASV585	CTTAAGTTCAGCGGGTATCCCTACCTGATCCGAGGTCAACCTAGAAAAATAAAGGTTTCAGTCGGCGGAGTTCCTCTCCTTTGACAGACGTTCGAATAAATTCTACTACGCCTAAAGCCGGAGTGGCCTCGCCGAGGTCTTTAAGGCGCGCCCAACTAAGGACGACGCCCAATACCAAGCATAGCTTGAGTGGTGTAATGACGCTCGAACAGGCATGCCCCTCGGAATACCAAGGGGCGCAATGTGCGTT	k__Fungi	p__Ascomycota	c__Dothideomycetes	o__Dothideales	f__Aureobasidiaceae	g__Aureobasidium	s__pullulans
ASV586	CTTAAGTTCAGCGGGTATCCCTACCTGATCCGAGGTCAACCTAGTGAGAAATAATGGATTGTCCGGCTGCAGTCCACTGGGCTCCCACAAGCGAAACAATGTTACTACGCTTAAGAGCCAGGCAGCTACGCCGCTATTATTCAGTGACGCCCCGGGTGGGGCGAGTCACCAATACCAAGCTGAGCTTGAGGTTGTAATGACGCTCGAACAGGCATGCCCCCCGGAATACCAGAGGGCGCAATGTGCGTTCA	k__Fungi	p__Ascomycota	NA	NA	NA	NA	NA
ASV587	CTTAAGTTCAGCGGGTATCCCTACCTGATCCGAGGTCAACCTGAGAAGAAGGGGTTTTAACGGCACGGCCGTCCCGTCCTCGCCAGCGATCTGTGATGCACAACGCTGAGATACGGTCCGTCCCGCCGGGGGTCGTTGGGGCGCGGGGCGTGTGACGGCCCCGTCGCCCAATACCAAGCCAGGCTTGATTGGTGTAATGACGCTCGAACAGGCATGCCCTTCGGAATGCCAAAGGGCGCAATGTGCGTTCA	k__Fungi	p__Ascomycota	c__Dothideomycetes	o__Capnodiales	f__Neodevriesiaceae	g__Neodevriesia	NA
ASV588	CTTAAGTTCAGCGGGTATCCCTACCTGATCCGAGGTCAACCTTGAGAAAAGTTCAGAAGGTTCGTCCGGCGGGCGACGCCTTACGCTCCGAAGCGAGGTGTATTCTACTACGCTTGAGGCAAGACGCCACCGCCGAGGTCTTTGAGGCGCGCCCGCAAAGGACGGTGCCCAATACCAAGCAGAGCTTGAGGGTTGAAATGACGCTCGAACAGGCATGCCCCCCGGAATACCAAGGGGCGCAATGTGCGTT	k__Fungi	p__Ascomycota	c__Dothideomycetes	o__Botryosphaeriales	f__Botryosphaeriaceae	g__Macrophomina	s__phaseolina
ASV589	CTTAAGTTCAGCGGGTATCCCTACCTGATCCGAGGTCAACCTTGAGAAAATGGGGTTTTAACGGCACGGCCGTCCCGTCTCGCCAGCGGCTTTTTACCACAACGCTGAGATACGGTCCGTCCCGCCGGAAAGTCATTGAGGCGCGGGCGTCGCGATCGACCCCGTCGCCCAATACCAAGCGAGGCTTGATTGGTGTAATGACGCTCGAACAGGCATGCCCTTCGGAATGCCAAAGGGCGCAATGTGCGTT	k__Fungi	p__Ascomycota	c__Dothideomycetes	o__Capnodiales	f__Neodevriesiaceae	g__Neodevriesia	NA
ASV590	CTTAAGTTCAGCGGGTATCCCTACCTGATCCGAGGTCAACCTTGAGAAAGGTTCAGAAGGTTCGTCCGGCGGGCGACGCCTTACGCTCCGAAGCGAGGTGTATTCTACTACGCTTGAGGCAAGACGCCACCGCCGAGGTCTTTGAGGCGCGCCCGCAAAGGACGGTGCCCAATACCAAGCAGAGCTTGAGGGTTGAAATGACGCTCGAACAGGCATGCCCCCCGGAATACCAAGGGGCGCAATGTGCGTT	k__Fungi	p__Ascomycota	c__Dothideomycetes	o__Botryosphaeriales	f__Botryosphaeriaceae	g__Macrophomina	s__phaseolina
ASV591	CTTAAGTTCAGCGGGTATCCCTACCTGATCCGAGGTCAACCTTGAGAAATAATTCAAAGGTTCGTCCGGCGGGCGACGCCGTGCGCTCCAAAGCGAGGTGTTTTCTACTACGATTGAGGCAAGACGCCACCGCCGAGGTCTTTAAGGCGCGTCCGTGGAGGACGGGGCCCAATACCAAGCAGAGCTTGAGGGTTGAAATGACGCTCGAACAGGCATGCCCCTCGGAATACCAAGGGGCGCAATGTGCGTT	k__Fungi	p__Ascomycota	c__Dothideomycetes	o__Botryosphaeriales	f__Botryosphaeriaceae	g__Neofusicoccum	s__parvum
ASV592	CTTAAGTTCAGCGGGTATCCCTACCTGATCCGAGGTCAACCTTGAGAAATAATTCAAAGGTTCGTCCGGCGGGCGACGCCGTGCGCTCCAAAGCGAGGTGTTTTCTACTACGCTTGAGGCAAGACGCCACCGCCGAGGTCTTTAAGGCGCGTCCGCGGAGGACGGAGCCCAATACCAAGCAGAGCTTGAGGGTTGAAATGACGCTCGAACAGGCATGCCCCTCGGAATACCAAGGGGCGCAATGTGCGTT	k__Fungi	p__Ascomycota	c__Dothideomycetes	o__Botryosphaeriales	f__Botryosphaeriaceae	g__Neofusicoccum	NA
ASV593	CTTAAGTTCAGCGGGTATCCCTACCTGATCCGAGGTCAACCTTGAGAAATAATTCAAAGGTTCGTCCGGCGGGCGACGCCGTGCGCTCCAAAGCGAGGTGTTTTCTACTACGCTTGAGGCAAGACGCCACCGCCGAGGTCTTTAAGGCGCGTCCGTGGAGGACGGGGCCCAATACCAAGCAGAGCTTGAGGGTTGAAATGACGCTCGAACAGGCATGCCCCTCGGAATACCAAGGGGCGCAATGTGCGTT	k__Fungi	p__Ascomycota	c__Dothideomycetes	o__Botryosphaeriales	f__Botryosphaeriaceae	g__Neofusicoccum	s__parvum
ASV594	CTTAAGTTCAGCGGGTATCCCTACCTGATCCGAGGTCAACCTTGAGAAATAATTCAAAGGTTCGTCCGGCGGGCGACGCCGTGCGCTCCAAAGCGAGGTGTTTTCTACTACGCTTGAGGCAAGACGCCGCCGCCGAGGTCTTTAAGGCGCGTCCGTGGAGGACGGAGCCCAACACCAAGCAGAGCTTGAGGGTTGAAATGACGCTCGAACAGGCATGCCCCTCGGAATACCAAGGGGCGCAATGTGCGTT	k__Fungi	p__Ascomycota	c__Dothideomycetes	o__Botryosphaeriales	f__Botryosphaeriaceae	g__Neofusicoccum	NA
ASV595	CTTAAGTTCAGCGGGTATCCCTACCTGATCCGAGGTCAACCTTGAGAAATGATTCAAAGGTTCGTCCGGCGGGCGACGCCGTGCGCTCCAAAGCGAGGTGTTTTCTACTACGCTTGAGGCAAGACGCCACCGCCGAGGTCTTTAAGGCGCGTCCGTGGAGGACGGAGCCCAATACCAAGCAGAGCTTGAGGGTTGAAATGACGCTCGAACAGGCATGCCCCTCGGAATACCAAGGGGCGCAATGTGCGTT	k__Fungi	p__Ascomycota	c__Dothideomycetes	o__Botryosphaeriales	f__Botryosphaeriaceae	g__Neofusicoccum	NA
ASV596	CTTAAGTTCAGCGGGTATCCCTACCTGATCCGAGGTCAACCTTGAGGTGTGGGGGTTTCGGAGCGGGCGAACCGCGGCCTCTGTAAGCGGGATAGGATTCTACTACGCTTGAGGCCGACGCTTCACCGCCGAGGTCTTTGGGGCCCGTCCGCTGCGGGGACGAAGGCCCAATGCCAAGCTGTGCTTGATGGTCTATAATGACGCTCGAACAGGCATGCCCCCCGGAATACCGAGGGGCGCAATGTGCGTT	k__Fungi	p__Ascomycota	NA	NA	NA	NA	NA
ASV597	CTTAAGTTCAGCGGGTATCCCTACCTGATCCGAGGTCAACCTTGTAATTGGGGGGTTTAACGGCGACGAACCACCCGCACCCAAAGCGAAATCGCAAGATCACAACGCTTAGAGACGGACGGCTCAGCCGGAGACATTAGAGCGGGCGGCCTCGACGGCCGCGGCGCCCAATACCAAGCCAGGCTTGAGTGGTGTAATGACGCTCGAACAGGCATGCCCTTCGGAATACCAAAGGGCGCAATGTGCGTTCA	k__Fungi	p__Ascomycota	c__Dothideomycetes	o__Capnodiales	NA	NA	NA
ASV598	CTTAAGTTCAGCGGGTATCCCTACCTGATCCGAGGTCAACCTTGTGAAAAATAATGGTTTGTCCGGCTGCAGTCCACCTGGGCACCCGAAAGCGAAACAATGTTACTACGCTTAGGAGCCAGGCAGCTACGCCGCTATTATTCAGTGACGCCCCGGGTGGGGCGAGTCACCAATACCAAGCTGGGCTTGAGGTTGTAATGACGCTCGAACAGGCATGCCCCCCGGAATACCAGAGGGCGCAATGTGCGTT	k__Fungi	p__Ascomycota	NA	NA	NA	NA	NA
ASV599	CTTAAGTTCAGCGGGTATCCCTACCTGATCCGAGGTCAACCTTGTGATGGGGGTTGTTTAACGGCACGGCCGTCCCGTCTCGCCAGCGGCTTTTGATTCACAACGCTGAGATTCGGTCCGTCCCGCCGGGGGTCATTGGGGCGCGGGGCGTGTGACGGCCCCGTCGCCCAATACCAAGCCAGGCTTGATTGGTGTAATGACGCTCGAACAGGCATGCCCTTCGGAATGCCAAAGGGCGCAATGTGCGTTCA	k__Fungi	p__Ascomycota	c__Dothideomycetes	o__Capnodiales	f__Neodevriesiaceae	g__Neodevriesia	s__lagerstroemiae
ASV600	CTTAAGTTCAGCGGGTATCCCTACCTGATCCGAGGTCAACCTTTAATGAAAATGGTTTTGTTTAACGGCGTGACCGAAAGCGAACCCTTTAGCGAATAGTTTCCACAACGCTGAGGGACGATTCAGACCCAGCCGAAAGATTTGAGGCGCGCGGCGTACCGCGTCGCCCAATACCAAGCGAGGCTTGAGTGGTGTAATGACGCTCGAACAGGCATGCCCCGCGGAATACCACGGGGCGCAATGTGCGTTCA	k__Fungi	p__Ascomycota	c__Dothideomycetes	o__Capnodiales	f__Cladosporiaceae	g__Rachicladosporium	s__cboliae
ASV601	CTTAAGTTCAGCGGGTATCCCTACCTGATCCGAGGTCAACCTTTAATGAAAATGGTTTTGTTTAACGGCGTGACCGAAAGCGAACCCTTTAGCGAATAGTTTTCACAACGCTGAGGGACGATTCAGACCCAGCCGAAAGATTTGAGGCGCGCGGCGTACCGCGTCGCCCAATACCAAGCGAGGCTTGAGTGGTGTAATGACGCTCGAACAGGCATGCCCCGCGGAATACCACGGGGCGCAATGTGCGTTCA	k__Fungi	p__Ascomycota	c__Dothideomycetes	o__Capnodiales	f__Cladosporiaceae	g__Rachicladosporium	s__cboliae
ASV602	CTTAAGTTCAGCGGGTATCCCTACCTGATCCGAGGTCAACCTTTGAGAAGAAGGGGTTTAACGGCGTCGAACCGCCCGGGCCTCGCAAGCGAACTGGTGTGCCACAACGCTTAGAGACGGACGGCTCAGCCGGAGACATTAGGGCGCGCGGGGAGGACCGCGGCCGCCCAATACCAAGCCAGGCTTGAGTGGTGTAATGACGCTCGAACAGGCATGCCCCCCGGAATGCCAGGGGGCGCAATGTGCGTTCA	k__Fungi	p__Ascomycota	c__Dothideomycetes	o__Capnodiales	f__Teratosphaeriaceae	g__Eupenidiella	s__venezuelensis
ASV603	CTTAAGTTCAGCGGGTATCCCTACCTGATCCGAGGTCAACTTAGTTAAAGAAGAGGTTGCTGGCCGGTGAACCCGCCGGAACTTCCAAAGCAAGATACAGTTACTATGCTTGAAGCCGGACGGGCACCGCCACTGATTTTCAGGTACGCCCTTAACCGGACGATGACCCAATACCAAGCTGAAGCTTGATCCGTAAATGACGCTCGAACAGGCATGCCCTTCGGAATACCAAAGGGCGCAATGTGCGTTCA	k__Fungi	p__Ascomycota	c__Xylonomycetes	o__Symbiotaphrinales	f__Symbiotaphrinaceae	g__Symbiotaphrina	s__kochii
ASV604	CTTAAGTTCAGCGGGTATCCCTACCTGATCCGAGGTCAAGAGCAAATGTATAGGCTTGATGGACGCCGACATTCATGGCTCGAAACGCAAAATGTGCTGCGCTCCAAGGCCAATATGCCGGCTGCCAATCGCTTTGAGGCGAGTCTACGCGCAACGCGAGACAAACGCCCAACACCAAGCAGAGCTTGAGGGTACAAATGACGCTCGAACAGGCATGCCCCATGGAATACCAAGGGGCGCAATGTGCGTT	k__Fungi	p__Ascomycota	c__Dothideomycetes	o__Pleosporales	f__Coniothyriaceae	g__Coniothyrium	NA
ASV605	CTTAAGTTCAGCGGGTATCCCTACCTGATCCGAGGTCAAGAGTAAAAAAATAAGGCTTCTGGATGCCCATGTCCCAGTAGAGAGTACGCAATGTGCTGCGCTCAAAGCCGGATTACATGGCTGCCAATTGCTTTAAGGCGAGTCCACGCGCAATGGCGGGACAAACACCCAACACCAAGCAGAGCTTGAGGGTTCAAATGACGCTCGAACAGGCATGCCCCATGGAATACCATGGGGCGCAATGTGCGTT	k__Fungi	p__Ascomycota	c__Dothideomycetes	o__Pleosporales	f__Morosphaeriaceae	g__Acrocalymma	s__walkeri
ASV606	CTTAAGTTCAGCGGGTATCCCTACCTGATCCGAGGTCAAGAGTAAAAAATAAGGCTTCTGGATGCCCATGTCCCAGTAGAGAGTACGCAATGTGCTGCGCTCAAAGCCGGATTACATGGCTGCCAATTGCTTTAAGGCGAGTCCACGCGCAATGGCGGGACAAACACCCAACACCAAGCAGAGCTTGAGGGTTCAAATGACGCTCGAACAGGCATGCCCCATGGAATACCAAGGGGCGCAATGTGCGTTCA	k__Fungi	p__Ascomycota	c__Dothideomycetes	o__Pleosporales	f__Morosphaeriaceae	g__Acrocalymma	s__walkeri
ASV607	CTTAAGTTCAGCGGGTATCCCTACCTGATCCGAGGTCAAGAGTGAAAAATGTACTTTTTGGACGTCGTCGTTGAGACTACAAAGCGCGAGATGTACTGCGCTCCGAAATCAATACGCCGGCTGCCAATCGTTTTGAGGCGAGTCTGAGCGCAAAGGCGAGACAAACACCCAACACCAAGCAAAGCTTGAAGGTACAAATGACGCTCGAACAGGCATGCCCCATGGAATACCAAGGGGCGCAATGTGCGTT	k__Fungi	p__Ascomycota	c__Dothideomycetes	o__Pleosporales	f__Didymellaceae	g__Stagonosporopsis	NA
ASV608	CTTAAGTTCAGCGGGTATCCCTACCTGATCCGAGGTCAAGAGTGAAAAATGTACTTTTTGGACGTCGTCGTTGAGACTACAAAGCGCGAGATGTACTGCGCTCCGAAATCAATACGCCGGCTGCCAATCGTTTTGAGGCGAGTCTGCGCGCAAAGGCGAGACAAACACCCAACACCAAGCAAAGCTTGAAGGTACAAATGACGCTCGAACAGGCATGCCCCATGGAATACCAAGGGGCGCAATGTGCGTT	k__Fungi	p__Ascomycota	c__Dothideomycetes	o__Pleosporales	f__Didymellaceae	g__Stagonosporopsis	NA
ASV609	CTTAAGTTCAGCGGGTATCCCTACCTGATCCGAGGTCAAGAGTGTAAAAAAGGCTTGATGGACGCCGTCGTACTGGTTACAAAGCGCGTTTTGTGCTGCGCTCCGAAATCTATACGCCGGCTGCCAATTGCTTTGAGGCGAGTCCACGCGCAGAGGCGGGACAAACACCCAACACCAAGCAGAGCTTGAAGGTACAAATGACGCTCGAACAGGCATGCCCCATGGAATACCAAGGGGCGCAATGTGCGTT	k__Fungi	p__Ascomycota	c__Dothideomycetes	o__Pleosporales	f__Didymellaceae	NA	NA
ASV610	CTTAAGTTCAGCGGGTATCCCTACCTGATCCGAGGTCAAGAGTGTAAAAAGTACTTTTTGGACGTCGTCGTTATGAGTGCAAAGCGCGAGATGTACTGCGCTCCGAAATCAATACGCCGGCTGCCAATCGTTTTGAGGCGAGTCTACACGCAAAGGCGAGACAAACACCCAACACCAAGCAGAGCTTGAAGGTACAAATGACGCTCGAACAGGCATGCCCCATGGAATACCAAGGGGCGCAATGTGCGTT	k__Fungi	p__Ascomycota	c__Dothideomycetes	o__Pleosporales	f__Didymellaceae	NA	NA
ASV611	CTTAAGTTCAGCGGGTATCCCTACCTGATCCGAGGTCAAGAGTGTAAAAAGTACTTTTTGGACGTCGTCGTTATGAGTGCAAAGCGCGAGATGTACTGCGCTCCGAAATCAATACGCCGGCTGCCAATTGTTTTAAGGCGAGTCTACACGCAAAGGCGAGACAAACACCCAACACCAAGCAGAGCTTGAAGGTACAAATGACGCTCGAACAGGCATGCCCCATGGAATACCAAGGGGCGCAATGTGCGTT	k__Fungi	p__Ascomycota	c__Dothideomycetes	o__Pleosporales	f__Didymellaceae	g__Boeremia	s__exigua
ASV612	CTTAAGTTCAGCGGGTATCCCTACCTGATCCGAGGTCAAGAGTGTAAAAATGTACTTTTGGACGTCGACGTTATGAGTGCAAAGCGCGAGATGTACTGCGCTCCGAAATCAATACGCCGGCTGCCAATTGTTTTGAGGCGAGTCTACGCGCAGAGGCGAGACAAACACCCAACACCAAGCAGAGCTTGAAGGTACAAATGACGCTCGAACAGGCATGCCCCATGGAATACCAAGGGGCGCAATGTGCGTT	k__Fungi	p__Ascomycota	c__Dothideomycetes	o__Pleosporales	f__Didymellaceae	NA	NA
ASV613	CTTAAGTTCAGCGGGTATCCCTACCTGATCCGAGGTCAAGAGTGTAAAAATGTACTTTTGGACGTCGTCGTTATGAGTGCAAAGCGCCAGATGTACTGCGCTCCGAAATCAATACGCCGGCTGCCAATTGTTTTGAGGCGAGTCTGCGCGCAGAGGCGAGACAAACACCCAACACCAAGCAGAGCTTGAAGGTACAAATGACGCTCGAACAGGCATGCCCCATGGAATACCAAGGGGCGCAATGTGCGTT	k__Fungi	p__Ascomycota	c__Dothideomycetes	o__Pleosporales	f__Didymellaceae	NA	NA
ASV614	CTTAAGTTCAGCGGGTATCCCTACCTGATCCGAGGTCAAGAGTGTAAAAATGTACTTTTGGACGTCGTCGTTATGAGTGCAAAGCGCGAGATGTACTGCGCTCCGAAATCAACACGCCGGCTGCCAATTGTTTTGAGGCGAGTCTGCGCGCAGAGGCGAGACAAACACCCAACACCAAGCAGAGCTTGAAGGTACAAATGACGCTCGAACAGGCATGCCCCATGGAATACCAAGGGGCGCAATGTGCGTT	k__Fungi	p__Ascomycota	c__Dothideomycetes	o__Pleosporales	f__Didymellaceae	NA	NA
ASV615	CTTAAGTTCAGCGGGTATCCCTACCTGATCCGAGGTCAAGAGTGTAAAAATGTACTTTTGGACGTCGTCGTTATGAGTGCAAAGCGCGAGATGTACTGCGCTCCGAAATCAATACGCCGGCTGCCAATTGTTTTAAGGCGAGTCTACACGCAAAGGCAAGACAAACACCCAACACCAAGCAGAGCTTGAAGGTACAAATGACGCTCGAACAGGCATGCCCCATGGAATACCAAGGGGCGCAATGTGCGTT	k__Fungi	p__Ascomycota	c__Dothideomycetes	o__Pleosporales	f__Didymellaceae	NA	NA
ASV616	CTTAAGTTCAGCGGGTATCCCTACCTGATCCGAGGTCAAGAGTGTAAAAATGTACTTTTGGACGTCGTCGTTATGAGTGCAAAGCGCGAGATGTACTGCGCTCCGAAATCAATACGCCGGCTGCCAATTGTTTTAAGGCGAGTCTACACGCAGAGGCGAGACAAACACCCAACACCAAGCAAAGCTTGAAGGTACAAATGACGCTCGAACAGGCATGCCCCATGGAATACCAAGGGGCGCAATGTGCGTT	k__Fungi	p__Ascomycota	c__Dothideomycetes	o__Pleosporales	f__Didymellaceae	g__Ascochyta	s__rabiei
ASV617	CTTAAGTTCAGCGGGTATCCCTACCTGATCCGAGGTCAAGAGTGTAAAAATGTACTTTTGGACGTCGTCGTTATGAGTGCAAAGCGCGAGATGTACTGCGCTCCGAAATCAATACGCCGGCTGCCAATTGTTTTAAGGCGAGTCTACACGCAGAGGCGAGACAAACACCCAACACCAAGCAGAGCTTGAAGGTACAAATGACGCTCGAACAGGCATGCCCCATGGAATACCAAGGGGCGCAATGTGCGTT	k__Fungi	p__Ascomycota	c__Dothideomycetes	o__Pleosporales	f__Didymellaceae	NA	NA
ASV618	CTTAAGTTCAGCGGGTATCCCTACCTGATCCGAGGTCAAGAGTGTAAAAATGTACTTTTGGACGTCGTCGTTATGAGTGCAAAGCGCGAGATGTACTGCGCTCCGAAATCAATACGCCGGCTGCCAATTGTTTTAAGGCGAGTCTACACGCGGAGGCGAGACAAACACCCAACACCAAGCAGAGCTTGAAGGTACAAATGACGCTCGAACAGGCATGCCCCATGGAATACCAAGGGGCGCAATGTGCGTT	k__Fungi	p__Ascomycota	c__Dothideomycetes	o__Pleosporales	f__Didymellaceae	NA	NA
ASV619	CTTAAGTTCAGCGGGTATCCCTACCTGATCCGAGGTCAAGAGTGTAAAAATGTACTTTTGGACGTCGTCGTTATGAGTGCAAAGCGCGAGATGTACTGCGCTCCGAAATCAATACGCCGGCTGCCAATTGTTTTAAGGCGAGTCTACGCGCAGAGGCGAGACAAACACCCAACACCAAGCAGAGCTTGAAGGTACAAATGACGCTCGAACAGGCATGCCCCATGGAATACCAAGGGGCGCAATGTGCGTT	k__Fungi	p__Ascomycota	c__Dothideomycetes	o__Pleosporales	f__Didymellaceae	NA	NA
ASV620	CTTAAGTTCAGCGGGTATCCCTACCTGATCCGAGGTCAAGAGTGTAAAAATGTACTTTTGGACGTCGTCGTTATGAGTGCAAAGCGCGAGATGTACTGCGCTCCGAAATCAATACGCCGGCTGCCAATTGTTTTGAGGCGAGTCTACACGCAAAGGCGAGACAAACACCCAACACCAAGCAGAGCTTGAAGGTACAAATGACGCTCGAACAGGCATGCCCCATGGAATACCAAGGGGCGCAATGTGCGTT	k__Fungi	p__Ascomycota	c__Dothideomycetes	o__Pleosporales	f__Didymellaceae	NA	NA
ASV621	CTTAAGTTCAGCGGGTATCCCTACCTGATCCGAGGTCAAGAGTGTAAAAATGTACTTTTGGACGTCGTCGTTATGAGTGCAAAGCGCGAGATGTACTGCGCTCCGAAATCAATACGCCGGCTGCCAATTGTTTTGAGGCGAGTCTACACGCAGAGGCGAGACAAACACCCAACACCAAGCAGAGCTTGAAGGTACAAATGACGCTCGAACAGGCATGCCCCATGGAATACCAAGGGGCGCAATGTGCGTT	k__Fungi	p__Ascomycota	c__Dothideomycetes	o__Pleosporales	f__Didymellaceae	NA	NA
ASV622	CTTAAGTTCAGCGGGTATCCCTACCTGATCCGAGGTCAAGAGTGTAAAAATGTACTTTTGGACGTCGTCGTTATGAGTGCAAAGCGCGAGATGTACTGCGCTCCGAAATCAATACGCCGGCTGCCAATTGTTTTGAGGCGAGTCTACGCGCAGAGGCGAGACAAACACCCAACACCAAGCAGAGCTTGAAGGTACAAATGACGCTCGAACAGGCATGCCCCATGGAATACCAAGGGGCGCAATGTGCGTT	k__Fungi	p__Ascomycota	c__Dothideomycetes	o__Pleosporales	f__Didymellaceae	NA	NA
ASV623	CTTAAGTTCAGCGGGTATCCCTACCTGATCCGAGGTCAAGAGTGTAAAAATGTACTTTTGGACGTCGTCGTTATGAGTGCAAAGCGCGAGATGTACTGCGCTCCGAAATCAATACGCCGGCTGCCAATTGTTTTGAGGCGAGTCTGCGCGCAGAGGCGAGACAAACACCCAACACCAAGCAGAGCTTGAAGGTACAAATGACGCTCGAACAGGCATGCCCCATGGAATACCAAGGGGCGCAATGTGCGTT	k__Fungi	p__Ascomycota	c__Dothideomycetes	o__Pleosporales	f__Didymellaceae	NA	NA
ASV624	CTTAAGTTCAGCGGGTATCCCTACCTGATCCGAGGTCAAGAGTGTAAAAATGTACTTTTGGACGTCGTCGTTATGAGTGCAAAGCGCGAGATGTACTGCGCTCCGAAATCAATACGCCGGCTGCCAATTTTTTTGAGGCGAGTCTACGCGCAGAGGCGAGACAAACACCCAACACCAAGCAAAGCTTGAAGGTACAAATGACGCTCGAACAGGCATGCCCCATGGAATACCAAGGGGCGCAATGTGCGTT	k__Fungi	p__Ascomycota	c__Dothideomycetes	o__Pleosporales	f__Didymellaceae	g__Didymella	s__microchlamydospora
ASV625	CTTAAGTTCAGCGGGTATCCCTACCTGATCCGAGGTCAAGAGTGTAAAAATGTACTTTTGGACGTCGTCGTTATGAGTGCAGAGCGCGAGATGTACTGCGCTCCGAAATCAATACGCCGGCTGCCAATTGTTTCGAGGCGAGTCTACGCGCAGAGGCGAGACAAACACCCAACACCAAGCAGAGCTTGAAGGTACAAATGACGCTCGAACAGGCATGCCCCATGGAATACCAAGGGGCGCAATGTGCGTT	k__Fungi	p__Ascomycota	c__Dothideomycetes	o__Pleosporales	f__Didymellaceae	g__Didymella	s__anserina
ASV626	CTTAAGTTCAGCGGGTATCCCTACCTGATCCGAGGTCAAGAGTGTAAAAATGTACTTTTGGACGTCGTCGTTCTGAATGCAAAGCGCGAGATGTACTGCGCTCCGAAATCAATACGCCGGCTGCCAATTGTTTTGAGGCGAGTCTACACGCGGAGGCGAGACAAACACCCAACACCAAGCAAGGCTTGAAGGTACAAATGACGCTCGAACAGGCATGCCCCATGGAATACCAAGGGGCGCAATGTGCGTT	k__Fungi	p__Ascomycota	c__Dothideomycetes	o__Pleosporales	f__Didymellaceae	g__Didymella	s__viburnicola
ASV627	CTTAAGTTCAGCGGGTATCCCTACCTGATCCGAGGTCAAGAGTGTAAAAATGTACTTTTGGACGTCGTCGTTCTGAGTGCAAAGCGCGAGATGTACTGCGCTCCGAAATCAATACGCCGGCTGCCAATTGTTTTGAGGCGAGTCTACACGCAGAGGCGAGACAAACACCCAACACCAAGCAGAGCTTGAAGGTACAAATGACGCTCGAACAGGCATGCCCCATGGAATACCAAGGGGCGCAATGTGCGTT	k__Fungi	p__Ascomycota	c__Dothideomycetes	o__Pleosporales	f__Didymellaceae	g__Didymella	NA
ASV628	CTTAAGTTCAGCGGGTATCCCTACCTGATCCGAGGTCAAGAGTGTAAAAATGTACTTTTGGACGTCGTCGTTCTGAGTGCAAAGCGCGAGATGTACTGCGCTCCGAAATCAATACGCCGGCTGCCAATTGTTTTGAGGCGAGTCTACACGCAGAGGCGAGACAAACACCCAGCACCAAGCAGAGCTTGAAGGTACAAATGACGCTCGAACAGGCATGCCCCATGGAATACCAAGGGGCGCAATGTGCGTT	k__Fungi	p__Ascomycota	c__Dothideomycetes	o__Pleosporales	f__Didymellaceae	g__Didymella	NA
ASV629	CTTAAGTTCAGCGGGTATCCCTACCTGATCCGAGGTCAAGAGTGTAAAAATGTACTTTTGGACGTCGTCGTTGTGAGTGCAAAGCGCGAGATGTACTGCGCTCCGAAATCAATACGCCGGCTGCCAATTGTTTTAAGGCGAGTCTACACGCAGAGGCGAGACAAACACCCAACACCAAGCAGAGCTTGAAGGTACAAATGACGCTCGAACAGGCATGCCCCATGGAATACCAAGGGGCGCAATGTGCGTT	k__Fungi	p__Ascomycota	c__Dothideomycetes	o__Pleosporales	f__Didymellaceae	NA	NA
ASV630	CTTAAGTTCAGCGGGTATCCCTACCTGATCCGAGGTCAAGAGTGTAAAATAGTCTTGATGGATGCTACCGTATAAGACACAGAGCGCGATTTGTGCTGCGCTCCGAAACTAATACGCCGGCTGCCAATTGCTTTAAGGCGAGTCCGCGCACAAAGGCGGGACAAACACCCAACACCAAGCAGAGCTTGAAGGTACAAATGACGCTCGAACAGGCATGCCCCATGGAATACCAAGGGGCGCAATGTGCGTT	k__Fungi	p__Ascomycota	c__Dothideomycetes	o__Pleosporales	f__Didymellaceae	g__Neoascochyta	s__graminicola
ASV631	CTTAAGTTCAGCGGGTATCCCTACCTGATCCGAGGTCAAGAGTGTAAAATGTACTTTTGGATCGTCGTCGTTATGAGTGCAAAGCGCGAGATGTACTGCGCTCCGAAATCAATACGCCGGCTGCCAATTGTTTTGAGGCGAGTCTACGCGCAGAGGCGAGACAAACACCCAACACCAAGCAAAGCTTGAAGGTACAAATGACGCTCGAACAGGCATGCCCCATGGAATACCAAGGGGCGCAATGTGCGTT	k__Fungi	p__Ascomycota	c__Dothideomycetes	o__Pleosporales	f__Didymellaceae	g__Epicoccum	s__brasiliense
ASV632	CTTAAGTTCAGCGGGTATCCCTACCTGATCCGAGGTCAAGAGTGTAAAATGTACTTTTTGGACGCTGTCGTTCTGAGTGCAAAGCGCGAGATGTACTGCGCTCCGAAATCAATACGCCGGCTGCCAATCGTTTTGAGGCGAGTCTACACGCAAAGGCGAGACAAACACCCAACACCAAGCAGAGCTTGAAGGTACAAATGACGCTCGAACAGGCATGCCCCATGGAATACCAAGGGGCGCAATGTGCGTT	k__Fungi	p__Ascomycota	c__Dothideomycetes	o__Pleosporales	f__Didymellaceae	NA	NA
ASV633	CTTAAGTTCAGCGGGTATCCCTACCTGATCCGAGGTCAAGAGTTAAAAAAAGTCTTGATGGATGCCACCGTATTGCTAACAAAGCGCGTTTTGTGCTGCGCTCCGAAATCTATACGCCGGCTGCCAATTGCTTTAAGGCGAGTCCACGCACAGAGGCGGGACAAACACCCAACACCAAGCAGAGCTTGAAGGTACAAATGACGCTCGAACAGGCATGCCCCATGGAATACCAAGGGGCGCAATGTGCGTT	k__Fungi	p__Ascomycota	c__Dothideomycetes	o__Pleosporales	f__Didymellaceae	NA	NA
ASV634	CTTAAGTTCAGCGGGTATCCCTACCTGATCCGAGGTCAAGAGTTAAAAAGTAACTTGATGGATGCAAGCGTTCAAGTCGAGATGCGCAAAATGTGCTGCGCTCCCAGGCTAGTACGCCGGCTGCCAATTGCTTTGAGGCGAGTCCACGCAAAAAAGCGGGACAAACACCCAACACCAAGCAGAGCTTGAAGGTACAAATGACGCTCGAACAGGCATGCCCCATGGAATACCAAGGGGCGCAATGTGCGTT	k__Fungi	p__Ascomycota	c__Dothideomycetes	o__Pleosporales	f__Cucurbitariaceae	g__Pyrenochaeta	s__keratinophila
ASV635	CTTAAGTTCAGCGGGTATCCCTACCTGATCCGAGGTCAAGCGCAAATATACAGGCTTAATGGACGCCAACAATCATGACAAGAAGCGCAAATTGTGCTGCGCTCCAAGGCCAATATGCCGGCTGCCAATCGCTTTAAGGCGAGTCCACGCGCAACGCGGGACAAACGCCCAACACCAAGCAAAGCTTGAGGGTACAAATGACGCTCGAACAGGCATGCCCCATGGAATACCAAGGGGCGCAATGTGCGTT	k__Fungi	p__Ascomycota	c__Dothideomycetes	o__Pleosporales	f__Coniothyriaceae	g__Coniothyrium	s__multiporum
ASV636	CTTAAGTTCAGCGGGTATCCCTACCTGATCCGAGGTCAAGCGTAAAAAAGGGTCTTTTGGATGCCAACAAACTAGCTAAGAGTACGCAATGTGCTGCGCTCAAAGCCGAATTACTAGGCTGCCAATTACTTTAAGGCGAGTCTACACGCAATAGCGAGACAAACACCCAACACCAAGCAAAGCTTGAGAGTACTAAATGACGCTCGAACAGGCATGCCCCATGGAATACCAAGGGGCGCAATGTGCGTTCA	k__Fungi	p__Ascomycota	c__Dothideomycetes	o__Pleosporales	f__Morosphaeriaceae	g__Acrocalymma	NA
ASV637	CTTAAGTTCAGCGGGTATCCCTACCTGATCCGAGGTCAAGCGTAAAAATTTAGGCTTGTGGTTGCCAACATTCTAGGCTGGAAGTGCAAAATGTGCTGCGCTCCAGGACTAATATGCCGGCTGCCAATTGTTTTGAGGCGAGTCCACGCATGCAGCGGGACAAACACCCAACACCAAGCAGAGCTTGAGGGTACAAATGACGCTCGAACAGGCATGCCCCATGGAATACCAAGGGGCGCAATGTGCGTTCA	k__Fungi	p__Ascomycota	c__Dothideomycetes	o__Pleosporales	f__Leptosphaeriaceae	g__Leptosphaeria	NA
ASV638	CTTAAGTTCAGCGGGTATCCCTACCTGATCCGAGGTCAAGCGTAAAAATTTAGGCTTGTGGTTGCCAACATTCTAGGCTGGAAGTGCAAAATGTGCTGCGCTCCAGGACTAATATGCCGGCTGCCAATTGTTTTGAGGCGAGTCCACGCGTGCAGCGGGACAAACACCCAACACCAAGCAGAGCTTGAGGGTACAAATGACGCTCGAACAGGCATGCCCCATGGAATACCAAGGGGCGCAATGTGCGTTCA	k__Fungi	p__Ascomycota	c__Dothideomycetes	o__Pleosporales	f__Leptosphaeriaceae	g__Leptosphaeria	NA
ASV639	CTTAAGTTCAGCGGGTATCCCTACCTGATCCGAGGTCAAGCGTAAAAGAGCTCTTCTGTACGCTATTCTTACTAGACGAAAGCGCGGGCTTTGCTGCACTTATAAGCCTTTTAAGAAAGCTGCCAATGTATTTAAGGCGAGTCCACACACAAAAGGCGGGACAAACACCCAACACCAAGCAATGCTTGAGGGTTCAAATGACGCTCGAACAGGCATGCCTCATGGAATACCAAGAGGCGCAATGTGCGTT	k__Fungi	p__Ascomycota	c__Dothideomycetes	o__Pleosporales	NA	NA	NA
ASV640	CTTAAGTTCAGCGGGTATCCCTACCTGATCCGAGGTCAAGCGTAGAAGAATAGCTTCTGGATGCCCTCTCACCAGCAGGAGCGCGGGCTGTGCTGCGCTTACAAGCCGATAGAGAGAGCCACCAATGGATTCAAGGCGAGTCCACGCCAGGAAGGCGGGACAAGCGCCCAACACCAAGCAGTGCTTGAGGGTTCAAATGACGCTCGAACAGGCATGCCTCATGGAATACCAAGAGGCGCAATGTGCGTTCA	k__Fungi	p__Ascomycota	c__Dothideomycetes	o__Pleosporales	NA	NA	NA
ASV641	CTTAAGTTCAGCGGGTATCCCTACCTGATCCGAGGTCAAGCGTGAAAAATAGGCTTGATGGTTGCCAGTTTATTCGCAAGAAGACGCAAATTGTGCTGCGCTCCAAGTCTAATACACTGGCTGCCAATTGTTTTAAGGCGAGTCCCAACTATTGTTAGGACAAACACCCAACACCAAGCAATGCTTGAGAGTACAAATGACGCTCGAACAGGCATGCCCCATGGAATACCAAGGGGCGCAATGTGCGTTCA	k__Fungi	p__Ascomycota	c__Dothideomycetes	o__Pleosporales	NA	NA	NA
ASV642	CTTAAGTTCAGCGGGTATCCCTACCTGATCCGAGGTCAAGCGTTAAGAGGCTATGTGGTTGTCGGTGACCAAGTTGCCAGAAGTCGCAATGTGCTGCTCTTCCCCAACTAGTACACTGGCTGCCAATTGTTTTTAGGTGAGTCCAAGCGAATGGTTTGGACAAGCACCCAACACCAAGCAAGGCTTGAAGGTACAAATGACGCTCGAACAGGCATGCCCCATGGAATACCAAGGGGCGCAATGTGCGTTCA	k__Fungi	p__Ascomycota	c__Dothideomycetes	o__Pleosporales	NA	NA	NA
ASV643	CTTAAGTTCAGCGGGTATCCCTACCTGATCCGAGGTCAAGCGTTAATGTATAGGCTTGATGGATGCCAACAAGTATGACTAGGATCGCAAAATGTGCTGCGTTCCAAGGCCAATATGCCGGCTGCCAATTGCTTTAAGGCGAGTCCACACGCAACGCGGGACAAACACCCAACACCAAGCAGAGCTTGAGAGTACAAATGACGCTCGAACAGGCATGCCCCATGGAATACCAAGGGGCGCAATGTGCGTT	k__Fungi	p__Ascomycota	c__Dothideomycetes	o__Pleosporales	NA	NA	NA
ASV644	CTTAAGTTCAGCGGGTATCCCTACCTGATCCGAGGTCAAGTCATAAAATTGCTTACTGGACGCCGATCCGCCGGGGCTCCGAGAAGCGCAAATGTGCTGCGCGAGAAGCCGACGAGACCGCTGCCAATGACTTTGAGGCGAGTCCGCGCACGGAGGCGGGACAGACGCCCAACACCAAGCAGAGCTTGAGGGTGTAAATGACGCTCGAACAGGCATGCCCCACGGAATACCGAGGGGCGCAATGTGCGTT	k__Fungi	p__Ascomycota	c__Dothideomycetes	o__Pleosporales	f__Periconiaceae	g__Periconia	NA
ASV645	CTTAAGTTCAGCGGGTATCCCTACCTGATCCGAGGTCAAGTCATGAAATCGCTTGCTGGACGCTGATCCGCCGGGGCTCCGAGAAGCGCAAATGTGCTGCGCGAGAAGCCGACGAGACCGCTGCCAATGACTTTGAGGCGAGTCCGCGCACGGAGGCGGGACAGACGCCCAACACCAAGCATAGCTTGAGGGTGTAAATGACGCTCGAACAGGCATGCCCCACGGAATACCGAGGGGCGCAATGTGCGTT	k__Fungi	p__Ascomycota	c__Dothideomycetes	o__Pleosporales	f__Periconiaceae	g__Periconia	NA
ASV646	CTTAAGTTCAGCGGGTATCCCTACCTGATCCGAGGTCAAGTCATGAAATTGCTTGCTGGACGCTGATCCGCCGGGGCTCCAAGAAGCGCAAATGTGCTGCGCGAGAAGCCGACGAGACCGCTGCCAATGACTTTGAGGCGAGTCCGCGCACGGAGGCGGGACAGACGCCAAACACCAAGCAGAGCTTGAGGGTGTAAATGACGCTCGAACAGGCATGCCCCACGGAATACCGAGGGGCGCAATGTGCGTT	k__Fungi	p__Ascomycota	c__Dothideomycetes	o__Pleosporales	f__Periconiaceae	g__Periconia	NA
ASV647	CTTAAGTTCAGCGGGTATCCCTACCTGATCCGAGGTCAAGTCATGAAATTGCTTGCTGGACGCTGATCCGCCGGGGCTCCAAGAAGCGCAAATGTGCTGCGCGAGAAGCCGACGAGACCGCTGCCAATGACTTTGAGGCGAGTCCGCGCACGGAGGCGGGACAGACGCCCAACACCAAGCAGAGCTTGAGGGTGTAAATGACGCTCGAACAGGCATGCCCCACGGAATACCGAGGGGCGCAATGTGCGTT	k__Fungi	p__Ascomycota	c__Dothideomycetes	o__Pleosporales	f__Periconiaceae	g__Periconia	NA
ASV648	CTTAAGTTCAGCGGGTATCCCTACCTGATCCGAGGTCAAGTCATGAAATTGCTTGCTGGACGCTGATCCGCCGGGGCTCCGAGAAGCGCAAATGTGCTGCGCGAGAAGCCGACGAGACCGCTACCAATGACTTTGAGGCGAGTCCGCGCACGGAGGCGGGACAGACGCCCAACACCAAGCAGAGCTTGAGGGTGTAAATGACGCTCGAACAGGCATGCCCCACGGAATACCGAGGGGCGCAATGTGCGTT	k__Fungi	p__Ascomycota	c__Dothideomycetes	o__Pleosporales	f__Periconiaceae	g__Periconia	NA
ASV649	CTTAAGTTCAGCGGGTATCCCTACCTGATCCGAGGTCAAGTCATGAAATTGCTTGCTGGACGCTGATCCGCCGGGGCTCCGAGAAGCGCAAATGTGCTGCGCGAGAAGCCGACGAGACCGCTGCCAATGACTTTGAGGCGAGTCCGCGCACGGAGGCGGGACAGACGCCCAACACCAAGCAGAGCTTGAGGGTGTAAATGACGCTCGAACAGGCATGCCCCACGGAATACCGAGGGGCGCAATGTGCGTT	k__Fungi	p__Ascomycota	c__Dothideomycetes	o__Pleosporales	f__Periconiaceae	g__Periconia	NA
ASV650	CTTAAGTTCAGCGGGTATCCCTACCTGATCCGAGGTCAAGTCATGAAATTGCTTGCTGGACGCTGATCCGCCGGGGCTCCGAGAAGCGCAAATGTGCTGCGCGAGAAGCCGACGAGACCGCTGCCAATGACTTTGAGGCGAGTCCGCGCACGGAGGCGGGACAGACGCCCAACACCAAGCAGAGCTTGAGGGTGTAAATGACGCTCGAACAGGCATGCCCCACGGAATACCGAGGGGCTCAATGTGCGTT	k__Fungi	p__Ascomycota	c__Dothideomycetes	o__Pleosporales	f__Periconiaceae	g__Periconia	NA
ASV651	CTTAAGTTCAGCGGGTATCCCTACCTGATCCGAGGTCAAGTCATGAAATTGCTTGCTGGACGCTGATCCGCCGGGGCTCCGAGAAGCGCAAATGTGCTGCGCGAGAAGCCGACGAGACCGCTGCCAATGACTTTGAGGCGAGTCCGCGCACGGAGGCGGGACAGACGCCCAACACCAAGCAGAGCTTGAGGGTGTAAATGACGCTCGAACAGGCATGCCCCTCGGTATTCCGTGGGGCGCAATGTGCGTT	k__Fungi	p__Ascomycota	c__Dothideomycetes	o__Pleosporales	f__Periconiaceae	g__Periconia	NA
ASV652	CTTAAGTTCAGCGGGTATCCCTACCTGATCCGAGGTCAAGTCATGAAATTGCTTGCTGGACGCTGATCCGCCGGGGCTCCGAGAAGCGCAAATGTGCTGCGCGAGAAGCCGACGAGACCGCTGCCAATGACTTTGAGGCGAGTCCGCGCACGGAGGCGGGACAGACGCCCAACACCAAGCAGAGCTTGAGGGTGTAAATGACGCTCTAACAGGCATGCCCCACGGAATACCGAGGGGCGCAATGTGCGTT	k__Fungi	p__Ascomycota	c__Dothideomycetes	o__Pleosporales	f__Periconiaceae	g__Periconia	NA
ASV653	CTTAAGTTCAGCGGGTATCCCTACCTGATCCGAGGTCAAGTCATGAAATTGCTTGCTGGACGCTGATCCGCCGGGGCTCCGAGAAGCGCAAATGTGCTGCGCGAGAAGCCGACGAGACCGCTGCCAATGACTTTGAGGCGAGTCCGCGCACGGAGGCGGGACAGACGCCCAACACCAAGCATAGCTTGAGGGTGTAAATGACGCTCGAACAGGCATGCCCCACGGAATACCGAGGGGCGCAATGTGCGTT	k__Fungi	p__Ascomycota	c__Dothideomycetes	o__Pleosporales	f__Periconiaceae	g__Periconia	NA
ASV654	CTTAAGTTCAGCGGGTATCCCTACCTGATCCGAGGTCAAGTCATGAAATTGCTTGCTGGACGCTGATCCGCCGGGGCTCCGAGAAGCGCAAATGTGCTGTGCGAGAAGCCGACGAGACCGCTGCCAATGACTTTGAGGCGAGTCCGCGCACGGAGGCGGGACAGACGCCCAACACCAAGCAGAGCTTGAGGGTGTAAATGACGCTCGAACAGGCATGCCCCACGGAATACCGAGGGGCGCAATGTGCGTT	k__Fungi	p__Ascomycota	c__Dothideomycetes	o__Pleosporales	f__Periconiaceae	g__Periconia	NA
ASV655	CTTAAGTTCAGCGGGTATCCCTACCTGATCCGAGGTCAAGTCGTAAAAGTGCTTGCTGGACGCCGATCCGCCGGAGCTCCGAGAAGCGCAAATGTGCTGCGCGAGAAGCCGGCGAGACCGCTGCCAATGACTTTGAGGCGAGTCCGCGCGCGAAGGCGGGACAGACGCCCAACACCAAGCAGAGCTTGAGGGTGTAAATGACGCTCGAACAGGCATGCCCCACGGAATACCGAGGGGCGCAATGTGCGTT	k__Fungi	p__Ascomycota	c__Dothideomycetes	o__Pleosporales	f__Periconiaceae	g__Periconia	s__byssoides
ASV656	CTTAAGTTCAGCGGGTATCCCTACCTGATCCGAGGTCAAGTCGTGAAATGGCTTGCTGGACGCTGCTCCGCCGGGGCTCCGAGAAGCGCAAATGTGCTGCGCGAGGAGCCGACGAGGCCGCTGCCAATGACTTTGAGGCGAGTCCGCGCACGGAGGCGGGACAGACGCCCAACACCAAGCGTAGCTTGAGGGTGTAAATGACGCTCGAACAGGCATGCCCCACGGAATACCGAGGGGCGCAATGTGCGTT	k__Fungi	p__Ascomycota	c__Dothideomycetes	o__Pleosporales	f__Periconiaceae	g__Periconia	NA
ASV657	CTTAAGTTCAGCGGGTATCCCTACCTGATCCGAGGTCAATCGTGAGAAGTTGGTGGTTTTGCGGCCGCCGGGGGCAGGAACCCATGTAGCGCGTTAAAAGTCACTTCGCTAGGGGAACCTCCCACGTCGCCGATTCATTTCGGGGGTACCCCGGGGGGGCAACCTCCCAGTACCAAGCTTAGCTTGAGGGGTTGTAAATGACGCTCGAACAGGCATGCCCCCCGGAATACCAGAGGGCGCAATGTGCGTT	k__Fungi	p__Ascomycota	c__Lecanoromycetes	o__Ostropales	f__Stictidaceae	g__Glomerobolus	s__gelineus
ASV658	CTTAAGTTCAGCGGGTATCCCTACCTGATCCGAGGTCAATCTGGGGTGGTTTGCTTACTGGTAAGCCCCTTTCTTCGGTGCGTCCCGCAAATTTGCTGCGTTCAGTGCCGATAAGGGAGCTGCCAACTACTTTTGAGGCGAGTCCGCGCGCGGAGGCGGGACAGACGCCCATCACCAAGCTGAGCTTGAATTTTGAAATGACGCTCGAACAGGCATGCCCTAAGGAATACCAAAGGGCGCAATGTGCGTT	k__Fungi	p__Ascomycota	c__Dothideomycetes	o__Pleosporales	f__Lophiostomataceae	NA	NA
ASV659	CTTAAGTTCAGCGGGTATCCCTACCTGATCCGAGGTCAATCTGGGGTGGTTTGCTTACTGGTAAGCCCCTTTCTTCGGTGCGTCCCGCAAATTTGCTGCGTTCAGTGCCGATAAGGGAGCTGCCAACTACTTTTGAGGCGAGTCCGCGCGCGGAGGCGGGACAGACGTCCATCACCAAGCTGAGCTTGAATTTTGAAATGACGCTCGAACAGGCATGCCCTAAGGAATACCAAAGGGCGCAATGTGCGTT	k__Fungi	p__Ascomycota	c__Dothideomycetes	o__Pleosporales	f__Lophiostomataceae	NA	NA
ASV660	CTTAAGTTCAGCGGGTATCCCTACCTGATCCGAGGTCAATCTGGGGTGGTTTGCTTACTGGTAAGCCCCTTTCTTCGGTGCGTCCCGCAAATTTGTTGCGTTCAGTGCCGATAAGGGAGCTGCCAACTACTTTTGAGGCGAGTCCGCGCGCGGAGGCGGGACAGACGTCCATCACCAAGCTGAGCTTGAATTTTGAAATGACGCTCGAACAGGCATGCCCTAAGGAATACCAAAGGGCGCAATGTGCGTT	k__Fungi	p__Ascomycota	c__Dothideomycetes	o__Pleosporales	f__Lophiostomataceae	NA	NA
ASV661	CTTAAGTTCAGCGGGTATCCCTACCTGATCCGAGGTCAATCTGTGGGGTTTGCTTCCTGGAGAGCCCATCCGGGCGGCGCTCGACGCAATTCTGCTGCGTTTAGAGCCGAGAGATAAGCTGCCAACTGCATTTGAGGCGAGTCCGCACACGGGGGCGGGACAGACACCCATCACCAAGCTGAGCTTGAATTTGTAAATGACGCTCGAACAGGCATGCCCTAAGGAATACCAAAGGGCGCAATGTGCGTTCA	k__Fungi	p__Ascomycota	c__Dothideomycetes	o__Pleosporales	NA	NA	NA
ASV662	CTTAAGTTCAGCGGGTATCCCTACCTGATCCGAGGTCAATGGTTGAAATAAGCTTTTGGAGAGCCGATCTGCCGTTGCCAAGAGTGCGACTGTGCTGCGCTCGAGACCGGCGGATGCGGGCTGCCAATGACTTTGAGGTGAGTCGCCGCGCAGAGGCGGGACAAGCACCCAATACCAAGCTAGGCTTGAGGGTTTAAATGACGCTCGAACAGGCATGCCCCACGGAATACCGAGGGGCGCAATGTGCGTT	k__Fungi	p__Ascomycota	c__Dothideomycetes	o__Pleosporales	f__Thyridariaceae	g__Roussoella	NA
ASV663	CTTAAGTTCAGCGGGTATCCCTACCTGATCCGAGGTCAATTGTTGGAAAAATTGTGTTACTGGCCGGCCGCGGGGTGGAACTTTCAAAGCGGGATGAAATTTTACTACGCTTAAAGTCACTCCAGACTGCCACTCGCTGTCGGGGGCATCCCATCAGGGATGGCCGCCCAAGGCCAAGCTACGCTTGAGAGGTGCAATGACGCTCGAACAGGCATGCCCCCCGGAATACCGAAGGGCGCAATGTGCGTTCA	k__Fungi	p__Ascomycota	c__Lecanoromycetes	o__Lecanorales	f__Parmeliaceae	NA	NA
ASV664	CTTAAGTTCAGCGGGTATCCCTACCTGATCCGAGGTCTTCTGTATAGATCACTTGAAAAGTGGGTTGGCTGGCACAGCCTTGGCTCTCCACAGCGCGGTAATATTTGCAACGCTGGAGCCCAAGGGGGGCCGCCACTGATTTCCAGGCCTGCCAACAATGGCGATGCCTAAGACCAAGGCAAGCTTGACTGGTGTGCTGACGCTCGGACAGGCATGCCCCTCGGAATACCAAGGGGCGCAATGTGCGTTCA	k__Fungi	p__Ascomycota	c__Lecanoromycetes	NA	NA	NA	NA
ASV665	CTTAAGTTCAGCGGGTATCCCTACCTGATCCTAGGTCAACCTGTAAAAATAAAGGTTTCAGTCGGCAGAGTTCCTCTCCTTTGACAGACGTTCGAATAAATTCTACTACGCCTAAAGCCGGGGAGGCCTCGCCGAGGTCTTTAAGGCGCGCCCAACTAAGGACGACACCCAATACCAAGCATAGCTTGAGTGGTGTAATGACGCTCGAACAGGCATGCCCCTCGGAATACCAAGGGGCGCAATGTGCGTT	k__Fungi	p__Ascomycota	c__Dothideomycetes	o__Dothideales	f__Aureobasidiaceae	g__Aureobasidium	s__pullulans
ASV666	CTTAAGTTCAGCGGGTATCCCTACCTGATTCGAGGTCAAACAAGTGAAATAGGTTCGCTTCTGGGAGCCAGGCCGCGGGCGAGGAGCGCAATTCTGCTGCACTCCAGGCCGTGGCACCAGCCGCCAATCGCTTTGAGGCGAGTCCGCGCCCGAAGGCGGGACAGACGCCCAACACCAAGCAGTGCTTGAGGGTGTAAATGACGCTCGAACAGGCATGCCCCACGGAATACCGAGGGGCGCAATGTGCGTT	k__Fungi	p__Ascomycota	c__Dothideomycetes	o__Pleosporales	f__Teichosporaceae	NA	NA
ASV667	CTTAAGTTCAGCGGGTATCCCTACTTGATCCGAGGTCAAAAGTGTTGAAATATGCTTAATGGATGCAATAATGCTAGAGAGAATCACAAATTGTGCTGCGCTTCAAACCAGTATATTGGCTGCCAATAAATTTAAGGCGAGTCCAAACGCAAAGGAAAGGACAAACACCCAACACCAAGCAAAGCTTGAGAGTACAAATGACGCTCGAACAAGCATGCCCCATGGAATACCAAGGGGCGCAATGTGCGTT	k__Fungi	p__Ascomycota	c__Dothideomycetes	o__Pleosporales	f__Phaeosphaeriaceae	NA	NA
ASV668	CTTAAGTTCAGCGGGTATCCTTACCTGATCCGAGGTCAACCAAGGTGCGCAATGCGCTATTGGGTTTAACGACAAGTCCAGCCGCGCCCGTTAGCAGAAATGGATAACGCTAAGGGTAAGACAGACCTGACAGCAACATTTAAAGCGAAGAGCTTTCGCCCTATCGCCCAATACTAAGCAGATGCTTAATGGTTGAAATGACGCTCGAACAGGTATGCCCTAAGGAATACCTTAGGGCGCAATGTGCGTT	k__Fungi	NA	NA	NA	NA	NA	NA
ASV669	CTTAAGTTCAGCGGGTATTCCTACCTGATCCGAGGTCAAACCTGAAAAATTGGGGGTTTAACGGCAGGGGCCACAGCACTTCAGAAGCGAGAACGAATTACTACGCTTAGAGATTACTGAAACTCCGCCGATGACTTTGAGGAGCTGCCTTTTACGGCAGGCTCCCAACGCTAAGCAACAGGGCTTAAGGGTTTGAAATGACGCTCGAACAGGCATGCCCACTAGAATACTAATGGGCGCAATGTGCGTT	k__Fungi	p__Ascomycota	c__Sordariomycetes	o__Xylariales	f__Xylariales_fam_Incertae_sedis	g__Hansfordia	s__pulvinata
ASV670	CTTAAGTTCAGCGGGTATTCCTACCTGATCCGAGGTCAAACCTGAAAAATTGGGGGTTTAACGGCAGGGGCTACAGCACTTCAGAAGCGAGAACGAATTACTACGCTTAGAGATTACTGAAACTCCGCCGATGACTTTGAGGAGCTGCCTTTTACGGCAGGCTCCCAACGCTAAGCAACAGGGCTTAAGGGTTTGAAATGACGCTCGAACAGGCATGCCCACTAGAATACTAATGGGCGCAATGTGCGTT	k__Fungi	p__Ascomycota	c__Sordariomycetes	o__Xylariales	f__Xylariales_fam_Incertae_sedis	g__Hansfordia	s__pulvinata
ASV671	CTTAAGTTCAGCGGGTATTCCTACCTGATCCGAGGTCAAACCTGAAAAATTGGGGGTTTAGCGGCAGGGGCCACAGCACTTCAGAAGCGAGAACGAATTACTACGCTTAGAGATTGCTGAAACTCCGCCGATGACTTTGAGGAGCTGCCTTTTACGGCAGGCTCCCAACGCTAAGCAACAGGGCTTAAGGGTTTGAAATGACGCTCGAACAGGCATGCCCACTAGAATACTAATGGGCGCAATGTGCGTT	k__Fungi	p__Ascomycota	c__Sordariomycetes	o__Xylariales	f__Xylariales_fam_Incertae_sedis	g__Hansfordia	s__pulvinata
ASV672	CTTAAGTTCAGCGGGTATTCCTACCTGATCCGAGGTCAAACCTGAAAAATTGGGGGTTTAGCGGCAGGGGCTACAGCACTTCAGAAGCGAGAACGAATTACTACGCTTAGAGATTACTGAAACTCCGCCGATGACTTTGAGGAGCTGCCTTTTACGGCAGGCTCCCAACGCTAAGCAACAGGGCTTAAGGGTTTGAAATGACGCTCGAACAGGCATGCCCACTAGAATACTAATGGGCGCAATGTGCGTT	k__Fungi	p__Ascomycota	c__Sordariomycetes	o__Xylariales	f__Xylariales_fam_Incertae_sedis	g__Hansfordia	s__pulvinata
ASV673	CTTAAGTTCAGCGGGTATTCCTACCTGATCCGAGGTCAAACCTGAAAAGTTGGGGTTTTACGGCAGGGGCTAGAGCAACTACAGAAACGAGAATAAATTACTACGCTTAGAGATTGCTAAAACTCCGCCAATAACTTTGAGGAGCTGCCTTTTACAGCAGGCTCCCAACGCTAAGCAACAGGGCTTAAGGGTTTGAAATGACGCTCGAACAGGCATGCCCACTAGAATACTAATGGGCGCAATGTGCGTT	k__Fungi	p__Ascomycota	c__Sordariomycetes	o__Xylariales	f__Xylariales_fam_Incertae_sedis	g__Hansfordia	s__pulvinata
ASV674	CTTAAGTTCAGCGGGTATTCCTACCTGATCCGAGGTCAAACCTGAAAAGTTGGGGTTTTACGGCAGGGGCTAGAGCAACTACAGAAACGAGAATAGATTACTACGCTTAGAGATTGCTAAAACTCCGCCAATAACTTTGAGGAGCTGCCTCTTACAGCAGGCTCCCAACGCTAAGCAACAGGGCTTAAGGGTTTGAAATGACGCTCGAACAGGCATGCCCACTAGAATACTAATGGGCGCAATGTGCGTT	k__Fungi	p__Ascomycota	c__Sordariomycetes	o__Xylariales	f__Xylariales_fam_Incertae_sedis	g__Hansfordia	s__pulvinata
ASV675	CTTAAGTTCAGCGGGTATTCCTACCTGATCCGAGGTCAAACCTGAAAAGTTGGGGTTTTACGGCAGGGGCTAGAGCAACTACAGAAACGAGAATAGATTACTACGCTTAGAGATTGCTAAAACTCCGCCAATAACTTTGAGGAGCTGCCTTTTACAGCAGGCTCCCAACGCTAAGCAACAGGGCTTAAGGGTTTGAAATGACGCTCGAACAGGCATGCCCACTAGAATACTAATGGGCGCAATGTGCGTT	k__Fungi	p__Ascomycota	c__Sordariomycetes	o__Xylariales	f__Xylariales_fam_Incertae_sedis	g__Hansfordia	s__pulvinata
ASV676	CTTAAGTTCAGCGGGTATTCCTACCTGATCCGAGGTCAAACCTGAAAAGTTGGGGTTTTACGGCAGGGGCTAGAGCAACTACAGAAACGAGAATGAATTACTACGCTTAGAGATTGCTAAAACTCCGCCAATAACTTTGAGGAGCTGCCTTTTACAGCAGGCTCCCAACGCTAAGCAACAGGGCTTAAGGGTTTGAAATGACGCTCGAACAGGCATGCCCACTAGAATACTAATGGGCGCAATGTGCGTT	k__Fungi	p__Ascomycota	c__Sordariomycetes	o__Xylariales	f__Xylariales_fam_Incertae_sedis	g__Hansfordia	s__pulvinata
ASV677	CTTAAGTTCAGCGGGTATTCCTACCTGATCCGAGGTCAAATTTTCAAAAGTTGGGGTTTAACGGCAGGACACCGCCAGGCCTTCCAAAGCGAGAACAATTACTACGCTCGGAGTCCTGGCGAGCTCGCCACTATATTTCAGGGCCTGCTTGTGGGTAAAGCAGTGCCCCAACACCAAGCCAGGCTTGAGGGTTGAAATGACGCTCGAACAGGCATGCCCTCCGGAATACCAGAGGGCGCAATGTGCGTTCA	k__Fungi	p__Ascomycota	c__Sordariomycetes	o__Diaporthales	f__Diaporthaceae	g__Diaporthe	s__isoberliniae
ASV678	CTTAAGTTCAGCGGGTATTCCTACCTGATCCGAGGTCAACCAAAAAAAGATGGGTGTTTTACGGCAGGGGACATGCCTCACTCGCAAGCTAGAAATAATTACTAAGCTCAGAGGATGACACGACTCCGCCGCTGTCTTTGAGGAGCTACAGTGAAGTAGTCTCCCAAATCCAAGCCCGGGGGCTTGAGTGGACTTAATGACGCTCGAACAGGCATGCCCACCAGAATACTAGTGGGCGCAATGTGCGTTCA	k__Fungi	p__Ascomycota	c__Orbiliomycetes	o__Orbiliales	f__Orbiliaceae	g__Dactylaria	s__fragilis
ASV679	CTTAAGTTCAGCGGGTATTCCTACCTGATCCGAGGTCAACCAATAAAAAATATAGGCTTATGGCGACGGCTACAGTACAATCGTAAGCGGTAATAAATCTACTACGCTAAGAGTGCATCCGCAACCCTGCCACTGACTTTGAGGAGTTACCGTACGGTAATGCTCCCAACGCTAAGCAACTAGGCTTAATGGACTTAATGACGCTCGAACAGGCATGCCCACTAGAATACTAATGGGCGCAATGTGCGTT	k__Fungi	p__Ascomycota	c__Sordariomycetes	o__Xylariales	f__Xylariaceae	g__Virgaria	s__nigra
ASV680	CTTAAGTTCAGCGGGTATTCCTACCTGATCCGAGGTCAACCACTAAAAAATTGGGGGTTTTATGGCGAGAAGATAGAGCCTTACAGAAGCGAGAAATAAATTTACTACGCTCAGAGGACAACTATCGCTCCGCCACTGTCTTTGAGGAACTACAATACAGTAGATTCCCAACACTAAGCTAGGCTTAAGGGTTGAAATGACGCTCGAACAGGCATGCCCACCAGAATACTGATGGGCGCAATGTGCGTTCA	k__Fungi	p__Ascomycota	c__Sordariomycetes	o__Xylariales	f__Apiosporaceae	g__Arthrinium	NA
ASV681	CTTAAGTTCAGCGGGTATTCCTACCTGATCCGAGGTCAACCACTAAAAAATTGGGGGTTTTATGGCGAGAAGATAGCACCTAACAAAAGCGAGAATAAGTATTACTACGCTCAGAGGACAACTATCGCTCCGCCACTGTCTTTGAGGAACTACAGTACAGTAGATTCCCAACACTAAGCTAGGCTTAAGGGTTGAAATGACGCTCGAACAGGCATGCCCACTAGAATACTAATGGGCGCAATGTGCGTTCA	k__Fungi	p__Ascomycota	c__Sordariomycetes	o__Xylariales	f__Apiosporaceae	g__Arthrinium	s__phaeospermum
ASV682	CTTAAGTTCAGCGGGTATTCCTACCTGATCCGAGGTCAACCACTAAAAAATTGGGGGTTTTATGGCGGGAGGACAGGGCCTGACAAAAGCGAGAAATAAATTTACTACGCTCAGAGGACCACTGCCGCTCCGCCACTGTCTTTAAGGAACGACCCTACGGTCGATTCCCAACACTAAGCTAGGCTTAAGGGTTGAAATGACGCTCGAACAGGCATGCCCACCAGAATACTGATGGGCGCAATGTGCGTTCA	k__Fungi	p__Ascomycota	c__Sordariomycetes	o__Xylariales	f__Apiosporaceae	g__Arthrinium	s__rasikravindrae
ASV683	CTTAAGTTCAGCGGGTATTCCTACCTGATCCGAGGTCAACCAGAAAAAATTGGGGGTTTAACGGCCGGGGGGGCAGCACCTAACAAAAGCGAGATAAAGAATTACTACGCTCAGAGGACTACTGCCACTCCGCCAATCGCATTAGGGAACTACGGAGGCCGTAGAGTCCCAACAGTAAGCTGTGCTTAGGGGTTGAAATGACGCTCGAACAGGCATGCCCACTAGAATACTAATGGGCGCAATGTGCGTT	k__Fungi	p__Ascomycota	c__Sordariomycetes	o__Trichosphaeriales	f__Trichosphaeriaceae	g__Nigrospora	s__oryzae
ASV684	CTTAAGTTCAGCGGGTATTCCTACCTGATCCGAGGTCAACCAGAAAAAATTGGGGGTTTAACGGCCGGGGGGGCAGCGCCTAACAAAAGCGAGATAAAGAATTACTACGCTCAGAGGACTACTGCCACTCCGCCAATGGCTTTGGGGAACTACGGGGGCCGTAGAGTCCCAACAGTAAGCTGTGCTTAGGGGTTGAAATGACGCTCGAACAGGCATGCCCACTAGAATACTAATGGGCGCAATGTGCGTT	k__Fungi	p__Ascomycota	c__Sordariomycetes	o__Trichosphaeriales	f__Trichosphaeriaceae	g__Nigrospora	s__oryzae
ASV685	CTTAAGTTCAGCGGGTATTCCTACCTGATCCGAGGTCAACCAGAAAAAATTGGGGGTTTTACGGCCGAGGGGGCAGCGCCTAACAAAAGCGAGATAAAGAATTACTACGCTCAGAGGACTGCTGCCACTCCGCCAATGTCTTTGGGGAACTACGAAGCCGTAGAGTCCCAACAATAAGCTGTGCTTAGGGGTTGAAATGACGCTCGAACAGGCATGCCCACTAGAATACTAATGGGCGCAATGTGCGTTCA	k__Fungi	p__Ascomycota	c__Sordariomycetes	o__Trichosphaeriales	f__Trichosphaeriaceae	g__Nigrospora	s__oryzae
ASV686	CTTAAGTTCAGCGGGTATTCCTACCTGATCCGAGGTCAACCAGAAAAAATTGGGGGTTTTACGGCCGGGGAGGCAGCACCTAACAAAAGCGAGATAAAGAATTACTACGCTCAGAGGACTACTGCCACTCCGCCAATGTCTTTGAGGAACTACTAGGGCGTAGATTCCCAACAATAAGCTGTGCTTAGGGGTTGAAATGACGCTCGAACAGGCATGCCCACTAGAATACTAATGGGCGCAATGTGCGTTCA	k__Fungi	p__Ascomycota	c__Sordariomycetes	o__Trichosphaeriales	f__Trichosphaeriaceae	g__Nigrospora	s__oryzae
ASV687	CTTAAGTTCAGCGGGTATTCCTACCTGATCCGAGGTCAACCAGAAAAAATTGGGGGTTTTACGGCCGGGGGGGCAGCACCTAACAGAAGCGAGATAAAAGATTACTACGCTCAGAGGACCACTGCCACTCCGCCAATGTCTTTGAGGAACTACGAAGCCGTAGGTTCCCAACAATAAGCTGTGCTTAGGGGTTGAAATGACGCTCGAACAGGCATGCCCACTAGAATACTAATGGGCGCAATGTGCGTTCA	k__Fungi	p__Ascomycota	c__Sordariomycetes	o__Trichosphaeriales	f__Trichosphaeriaceae	g__Nigrospora	s__oryzae
ASV688	CTTAAGTTCAGCGGGTATTCCTACCTGATCCGAGGTCAACCAGAAAAAATTGGGGGTTTTACGGCCGGGGGGGCAGCGCCTAACAAAAGCGAGATAAAGAATTACTACGCTCAGAGGACTGCTGCCACTCCGCCAATGTCTTTGGGGAACTACGAAGCCGTAGAGTCCCAACAATAAGCTGTGCTTAGGGGTTGAAATGACGCTCGAACAGGCATGCCCACTAGAATACTAATGGGCGCAATGTGCGTTCA	k__Fungi	p__Ascomycota	c__Sordariomycetes	o__Trichosphaeriales	f__Trichosphaeriaceae	g__Nigrospora	s__oryzae
ASV689	CTTAAGTTCAGCGGGTATTCCTACCTGATCCGAGGTCAACCATTAAAAAATTGGGGGTTTAGCGGCTGAGAGCTGCAGCACCTAACAAAAGCGAGATAAAAATTACTACGCTCAGAGGATACCACAGATCCGCCGTTGGATTTGGGGAGCTACCATACAGTAGGCTCCCAACACTAAGCTAGGCTTAAGGGTTGAAATGACGCTCGAACAGGCATGCCCACTAGAATACTAATGGGCGCAATGTGCGTTCA	k__Fungi	p__Ascomycota	c__Sordariomycetes	o__Xylariales	f__Amphisphaeriaceae	g__Discostroma	NA
ASV690	CTTAAGTTCAGCGGGTATTCCTACCTGATCCGAGGTCAACCATTAAAAATTGGGGGGTTTAGCGGCTGGGAGCTGCAGCACCTAACAAAAGCGAGATAAAAATTTACTACGCTCAGAGGATACCACAGATCCGCCGTTGGATTTGAGGAACTACAATACAGTAGATTCCCAATACTAAGCTAGGCTTAAGGGTTGAAATGACGCTCGAACAGGCATGCCCACTAGAATACTAATGGGCGCAATGTGCGTT	k__Fungi	p__Ascomycota	c__Sordariomycetes	o__Xylariales	f__Sporocadaceae	g__Seiridium	s__ceratosporum
ASV691	CTTAAGTTCAGCGGGTATTCCTACCTGATCCGAGGTCAACCTTGAGAATTGGGGTGTTTTACGGCAGGGGACCGGCCCGGCTACAGACGAGATATGACTACTACGTCTAGAGCGAGGAACCGGCTCCGCCACTGACTTTGGGGAGCTACGCTGCCGTAGGCTCCCAACGCTAAGCAACAGAGGCTTAAGGGTTGAAATGACGCTCGAACAGGCATGCCCACTAGAATGCTAATGGGCGCAATGTGCGTTCA	k__Fungi	p__Ascomycota	c__Sordariomycetes	o__Xylariales	f__Xylariaceae	NA	NA
ASV692	CTTAAGTTCAGCGGGTATTCCTACCTGATCCGAGGTCAACCTTGGGTAAAAAAGGCTTTTTAACGGCCGGAACCCGCAGCACGCCCTGAGCGAGATAAAATCTACTACGCCCGGTGTGACAGCGAGCCCGCCACTGGTTTTCAGGGCCTGCGGCAGCCGCAGGTCCCCAACACAAGCCTGGGGCTTGATGGTTGAAATGACGCTCGAACAGGCATGCCCGCCAGAATACTGGCGGGCGCAATGTGCGTTCA	k__Fungi	p__Ascomycota	c__Sordariomycetes	o__Sordariales	f__Chaetomiaceae	NA	NA
ASV693	CTTAAGTTCAGCGGGTATTCCTACCTGATCCGAGGTCAACCTTGGTTAAAGATGGGGTCTTTAACGGCTGGAGAACGCCACACTTCCCTAGCGAGATAATGAATTACTACGCTCGGAGTTGTAGCGAGCCCGCCACTTCCTTTCAGGGCCTACGTCAGACGTAGAGCCCCAACACCAAGCAGAGCTTGAGGGTTGAAATGACGCTCGAACAGGCATGCCCGCTAGAGTACTAGCGGGCGCAATGTGCGTT	k__Fungi	p__Ascomycota	c__Sordariomycetes	o__Coniochaetales	f__Coniochaetaceae	g__Coniochaeta	s__fasciculata
ASV694	CTTAAGTTCAGCGGGTATTCCTACCTGATCCGAGGTCAACCTTGGTTAAAGATGGGTCTTTAACGGCAGGAGCACGCCGCAACCTCCCTAGCGAGATAATGAATTACTACGCTCGGAGTTGTAGCGAGCCCGCCACTTCCTTTCAGGGCCTACGGCAGCCGTAGGGCCCCAACACCAAGCAGGGCTTGAGGGTTGAAATGACGCTCGAACAGGCATGCCCGGTAGAGTACTACCGGGCGCAATGTGCGTT	k__Fungi	p__Ascomycota	c__Sordariomycetes	o__Coniochaetales	f__Coniochaetaceae	g__Coniochaeta	NA
ASV695	CTTAAGTTCAGCGGGTATTCCTACCTGATCCGAGGTCAACCTTTAAAAATTTGGGGGTTTTACGGCAAGAGTCCCTCCGAATCCCAGTGCGAGACGTTAGTTACTACGCAAAGGAGGCTCCGAGAGGGTCCGCCACTACCTTTAAGGGCCTACGTCAACCGTAGGGCCCCAACACCAAGCAGAGCTTGAGGGTTGAAATGACGCTCGAACAGGCATGCCCGCCAGAATGCTGGCGGGCGCAATGTGCGTT	k__Fungi	p__Ascomycota	c__Sordariomycetes	o__Glomerellales	f__Glomerellaceae	g__Colletotrichum	NA
ASV696	CTTAAGTTCAGCGGGTATTCCTACCTGATCCGAGGTCAACCTTTAAAAATTTGGGGGTTTTACGGCAAGAGTCCCTCCGAATCCCAGTGCGAGACGTTAGTTACTACGCAAAGGAGTCTCCGAGAGGGTCCGCCACTACCTTTAAGGGCCTACGTCAACCGTAGGGCCCCAACACCAAGCAGAGCTTGAGGGTTGAAATGACGCTCGAACAGGCATGCCCGCCAGAATGCTGGCGGGCGCAATGTGCGTT	k__Fungi	p__Ascomycota	c__Sordariomycetes	o__Glomerellales	f__Glomerellaceae	g__Colletotrichum	NA
ASV697	CTTAAGTTCAGCGGGTATTCCTACCTGATCCGAGGTCAACCTTTAAAAATTTGGGGGTTTTACGGCAAGAGTCCCTCCGAATCCCAGTGCTAGACGTTAGTTACTACGCAAAGGAGGCTCCGAGAGGGTCCGCCACTACCTTTAAGGGCCTACGTCAACCGTAGGGCCCCAACACCAAGCAGAGCTTGAGGGTTGAAATGACGCTCGAACAGGCATGCCCGCCAGAATGCTGGCGGGCGCAATGTGCGTT	k__Fungi	p__Ascomycota	c__Sordariomycetes	o__Glomerellales	f__Glomerellaceae	g__Colletotrichum	NA
ASV698	CTTAAGTTCAGCGGGTATTCCTACCTGATCCGAGGTCAACCTTTAGAAAATTGGGGGTTTAACGGCTAGAATCCCTCCGAATCCCAGTGCGAGACAAAAGTTACTACGCAAAGGAGGCTCCGAGAGGGTCCGCCACTAGTTTTGGGGGCCTACGTCAACCGTAGAGCCCCAACACCAAGCAGTGCTTGAGGGTTGAAATGACGCTCGAACAGGCATGCCCGCCAGAATGCTGGCGGGCGCAATGTGCGTT	k__Fungi	p__Ascomycota	c__Sordariomycetes	o__Glomerellales	f__Glomerellaceae	g__Glomerella	NA
ASV699	CTTAAGTTCAGCGGGTATTCCTACCTGATCCGAGGTCAACCTTTCAAAAAATTGAGGGGTTTAACGGCATGTAGTACAAGAGTTTCAAAGCGTAACATAAATTACTACGCAGGGAAGCTGCAAGTATAACAGCCGATTCATTTCGGCGGCCCGCAAACGCGGGTCCTCCAACGCCAAGCAGAGCTTGAGTGGTGAAATGACGCTCGGACAGGCATACCTGGCAGAATGCTGCCAGGTGCAATGTGCGTTCA	k__Fungi	p__Ascomycota	c__Sordariomycetes	o__Microascales	f__Ceratocystidaceae	NA	NA
ASV700	CTTAAGTTCAGCGGGTATTCCTACCTGATCCGAGGTCAACCTTTCAAAAAATTGATGGGTTTAACGGCATGTAGTACAAGAGTTTCAAAGCGTAACACAAAATTACTACGCAGGGAAGCTGCAAGTATAACAGCCGATTCATTTCGGCGGCCCGCAAACGCGGGTCCTCCAACGCCAAGCAGAGCTTGAGTGGTGAAATGACGCTCGGACAGGCATACCTGGCAGAATGCTGCCAGGTGCAATGTGCGTT	k__Fungi	p__Ascomycota	c__Sordariomycetes	o__Microascales	f__Ceratocystidaceae	NA	NA
ASV701	CTTAAGTTCAGCGGGTATTCCTACCTGATCCGAGGTCAACCTTTGGAAAATTGGGGGTTTAACGGCTAGAGTCCCTCCGAATCCCAGTGCGAGACAAAAGTTACTACGCAAAGGAGGCTCCGAGAGGGTCCGCCACTAGTTTTGGGGGCCTACGTCAACCGTAGAGCCCCAACGCCAAGCAGTGCTTGAGGGTTGAAATGACGCTCGAACAGGCATGCCCGCCAGAATGCTGGCGGGCGCAATGTGCGTT	k__Fungi	p__Ascomycota	c__Sordariomycetes	o__Glomerellales	f__Glomerellaceae	g__Colletotrichum	NA
ASV702	CTTAAGTTCAGCGGGTATTCCTACCTGATCCGAGGTCAACCTTTGTATAAGGGGTTTTACGGCAGGGGCCGGGACCACTACAGAAGCGAGATATAATTACTACGCTTAGAGTGAGAACCAACTCCGCCAATCACTTTAAGGAGCTACGGGCCGTGCCGTAGGCTCCCAACGCTAAGCAACAAGGCTTAAGTGGTGAAATGACGCTCGAACAGGCATGCCCACTAGAATGCTAATGGGCGCAATGTGCGTT	k__Fungi	p__Ascomycota	c__Sordariomycetes	o__Xylariales	f__Xylariaceae	g__Muscodor	s__yucatanensis
ASV703	CTTAAGTTCAGCGGGTATTCCTACCTGATCCGAGGTCAACTTTCAGAAGTCGGGGGTTTTCCGGCGTGGCCGCCGCCGCTCCCAGCTGCGAGGTTGTGCTACTACGCAGAGGTACACGGGCGGGGCCGCCACTGTATTTCGGGGCCGGCCGGTGAAGGCCGATCCCCAACGCCAGGCGCGGGAGCCTGAGGGTTGAAATGACGCTCGGACAGGCATGCCCGCCAGAATGCTGGCGGGCGCAATGTGCGTT	k__Fungi	p__Ascomycota	c__Sordariomycetes	o__Hypocreales	f__Hypocreales_fam_Incertae_sedis	g__Solheimia	s__costispora
ASV704	CTTAAGTTCAGCGGGTCTTCCTACCTGATCCGAGGTCAACCTTGGGTTAAAAGGTGGTTTAACGGCCGGAACCCGCGGCGCGACCAGAGCGAGATGTATGCTACTACGCTCGGTGCGACAGCGAGCCCGCCACTGCTTTTCAGGGCCTGCGGCAGCCGCAGGTCCCCAACACAAGCCCGGGGGCTTGATGGTTGAAATGACGCTCGAACAGGCATGCCCGCCAGAATGCTGGCGGGCGCAATGTGCGTTCA	k__Fungi	p__Ascomycota	c__Sordariomycetes	o__Sordariales	f__Chaetomiaceae	g__Chaetomium	s__globosum
ASV705	CTTAAGTTCAGCGGGTCTTCCTACCTGATCCGAGGTCAACCTTGGGTTATGAAGGTCGTTTAACGGCCGGAACCCGCAGCACGCCCTGAGCGAGAATGATGCTACTACGCTCGGTGTGACAGCGAGCCCGCCACTGGTTTTCAGGGCCTGCGGGCAGCCGCAGGTCCCCAACACAAGCCGTGGGCTTGATGGTTGAAATGACGCTCGAACAGGCATGCCCGCCAGAATACTGGCGGGCGCAATGTGCGTT	k__Fungi	p__Ascomycota	c__Sordariomycetes	o__Sordariales	f__Chaetomiaceae	NA	NA
ASV706	CTTAAGTTCAGTGGGTAGTCCTGCCTGATTTGAGACAAGTGCTGTATTTGCGACTTCTCGCTAGCTGAGCAGTCAACCCAAGGGCAACGAACCAAAGCACCCGGCCTTGCTGTCACAATCGCCCCCAGCCCACTCACTCCCTTTGAGGCGGCGCCGTCAAGGCTTCCCCCCACCACACGCAAAGCGTACTTGTTTACTGTGCTCAAACAGGTATACTCGCTAGAAGGCCTAGCGAGTGCCAAGTGCGTTCA	k__Fungi	NA	NA	NA	NA	NA	NA
ASV707	CTTATTGATATGCTACGGAGGGTGCAAGCGTTAATCGGAATTACTGGGCGTAAAGCGTGCGTAGCCGGTTTATTAAGTCAGATGTGAAAGCCCCGGGCTTAAAAACTGGTCAACTAGAGTATGGTAGAGGAAAGTGGAATTTCTGGTGTAGCGGTGAAATGCGTAGATATCAGAAGGAACATCAATGGCGAAGGCAGCTTTCTGGACCAATACTGACGCTGAGGTACGAAAGCGTGGGTAGCAAACAGGCAAAGATTCGATGA	k__Fungi	NA	NA	NA	NA	NA	NA
ASV708	CTTATTGATATGCTACGGAGGGTGCAAGCGTTAATCGGAATTACTGGGCGTATTATTAAGTCAGATGTGAAAGCCCCGGGCTTAACCTGGGAACTGCATTTGAAACTGGTCAACTAGAGTATGGTAGAGGAAAGTGGAATTTCTGGTGTAGCGGTGAAATGCGTAGATATCAGAAGGAACATCAATGGCGAAGGCAGCTTTCTGGACCAATACTGACGCTGAGGTACGAAAGCGTGGGTAGCAAACAGGCAAAGATTCGATGA	k__Fungi	NA	NA	NA	NA	NA	NA
ASV709	CTTATTGATATGCTTAAACTCAGCGGGTAATCCCGCCTGACCTGGGGTCGCGGTCGGAGCGCGCTAGCGCCGAAGGGGCCGTGGAGCGCGTACGCGCGACGGGCTGTGGCCGCGGCACCAAGAGAGTTGAGTTACAACCACCACTTGCCGCGACGTCCGTCGACGTGGACTCGCATTTAGGCAGGTCGTGGGCACGAGGCGCACGGGAGGCCAGTATCTGCCCCCGCAGCTTCGGGCGCAACTTGTGTTCAAAGATTCGATGA	k__Fungi	NA	NA	NA	NA	NA	NA
ASV710	CTTATTGATATGCTTAAACTCAGCGGGTGATCCCGCCTGACCTGGGGTCGCGTTGAGGACTCTGGGTCATCAAGAGCTTTTGGACAAGAACGTCTGACTATATGACGAGAATTGGATTTTTGCCAACCACGTGCGGTAACACAAGGGAGATCAGCTTCTGTCCCCTATCCTCGAGAGGATGGGGGATGAAGATTTGTGACACCCAGGCAAACGTGCCCTCGGCTAGAAGGGTTGGGGCGCAACTTGCGTTCAAAGATTCGATG	k__Fungi	NA	NA	NA	NA	NA	NA
ASV711	CTTATTGATATGCTTAAGTTCAGCGGGTAGCCCTACCTGATTTGAGGCCAGATCATGAAGTATGTGGGGTTATCAGCCACCCGTAAGGATGAAACGTATTACATCCAAGGTGCTTATGCTTTTCAGGCGAGCCAGTGACGGCAAACGCCCAATCCACCAACCGACCAGGCAAAAAACCCAGAGGGGGTGAGGTTTCATGACACTCAAACAGGCATACCTCTCGGAATACCAAGAGGCGCAAGGTGCGTTCAAAGATTCGATGA	k__Fungi	p__Basidiomycota	c__Tremellomycetes	o__Tremellales	f__Bulleribasidiaceae	g__Vishniacozyma	s__taibaiensis
ASV712	CTTATTGATATGCTTAAGTTCAGCGGGTAGCCCTACCTGATTTGAGGCCAGATCATGAGATATGTGAGGTTATCAGCCACCCAGAAGGATGAAACGTATTACATCCAAGGCGCTTATGCTTTTCAGGCGAGCCAGTATATCGGCAACACCCAATCCACCGACCACTCAGGCAAAAACCTAAATGGGGTGAGGTTTCATGACACTCAAACAGGCATGCCCTTCGGAATACCAAAGGGCGCAAGGTGCGTTCAAAGATTCGATGA	k__Fungi	p__Basidiomycota	c__Tremellomycetes	o__Tremellales	f__Bulleribasidiaceae	g__Vishniacozyma	NA
ASV713	CTTATTGATATGCTTAAGTTCAGCGGGTAGTCCTACATGATTTGAGGTCAAAAAGTCAAAGAAGTGGAGACACCTGTCGCAAGACAAGACAATTATCAGGTCAAACGACAGACATTCACTATCAGATCATTTTAAAGGGAGCCAACTCGTCAGAGCCAGCAGACCCTCAATTCCAACTCCAAGGAGTTGATGATTTCACGACACTCAAACAGGCATGCTCCTCGGAATACCAAGGAGCGCAAGGTGCGTTCAAAGATTCGATG	k__Fungi	p__Basidiomycota	c__Agaricomycetes	NA	NA	NA	NA
ASV714	CTTATTGATATGCTTAAGTTCAGCGGGTAGTCCTACCTGATTTGAGGTCAAAAAGTCAAAGAAGTGGAGACACCTGTCGCAAGACAAGACAATTATCAGGTCAAACGACAGAAATTCACTATCAGATCATTTTAAAGGGAGCCAACTCGTCAGAGCCAGAAGACCCTCAATTCCAACTCCAAGGAGTTGATGATTTCACGACACTCAAACAGGCATGCTCCTCGGAATACCAAGGAGCGCAAGGTGCGTTCAAAGATTCGATG	k__Fungi	p__Basidiomycota	c__Agaricomycetes	NA	NA	NA	NA
ASV715	CTTATTGATATGCTTAAGTTCAGCGGGTAGTCCTACCTGATTTGAGGTCAAAAAGTCAAAGAAGTGGAGACACCTGTCGCAAGACAAGACAATTATCAGGTCAAACGACAGACATTCACTATCAGATCATTTTAAAGGGAGCCAACTCGTCAGAGCCAGCAGACCCTCAATTCCAACTCCAAGGAGTTGATGATTTCACGACACTCAAACAGGCATGCTCCTCGGAATACCAAGGAGCGCAAGGTGCGTTCAAAGATTCGATG	k__Fungi	p__Basidiomycota	c__Agaricomycetes	NA	NA	NA	NA
ASV716	CTTATTGATATGCTTAAGTTCAGCGGGTAGTCCTACCTGATTTGAGGTCAAAAAGTCAAAGAAGTGGAGACACCTGTCGCAAGACAAGACAATTATCAGGTCAAACGACAGACATTCACTATCAGATCATTTTAAAGGGAGCCAACTCGTCAGAGCCAGCAGACCCTCAATTCCAACTTCAAGGAGTTGATGATTTCACGACACTCAAACAGGCATGCTCCTCGGAATACCAAGGAGCGCAAGGTGCGTTCAAAGATTCGATG	k__Fungi	p__Basidiomycota	c__Agaricomycetes	NA	NA	NA	NA
ASV717	CTTATTGATATGCTTAAGTTCAGCGGGTAGTCCTACCTGATTTGAGGTCAAAAAGTCAAAGAAGTGGAGACACCTGTCGTAAGACAAGACAATTATCAGGTCAAACGACAGACATTCACTATCAGATCATTTTAAAGGGAGCCAACTCGTCAGAGCCAGCAGACCCTCAATTCCAACTCCAAGGAGTTGATGATTTCACGACACTCAAACAGGCATGCTCCTCGGAATACCAAGGAGCGCAAGGTGCGTTCAAAGATTCGATG	k__Fungi	p__Basidiomycota	c__Agaricomycetes	NA	NA	NA	NA
ASV718	CTTATTGATATGCTTAAGTTCAGCGGGTAGTCCTACCTGATTTGAGGTCAGAATATAAAAGTTTGTATTAGAGTGGAGGGTTGCGAAGACTTATTACGCATTCCACTTAGACATTTAAGGCGAGCCAGAGTAAACGGCAAAACGCCCAAAGCACCAATCCACATGTTCAATGAAAAACAGTAGAGGTGAGGTTTATATGACACTCAAACAGGCATGCCCTTCGGAATACCAAAGGGCGCAAGATGCGTTCAAAGATTCGATGA	k__Fungi	p__Basidiomycota	c__Tremellomycetes	o__Tremellales	f__Bulleribasidiaceae	g__Dioszegia	NA
ASV719	CTTATTGATATGCTTAAGTTCAGCGGGTAGTCCTACCTGATTTGAGGTCAGAATATAAAAGTTTGTATTAGAGTGGAGGGTTGCGAAGACTTATTACGCATTCCACTTAGACATTTAAGGCGAGCCAGAGTAAACGGCAAGACGCCCAAAGCACCAATCCACATGTTCAATGAAAAACAGTAGAGGTGAGGTTTATATGACACTCAAACAGGCATGCCCTTCGGAATACCAAAGGGCGCAAGATGCGTTCAAAGATTCGATGA	k__Fungi	p__Basidiomycota	c__Tremellomycetes	o__Tremellales	f__Bulleribasidiaceae	g__Dioszegia	NA
ASV720	CTTATTGATATGCTTAAGTTCAGCGGGTAGTCCTACCTGATTTGAGGTCAGAATATAAAGTAGTATTAGAGTGGAGGGTTGCGAAAAGACTTATTACGCATTCCACTTAGACATTTAAGGCGAGCCAGAGTAAACGGCAAGACGCCCAAAGCACCGGTCCACATGTCTAATGAAAAACAGTGGAGGTGAGGTTTATATGACACTCAAACAGGCATGCCCTTCGGAATACCAAAGGGCGCAAGTTGCGTTCAAAGATTCGATGA	k__Fungi	p__Basidiomycota	c__Tremellomycetes	o__Tremellales	f__Bulleribasidiaceae	g__Dioszegia	s__var._yunnanensis
ASV721	CTTATTGATATGCTTAAGTTCAGCGGGTATCCCTACCCGATCCGAGGTCAACCTGAATGAATGGGTTTAACGGCACAGGCGGTCGTCATCCGAAGCGAATTTGATTCACAACGCTGAGATTCCAACCGTCCAGCCGAAGAAATGGGGGCGCGGGAAAGTCCCGACGCCCAATACCAAGCCAGGCTTGAGTGGTGTAATGACGCTCGAACGGGCATGCCCCCCGGAATACCAAGGGGCGCAATGTGCGTTCAAAGATTCGATGA	k__Fungi	p__Ascomycota	c__Dothideomycetes	o__Capnodiales	f__Teratosphaeriaceae	g__Devriesia	s__compacta
ASV722	CTTATTGATATGCTTAAGTTCAGCGGGTATCCCTACCTGATCCGAGGTCAACCTGTGGAAGAAGGGGTTGCTGGCGAGCATCCCTCAGGACCCTATAGCGAGAAGATTACTACGCGTAGAGCCTGAGGGCACCGCCACTGGGTTTAAGGCCCGCCGAGCGGCGGGGCCCAACACCTAGCCAGGCTAGATGGGTTGAAATGACGCTCGAACAGGCATGCCCCCCGGAATACCAAGGGGCGCAATGTGCGTTCAAAGATTCGATG	k__Fungi	p__Ascomycota	c__Leotiomycetes	o__Helotiales	f__Hyaloscyphaceae	NA	NA
ASV723	CTTATTGATATGCTTAAGTTCAGCGGGTATCCCTACCTGATCCGAGGTCAACCTGTTAAGAAGTTTAACGGCCGCGGCCACCTACACTCCATAGCGATAATGTGTCACAACGCTGGGAGATAGATAGCTCAGCCGGGAGACTTTAAGACGCGCGTCGAAACGCGGCGTCCAATACCAAGCGAGGCTTGAGTGGTGAAATGACGCTCGAACAGGCATGCCCCGCGGAATACCACGGGGCGCAATGTGCGTTCAAAGATTCGATG	k__Fungi	p__Ascomycota	c__Dothideomycetes	o__Capnodiales	f__Mycosphaerellaceae	g__Xenosonderhenia	s__eucalypti
ASV724	CTTATTGATATGCTTAAGTTCAGCGGGTATCCCTACCTGATCCGAGGTCAACCTTAAGAAAGATTTAACGGCCAAAAGCCGTCCGAACTCTTCAGCGAAATATATGCCACAACGCTTAGAGACGAACTGCTCAGCCGGAGACTTTAAGGCGCGCGGAACCGCGACGCCCAATACCAAGCTAGGCTTGAGTGGTGAAATGACGCTCGAACAGGCATGCCCCGCGGAATACCACGGGGCGCAATGTGCGTTCAAAGATTCGATGA	k__Fungi	p__Ascomycota	c__Dothideomycetes	o__Capnodiales	f__Mycosphaerellaceae	g__Mycosphaerella	s__ellipsoidea
ASV725	CTTATTGATATGCTTAAGTTCAGCGGGTATCCCTACCTGATCCGAGGTCAACCTTGAATAAAGATTTAACGGCCGTCGCCGCCCGAACTCTTCAGCGATTTGAAAATCACAACGCTTAGAGACGAACTGCTCAGCCGGAGACTTTAAGGCGCGCGGAAATCGCGACGCCCAATACCAAGCTAGGCTTGAGTGGTGAAATGACGCTCGAACAGGCATGCCCTGCGGAATACCACAGGGCGCAATGTGCGTTCAAAGATTCGATG	k__Fungi	p__Ascomycota	c__Dothideomycetes	o__Capnodiales	f__Mycosphaerellaceae	NA	NA
ASV726	CTTATTGATATGCTTAAGTTCAGCGGGTATCCCTACCTGATCCGAGGTCAACCTTGAATAAAGATTTAACGGCCGTCGCCGCCCGAACTCTTCAGCGGTTTGAAAATCACAACGCTTAGAGACGAACTGCTCAGCCGGAGACTTTAAGGCGCGCGGAAATCGCGACGCCCAATACCAAGCTAGGCTTGAGTGGTGAAATGACGCTCGAACAGGCATGCCCTGCGGAATACCACAGGGCGCAATGTGCGTTCAAAGATTCGATG	k__Fungi	p__Ascomycota	c__Dothideomycetes	o__Capnodiales	f__Mycosphaerellaceae	g__Mycosphaerella	s__laricina
ASV727	CTTATTGATATGCTTAAGTTCAGCGGGTATCCCTACCTGATCCGAGGTCAACCTTGAATAAGAGGTTTAACGGCGTGGCCGCTCCGTCTCGCCAGCGAATATATGCCACAACGCTGAGATTCGGTACGTCCAGCCGGTCATTTTCGGGTCCGGGTCGCCCCCGTGGCCCAATACCAAGCCAGGCTTGAGTGGTGTAATGACGCTCGAACAGGCATGCCCCTCGGAATACCAAAGGGCGCAATGTGCGTTCAAAGATTCGATGA	Unassigned	NA	NA	NA	NA	NA	NA
ASV728	CTTATTGATATGCTTAAGTTCAGCGGGTATCCCTACCTGATCCGAGGTCAACCTTGAGAAAGATTTAACGGCCAAAAGCCGTCCGAACTCTTCAGCGAAAGATATGCCACAACGCTTAGAGACGAACTGCTCAGCCGGAGACTTTAAGGCGCGCGGAACCGCGACGCCCAATACCAAGCTAGGCTTGAGTGGTGAAATGACGCTCGAACAGGCATGCCCCGCGGAATACCACGGGGCGCAATGTGCGTTCAAAGATTCGATGA	k__Fungi	p__Ascomycota	c__Dothideomycetes	o__Capnodiales	f__Mycosphaerellaceae	NA	NA
ASV729	CTTATTGATATGCTTAAGTTCAGCGGGTATCCCTACCTGATCCGAGGTCAACCTTGAGAAAGATTTAACGGCCAAAAGCCGTCCGAACTCTTCAGCGAAATATATGCCACAACGCTTAGAGACGAACTGCTCAGCCGGAGACTTTAAGGCGCGCGGAACCGCGACGCCCAATACCAAGCTAGGCTTGAGTGGTGAAATGACGCTCGAACAGGCATGCCCCGCGGAATACCACGGGGCGCAATGTGCGTTCAAAGATTCGATGA	k__Fungi	p__Ascomycota	c__Dothideomycetes	o__Capnodiales	f__Mycosphaerellaceae	NA	NA
ASV730	CTTATTGATATGCTTAAGTTCAGCGGGTATCCCTACCTGATCCGAGGTCAACCTTGAGAAAGATTTAACGGCCAAAAGCCGTCCGAACTCTTTAGCGAAAGATATGCCACAACGCTTAGAGACGAACTGCTCAGCCGGAGACTTTAAGGCGCGCGGAACCGCGACGCCCAATACCAAGCTAGGCTTGAGTGGTGAAATGACGCTCGAACAGGCATGCCCCGCGGAATACCACGGGGCGCAATGTGCGTTCAAAGATTCGATGA	k__Fungi	p__Ascomycota	c__Dothideomycetes	o__Capnodiales	f__Mycosphaerellaceae	NA	NA
ASV731	CTTATTGATATGCTTAAGTTCAGCGGGTATCCCTACCTGATCCGAGGTCAACCTTGTGAAAGATTTAACGGCCGCGACCGCCCGCACTCCGAAGCGAATATGTATCACAACGCTTAGAGACGGACAGCTCAGCCGGAAACTTTGAGGCGCGCGGAAAACCGCGGCGCCCAATACCAAGCGAGGCTTGAGTGGTGAAATGACGCTCGAACAGGCATGCCCTTCGGAATACCAAAGGGCGCAATGTGCGTTCAAAGATTCGATGA	k__Fungi	p__Ascomycota	c__Dothideomycetes	o__Capnodiales	f__Mycosphaerellaceae	NA	NA
ASV732	CTTATTGATATGCTTAAGTTCAGCGGGTATCCCTACCTGATCCGAGGTCAACCTTTAAGAAAGATTTAACGGCCGCCGCCACCCGATCTCGCCGCGAATAGTTGCCACAACGCTTAGAGACGGGTCGCTCAGCCGGAATACTTTGAGGCGCGCGGTGACCCGCGACGCCCAATACCAAGCCAGGCTTGAGTGGTGAAATGACGCTCGAACAGGCATGCCCTTCGGAATACCAAAGGGCGCAATGTGCGTTCAAAGATTCGATG	k__Fungi	p__Ascomycota	c__Dothideomycetes	o__Capnodiales	f__Mycosphaerellaceae	NA	NA
ASV733	CTTATTGATATGCTTAAGTTCAGCGGGTATCCCTACCTGATCCGAGGTCAACCTTTAGAAAGATTTAACGGCCGCCGCCACCCGATCTCGCCGCGAATAGTTGCCACAACGCTTGGAGACGAGTCGCTCAGCCGAAATACTTTAAGGCGCGCGGTGACCCGCGCCGCCCAATACCAAGCCAGGCTTGAGTGGTGAAATGACGCTCGAACAGGCATGCCCTTCGGAATACCAAAGGGCGCAATGTGCGTTCAAAGATTCGATGA	k__Fungi	p__Ascomycota	c__Dothideomycetes	o__Capnodiales	f__Mycosphaerellaceae	NA	NA
ASV734	CTTATTGATATGCTTAAGTTCAGCGGGTATCCCTACCTGATCCGAGGTCAACCTTTAGAAAGATTTAACGGCCGCCGCCACCCGATCTCGCCGCGAATAGTTGCCACAACGCTTGGAGACGAGTCGCTCAGCCGAAATACTTTGAGGCGCGCGGTGACCCGCGACGCCCAATACCAAGCCAGGCTTGAGTGGTGAAATGACGCTCGAACAGGCATGCCCTTCGGAATACCAAAGGGCGCAATGTGCGTTCAAAGATTCGATGA	k__Fungi	p__Ascomycota	c__Dothideomycetes	o__Capnodiales	f__Mycosphaerellaceae	NA	NA
ASV735	CTTATTGATATGCTTAAGTTCAGCGGGTATCCCTACCTGATCCGAGGTCAACCTTTGAAAGATTTAACGGCCGATCCAACTCGAACTCCACTGCGAAATAGTTGCCACAACGCTGGGAGACGGGTCAAACAGCCGGAGACTTTAAGGCGCGCGAGAGACTCGCGACGCCCAATACCAAGCGAGGCTTGAGTGGTGAAATGACGCTCGAACAGGCATGCCCCCCGGAATACCAGGGGGCGCAATGTGCGTTCAAAGATTCGATG	k__Fungi	p__Ascomycota	c__Dothideomycetes	o__Capnodiales	f__Mycosphaerellaceae	g__Ramularia	NA
ASV736	CTTATTGATATGCTTAAGTTCAGCGGGTATCCCTACCTGATCCGAGGTCAACCTTTGAAAGATTTAACGGCCGCGACGACTCGAACTCCACTGCGAAATAGTTGCCACAACGCTGGGAGACGAACCGCTCAGCCGGAGACTTTGAGGCGCGCGAGAGACTCGCGACGCCCAATACCAAGCGAGGCTTGAGTGGTGAAATGACGCTCGAACAGGCATGCCCCCCGGAATACCAGGGGGCGCAATGTGCGTTCAAAGATTCGATG	k__Fungi	p__Ascomycota	c__Dothideomycetes	o__Capnodiales	f__Mycosphaerellaceae	g__Ramularia	NA
ASV737	CTTATTGATATGCTTAAGTTCAGCGGGTATCCCTACCTGATCCGAGGTCAACCTTTGAAAGATTTAACGGCCGCGACGACTCGAACTCCTCTGCGAATAGTTGCCACAACGCTGGGAGACGAACCGCCTAGCCGGAGACTTTGAGGCGCGCGAGAGACTCGCGGCGCCCAATACCAAGCGAGGCTTGAGTGGTGAAATGACGCTCGAACAGGCATGCCCCCCGGAATACCAGGGGGCGCAATGTGCGTTCAAAGATTCGATGA	k__Fungi	p__Ascomycota	c__Dothideomycetes	o__Capnodiales	f__Mycosphaerellaceae	g__Ramularia	NA
ASV738	CTTATTGATATGCTTAAGTTCAGCGGGTATCCCTACCTGATCCGAGGTCATCCAAAAAATATGTGGGGTTTGGCAGGTCCCATCGCCGCTCTGTCGCGAGATACGTGACTACGCGGAGAGCACAACGGTACCGCCACTATGTTTAGGGGACGCCGACCCGGCGCGCCCCAAGACCAAGCCAGGCTTGAGAGGATGTTCTGACGCTCGAACAGGCATGCCCCTCGGAATACCGGGGGGCGCAATGTGCGTTCAAAGATTCGATG	k__Fungi	p__Ascomycota	c__Leotiomycetes	o__Erysiphales	f__Erysiphaceae	g__Podosphaera	s__lini
ASV739	CTTATTGATATGCTTAAGTTCAGCGGGTATTCCTACCTGATCCGAGGTCAACTCAGTGGAGTTGGAGCTTGTGGCAGGGCCTGCTCGGCGCCCGAAGCGGCGTATGGTACTACGCTCAGGGCCGGGACAGGACCGCCGCTGTCTTTCGGGGGCTGCGATAGCAGGTCCCCAACGCCAGGCAGGGCCTGAGGGGTGAAATGACGCTCGGACAGGCATGCCCGCCAGGATACTGGCGGGCGCAATGTGCGTTCAAAGATTCGATG	k__Fungi	p__Ascomycota	c__Sordariomycetes	NA	NA	NA	NA
ASV740	CTTATTGATATGCTTAAGTTCAGCGGGTATTCCTACCTGATTTGAGGTCAAAAAGTCAAAGAAGTGGAGACACCTGTCGCAAGACAAGACAATTATCAGGTCAAACGACAGACATTCACTATCAGATCATTTTAAAGGGAGCCAACTCGTCAGAGCCAGCAGACCCTCAATTCCAACTCCAAGGAGTTGATGATTTCACGACACTCAAACAGGCATGCTCCTCGGAATACCAAGGAGCGCAAGGTGCGTTCAAAGATTCGATG	k__Fungi	p__Basidiomycota	c__Agaricomycetes	NA	NA	NA	NA
ASV741	GAATTTTATTTCTTCGTGGCTCTGATGAAGAAGCCTATCAGACAGATGTAAGCGATGAGCGAGCAAACTTCTGACATAGGGTTAACCCACCAGCAGTCTGCGATGCTTGCCTCAACGCCACCAAATTTCAACAGAGCGCTTACAACACCCATTAAGGCTCCACCGGCAATGAAACCGCTGGCGATGAGAGTACCCTTTTCGCCACGCTCAGCATTCACCTTGGCATCCTTGCTGCGTGAGGTAACATACCAGTTGATGGCACCACCTACCAGCAGAGGAACGTTCAATTCCAATGGAATAAACATACCCAGAGCGAACGCCAGTGCAGGAATCTTGAAGTAGGTAAGTACGATGGCTATCAGGGCACCGATGCCATAGAGCACCCAAGGCGCACCCACA…	k__Fungi	NA	NA	NA	NA	NA	NA
ASV742	GAATTTTATTTCTTCGTGGCTCTGATGAAGAAGCCTATCAGACAGATGTAAGCGATGAGCGAGCAAACTTCTGACATAGGGTTAACCCACCAGCTGTCTGCGATACTTGCCTCAACGCCACCAAATTTCAACAGAGCGCTTACAACACCCATTAAGGCTCCACCGGCAATGAAACCGCTGGCGATGAGAGTACCCTTTTCGCCACGCTCAGCATTCACCTTGGCATCCTTGCTGCGTGAGGTAACATACCAGTTGATGGCACCACCTACCAGCAGAGGAACGTTCAATTCCAATGGAATAAACATACCCAGAGCGAACGCCAGCGCAGGAATCTTGAAGTAGGTAAGTACGATGGCTATCAGGGCACCGATGCCATAGAGCACCCAAGGCGCACCCACA…	k__Fungi	NA	NA	NA	NA	NA	NA
ASV743	GAATTTTATTTCTTCGTGGCTCTGATGAAGAAGCCTATCAGACAGATGTAAGCGATGAGCGAGCAAACTTCTGACATAGGGTTAACCCACCAGCTGTCTGCGATACTTGCCTCAACGCCACCAAATTTCAACAGAGCGCTTACAACACCCATTAAGGCTCCACCGGCAATGAAACCGCTGGCGATGAGAGTACCCTTTTCGCCACGCTCAGCATTCACCTTGGCATCCTTGCTGCGTGAGGTAACATACCAGTTGATGGCACCACCTACCAGCAGAGGAACGTTCAATTCCAATGGAATAAACATACCCAGAGCGAACGCCAGTGCAGGAATCTTGAAGTAGGTAAGTACGATGGCTATCAGGGCACCGATGCCATAGAGCACCCAAGGCGCACCCACA…	k__Fungi	NA	NA	NA	NA	NA	NA
ASV744	GAATTTTATTTCTTCGTGGCTCTGATGAAGAAGCCTATCAGACAGATGTAAGCGATGAGCGAGCAAACTTCTGACATAGGGTTAACCCACCAGCTGTCTGCGATGCTTGCCTCAACGCCACCAAACTTCAACAGAGCGCTTACAACACCCATTAAGGCTCCACCGGCAATGAAACCGCTGGCGATGAGAGTACCCTTTTCGCCACGCTCAGCATTCACCTTGGCATCCTTGCTGCGGGAGGTAACATACCAGTTGATGGCACCACCTACCAGCAGAGGAACGTTCAATTCCAGTGGAATAAACATACCCAGGGCAAAAGCCAGGGCTGGAATCTTGAAGTAGGTAAGCACGATGGCTATCAGGGCACCGATGCCGTAGAGAACCCAAGGCGCACCTACA…	k__Fungi	NA	NA	NA	NA	NA	NA
ASV745	GAATTTTATTTCTTCGTGGCTCTGATGAAGAAGCCTATCAGACAGATGTAAGCGATGAGCGAGCAAACTTCTGACATAGGGTTAACCCACCAGCTGTCTGCGATGCTTGCCTCAACGCCACCAAACTTCAGCAGAGCGCTTACAACACCCATTAAGGCTCCACCGGCAATGAAACCGCTGGCGATGAGAGTACCCTTTTCGCCACGCTCAGCATTCACCTTAGCATCCTTGCTGCGGGAGGTAACATACCAGTTGATGGCACCACCTACCAGCAGAGGAACGTTCAATTCCAATGGAATAAACATACCCAGAGCGAACGCCAATGCAGGAATCTTGAAGTAAGTAAGCACGATAGCAATCACGGCTCCGATGCCGTAGAGCACCCAAGGAGCACCTACA…	k__Fungi	NA	NA	NA	NA	NA	NA
ASV746	GACTCATCATGCCACAGGGCAATGACACCTTTCGCCAAATCCTGATTAATCCGTTTATCCAGCAGGTGGCAAAACTTCAGATACGCTTCCGTTTCACCACCGTTCACCGCACCTGTCACATAGTCACGTCCTACCCCCATCGGGATAAATGCCTTGCTGCGGGGATTACGGTCATAGGTAAACTCGTAATTATACCAAGTGTAAAAACACGGGTGAAGAACGAATACCATCTTCTCGTGCTTTTCCGAACGCGGCAAAAACATTTCTTCTGTGATGGGGGCTTTGAACTCGCAGTTTGCATTGAAGAAATAGATATAATCAAATTTCTTCAATTCATCCTCAATCTGCAAAAAGATTTCAAAACGCTTCAGCGTTGTATAGGGCCACGGCTGCGGTTTTT	k__Fungi	NA	NA	NA	NA	NA	NA
ASV747	GACTCATCATGCCACAGGGCAATGACACCTTTCGCCAAATCCTGGTTAATACGTTTATCCAGCAGGTGGCAAAACTTCAGATACGCTTCCGTTTGACCACCGTTCACCGCGCCTGTCACATAGTCACGTCCTACCCCCATCGGGATAAATGCCTTGCTGCGGGGATTACGGTCATAGGTAAACTCGTAATTATACCAAGTGTAAAAACACGGGTGAAGAACGAATACCATCTTCTCGTGCTTTTCCGGACGCGGCAAAAACATTTCTTCTGTGATGGGGGCTTTGAACTCGCAGTTTGCATTGAAGAAATAGATATAATCAAATTTCTTCAATTCAGCCTCAATCTGCAAAAAGATTTCAAAACGCTTCAGCGTTGTATAGGGCCACGGCTGCGGTTTTT	k__Fungi	NA	NA	NA	NA	NA	NA
ASV748	GACTCATCATGCCACAGGGCAATGACACCTTTCGCCAAATCCTGGTTAATCCGTTTATCCAGCAAGTGGCAAAACTTCAGATACGCTTCCGTTTCACCACCGTTCACCGCACCTGTCACATAGTCACGTCCTACCCCCATCGGGATAAATGCCTTGCTGCGGGGATTACGGTCATAGGTAAACTCGTAATTATACCAAGTGTAAAAACACGGGTGAAGAACGAATACCATCTTCTCGTGCTTTTCCGGACGCGGCAAAAACATTTCTTCTGTGATGGGGGCTTTGAACTCGCAGTTTGCATTGAAGAAATAGATATAATCAAATTTCTTCAATTCATCCTCAATCTGCAAAAAGATTTCAAAACGCTTCAGCGTTGTATAGGGCCACGGCTGCGGTTTTT	k__Fungi	NA	NA	NA	NA	NA	NA
ASV749	GACTCATCATGCCACAGGGCAATGACACCTTTCGCCAAATCCTGGTTAATCCGTTTATCCAGCAAGTGGCAAAACTTCAGATACGCTTCCGTTTCACCACCGTTCACCGCACCTGTCACATAGTCACGTCCTACCCCCATCGGGATAAATGCCTTGCTGCGGGGATTACGGTCATAGGTAAACTCGTAATTATACCAAGTGTAAAAACACGGGTGAAGAACGAATACCATCTTCTCGTGCTTTTCCGGACGCGGCAAAAACATTTCTTCTGTGATGGGGGCTTTGAACTCGCAGTTTGCATTGAAGAAATAGATATAATCAAATTTCTTCAATTCATCCTCAATCTGCAAAAAGATTTCAAAACGCTTCAGCGTTGTATAGGGCGGCTGCGGTTTTT	k__Fungi	NA	NA	NA	NA	NA	NA
ASV750	GACTCATCATGCCACAGGGCAATGACACCTTTCGCCAAATCCTGGTTAATCCGTTTATCCAGCAGATGGCAAAACTTCAGATACGCTTCCGTTTCACCACCGTTCACCGCGCCTGTCACATAGTCACGTCCTACCCCCATCGGGATAAATGCCTTGCTGCGGGGATTACGGTCATAGGTAAACTCGTAATTATACCAAGTGTAAAAACACGGGTGAAGAACGAATACCATCTTCTCGTGCTTTTCCGGACGCGGCAAAAACATTTCTTCTGTGATGGGGGCTTTGAACTCGCAGTTTGCATTGAAGAAATAGATATAATCAAATTTCTTCAATTCATCCTCAATCTGCAAAAAGATTTCAAAACGCTTCAGCGTTGTATAGGGCCACGGCTGCGGTTTTT	k__Fungi	NA	NA	NA	NA	NA	NA
ASV751	GACTCATCATGCCACAGGGCAATGACACCTTTCGCCAAATCCTGGTTAATCCGTTTATCCAGCAGGTGGCAAAACTTCAGATACGCTTCCGTTTCACCACCGTTCACCGCACCTGTCACATAGTCACGTCCTACCCCCATCGGGATAAATGCCTTGCTGCGGGGATTACGGTCATAGGTAAACTCGTAATTATACCAAGTGTAAAAACACGGATGAAGAACGAATACCATCTTCTCGTGCTTTTCCGGACGCGGCAAAAACATTTCTTCTGTGATGGGGGCTTTGAACTCGCAGTTTGCATTGAAGAAATAGATATAATCAAATTTCTTCAATTCATCCTCAATCTGCAAAAAGATTTCAAAACGCTTCAGCGTTGTATAGGGCCACGGCTGCGGTTTTT	k__Fungi	NA	NA	NA	NA	NA	NA
ASV752	GACTCATCATGCCACAGGGCAATGACACCTTTCGCCAAATCCTGGTTAATCCGTTTATCCAGCAGGTGGCAAAACTTCAGATACGCTTCCGTTTCACCACCGTTCACCGCACCTGTCACATAGTCACGTCCTACCCCCATCGGGATAAATGCCTTGCTGCGGGGATTACGGTCATAGGTAAACTCGTAATTATACCAAGTGTAAAAACACGGGTGAAGAACGAATACCATCTTCTCGTGCTTTTCCGGACGCGGCAAAAACATTTCTTCTGTGATGGGGGCTTTGAACTCGCAGTTTGCATTGAAGAAATAGATATAATCAAATTTCTTCAATTCATCCTCAATCTGCAAAAAGATTTCAAAACGCTTCAGCGTTGTATAGGGCCACGGCTGCGGTTTTT	k__Fungi	NA	NA	NA	NA	NA	NA
ASV753	GACTCATCATGCCACAGGGCAATGACACCTTTCGCCAAATCCTGGTTAATCCGTTTATCCAGCAGGTGGCAAAACTTCAGATACGCTTCCGTTTCACCACCGTTCACCGCACCTGTCACATAGTCACGTCCTACCCCCATCGGGATAAATGCCTTGCTGCGGGGATTGCGGTCATAGGTAAACTCGTAATTATACCAAGTGTAAAAACACGGGTGAAGAACGAATACCATCTTCTCGTGCTTTTCCGGACGCGGCAAAAACATTTCTTCTGTGATGGGGGCTTTGAACTCGCAGTTTGCATTGAAGAAATAGATATAATCAAATTTCTTCAATTCATCCTCAATCTGCAAAAAGATTTCAAAACGCTTCAGCGTTGTATAGGGCCACGGCTGCGGTTTTT	k__Fungi	NA	NA	NA	NA	NA	NA
ASV754	GACTCATCATGCCACAGGGCAATGACACCTTTCGCCAAATCCTGGTTAATCCGTTTATCCAGCAGGTGGCAAAACTTCAGATACGCTTCCGTTTCACCACCGTTCACCGCGCCTGTCACATAGTCACGTCCTACCCCCATCGGGATAAATGCCTTGCTGCGGGGATTACGGTCATAGGTAAACTCGTAATTATACCAAGTGTAAAAACACGGGTGAAGAACAAATACCATCTTCTCGTGCTTTTCCGGACGCGGCAAAAACATTTCTTCTGTGATGGGGGCTTTGAACTCGCAGTTTGCATTGAAGAAATAGATATAATCAAATTTCTTCAATTCATCCTCAATCTGCAAAAAGATTTCAAAACGCTTCAGCGTTGTATAGGGCCACGGCTGCGGTTTTT	k__Fungi	NA	NA	NA	NA	NA	NA
ASV755	GACTCATCATGCCACAGGGCAATGACACCTTTCGCCAAATCCTGGTTAATCCGTTTATCCAGCAGGTGGCAAAACTTCAGATACGCTTCCGTTTCACCACCGTTCACCGCGCCTGTCACATAGTCACGTCCTACCCCCATCGGGATAAATGCCTTGCTGCGGGGATTACGGTCATAGGTAAACTCGTAATTATACCAAGTGTAAAAACACGGGTGAAGAACGAATACCATCTTCTCGTGCTTTTCCGGACGCGGCAAAAACATTTCTTCTGTGATGGGGGCTTTGAACTCGCAGTTTGCATTGAAGAAATAGATATAATCAAATTTCTTCAATTCATCCTCAATCTGCAAAAAGATTTCAAAACGCTTCAGCGTTGTATAGGGCCACGGCTGCGGTTTTT	k__Fungi	NA	NA	NA	NA	NA	NA
ASV756	GACTCATCATGCCACAGGGCAATGACACCTTTCGCCAAATCCTGGTTAATCCGTTTATCCAGCAGGTGGCAAAACTTCAGATACGCTTCCGTTTCACCACCGTTCACCGCGCCTGTCACATAGTCACGTCCTACCCCCATCGGGATAAATGCCTTGCTGCGGGGATTACGGTCATAGGTAAACTCGTAATTATACCAAGTGTAAAAACACGGGTGAAGAACGAATACCATCTTCTCGTGCTTTTCCGGACGCGGCAAAAACATTTCTTCTGTGATGGGGGCTTTGAACTCGCAGTTTGCATTGAAGAAATAGATATAATCAAATTTCTTCAATTCATCCTCAATCTGCAAAAAGATTTCAAACCGCTTCAGCGTTGTATAGGGCCACGGCTGCGGTTTTT	k__Fungi	NA	NA	NA	NA	NA	NA
ASV757	GACTCATCATGCCACAGGGCAATGACACCTTTCGCCAAATCCTGGTTAATCCGTTTATCCAGCAGGTGGCAAAACTTCAGATACGCTTCCGTTTCACCACCGTTCACCGCGCCTGTCACATAGTCACGTCCTACCCCCATCGGGATAAATGCCTTGCTGCGGGGATTACGGTCATAGGTAAACTCGTAATTATACCAAGTGTAAAAACACGGGTGAAGAACGAATACCATCTTCTCGTGCTTTTCCGGACGCGGCAAAAACATTTCTTCTGTGATGGGGGCTTTGAACTCGCAGTTTGCATTGAAGAAATAGATATAATCAAATTTCTTCAATGCATCCTCAATCTGCAAAAAGATTTCAAAACGCTTCAGCGTTGTATAGGGCCACGGCTGCGGTTTTT	k__Fungi	NA	NA	NA	NA	NA	NA
ASV758	GACTCATCATGCCACAGGGCAATGACACCTTTCGCCAAATCCTGGTTAATCCGTTTATCCAGCAGGTGGCAAAACTTCAGATACGCTTCCGTTTCACCACCGTTCACCGCGCCTGTCACATAGTCACGTCCTACCCCCATCGGGATAAATGCCTTGCTGCGGGGATTACGGTCATAGGTAAACTCGTAATTATACCAAGTGTAAAAACACGGGTGAAGAACGAATACCATCTTCTCGTGCTTTTCCGGACGCGGCAAAAACATTTCTTCTGTGATGGGGGCTTTGAACTCGCAGTTTGCATTGAAGAAATAGATATAATCAAATTTCTTCAATTCATCCTCAATCTGCAAAAAGATTTCAAAACGCTTCAGCGTTGTATAGGGCCACGGCTGCGGCTTTT	k__Fungi	NA	NA	NA	NA	NA	NA
ASV759	GACTCATCATGCCACAGGGCAATGACACCTTTCGCCAAATCCTGGTTAATCCGTTTATCCAGCAGGTGGCAAAACTTCAGATACGCTTCCGTTTCACCACCGTTCACCGCGCCTGTCACATAGTCACGTCCTACCCCCATCGGGATAAATGCCTTGCTGCGGGGATTACGGTCATAGGTAAACTCGTAATTATACCAAGTGTAAAAACACGGGTGAAGAACGAATACCATCTTCTCGTGCTTTTCCGGACGCGGCAAAAACATTTCTTCTGTGATGGGGGCTTTGAACTCGCAGTTTGCATTGAAGAAATAGATATAATCAAATTTCTTCAATTCATCCTCAATCTGCAAAAAGATTTCAAAACGCTTCAGCGTTGTATAGGGCCACGGCTGCGTTTTTT	k__Fungi	NA	NA	NA	NA	NA	NA
ASV760	GACTCATCATGCCACAGGGCAATGACACCTTTCGCCAAATCCTGGTTAATCCGTTTATCCAGCAGGTGGCAAAACTTCAGATACGCTTCCGTTTCACCACCGTTCACCGCGCCTGTCACATAGTCACGTCCTACCCCCATCGGGATAAATGCCTTGCTGCGGGGATTACGGTCATAGGTAAACTCGTAATTATACCAAGTGTAAAAACATGGGTGAAGAACGAATACCATCTTCTCGTGCTTTTCCGGACGCGGCAAAAACATTTCTTCTGTGATGGGGGCTTTGAACTCGCAGTTTGCATTGAAGAAATAGATATAATCAAATTTCTTCAATTCATCCTCAATCTGCAAAAAGATTTCAAAACGCTTCAGCGTTGTATAGGGCCACGGCTGCGGTTTTT	k__Fungi	NA	NA	NA	NA	NA	NA
ASV761	GACTCATCATGCCACAGGGCAATGACACCTTTCGCCAAATCCTGGTTAATCCGTTTATCCAGCAGGTGGCAAAACTTCAGATACGCTTCCGTTTCACCACCGTTCACCGCGCCTGTCACATAGTCACGTCCTACCCCCATCGGGATAAATGCCTTGCTGCGGGGATTGCGGTCATAGGTAAACTCGTAATTATACCAAGTGTAAAAACACGGGTGAAGAACGAATACCATCTTCTCGTGCTTTTCCGGACGCGGCAAAAACATTTCTTCTGTGATGGGGGCTTTGAACTCGCAGTTTGCATTGAAGAAATAGATATAATCAAATTTCTTCAATTCATCCTCAATCTGCAAAAAGATTTCAAAACGCTTCAGCGTTGTATAGGGCCACGGCTGCGGTTTTT	k__Fungi	NA	NA	NA	NA	NA	NA
ASV762	GACTCATCATGCCACAGGGCAATGACACCTTTCGCCAAATCCTGGTTAATCCGTTTATCCAGCAGGTGGCAAAACTTCAGATACGCTTCCGTTTCACCACCGTTCACCGCGCCTGTCACATAGTCACGTCCTACCCCCATCGGGATAAATGCCTTGCTGCGGGGATTGCGGTCATAGGTAAACTCGTAATTATACCAAGTGTAAAAACACGGGTGAAGAACGAATACCATCTTCTCGTGCTTTTCCGGACGCGGCAAAAACATTTCTTCTGTGATGGGGGCTTTGAACTCGCAGTTTGCATTGAAGAAATAGATATAATCAAATTTCTTCAATGCATCCTCAATCTGCAAAAAGATTTCAAACCGCTTCAGCGTTGTATAGGGCCACGGCTGCGGTTTTT	k__Fungi	NA	NA	NA	NA	NA	NA
ASV763	GACTCATCATGCCACAGGGCAATGACACCTTTCGCCAAATCCTGGTTAATCCGTTTATCCAGCAGGTGGCAAAACTTCAGATACGCTTCCGTTTGACCACCGTTCACCGCGCCTGTCACATAGTCACGTCCTACCCCCATCGGGATAAATGCCTTGCTGCGGGGATTACGGTCATAGGTAAACTCGTAATTATACCAAGTGTAAAAACACGGGTGAAGAACGAATACCATCTTCTCGTGCTTTTCCGGACGCGGCAAAAACATTTCTTCTGTGATGGGGGCTTTGAACTCGCAGTTTGCATTGAAGAAATAGATATAATCAAATTTCTTCAATTCATCCTCAATCTGCAAAAAGATTTCAAAACGCTTCAGCGTTGTATAGGGCCACGGCTGCGGTTTTT	k__Fungi	NA	NA	NA	NA	NA	NA
ASV764	GACTCATCATGCCACAGGGCAATGACACCTTTCGCCAAATCCTGGTTAATCCGTTTATCCAGCAGGTGGCAAAACTTCAGATATGCTTCCGTTTCACCACCGTTCACCGCGCCTGTCACATAGTCACGTCCTACCCCCATCGGGATAAATGCCTTGCTGCGGGGATTACGGTCATAGGTAAACTCGTAATTATACCAAGTGTAAAAACACGGGTGAAGAACGAATACCATCTTCTCGTGCTTTTCCGGACGCGGCAAAAACATTTCTTCTGTGATGGGGGCTTTGAACTCGCAGTTTGCATTGAAGAAATAGATATAATCAAATTTCTTCAATTCATCCTCAATCTGCAAAAAGATTTCAAAACGCTTCAGCGTTGTATAGGGCCACGGCTGCGGTTTTT	k__Fungi	NA	NA	NA	NA	NA	NA
ASV765	GACTCATCATGCCACAGGGCAATGACACCTTTCGCCAAATCCTGGTTAATCCGTTTATCCAGCAGGTGGCAAAACTTCAGATATGCTTCCGTTTCACCACCGTTCACCGCGCCTGTCACATAGTCACGTCCTACCCCCATCGGGATAAATGCCTTGCTGCGGGGATTACGGTCATAGGTAAACTCGTAATTATACCAAGTGTAAAAACACGGGTGAAGAACGAATACCATCTTCTCGTGCTTTTCCGGACGCGGCAAAAACATTTCTTCTGTGATGGGGGCTTTGAACTCGCAGTTTGCATTGAAGAAATAGATATAATCAAATTTCTTCAATTCATCCTCAATCTGCAAAAAGATTTCAAACCGCTTCAGCGTTGTATAGGGCCACGGCTGCGGTTTTT	k__Fungi	NA	NA	NA	NA	NA	NA
ASV766	GACTCATCATGCCACAGGGCAATGACACCTTTCGCCAAATCCTGGTTAATCCGTTTATCCAGCAGGTGGCAGAACTTCAGATACGCTTCCGTTTCACCACCGTTCACCGCGCCTGTCACATAGTCACGTCCTACCCCCATCGGGATAAATGCCTTGCTGCGGGGATTACGGTCATAGGTAAACTCGTAATTATACCAAGTGTAAAAACACGGGTGAAGAACGAATACCATCTTCTCGTGCTTTTCCGGACGCGGCAAAAACATTTCTTCTGTGATGGGGGCTTTGAACTCGCAGTTTGCATTGAAGAAATAGATATAATCAAATTTCTTCAATTCATCCTCAATCTGCAAAAAGATTTCAAACCGCTTCAGCGTTGTATAGGGCCACGGCTGCGGTTTTT	k__Fungi	NA	NA	NA	NA	NA	NA
ASV767	GAGACCAAGGAAAAATAGAGCTAAATGTAAAGACTGCTACTGATTCGGGAAAGTCAAAGGCGAATATTGACGCTAAGCTTAATGTTAAGGGAGTTGAGAAAAATATCCCTCTTAAAGGTGATGCGGTTCTTGATAGTGACGGAACGATATATGTGAAGATAAATAACTTTAAGGATTTGTATGGTACTTTGCTTGAAGTGGTTATGGAATCTTCGTCTGGCGGAAACCTATCAAGATCTCAAATAGAAACTTATCGTGATCAGACTTTGGAGAAGATGGGTTCTGAGATAGATAAAATGAGCGACACGTGGATGAAGATTTCTCCAGATGAAATCGGTAGCGAATACAAGTGTGGAATTAACGCTCTGAAGAAAATCCAAAGTGACGAAAGTGCACGTA…	k__Fungi	NA	NA	NA	NA	NA	NA
ASV768	GCAAAATGTTGACCCCCGAGGACATTCAGCACAACTGCGACTGCTTCAAAAAGCAGATGAGCCGGTTCATCGACTTTGGCGAGGGCAAGGCCCTGATGCTGAACAATGCCGAGTGGCTGATGAAGCTGAATTACGTGGAACTGCTGCGGGATGTGGGCGCCTGCTTCTCTGTGAACAACATGCTGCGTGCCGAGTGCTACAAGCAGCGCATGGAAAAGGGCCTCTCCTTCCTGGAGTTCAACTACATGATCATGCAGAGCTACGATTTCTACTACCTGTTCCAGCACTATGGCTGCAACATGCAGTTCGGCGGCGATGATCAGTGGTCCAACATGCTGGGCGGCACGGAGCTGATCCGCAAAAAGCTGGG	k__Fungi	NA	NA	NA	NA	NA	NA
ASV769	GCGACCAAGGAAAAATAGAGCTAAACATAAAGACTGCTACTGATTCGGGAAAATCAAAGGCGAATATTGACGCTAAGCTTAATATTAAGGGAGTTGAGAAAAATATCCCTCTTAAGGGTGATGCGGTTCTTGATAGTGACGGAACGATATATGTGAAGATAAATAACTTTAAGGATTTGTATGGCACTTTGCTTGAGGTAGTTATGGAGTCTTCGTCTGGCGGAAACCTATCAAGATCTCAGATAGAAACTTACCGTGATCAGACACTGGAGAAGATGGGTTCTGAGATAGATAAAATGAGCGACACATGGATGAAGATTTCTCCAGATGAAATCGGTAGCGAATACAAGTGTGGAATTAACGCTCTGAAGAAAATCCAAAGTGACGAAAGTGCACGTA…	k__Fungi	NA	NA	NA	NA	NA	NA
ASV770	GCGACCAAGGAAAAATAGAGCTAAACGTAAAGACTGCTACCGATTCGGGGAAATCAAAGGCGAATATTGACGCTAAGCTTGATATTAAGGGAGTTGAGAAAAATATTCCTCTTAAAGGTGATGCGGTTCTTGATAGTGACGGAACGATATACGTGAAGATAAATAACTTTAAGGATTTGTATGGCACTTTGCTTGAAGTGGTTATGGAATCTTCGTATGGCGGAAACCTATCAAGATCTCAAATAGAAACTTACCGCGATCAGGCATTGGAGAAGATGAGCTCTGAGATAGATAAAATGAGCGACACGTGGATGAAGATTTCTCCAGATGAAATCGGTAGCGAATACAAGTGTGGAATTAACGCTCTGAAGAAAATCCAAAGTGACGAAAGTGCACGTA…	k__Fungi	NA	NA	NA	NA	NA	NA
ASV771	GCGACCAAGGAAAAATAGAGCTAAACGTAAAGACTGCTACCGATTCGGGGAAATCAAAGGCGAATATTGACGCTAAGCTTGATGTTAAGGGAGTTGAGAAAAATATCCCTCTTAAAGGCGACGTGGTTCTTGACGGTGACGGAACGATATATGTGAAGATAAATAACTTTAAGGATTTGTATGGCACTTTGCTTGAGATAGTTATGGAATCTTCGTCTGGCGGAAACCTATCAAGAACTCAAATAGAAACTTACCGCGATCAGACACTAGAGAAGATGGGTTCTGAGATAGATAAAATGAGCGACACGTGGATGAAGATTTCTCCAGATGAAATCGGTAGCGAATACAAGTGTGGAATTAATGCTCTGAAGAAAATTCAAAGTGACGAAAGTGCGCGTA…	k__Fungi	NA	NA	NA	NA	NA	NA
ASV772	GCGACCAAGGAAAAATAGAGCTAAACGTAAAGACTGCTACCGATTCGGGGAAATCAAAGGCGAATATTGACGCTAAGCTTGATGTTAAGGGAGTTGAGAAAAATATCCCTCTTAAAGGTGACGTGGTTCTTGACGGTGACGGAACGATATATGTGAAGATAAATAACTTTAAGGATTTGTATGGCACTTTGCTTGAGATAGTTATGGAATCTTCGTCTGGCGGAAACCTATCAAGAACTCAAATAGAAACTTACCGCGATCAGACACTAGAGAAGATGGGTTCTGAGATAGATAAAATGAGCGACACGTGGATGAAGATTTCTCCAGATGAAATCGGTAGCGAATACAAGTGTGGAATTAATGCTCTGAAGAAAATTCAAAGTGACGAAAGTGCGCGTA…	k__Fungi	NA	NA	NA	NA	NA	NA
ASV773	GCGACCAAGGAAAAATAGAGCTAAACGTAAAGACTGCTACTGATTCGGGAAAATCAAAGGCAGACATAGACGCTAAGCTTAATGTTAAGGGAGTTGAGAAAAATATCCCTCTTAAAGGTGATGTGGTTCTTGATAGTGACGGAACGATATACGTGAAGATAAATAACTTTAAGGATTTGTATGGCACTTTGCTTGAGGTAGTTATGGAATCTTCGTCTGGCGGAAACCTATCAAGATCTCAAATAGAAACTTACCGTGATCAGACATTGGAGAAGATGGGTTCTGAGATAGATAAAATGAGCGACACGTGGATGAAGATTTCTCCAGATGAAATCGGTAGCGAATACAAGTGTGGAATTAACGCTCTGAAGAAAATCCAAAGTGACGAAAGTGCACGTA…	k__Fungi	NA	NA	NA	NA	NA	NA
ASV774	GCGACCAAGGAAAAATAGAGCTAAACGTAAAGACTGCTACTGATTCGGGAAAATCAAAGGCGAACATTGACGCTAAGCTTGATATTAAGGGAGTTGAGAAAAATATTCCTCTTAAGGGTGATGCGGTTCTTGATAGTGACGGAACGATATACGTGAAGATAAATAACTTTAAGGATTTGTATGGCACTTTGCTTGAAGTAGTTATGGAATCTTCGTCTGGCGGAAACCTATCAAGATCTCAAATAGAAACTTACCGCGATCAGGCATTGGAGAAGATGAGCTCTGAGATAGATAAAATGAGCGACACGTGGATGAAGATTTCTCCAGATGAAATCGGTAGAGAATATAAGTGTGGAATTAACGCTCTGAAGAAAATTCAAAGTGACGAAAGTGCACGTA…	k__Fungi	NA	NA	NA	NA	NA	NA
ASV775	GCGACCAAGGAAAAATAGAGCTAAACGTAAAGACTGCTACTGATTCGGGAAAATCAAAGGCGAATATTGACGCTAAGCTTAATATTAAGGGAGTTGAGAAAAATATCCCTCTTAAAGGTGATGCGGTTCTTGATAGTGACGGAACGATATATGTGAAGATAAATAACTTTAAGGATTTGTATGGCACTTTGCTTGAAGTGGTTATGGAGTCTTCGTCTGGCGGAAATCTATCAAGATCTCAAATAGAAACTTACCGCGATCAGGCATTGGAGAAGATGAGCTCTGAGATAGATAAAATGAGCGACACGTGGATGAAGATTTCTCCAGATGAAATCGGTAGCGAATACAAGTGTGGAATTAACGCTCTGAAGAAAATTCAAAGTGACGAAAGTGTCCGCA…	k__Fungi	NA	NA	NA	NA	NA	NA
ASV776	GCGACCAAGGAAAAATAGAGCTAAACGTAAAGACTGCTACTGATTCGGGAAAATCAAAGGCGAATATTGACGCTAAGCTTAATATTAAGGGAGTTGAGAAAAATATCCCTCTTAAGGGTGATGCGGTTCTTGATAGTGACGGAACGATATACGTGAAGATAAATAACTTTAAGGATTTGTATGGCACTTTGCTTGAGGTAGTTATGGAGTCTTCGTCTGGCGGAAACCTATCAAGATCTCAAATAGAAACTTACCGTGATCAGACATTGGAGAAGATGGGTTCTGAGATAGATAAAATGAGCGACACGTGGATGAAGATTTCTCCAGATGAAATCGGTAGCGAATACAAGTGTGGAATTAACGCTCTGAAGAAAATCCAAAGTGACGAAAGTGCACGTA…	k__Fungi	NA	NA	NA	NA	NA	NA
ASV777	GCGACCAAGGAAAAATAGAGCTAAACGTAAAGACTGCTACTGATTCGGGAAAATCAAAGGCGAATATTGACGCTAAGCTTAATATTAAGGGAGTTGAGAAAAATATCCCTCTTAAGGGTGATGCGGTTCTTGATAGTGACGGAACGATATACGTGAAGATAAATAACTTTAAGGATTTGTATGGCACTTTGCTTGAGGTAGTTATGGAGTCTTCGTCTGGCGGAAACCTATCAAGATCTCAAATAGAAACTTACCGTGATCAGACATTGGAGAAGATGGGTTCTGAGATAGATAAAATGAGCGACACGTGGATGAAGATTTCTCCAGATGAAATCGGTAGCGAATACAAGTGTGGAATTAACGCTCTGAAGAAAATCCAAAGTGACGAAAGTGCACGTA…	k__Fungi	NA	NA	NA	NA	NA	NA
ASV778	GCGACCAAGGAAAAATAGAGCTAAACGTAAAGACTGCTACTGATTCGGGAAAATCAAAGGCGAATATTGACGCTAAGCTTAATATTAAGGGAGTTGAGAAAAATATCCCTCTTAAGGGTGATGCGGTTCTTGATAGTGACGGAACGATATATGTGAAGATAAATAACTTTAAGGATTTGTATGGTACTTTGCTTGAAGTGGTTATGGAATCTTCGTCTGGCGGAAACCTATCAAGATCTCAAATAGAAACTTATCGTGATCAGACTTTGGAGAAGATGGGTTCTGAGATAGATAAAATGAGCGACACGTGGATGAAGATTTCTCCAGATGAAATCGGTAGCGAATACAAGTGTGGAATTAACGCTCTGAAGAAAATCCAAAGTGACGAAAGTGCACGTA…	k__Fungi	NA	NA	NA	NA	NA	NA
ASV779	GCGACCAAGGAAAAATAGAGCTAAACGTAAAGACTGCTACTGATTCGGGAAAATCAAAGGCGAATATTGATGCTAAGCTTAATGTTAAGGGAGTTGAGAAAAATATCCCTCTTAAAGGTGATGTGGTTCTTGATAGTGACGGAACGATATATGTGAAGATAAATAACTTTAAGGATTTGTATGGCACTTTGCTTGAAGTAGTTATGGAATCTTCGTCTGGCGGAAACCTATCAAGATCTCAAATAGAAACTTACCGCGATCAGGCATTGGAGAAGATGAGCTCTGAGATAGATAAAATGAGCGACACGTGGATGAAGATTTCTCCAGATGAAATCGGTAGCGAATACAAGTGTGGAATTAACGCTCTGAAGAAAATTCAAAGTGATGAAAGTGCGCGTA…	k__Fungi	NA	NA	NA	NA	NA	NA
ASV780	GCGACCAAGGAAAAATAGAGCTAAACGTAAAGACTGCTACTGATTCGGGAAAATCAAAGGCTAATATTGACGCTAAGCTTGATGTTAAGGGAGTTGAGAAAAATATCCCTCTTAAAGGTGATGTGGTTCTTGATAGTGACGGAACGATATACGTGAAGATAAATAACTTTAAGGATTTGTATGGCACTTTGCTTGAAGTGGTTATGGAGTCTTCGTCTGGCGGAAATCTATCAAGATCTCAAATAGAAACTTACCGTGATCAGACATTGGAGAAGATGGGTTCTGAGATAGATAAAATGAGCGACACGTGGATGAAGATTTCTCCAGATGAAATCGGTAGCGAATACAAGTGTGGAATTAACGCTCTGAAGAAAATTCAAAGTGACGAAAGTGCACGTA…	k__Fungi	NA	NA	NA	NA	NA	NA
ASV781	GCGACCAAGGAAAAATAGAGCTAAACGTAAAGACTGCTACTGATTCGGGAAAGTCAAAGGCGAATATTGACGCTAAGCTTAATATTAAGGGAGTTGAGAAAAATATCCCTCTTAAAGGTGATATGGTTCTTGACAGTGACGGAACGATATATGTGAAGATAAATAACTTTAAGGACTTGTATGGAACTTTGCTTGAAGTAGTTATGGAATCTTCGTCTGGCGGCAAGGCATCAAGGGCTCAAATAGAAACTTACCGCGATCAGGCATTGGAGAAGATGAGTTCTGAGATAGATAAAATGAGCGACACGTGGATGAAGATTTCTCCAGATGAAATCGGTAGCGAATACAAGTGTGGAATTAACGCCCTGAAGAAAATTCAAAGTGACGAAAGTGCGCGTA…	k__Fungi	NA	NA	NA	NA	NA	NA
ASV782	GCGACCAAGGAAAAATAGAGCTAAACGTAAAGACTGCTACTGATTCGGGAAAGTCAAAGGCGAATATTGACGCTAAGCTTAATATTAAGGGAGTTGAGAAAAATATCCCTCTTAAAGGTGATGCTGTTCTTGATAATGATGGAACGATATACGTGAAGATAAATAACTTTAAGGATTTGTATGGCACTTTGCTTGAAGTAGTTATGGAATCTTCGTCTGGCGGAAATCTATCAAGATCTCAAATAGAAACTTACCGTGATCAGACATTGGAGAAGATGGGTTCTGAGATAGATAAAATGAGCGACACGTGGATGAAGATTTCTCCAGATGAAATCGGTAGCGAATACAAGTGTGGAATTAACGCTCTGAAGAAAATCCAAAGTGACGAAAGCGCACGTA…	k__Fungi	NA	NA	NA	NA	NA	NA
ASV783	GCGACCAAGGAAAAATAGAGCTAAACGTAAAGACTGCTACTGATTCGGGAAAGTCAAAGGCGAATATTGACGCTAAGCTTAATATTAAGGGAGTTGAGAAAAATATTCCTCTTAAGGGTGATGCGGTTCTTGATAGTGACGGAACGATATATGTGAAGATAAATAACTTTAAGGATTTGTATGGAACTTTGCTTGAAGTAGTTATGGAATCTTCGTCTGGCGGAAACCTATCAAGATCTCAAATAGAAACTTACCGTGACCAGACATTGGAGAAGATGGGTTCTGAGATAGATAAAATGAGCGACACGTGGATGAAGATTTCTCCAGATGAAATCGGTAGCGAATACAAGTGTGGAATTAACGCTCTGAAGAAAATCCAAAGTGACGAAAGTGCACGCA…	k__Fungi	NA	NA	NA	NA	NA	NA
ASV784	GCGACCAAGGAAAAATAGAGCTAAACGTAAAGACTGCTACTGATTCGGGAAAGTCAAAGGCGAATATTGACGCTAAGCTTAATATTAAGGGAGTTGATAAAAATATCCCTCTTAAGGGTGATGCGGTTCTTGACAGTGACGGAACAATATATGTGAAGATAAATAACTTTAAGGATTTGTATGGCACTTTGCTTGAAGTGGTTATGGAATCTTCGTCTGGCGGTAAGATGTCAAGGGCTCAAATAGAAACTTACCGTGATCAGACTTTGAGGAAGATGAGCTCTGAGATAGATAAAATGGGTAATACATGGATGAAGATTTCTCCAGATGAAATTGGTAGTGAATATAAGTGCGGAATTGACGTCCTGAAGAAAATTCAAAGTGATGAAAGTGTCCGTA…	k__Fungi	NA	NA	NA	NA	NA	NA
ASV785	GCGACCAAGGAAAAATAGAGCTAAACGTAAAGACTGCTACTGATTCGGGAAAGTCAAAGGCGAATATTGACGCTAAGCTTAATGTTAAGGGAGTTGAGAAAAATATCCCTCTTAAAGGTGATGTGGTTCTTGATAGTGACGGAACGATATACGTGAAGATAAATAACTTTAAGGATTTGTATGGCACTTTGCTTGAGATAGTTATGGAGTCTTCGTCTGGCGGAAATCTATCAAGATCTCAAATAGAAACTTACCGCGATCAGGCATTGGAGAAGATGAGCTCTGAGATAGATAAAATGAGCGACACGTGGATGAAGATTTCTCCAGATGAAATCGGTAGCGAATACAAGTGTGGAATTAACGCTCTGAAGAAAATTCAAAGTGACGAAAGTGCGCGTA…	k__Fungi	NA	NA	NA	NA	NA	NA
ASV786	GCGACCAAGGAAAAATAGAGCTAAACGTAAAGACTGCTACTGATTCGGGAAAGTCAAAGGCGAATATTGACGCTAAGCTTGATATTAAGGGAGTTGAGAAAAATATCCCTCTTAAAGGTGATGCGGTTCTTGATAGTGACGGAACGATATATGTGAAGATAAATAACTTTAAGGATTTGTATGGCACTTTGCTTGAAGTAGTTATGGAGTCTTCGTCTGGCGGAAATCTATCAAGATCTCAAATAGAAACTTACCGTGATCAGGCATTGGAGAAGATGAGCTCTGAGATAGATAAAATGAGCGACACGTGGATGAAGATTTCTCCAGATGAAATCGGTAGCGAATACAAGTGTGGAATTAACGCTCTGAAGAAAATTCAAAGTGATGAAAGTGCACGTA…	k__Fungi	NA	NA	NA	NA	NA	NA
ASV787	GCGACCAAGGAAAAATAGAGCTAAACGTAAAGACTGCTACTGATTCGGGAAAGTCAAAGGCGAATATTGACGCTAAGCTTGATGTTAAGGGAGTTGAGAAAAATATCCCTCTTAAGGGTGATGCGGTTCTTGATAGTGACGGAACGATATACGTGAAGATAAATAACTTTAAGGATTTGTATGGCACTTTGCTTGAGATAGTTATGGAGTCTTCGTTTGGCGGAAATCTATCAAGATCTCAAATAGAAACTTACCGCGATCAGGCATTGGAGAAGATGGGTTCTGAGATAGATAAAATGAGCGACACGTGGATGAAGATTTCTCCAGATGAAATCGGTAGCGAATACAAGTGTGGAATTAACGCTCTGAAGAAAATTCAAAGTGACGAAAGTGCGCGTA…	k__Fungi	NA	NA	NA	NA	NA	NA
ASV788	GCGACCAAGGAAAAATAGAGCTAAACGTAAAGACTGCTACTGATTCGGGAAAGTCAAAGGCGAATATTGATGCTAAGCTTGATATTAAGGGAGTTGAGAACAGCATCCCCCTTAAGGGTGATGCTGTTCTTGATAGTGACGGAACGATATATGTGAAGATAAATAACTTTAAGGATTTGTATGGCACTTTGCTTGAGATGGTTATGGAGTCTTCGTCTGGTGGAAACCTATCAAGATCTCAAATAGAAACTTACCGTGATCAGACTTTGAGGAAGATGAGCTCTGAGATAGATAAAATGGGTAATACATGGATGAAGATTTCTCCAGATGAAATCGGTAGTGAATATAAGTGCGGAATTGACGTCCTGAAGAAAATTCAAAGTGATGAAAGTGCCCGCA…	k__Fungi	NA	NA	NA	NA	NA	NA
ASV789	GCGACCAAGGAAAAATAGAGCTAAACGTAAAGACTGCTACTGATTCGGGGAAGTCAAAGGCGAATATTGACGCTAAGCTTAATATTAAGGGAGTTGAGAAAAATATTCCTCTTAAAGGTGATGCGGTTCTTGATAGTGACGGAACGATATATGTGAAGATAAATAACTTTAAGGATTTGTATGGCACTTTGCTTGAGATAGTTATGGAGTCTTCGTCTGGCGGAAATCTATCAAGATCTCAAATAGAAACTTACCGCGATCAGGCATTGGAGAAGATGGGTTCTGAGATAGATAAAATGAGCGACACGTGGATGAAGATTTCTCCAGATGAAATCGGTAGCGAATACAAGTGTGGAATTAACGCTCTGAAGAAAATCCAAAGTGACGAAAGTGCACGTA…	k__Fungi	NA	NA	NA	NA	NA	NA
ASV790	GCGACCAAGGAAAAATAGAGCTAAACGTAAAGGCTGCTACTGAGTCGGGAAAATCAAAGGCAAATATTGACGCTAAGCTTAATATTAAGGGAGTTGAGAAAAATATTCCTCTTAAAGGTGATGCGGTTCTTGATAGTGACGGAACGATATACGTGAAGATAAATAACTTTAAGGATTTGTATGGCACTTTGCTTGAAGTAGTTATGGAATCTTCGTCTGGCGGAAACCTATCAAGATCTCAAATAGAAACTTACCGCGATCAGGCATTGGAGAAGATGAGCTCTGAGATAGATAAAATGAGCGACACGTGGATGAAGATTTCTCCAGATGAAATCGGTAGCGAATACAAGTGTGGAATTAACGCTCTGAAGAAAATCCAAAGTGACGAAAGTGCACGTA…	k__Fungi	NA	NA	NA	NA	NA	NA
ASV791	GCGACCAAGGAAAAATAGAGCTAAACGTAAAGGCTGCTACTGAGTCGGGAAAATCAAAGGCTAATATTGACGCTAAGCTTAATGTTAAGGGAGTTGAGAAAAATATCCCTCTTAAGGGTGATGCGGTTCTTGATAGTGACGGAACGATATATGTGAAGATAAATAACTTTAAGGATTTGTATGGCACTTTGCTTGAGATAGTTATGGAGTCTTCGTCTGGCGGAAATCTATCAAGATCTCAAATAGAAACTTACCGTGATCAGACATTGGAGAAGATGGGTTCTGATATAGATAAAATGAGCGACACGTGGATGAAGATTTCTCCAGATGAAATCGGTAGCGAATACAAGTGTGGAATTAACGCTCTGAAGAAAATCCAAAGTGACGAAAGTGCACGTA…	k__Fungi	NA	NA	NA	NA	NA	NA
ASV792	GCGACCAAGGAAAAATAGAGCTAAATGTAAAGACTGCTACTGATTCGGGAAAGTCAAAGGCGAATATTGACGCTAAGCTTAATGTTAAGGGAGTTGAGAAAAATATCCCTCTTAAAGGTGATGCGGTTCTTGATAGTGACGGAACGATATATGTGAAGATAAATAACTTTAAGGATTTGTATGGTACTTTGCTTGAAGTGGTTATGGAATCTTCGTCTGGCGGAAACCTATCAAGATCTCAAATAGAAACTTATCGTGATCAGACTTTGGAGAAGATGGGTTCTGAGATAGATAAAATGAGCGACACGTGGATGAAGATTTCTCCAGATGAAATCGGTAGCGAATACAAGTGTGGAATTAACGCTCTGAAGAAAATCCAAAGTGACGAAAGTGCACGTA…	k__Fungi	NA	NA	NA	NA	NA	NA
ASV793	GCGACCAAGGGAAAATAGAACTAAACGTAAAGACTGCTACTGATTCGGGAAAGTCAAAGGCGAATATTGACGCTAAGCTTGATATTAAGGGAGTTGAGAAAAATATTCCTCTTAAAGGTGATGCGGTTCTTGATAGTGACGGAACGATATATGTGAAGATAAATAACTTTAAGGACTTGTATGGCACTTTGCTTGAGATAGTTATGGAGTCTTCGTCTGGCGGAAATCTATCAAGATCTCAAATAGAAACTTACCGTGATCAGACATTGGAGAAGATGGGTTCTGAGATAGATAAAATGAGTGACACGTGGATGAAGATTTCTCCAGATGAAATCGGTAGCGAATACAAGTGTGGAATTAACGCTCTGAAGAAAATCCAAAGTGACGAAAGTGCACGTA…	k__Fungi	NA	NA	NA	NA	NA	NA
ASV794	GCGACCAAGGGAAAATAGAGCTAAACGTAAAGACCGCTACTGATTCGGGAAAGTCAAAGGCGAATATTGACGCTAAGCTTAATATTAAGGGAGTTGAGAAAAATATTCCTCTTAAAGGTGATGCGGTTCTTGATAGTGACGGAACGATATATGTGAAGATAAATAACTTTAAGGATTTGTATGGCACTTTGCTTGAAGTAGTTATGGAGTCTTCGTCTGGCGGAAATCTATCAAGATCTCAAATAGAAACTTACCGCGATCAGGCATTGGAGAAGATGAGCTCTGAGATAGATAAAATGAGCGACACGTGGATGAAGATTTCTCCAGATGAAATCGGTAGAGAATATAAGTGTGGAATTAACGCTCTGAAGAAAATTCAAAGTGACGAAAGTGCACGTA…	k__Fungi	NA	NA	NA	NA	NA	NA
ASV795	GCGACCAAGGGAAAATAGAGCTAAACGTAAAGACCGCTACTGATTCGGGAAAGTCAAAGGCGAATATTGACGCTAAGCTTAATATTAAGGGAGTTGAGAAAAATATTCCTCTTAAAGGTGATGCGGTTCTTGATAGTGACGGAACGATATATGTGAAGATAAATAACTTTAAGGATTTGTATGGCACTTTGCTTGAAGTAGTTATGGAGTCTTCGTCTGGCGGAAATCTATCAAGATCTCAAATAGAAACTTACCGCGATCAGGCATTGGAGAAGATGAGCTCTGAGATAGATAAAATGAGCGACACGTGGATGGAGATTTCTCCAGATGAAATCGGTAGAGAATATAAGTGTGGAATTAACGCTCTGAAGAAAATTCAAAGTGACGAAAGTGCACGTA…	k__Fungi	NA	NA	NA	NA	NA	NA
ASV796	GCGACCAAGGGAAAATAGAGCTAAACGTAAAGACTGCTACTGATTCGGGAAAGTCAAAGGCGAATATTGACGCTAAGCTTGATATTAAGGGAGTTGAGAAAAATATTCCTCTTAAAGGTGATGCGGTTCTTGATAGTGACGGAACGATATACGTGAAGATAAATAACTTTAAGGATTTGTATGGCACTTTGCTTGAGATAGTTATGGAGTCTTCGTCTGGCGGAAACCTATCAAGATCTCAAATAGAAACTTACCGTGATCAGGCATTGGAGAAGATGAGCTCTGAGATAGATAAAATGAGCGACACGTGGATGAAGATTTCTCCAGATGAAATCGGTAGCGAATACAAGTGTGGGATTAACGCTCTGAAGAAAATTCAAAGTGACGAAAGTGCGCGTA…	k__Fungi	NA	NA	NA	NA	NA	NA
ASV797	GCGACCAGGGGAAAATAGAGCTAAACGTAAAGACTGCTACTGAGTCGGGAAAGTCAAAGGCGAATATTGACGCTAAGCTTGATATTAAGGGAGTTGAGAAAAATATCCCTCTTAAGGGTGATGCGGTTCTTGATAGTGACGGAACGATATACGTGAAGATAAATAACTTTAAGGATTTGTATGGCACTTTGCTTGAAGTAGTTATGGAGTCTTCGTCTGGCGGAAATCTATCAAGACCTCAAATAGAAACTTACCGCGATCAGGCATTGGAGAAGATGAGCTCTGAGATAGATAAAATGAGCGACACGTGGATGAAGATTTCTCCAGATGAAATCGGTAGCGAATATAAGTGTGGAATTAACGCTCTGAAGAAAATCCAAAGTGACGAAAGTGCACGTA…	k__Fungi	NA	NA	NA	NA	NA	NA
ASV798	GCGACCAGGGGAAAATAGAGCTAAACGTAAAGACTGCTACTGATTCGGGAAAATCAAAGGCTAATATTGACGCTAAGCTTGATGTTAAGGGAGTTGAGAAAAATATCCCTCTTAAAGGTGATGTGGTTCTTGATAGTGACGGAACGATATACGTGAAGATAAATAACTTTAAGGATTTGTATGGCACTTTGCTTGAGATAGTTATGGAGTCTTCGTCTGGCGGAAATCTATCAAGATCTCAAATAGAAACTTACCGTGATCAGACATTGGAGAAGATGGGTTCTGAGATAGATAAAATGAGTGACACGTGGATGAAGATTTCTCCAGATGAAATCGGTAGCGAATACAAGTGTGGAATTAACGCTCTGAAGAAAATCCAAAGTGACGAAAGTGCACGTA…	k__Fungi	NA	NA	NA	NA	NA	NA
ASV799	GCGACCAGGGGAAAATAGAGCTAAACGTAAAGGCCGCTACTGAGTCGGGAAAATCAAAGGCGAATATTGACGCTAAGCTTGATGTTAAGGGAGTTGAGAAAAATATCCCTATTAAGGGTGATGCGGTTCTTGATAGTGACGGAACGATATACGTGAAGATAAATAACTTTAAGGATTTGTATGGCACTTTGCTTGAAGTAGTTATGGAATCTTCGTCTGGCGGAAATCTATCAAGATCTCAAATAGAAACTTACCGCGATCAGGCATTGGAGAAGATGAGTTCTGAGATAGATAAAATGAGCGACACGTGGATGAAGATTTCTCCAGATGAAATCGGTAGCGAATACAAGTGTGGAATTAACGCTCTGAAGAAAATTCAAAGTGACGAAAGTGCACGTA…	k__Fungi	NA	NA	NA	NA	NA	NA
ASV800	GCGACCAGGGTAAAATAGAGCTAAACGTAAAGGCTGCTACTGATTCGGGAAAATCAAAGGCAGATATAGACGCTAAGTTTGCTGTTAAGGGAGTTGAGAAAAATATCCCTCTTAAGGGTGATGCGGTTCTTGATAGTGACGGAACGATATACGTGAAGATAAATAACTTTAAGGATTTGTATGGCACTTTGCTTGAGATAGTTATGGAGTCTTCGTCTGGCGGAAATCTATCAAGATCTCAAATAGAAACTTACCGTGATCAGACATTGGAGAAGATGGGTTCTGAGATAGATAAAATGAGCGACACGTGGATGAAGATTTCTCCAGATGAAATCGGTAGCGAATACAAGTGTGGAATTAACGCTCTGAAGAAAATTCAAAGTGACGAAAGTGCACGTA…	k__Fungi	NA	NA	NA	NA	NA	NA
ASV801	GCTTATTGATATGCTTAAGTTCAGCGGGTAGTCCTACCTGATTTGAGGTCGAATTTGGAAGAAGTTTTGGAGTTTGTACCAATGAGTGGAAAAAACCTATCCATTAGTTTATACTCCGCCTTTCTTTCAAGCAAACCCAGCGTATCGCTCAACACCAAACCCGAGGGTTTGAGGGAGAAATGACGCTCAAACAGGCATGCCCTTTGGAATACCAAAGGGCGCAATGTGCGTTCAAAGATTCGATGACTCACGGCGGCCTGACG	k__Fungi	p__Ascomycota	c__Saccharomycetes	o__Saccharomycetales	f__Saccharomycetales_fam_Incertae_sedis	g__Candida	s__parapsilosis
ASV802	GCTTATTGATATGCTTAAGTTCAGCGGGTAGTCCTACCTGATTTGAGGTCGAATTTGGAAGAAGTTTTGGAGTTTGTACCAATGAGTGGAAAAAACCTATCCATTAGTTTATACTCCGCCTTTCTTTCAAGCAAACCCAGCGTATCGCTCAACACCAAACCCGAGGGTTTGAGGGAGAAATGACGCTCAAACAGGCATGCCCTTTGGAATACCAAAGGGCGCAATGTGCGTTCAAAGATTCGATGACTCACGGCGGCCTGACGA	k__Fungi	p__Ascomycota	c__Saccharomycetes	o__Saccharomycetales	f__Saccharomycetales_fam_Incertae_sedis	g__Candida	s__parapsilosis
ASV803	GCTTATTGATATGCTTAAGTTCAGCGGGTAGTCCTACCTGATTTGAGGTCGAATTTGGAAGAAGTTTTGGAGTTTGTACCAATGAGTGGAAAAAACCTATCCATTAGTTTATACTCCGCCTTTCTTTCAAGCAAACCCAGCGTATCGCTCAACACCAAACCCGAGGGTTTGAGGGAGAAATGACGCTCAAACAGGCATGCCCTTTGGAATACCAAAGGGCGCAATGTGCGTTCAAAGATTCGATGATTCACGGCGGCCTGACG	k__Fungi	p__Ascomycota	c__Saccharomycetes	o__Saccharomycetales	f__Saccharomycetales_fam_Incertae_sedis	g__Candida	s__parapsilosis
ASV804	GGAATAGTTATGAACCCTGTAGACCATCCGCATGGGGGTGGTGAAGGAAGAGCCCCAATTGGTAGAGAAAAACCACAACCCCTTGGGGTTATCCTGCACTTGGAAGAAGAAGTAGAAAAAGGAATAAATATAGTGATAATTTGATTCTTCGTCGCGGAGGCGCAATCAGGGTTTGGGAGTCCGAACACACGATGGGCTGTAGCCGAGGCAACAAGAGAGAGTTGAGTTTCAACCACCACTTGCCGCGACGTTCGTCGACGTGGACTCACATTTAGGCCAGCTGCACGCTCGGGGAGACCAGTAGGACAACTTCTTACCCGCGCCATGCCTTGCGGTGTTCGGGAAGCGACGCGACGCGTGACGCCCAGGCAGACGTACCCTCGGCGTAATGGCTTCGGG…	k__Fungi	NA	NA	NA	NA	NA	NA
ASV805	GGGATGAGCAGGAGCTTGCCTACGGCAGCATTCCGGGGGCGGTTGCCATACCGGAGAGGGAGCTGACGAGGGAGGCGCTGGCGGAGCGGCTGCCAGACGGAAGGGAGAAAAAGCTTGTGCTCTGCTGTGCGAGGGGGCGGATCAGTCTGGATACTGCGGCGGAGCTGGAACGGACAGGCTACGAGGCGTACAGTCTGCGTGGCGGCTACATGGAGTGGCTGATGCGGGAGATGAAGCGGCAGGAGGCGGACGATGTCTGCCATGATGTGGAGCTGAGTCTGCGGAAGAAATTCCGAAAGAGCATCTGGTGCAATTTCACCAAAGCAATCAACCGCTATGAGCTGGTGAAGGAGGGCGACTGCATCGCGGTCTGCATCTCGGGCGG	k__Fungi	NA	NA	NA	NA	NA	NA
ASV806	GTACACTCCTCTGGGTGCCCCACCTGCTCTGAGGTCATGTTCCGCGCTTGCAACTAAGGCAAACGTCGAAAATGGTTTCAGTTATTGTTACATCGTTCGTAGGACTCCTGGACGCAGTTAGAGACATCGTGTGTTAACTCGATACACCATTCGCCGCGCGTAGACCTAACGACAACATTCACTTAAACCAACCGCACAATTAAGGCACGGAGGGTCAATCTCCACATCCGCCATCACTCACAGTATGTTTACAGTAGGTGGATGGTTAGAATGACGCAAGGCATGACGCCCAAACAGACGTGCTCTCAACCTAAGGGCCTCGAGCGAAACTTGAAGG	k__Plantae	NA	NA	NA	NA	NA	NA
ASV807	GTACTTCCCTCTGGGACTCCGACCTGCTTTGAGGTCAAACTTTCCGAACATTGTTCGCCTAGACGCTCTCTTCTTATCGATAACGTTCCAATACGCTCAGTATAAAAAAGATTAGCCGCAGTTGGTAAAACCTAAAACGACCGTACTTGCATTATACCTCAAGCACGCAGAGAAACCTCTCTTTGGAAAAAAAAAACATCCAATGAAAAGGCCAGCAATTTCAAGTTAACTCCAAAGAGTATCACTCACTACCAAACAGAATGTGGGAGAAGGAAATGACGCTCACACAGGCAGGCCCCCTGGAAGCCCCCGGGTCGAAATGTGAGGG	k__Fungi	p__Ascomycota	c__Saccharomycetes	o__Saccharomycetales	f__Saccharomycetaceae	g__Saccharomyces	s__paradoxus
ASV808	GTACTTGCCTCTGGGACTCCGACCTGCTTTGAGGTCAAACTTTCCGAACATTGTTCGCCTAGACGCTCTCTTCTTATCGATAACGTTCCAATACGCTCAGTATAAAAAAGATTAGCCGCAGTTGGTAAAACCTAAAACGACCGTACTTGCATTATACCTCAAGCACGCAGAGAAACCTCTCTTTGGAAAAAAAAAACATCCAATGAAAAGGCCAGCAATTTCAAGTTAACTCCAAAGAGTATCACTCACTACCAAACAGAATGTGTGAGAAGGAAATGACGCTCAAACAGGCAGGCCCCCTGGAAGCCCCAGGGGCGAAATGTGAGGT	k__Fungi	p__Ascomycota	c__Saccharomycetes	o__Saccharomycetales	f__Saccharomycetaceae	g__Saccharomyces	s__paradoxus
ASV809	GTATGTTGAACCAGCCTTGCATCCCAGGGATGAAGCCCACTTGATCATGGTGGATAAGCTTTGTGATGTGCTGCTGGATTGGGTTTGCCAATATTTTATGGAGGATTTCCCCATTGATGTTCATCAGGGATATTGGCCTGAAATTTTCTTTTCTTGTTGTGTCTTTGCCAGGTTTTGGTAACAAAAATTGACTAATATGGATTAATGACTTAAATGTAAAACTTAAAGCCACAAAAACTCGAGAAGTAAACCTAGGCAATACCATTCAGGACATAGGCACGGG	k__Fungi	NA	NA	NA	NA	NA	NA
ASV810	GTCGATGCGGGCCTTTGCCGGGGTATGACGGATTCATCGTCGTAGAGTTATCGGATCGTCCGGTCAAGTACCACATACAACCTACCTTCGCCAGCAGCATGAGTGCGCGGGAATGCCATACGATGGCGATGGCTGCATGTCGAATCGCCTGCAATTGCGCCGATGCCATCCGAGGCAAGCTCAGCGTGGATCATTTGCGCCGAGCGCTGACCAACCCTTGTCTGGAACGTCTGAGAACCATGCAGTACTTGCTGGATTCCCATATGGTGACTCATCCGGAAATCAAAACCAAATTCTGCTATCTGCCCACAGTGCCGACTTTGATTGATGGCGTGATCACCGGCGCGGACACGATGGAGATGGTGGTATTCATGACCATTGGCCAGGAAGATCTGCGGG…	k__Fungi	NA	NA	NA	NA	NA	NA
ASV811	GTGACCAGGGGAAAATAGAGCTAAACGTAAAGACTGCTACTGAGTCGGGAAAGTCAAAGGCTAATATTGACGCTAAGCTTGATGTTAAGGGAGTTGAGAAAAATATCCCTCTTAAAGGTGATGTGGTTCTTGATAGTGACGGAACGATATACGTGAAGATAAATAACTTTAAGGACTTGTATGGCACTTTGCTTGAGATAGTTATGGAGTCTTCGTCTGGCGGAAACCTATCAAGATCTCAAATAGAAGCTTACCGCGATCAGGCATTGGAGAAGATGCGTTCTGAGATAGATAAAATGAGCGACACGTGGATGAAGATTTCTCCAGATGAAATTGGTAGCGAATACAAGTGTGGAATTAACGCTCTGAAGAAAATTCAAAGTGACGAAAGCGCACGTA…	k__Fungi	NA	NA	NA	NA	NA	NA
ASV812	GTGATGAATACGCTTTTTCTTACGGTCACATTGACGGTGCGGTGAATATTCCGCTGGAAAAGCTTGAAGATGCAGAACTTCCTGCCGATAAAAAACTTGTTATATGCTGCAAGAGAGGACTTATAAGCCGTGATGCTGCTGATGCGCTTTGCGAAAAGGGTTTTGACGCTTATAATCTTGCAGGCGGATATGTAGACTGGCTTCGTATAGAACTGGAGAACCGAGAGATTACCGATCAGGTAGAAAAAAGCATACAGAAGAAGTTTCATCACTCGCTTTGGAGCAAATTCGCAAAGGCTGTTATCACCTATGAGCTTGTTCAGCCGAATGACAAAATTGCGGTCTGCATTTCGGGCGG	k__Fungi	NA	NA	NA	NA	NA	NA
ASV813	GTGATGAATACGCTTTTTCTTACGGTCACATTGACGGTGCGGTGAATATTCCGCTGGAAAAGCTTGAAGATGCAGAACTTCCTGCCGATAAAAAACTTGTTATATGCTGCAAGAGCGGACTTATAAGCCGTGATGCTGCCGACGCACTTTGCGAAAAGGGTTTTGACGCTTATAATCTTGCAGGCGGATATGTAGACTGGCTTCGTATAGAACTGGAGAACCGAGAGATTACCGATCAGGTAGAAAAAAGCATACAGAAGAAGTTTCATCACTCGCTTTGGAGCAAATTCGCAAAGGCTGTTATCACCTATGAGCTTGTTCAGCCGAATGACAAAATTGCGGTCTGCATTTCGGGCGG	k__Fungi	NA	NA	NA	NA	NA	NA
ASV814	GTGATGAATACGCTTTTTCTTACGGTCACATTGACGGTGCGGTGAATATTCCGCTGGAAAAGCTTGAAGATGCAGAACTTCCTGCCGATAAAAAACTTGTTATATGCTGCAAGAGCGGACTTATAAGCCGTGATGCTGCTGATGCGCTTTGCGAAAAGGGTTTTGACGCTTATAATCTTGCAGGCGGATATGTAGACTGGCTTCGTATAGAACTGGAGAACCGAGAGATTACCGATCAGGTAGAAAAAAGCATACAGAAGAAGTTTCATCACTCGCTTTGGAGCAAATTCGCAAAGGCTGTTATCACCTATGAGCTTGTTCAGCCGAATGACAAAATTGCGGTCTGCATTTCGGGCGG	k__Fungi	NA	NA	NA	NA	NA	NA
ASV815	GTGCCAACGACTCCGTCTATGTGATTGACGAAGTCGATAGAAGTTTGCACCCTATGCTGACATTGAAGTTGTTGGAGATGTACAACAGTCTGCTTAGGAGTGATTCGCAAATGCAGTTGATATGCACCACCCATGAATCAAATCTACTTTCCACTGCACCAGTCCGTCAAGATGAGATATGGTTTGTGGAGAAAGACAAAAAAGGGGAAAGTCATTTATCCTCACTCTGTGAATACAAACCAAGAGAGAATGTTCAGAAAGGTTATCTAAACGGCCGCTATGGTGCAATTCCTTTCTTTGGAGAATTAGATAATATTCATTGGGATGCGAAACAGGAATAGTTTGATACGTGAGCGCCGTGAGGCATTTCGCGATGCTCGCCTGATAGTCATAGCCTCT…	k__Fungi	NA	NA	NA	NA	NA	NA
ASV816	GTGCTGCTGTGCGTATTGTCTCGCGTTGGCGTGCTTCGTGTGGAGGGGCGGCTGCTTCCCTTTATGCTGCTGGTGCCATTGTGGGGGCCGTTATGCGTGCTGTTGCTGCATGTGCGCACTTTGATTCGCGCTGACGGGCACACGGCTCCGGGGCTTGAGCAAATGCGTGTGGATGATGAGGAACGTCGGAGCATTCTGGTTGAGGAACGGGCCGATTTCGCCAATACAGTGCCGTTGGAAGAGGCGTTGATCGT	k__Fungi	NA	NA	NA	NA	NA	NA
ASV817	GTGGAGGCTATGCCTGTGGACGCAGTGACGGCCACGCTCGCCCCGTCGGCACGCGCCTGCCGGATGAACTCGTTGAGCACGTAGGTCTTACCGGCACCGGGCGCACCGGTCAGGAACACGTTCGCGCCGGCGTTCAGAATGGCCAGGGCTTCGGTTTGGCGCATATCAACCTCTCTAAGCTCCACTCTTTGAGCGGAGCTGACTGAGGGGAGTCGTACCCATCCGTGACTCCCCTCAGTCTCACTTCGTTCGACAGCTCCCCTCAGAGAGGGGAGCCAAGTACGGCGGACTACTTATTGAGGATGCTGGTGGAGACGATGTCGGCAGAGATGGCCTTGGCTGCGGCCTCGTCCGGGCCGGGGGCCGGAGCCATGAAGGCCTTGCGGTAGTAACGCAGCT…	k__Fungi	NA	NA	NA	NA	NA	NA
ASV818	GTGGAGGCTATGCCTGTGGACGCAGTGACGGCCACGCTCGCCCCGTCGGCACGCGCCTGCCGGATGAACTCGTTGAGCACGTAGGTCTTACCGGCACCGGGCGCACCGGTCAGGAACACGTTCGCGCCGGCGTTCAGAATGGCCAGGGCTTCGGTTTGGCGCATATCAACCTCTCTAGGCTCCACTCTTTGAGCGGAGCTGACTGAGGGGAGCCGTACGCATCCGTGACTCCCCTCAGTCTCACTTCGTTCGACAGCTCCCCTCAGAGAGGGAGCCAAGTACGGCGGACTACTTATTGAGGATGCTGGTGGAGACAATGTCGGCAGAGATGGCCTTGGCTGCGGCCTCGTCCGGGCCGGGGGCCGGAGCCATGAAGGCCTTGCGGTAGTAGCGCAGCTC…	k__Fungi	NA	NA	NA	NA	NA	NA
ASV819	GTGGAGGCTATGCCTGTGGACGCAGTGACGGCCACGCTCGCCCCGTCGGCACGCGCCTGCCGGATGAACTCGTTGAGCACGTAGGTCTTACCGGCACCGGGCGCACCGGTCAGGAACACGTTCGCGCCGGCGTTCAGAATGGCCAGGGCTTCGGTTTGGCGCATATCAACCTCTCTAGGCTCCACTCTTTGAGCGGAGCTGACTGAGGGGAGCCGTACGCATCCGTGACTCCCCTCAGTCTCACTTCGTTCGACAGCTCCCCTCAGAGAGGGAGCCAAGTACGGCGGACTACTTATTGAGGATGCTGGTGGAGACGATGTCGGCGGAGATGGCCTTGGCTGCGGCCTCGTCCGGGCCGGGGGCCGGAGCCATGAAGGCCTTGCGGTAGTAGCGCAGCTC…	k__Fungi	NA	NA	NA	NA	NA	NA
ASV820	GTGGAGGCTATGCCTGTGGACGCAGTGACGGCCACGCTCGCCCCGTCGGCACGCGCCTGCCGGATGAACTCGTTGAGCACGTAGGTCTTACCGGCACCGGGCGCACCGGTCAGGAACACGTTCGCGCCGGCGTTCAGAATGGCCAGGGCTTCGGTTTGGCGCATATCAACCTCTCTAGGCTCCACTCTTTGAGCGGAGCTGACTGAGGGGAGTCGTACCCATCCGTGACTCCCCTCAGTCTCACTTCGTTCGACAGCTCCCCTCAGAGAGGGGAGCCAAGTACGGCGGACTACTTATTGAGGATGCTGGTGGAGACGATGTCGGCAGAGATGGCCTTGGCTGCGGCCTCGTCCGGGCCGGGGGCCGGAGCCATGAAGGCCTTGCGGTAGTAACGCAGCT…	k__Fungi	NA	NA	NA	NA	NA	NA
ASV821	GTGGAGGCTATGCCTGTGGACGCAGTGACGGCCACGCTCGCCCCGTCGGCACGCGCCTGCCGGATGAACTCGTTGAGCACGTAGGTCTTACCGGCACCGGGCGCACCGGTCAGGAACACGTTCGCGCCGGCGTTCAGAATGGCCAGGGCTTCGGTTTGGCGCATATCAACCTCTCTAGGCTCCACTCTTTGAGCGGAGCTGACTGAGGGGAGTCGTACGCATCCGTGACTCCCCTCAGTCTCACTTCGTTCGACAGCTCCCCTCAGAGAGGGGAGCCAAGTACGGCGGACTACTTATTGAGGATGCTGGTGGAGACGATGTCGGCGGAGATGGCCTTGGCTGCGGCCTCGTCCGGGCCGGGGGCCGGAGCCATGAAGGCCTTGCGGTAGTAGCGCAGCT…	k__Fungi	NA	NA	NA	NA	NA	NA
ASV822	GTGGAGGCTATGCCTGTGGACGCAGTGACGGCCACGCTCGCCCCGTCGGCACGCGCCTGCCGGATGAACTCGTTGAGCACGTAGGTCTTACCGGCACCGGGCGCACCGGTCAGGAACACGTTCGCGCCGGCGTTCAGAATGGCCAGGGCTTCGGTTTGGCGCATATCAACCTCTCTAGGCTCCACTCTTTGAGCGGAGCTGACTGAGGGGAGTCGTACGCATCCGTGACTCCCCTCAGTCTCACTTCGTTCGACAGCTCCCCTCAGAGAGGGAGCCAAGTACGGCGGACTACTTATTGAGGATGCTGGTGGAGACGATGTCGGCAGAGATGGCCTTGGCTGCGGCCTCGTCCGGGCCGGGGGCCGGAGCCATGAAGGCCTTGCGGTAGTAGCGCAGCTC…	k__Fungi	NA	NA	NA	NA	NA	NA
ASV823	GTGGTGGGTCCTCCGCTTCTTATTGATATGCTTAAGTTCAGCGGGTAGTCCTACCTGATTTGAGGTCGAATTTGGAAGAAGTTTTGGAGTTTGTACCAATGAGTGGAAAAAACCTATCCATTAGTTTATACTCCGCCTTTCTTTCAAGCAAACCCAGCGTATCGCTCAACACCAAACCCGAGGGTTTGAGGGAGAAATGACGCTCAAACAGGCATGCCCTTTGGAATACCAAAGGGCGCAATGTGCGTTCAAAGATTCGATGATTCACGGCGGCCTGACGT	k__Fungi	p__Ascomycota	c__Saccharomycetes	o__Saccharomycetales	f__Saccharomycetales_fam_Incertae_sedis	g__Candida	s__parapsilosis
ASV824	GTGTCGCCGGTGATCATACCGACGTTATCGCGGCCGAGCACCTGCACAAGGTCGAAAAACTTCTCGCTGACCAGAGCCTTGATGGGGGCCGTGTAATAGCAGCGCTTGCCCTGTGCCATGCCCATAAAGAGCATGCCCAGCGCGACAAGCGACTTGCCCGATCCGGTCGGTGTTCCCAAAATGACATGGTCACCGGCGGCTAGGTCCATAAGGGCCTCTTCTTGGTGATCCCACAGCTCAATGCCGCGGTCGCTCGTCCATT	k__Fungi	NA	NA	NA	NA	NA	NA
ASV825	TAAAACTCAGCGGGTAGCCCCGTCTGACCTGAGGTCGTGCTCGGGACGATCCACGTCGCCCGCGGGTCGCCGTGCCTTGAACCGGGGGAGAGGCGCGCGCGGCTGGCCACGAGGGTTGTTCTCGATCACCATCTGCCGCGGTGCCGCTCCCCACCAAGAGCCCGTCTCTTTGAACCAACCGCGAGCCAGGGGCTCCCGGGAGGCCAACGTTCGCCCCCTCCCCGTGCCCTGGGACGGGCGAGACGGGGGGCGCCTTTTGGTGACACCCAGGCAGGCGTGCCCTCAGCCTAAGGGCTTCGGGCGCAACTTGCGTT	k__Fungi	NA	NA	NA	NA	NA	NA
ASV826	TACGGAAGGTGCAAGCGTTAATCGGAATTACTGGGCGTAAAGCGTGCGTAGCCGGTTTATTAAGTCAGATGTGAAAGCCCCGGGCTTAACCTGGGAACTGCATTTGAAACTGGTCAACTAGAGTATGGTAGAGGAAAGTGGAATTTCTGGTGTAGCGGTGAAATGCGTAGATATCAGAAGGAACATCAATGGCGAAGGCAGCTTTCTGGACCAATACTGACGCTGAGGTACGAAAGCGTGGGTAGCAAACAGG	k__Fungi	NA	NA	NA	NA	NA	NA
ASV827	TACGGAAGGTGCAAGCGTTAATCGGAATTACTGGGCGTAAAGCGTGCGTAGCCGGTTTATTAAGTCAGATGTGAGAGCCCCGGGCTTAACCTGGGAACTGCATTTGAAACTGGTCAACTAGAGTATGGTAGAGGAAAGTGGAATTTCTGGTGTAGCGGTGAAATGCGTAGATATCAGAAGGAACATCAATGGCGAAGGCAGCTTTCTGGACCAATACTGACGCTGAGGTACGAAAGCGTGGGTAGCAAACAGG	k__Fungi	NA	NA	NA	NA	NA	NA
ASV828	TACGGAGAGTGCAAGCGTTAATCGGAATTACTGGGCGTAAAGCGTGCGTAGCCGGTTTATTAAGTCAGATGTGAAAGCCCCGGGCTTAACCTGGGAACTGCATTTGAAACTGGTCAACTAGAGTATGGTAGAGGAAAGTGGAATTTCTGGTGTAGCGGTGAAATGCGTAGATATCAGAAGGAACATCAATGGCGAAGGCAGCTTTCTGGACCAATACTGACGCTGAGGTACGAAAGCGTGGGTAGCAAACAGG	k__Fungi	NA	NA	NA	NA	NA	NA
ASV829	TACGGAGGCAAGCGTTAATCGGAATTACTGGGCGTAAAGCGTGCGTAGCCGGTTTATTAAGTCAGATGTGAAAGCCCCGGGCTTAACCTGGGAACTGCATTTGAAACTGGTCAACTAGAGTATGGTAGAGGAAAGTGGAATTTCTGGTGTAGCGGTGAAATGCGTAGATATCAGAAGGAACATCAATGGCGAAGGCAGCTTTCTGGACCAATACTGACGCTGAGTTACGAAAGCGTGGGTAGCAAACAGG	k__Fungi	NA	NA	NA	NA	NA	NA
ASV830	TACGGAGGGTGAGCGTTAATCGGAATTACTGGGCGTAAAGCGTGCGTAGCCGGTTTATTAAGTCAGATGTGAAAGCCCCGGGCTTAACCTGGGAACTGCATTTGAAACTGGTCAACTAGAGTATGGTAGAGGAAAGTGGAATTTCTGGTGTAGCGGTGAAATGCGTAGATATCAGAAGGAACATCAATGGCGAAGGCAGCTTTCTGGACCAATACTGACGCTGAGGTACGAAAGCGTGGGTAGCAAACAGG	k__Fungi	NA	NA	NA	NA	NA	NA
ASV831	TACGGAGGGTGCAAACGTTAATCGGAATTACTGGGCGTAAAGCGTGCGTAGCCGGTTTATTAAGTCAGATGTGAAAGCCCCGGGCTTAACCTGGGAACTGCATTTGAAACTGGTCAACTAGAGTATGGTAGAGGAAAGTGGAATTTCTGGTGTAGCGGTGAAATGCGTAGATATCAGAAGGAACATCAATGGCGAAGGCAGCTTTCTGGACCAATACTGACGCTGAGGTACGAAAGCGTGGGTAGCAAACAGG	k__Fungi	NA	NA	NA	NA	NA	NA
ASV832	TACGGAGGGTGCAAGAGTTAATCGGAATTACTGGGCGTAAAGCGTGCGTAGCCGGTTTATTAAGTCAGATGTGAAAGCCCCGGGCTTAACCTGGGAACTGCATTTGAAACTGGTCAACTAGAGTATGGTAGAGGAAAGTGGAATTTCTGGTGTAGCGGTGAAATGCGTAGATATCAGAAGGAACATCAATGGCGAAGGCAGCTTTCTGGACCAATACTGACGCTGAGGTACGAAAGCGTGGGTAGCAAACAGG	k__Fungi	NA	NA	NA	NA	NA	NA
ASV833	TACGGAGGGTGCAAGCGTTAACGGAATTACTGGGCGTAAAGCGTACGTAGCCGGTTTATTAAGTCAGATGTGAAAGCCCCGGGCTTAACCTGGGAACTGCATTTGAAACTGGTCAACTAGAGTATGGTAGAGGAAAGTGGAATTTCTGGTGTAGCGGTGAAATGCGTAGATATCAGAAGGAACATCAATGGCGAAGGCAGCTTTCTGGACCAATACTGACGCTTAGGTACGAAAGCGTGGGTAGCAAACAGG	k__Fungi	NA	NA	NA	NA	NA	NA
ASV834	TACGGAGGGTGCAAGCGTTAACGGAATTACTGGGCGTAAAGCGTGCGTAGCCGGTTTATTAAGTCAGATGTGAAAGCCCCGGGCTTAACCTGGGAACTGCATTTGAAACTGGTCAACTAGAGTATGGTAGAGGAAAGTGGAATTTCTGGTGTAGCGGTGAAATGCGTAGATATCAGAAGGAACATCAATGGCGAAGGCAGCTTTCTGGACCAATACTGACGCTTAGGTACGAAAGCGTGGGTAGCAAACAGG	k__Fungi	NA	NA	NA	NA	NA	NA
ASV835	TACGGAGGGTGCAAGCGTTAATAGGAATTACTGGGCGTAAAGCGTGCGTAGCCGGTTTATTAAGTCAGATGTGAAAGCCCCGGGCTTAACCTGGGAACTGCATTTGAAACTGGTCAACTAGAGTATGGTAGAGGAAAGTGGAATTTCTGGTGTAGCGGTGAAATGCGTAGATATCAGAAGGAACATCAATGGCGAAGGCAGCTTTCTGGACCAATACTGACGCTGAGGTACGAAAGCGTGGGTAGCAAACAGG	k__Fungi	NA	NA	NA	NA	NA	NA
ASV836	TACGGAGGGTGCAAGCGTTAATCGGAATACTGGGCGTAAAGCGTGCGTAGCCGGTTTATTAAGTCAGATGTGAAAGCCCCGGGCTTAACCTGGGAACTGCATTTGAAACTGGTCAACTAGAGTATGGTAGAGGAAAGTGGAATTTCTGGTGTAGCGGTGAAATGCGTAGATATCAGAAGGAACATCAATGGCGAAGGCAGCTTTCTGGACCAATACTGACGCTGAGGTACGAAAGCGTGGGTAGCAAACAGG	k__Fungi	NA	NA	NA	NA	NA	NA
ASV837	TACGGAGGGTGCAAGCGTTAATCGGAATTACAGGGCGTAAAGCGTGCTAGCCGGTTTATTAAGTCAGATGTGAAAGCCCCGGGCTTAACCTGGGAACTGCATTTGAAACTGGTCAACTAGAGTATGGTAGAGGAAAGTGGAATTTCTGGTGTAGCGGTGAAATGCGTAGATATCAGAAGGAACATCAATGGCGAAGGCAGCTTTCTGGACCAATACTGACGCTGAGGTACGAAAGCGTGGGTAGCAAACAGG	k__Fungi	NA	NA	NA	NA	NA	NA
ASV838	TACGGAGGGTGCAAGCGTTAATCGGAATTACTAGGCGTAAAGCGTGCGTAGCCGGTTTATTAAGTCAGATGTGAAAGCCCCGGGCTTAACCTGGGAACTGCATTTGAAACTGGTCAACTAGAGTATGGTAGAGGAAAGTGGAATTTCTGGTGTAGCGGTGAAATGCGTAGATATCAGAAGGAACATCAATGGCGAAGGCAGCTTTCTGGACCAATACTGACGCTGAGGTACGAAAGCGTGGGTAGCAAACAGG	k__Fungi	NA	NA	NA	NA	NA	NA
ASV839	TACGGAGGGTGCAAGCGTTAATCGGAATTACTGGACGTAAAGCGTGCGTAGCCGGTTTATTAAGTCAGATGTGAAAGCCCCGGGCTTAACCTGGGAACTGCATTTGAAACTGGTCAACTAGAGTATGGTAGAGGAAAGTGGAATTTCTGGTGTAGCGGTGAAATGCGTAGATATCAGAAGGAACATCAATGGCGAAGGCAGCTTTCTGGACCAATACTGACGCTGAGGTACGAAAGCGTGGGTAGCAAACAGG	k__Fungi	NA	NA	NA	NA	NA	NA
ASV840	TACGGAGGGTGCAAGCGTTAATCGGAATTACTGGGAGTAAAGCGTGCGTAGCCGGTTTATTAAGTCAGATGTGAAAGCCCCGGGCTTAACCTGGGAACTGCATTTGAAACTGGTCAACTAGAGTATGGTAGAGGAAAGTGGAATTTCTGGTGTAGCGGTGAAATGCGTAGATATCAGAAGGAACATCAATGGCGAAGGCAGCTTTCTGGACCAATACTGACGCTGAGGTACGAAAGCGTGGGTAGCAAACAGG	k__Fungi	NA	NA	NA	NA	NA	NA
ASV841	TACGGAGGGTGCAAGCGTTAATCGGAATTACTGGGCATAAAGCGTGCTAGCCGGTTTATTAAGTCAGATGTGAAAGCCCCGGGCTTAACCTGGGAACTGCATTTGAAACTGGTCAACTAGAGTATGGTAGAGGAAAGTGGAATTTCTGGTGTAGCGGTGAAATGCGTAGATATCAGAAGGAACATCAATGGCGAAGGCAGCTTTCTGGACCAATACTGACGCTGAGGTACGAAAGCGTGGGTAGCAAACAGG	k__Fungi	NA	NA	NA	NA	NA	NA
ASV842	TACGGAGGGTGCAAGCGTTAATCGGAATTACTGGGCGCAAAGCGTGCGTAGCCGGTTTATTAAGTCAGATGTGAAAGCCCCGGGCTTAACCTGGGAACTGCATTTGAAACTGGTCAACTAGAGTATGGTAGAGGAAAGTGGAATTTCTGGTGTAGCGGTGAAATGCGTAGATATCAGAAGGAACATCAATGGCGAAGGCAGCTTTCTGGACCAATACTGACGCTGAGGTACGAAAGCGTGGGTAGCAAACAGG	k__Fungi	NA	NA	NA	NA	NA	NA
ASV843	TACGGAGGGTGCAAGCGTTAATCGGAATTACTGGGCGTAAAGCATGCGTAGCCGGTTTATTAAGTCAGATGTGAAAGCCCCGGGCTTAACCTGGGAACTGCATTTGAAACTGGTCAACTAGAGTATGGTAGAGGAAAGTGGAATTTCTGGTGTAGCGGTGAAATGCGTAGATATCAGAAGGAACATCAATGGCGAAGGCAGCTTTCTGGACCAATACTGACGCTGAGGTACGAAAGCGTGGGTAGCAAACAGG	k__Fungi	NA	NA	NA	NA	NA	NA
ASV844	TACGGAGGGTGCAAGCGTTAATCGGAATTACTGGGCGTAAAGCGTGAGTAGCCGGTTTATTAAGTCAGATGTGAAAGCCCCGGGCTTAACCTGGGAACTGCATTTGAAACTGGTCAACTAGAGTATGGTAGAGGAAAGTGGAATTTCTGGTGTAGCGGTGAAATGCGTAGATATCAGAAGGAACATCAATGGCGAAGGCAGCTTTCTGGACCAATACTGACGCTGAGGTACGAAAGCGTGGGTAGCAAACAGG	k__Fungi	NA	NA	NA	NA	NA	NA
ASV845	TACGGAGGGTGCAAGCGTTAATCGGAATTACTGGGCGTAAAGCGTGCGTAGACGGTTTATTAAGTCAGATGTGAAAGCCCCGGGCTTAACCTGGGAACTGCATTTGAAACTGGTCAACTAGAGTATGGTAGAGGAAAGTGGAATTTCTGGTGTAGCGGTGAAATGCGTAGATATCAGAAGGAACATCAATGGCGAAGGCAGCTTTCTGGACCAATACTGACGCTGAGGTACGAAAGCGTGGGTAGCAAACAGG	k__Fungi	NA	NA	NA	NA	NA	NA
ASV846	TACGGAGGGTGCAAGCGTTAATCGGAATTACTGGGCGTAAAGCGTGCGTAGCCAGTTTATTAAGTCAGATGTGAAAGCCCCGGGCTTAACCTGGGAACTGCATTTGAAACTGGTCAACTAGAGTATGGTAGAGGAAAGTGGAATTTCTGGTGTAGCGGTGAAATGCGTAGATATCAGAAGGAACATCAATGGCGAAGGTAGCTTTCTGGACCAATACTGACGCTGAGGTACGAAAGCGTGGGTAGCAAACAGG	k__Fungi	NA	NA	NA	NA	NA	NA
ASV847	TACGGAGGGTGCAAGCGTTAATCGGAATTACTGGGCGTAAAGCGTGCGTAGCCGGCTTATTAAGTCAGATGTGAAAGCCCCGGGCTTAACCTGGGAACTGCATTTGAAACTGGTCAACTAGAGTATGGTAGAGGAAAGTGGAATTTCTGGTGTAGCGGTGAAATGCGTAGATATCAGAAGGAACATCAATGGCGAAGGCAGCTTTCTGGACCAATACTGACGCTGAGGTACGAAAGCGTGGGTAGCAAACAGG	k__Fungi	NA	NA	NA	NA	NA	NA
ASV848	TACGGAGGGTGCAAGCGTTAATCGGAATTACTGGGCGTAAAGCGTGCGTAGCCGGTTTATTAAGTCAGACGTGAAAGCCCCGGGCTTAACCTGGGAACTGCATTTGAAACTGGTCAACTAGAGTATGGTAGAGGAAAGTGGAATTTCTGGTGTAGCGGTGAAATGCGTAGATATCAGAAGGAACATCAATGGCGAAGGCAGCTTTCTGGACCAATACTGACGCTGAGGTACGAAAGCGTGGGTAGCAAACAGG	k__Fungi	NA	NA	NA	NA	NA	NA
ASV849	TACGGAGGGTGCAAGCGTTAATCGGAATTACTGGGCGTAAAGCGTGCGTAGCCGGTTTATTAAGTCAGATGGAAAGCCCCGGGCTTAACCTGGGAACTGCATTTGAAACTGGTCAACTAGAGTATGGTAGAGGAAAGTGGAATTTCTGGTGTAGCGGTGAAATGCGTAGATATCAGAATGAACATCAATGGCGAAGGCAGCTTTCTGGACCAATACTGACGCTGAGGTACGAAAGCGTGGGTAGCAAACAGG	k__Fungi	NA	NA	NA	NA	NA	NA
ASV850	TACGGAGGGTGCAAGCGTTAATCGGAATTACTGGGCGTAAAGCGTGCGTAGCCGGTTTATTAAGTCAGATGTGAAAACCCCGGGCTTAACCTGGGAACTGCATTTGAAACTGGTCAACTAGAGTATGGTAGAGGAAAGTGGAATTTCTGGTGTAGCGGTGAAATGCGTAGATATCAGAAGGAACATCAATGGCGAAGGCAGCTTTCTGGACCAATACTGACGCTGAGGTACGAAAGCGTGGGTAGCAAACAGG	k__Fungi	NA	NA	NA	NA	NA	NA
ASV851	TACGGAGGGTGCAAGCGTTAATCGGAATTACTGGGCGTAAAGCGTGCGTAGCCGGTTTATTAAGTCAGATGTGAAAGCACCGGGCTTAACCTGGGAACTGCATTTGAAACTGGTCAACTAGAGTATGGTAGAGGAAAGTGGAATTTCTGGTGTAGCGGTGAAATGCGTAGATATCAGAAGGAACATCAATGGCGAAGGCAGCTTTCTGGACCAATACTGACGCTGAGGTACGAAAGCGTGGGTAGCAAACAGG	k__Fungi	NA	NA	NA	NA	NA	NA
ASV852	TACGGAGGGTGCAAGCGTTAATCGGAATTACTGGGCGTAAAGCGTGCGTAGCCGGTTTATTAAGTCAGATGTGAAAGCCCAGGGCTTAACCTGGGAACTGCATTTGAAACTGGTCAACTAGAGTATGGTAGAGGAAAGTGGAATTTCTGGTGTAGCGGTGAAATGCGTAGATATCAGAAGGAACATCAATGGCGAAGGCAGCTTTCTGGACCAATACTGACGCTGAGGTACGAAAGCGTGGGTAGCAAACAGG	k__Fungi	NA	NA	NA	NA	NA	NA
ASV853	TACGGAGGGTGCAAGCGTTAATCGGAATTACTGGGCGTAAAGCGTGCGTAGCCGGTTTATTAAGTCAGATGTGAAAGCCCCGGACTTAACCTGGGAACTGCATTTGAAACTGGTCAACTAGAGTATGGTAGAGGAAAGTGGAATTTCTGGTGTAGCGGTGAAATGCGTAGATATCAGAAGGAACATCAATGGCGAAGGCAGCTTTCTGGACCAATACTGACGCTGAGGTACGAAAGCGTGGGTAGCAAACAGG	k__Fungi	NA	NA	NA	NA	NA	NA
ASV854	TACGGAGGGTGCAAGCGTTAATCGGAATTACTGGGCGTAAAGCGTGCGTAGCCGGTTTATTAAGTCAGATGTGAAAGCCCCGGGATTAACCTGGGAACTGCATTTGAAACTGGTCAACTAGAGTATGGTAGAGGAAAGTGGAATTTCTGGTGTAGCGGTGAAATGCGTAGATATCAGAAGGAACATCAATGGCGAAGGCAGCTTTCTGGACCAATACTGACGCTGAGGTACGAAAGCGTGGGTAGCAAACAGG	k__Fungi	NA	NA	NA	NA	NA	NA
ASV855	TACGGAGGGTGCAAGCGTTAATCGGAATTACTGGGCGTAAAGCGTGCGTAGCCGGTTTATTAAGTCAGATGTGAAAGCCCCGGGCTTAACATGGGAACTGCATTTGAAACTGGTCAACTAGAGTATGGTAGAGGAAAGTGGAATTTCTGGTGTAGCGGTGAAATGCGTAGATATCAGAAGGAACATCAATGGCGAAGGCAGCTTTCTGGACCAATACTGACGCTGAGGTACGAAAGCGTGGGTAGCAAACAGG	k__Fungi	NA	NA	NA	NA	NA	NA
ASV856	TACGGAGGGTGCAAGCGTTAATCGGAATTACTGGGCGTAAAGCGTGCGTAGCCGGTTTATTAAGTCAGATGTGAAAGCCCCGGGCTTAACCTAGGAACTGCATTTGAAACTGGTCAACTAGAGTATGGTAGAGGAAAGTGGAATTTCTGGTGTAGCGGTGAAATGCGTAGATATCAGAAGGAACATCAATGGCGAAGGCAGCTTTCTGGACCAATACTGACGCTGAGGTACGAAAGCGTGGGTAGCAAACAGG	k__Fungi	NA	NA	NA	NA	NA	NA
ASV857	TACGGAGGGTGCAAGCGTTAATCGGAATTACTGGGCGTAAAGCGTGCGTAGCCGGTTTATTAAGTCAGATGTGAAAGCCCCGGGCTTAACCTGGACTGCATTTGAAACTGGTCAACTAGAGTATGGTAGAGGAAAGTGGAATTTCTGGTGTAGCGGTGAAATGCGTAGATATCAGAAGGAACATCAATGGCGAAGGCAGCTTTCTGGACCAATACTGACGCTGAGGTACGAAAGCGTGGGTAGCAAACAGG	k__Fungi	NA	NA	NA	NA	NA	NA
ASV858	TACGGAGGGTGCAAGCGTTAATCGGAATTACTGGGCGTAAAGCGTGCGTAGCCGGTTTATTAAGTCAGATGTGAAAGCCCCGGGCTTAACCTGGGAACTCATTTGAAACTGGTCAACTAGAGTATGGTAGAGGAAAGTGGAATTTCTGGTGTAGCGGTGAAATGCGTAGATATCAGAAGGAACATCAATGGCGAAGGCAGCTTTCTGGACCAATACTGACGCTGAGGTACGAAAGCGTGGGTAGCAAACAGG	k__Fungi	NA	NA	NA	NA	NA	NA
ASV859	TACGGAGGGTGCAAGCGTTAATCGGAATTACTGGGCGTAAAGCGTGCGTAGCCGGTTTATTAAGTCAGATGTGAAAGCCCCGGGCTTAACCTGGGAACTGCATTTGAAACTGCTCAACTAGAGTATGGTAGAGGAAAGTGGAATTTCTGGTGTAGCGGTGAAATGCGTAGATATCAGAAGGAACATCAATGGCGAAGGCAGCTTTCTGGACCAATACTGACGCTGAGGTACGAAAGCGTGGGTAGCAAACAGG	k__Fungi	NA	NA	NA	NA	NA	NA
ASV860	TACGGAGGGTGCAAGCGTTAATCGGAATTACTGGGCGTAAAGCGTGCGTAGCCGGTTTATTAAGTCAGATGTGAAAGCCCCGGGCTTAACCTGGGAACTGCATTTGAAACTGGTAACTAGAGTATGGTAGAGGAAAGTGGAATTTCTGGTGTAGCGGTGAAATGCGTAGATATCAGAAGGAACATCAATGGCGAAGGCAGCTTTCTGGACCAATACTGACGCTGAGGTACGAAAGCGTGGGTAGCAAACAGG	k__Fungi	NA	NA	NA	NA	NA	NA
ASV861	TACGGAGGGTGCAAGCGTTAATCGGAATTACTGGGCGTAAAGCGTGCGTAGCCGGTTTATTAAGTCAGATGTGAAAGCCCCGGGCTTAACCTGGGAACTGCATTTGAAACTGGTCAACTAGAGTATGATAGAGGAAAGTGGAATTTCTGGTGTAGCGGTGAAATGCGTAGATATCAGAAGGAACATCAATGGCGAAGGCAGCTTTCTGGACCAATACTGACGCTGAGGTACGAAAGCGTGGGTAGCAAACAGG	k__Fungi	NA	NA	NA	NA	NA	NA
ASV862	TACGGAGGGTGCAAGCGTTAATCGGAATTACTGGGCGTAAAGCGTGCGTAGCCGGTTTATTAAGTCAGATGTGAAAGCCCCGGGCTTAACCTGGGAACTGCATTTGAAACTGGTCAACTAGAGTATGGTACAGGAAAGTGGAATTTCTGGTGTAGCGGTGAAATGCGTAGATATCAGAAGGAACATCAATGGCGAAGGCAGCTTTCTGGACCAATACTGACGCTGAGGTACGAAAGCGTGGGTAGCAAACAGG	k__Fungi	NA	NA	NA	NA	NA	NA
ASV863	TACGGAGGGTGCAAGCGTTAATCGGAATTACTGGGCGTAAAGCGTGCGTAGCCGGTTTATTAAGTCAGATGTGAAAGCCCCGGGCTTAACCTGGGAACTGCATTTGAAACTGGTCAACTAGAGTATGGTAGAGGAAACTGGAATTTCTGGTGTAGCGGTGAAATGCGTAGATATCAGAAGGAACATCAATGGCGAAGGCAGCTTTCTGGACCAATACTGACGCTGAGGTACGAAAGCGTGGGTAGCAAACAGG	k__Fungi	NA	NA	NA	NA	NA	NA
ASV864	TACGGAGGGTGCAAGCGTTAATCGGAATTACTGGGCGTAAAGCGTGCGTAGCCGGTTTATTAAGTCAGATGTGAAAGCCCCGGGCTTAACCTGGGAACTGCATTTGAAACTGGTCAACTAGAGTATGGTAGAGGAAAGCGGAATTTCTGGTGTAGCGGTGAAATGCGTAGATATCAGAAGGAACATCAATGGCGAAGGCAGCTTTCTGGACCAATACTGACGCTGAGGTACGAAAGCGTGGGTAGCAAACAGG	k__Fungi	NA	NA	NA	NA	NA	NA
ASV865	TACGGAGGGTGCAAGCGTTAATCGGAATTACTGGGCGTAAAGCGTGCGTAGCCGGTTTATTAAGTCAGATGTGAAAGCCCCGGGCTTAACCTGGGAACTGCATTTGAAACTGGTCAACTAGAGTATGGTAGAGGAAAGTGGAATTTCTGGGTGTAGCGGTGAAATGCGTAGATATCAGAAGGAACATCAATGGCGAAGGCAGCTTTCTGGACCAATACTGACGCTGAGGTACGAAAGCGTGGGTAGCAAACAGG	k__Fungi	NA	NA	NA	NA	NA	NA
ASV866	TACGGAGGGTGCAAGCGTTAATCGGAATTACTGGGCGTAAAGCGTGCGTAGCCGGTTTATTAAGTCAGATGTGAAAGCCCCGGGCTTAACCTGGGAACTGCATTTGAAACTGGTCAACTAGAGTATGGTAGAGGAAAGTGGAATTTCTGGTGTAGAGGTGAAATGCGTAGATATCAGAAGGAACATCAATGGCGAAGGCAGCTTTCTGGACCAATACTGACGCTGAGGTACGAAAGCGTGGGTAGCAAACAGG	k__Fungi	NA	NA	NA	NA	NA	NA
ASV867	TACGGAGGGTGCAAGCGTTAATCGGAATTACTGGGCGTAAAGCGTGCGTAGCCGGTTTATTAAGTCAGATGTGAAAGCCCCGGGCTTAACCTGGGAACTGCATTTGAAACTGGTCAACTAGAGTATGGTAGAGGAAAGTGGAATTTCTGGTGTAGCGGTGAAATGCGTAGATATCAGAAGGAACATCAATGGCGAAGGCAGCTTCTGGACCAATACTGACGCTGATGTACGAAAGCGTGGGTAGCAAACAGG	k__Fungi	NA	NA	NA	NA	NA	NA
ASV868	TACGGAGGGTGCAAGCGTTAATCGGAATTACTGGGCGTAAAGCGTGCGTAGCCGGTTTATTAAGTCAGATGTGAAAGCCCCGGGCTTAACCTGGGAACTGCATTTGAAACTGGTCAACTAGAGTATGGTAGAGGAAAGTGGAATTTCTGGTGTAGCGGTGAAATGCGTAGATATCAGAAGGAACATCAATGGCGAAGGCAGCTTTATGGACCAATACTGACGCTGAGGTACGAAAGCGTGGGTAGCAAACAGG	k__Fungi	NA	NA	NA	NA	NA	NA
ASV869	TACGGAGGGTGCAAGCGTTAATCGGAATTACTGGGCGTAAAGCGTGCGTAGCCGGTTTATTAAGTCAGATGTGAAAGCCCCGGGCTTAACCTGGGAACTGCATTTGAAACTGGTCAACTAGAGTATGGTAGAGGAAAGTGGAATTTCTGGTGTAGCGGTGAAATGCGTAGATATCAGAAGGAACATCAATGGCGAAGGCAGCTTTCAGGACCAATACTGACGCTGAGGTACGAAAGCGTGGGTAGCAAACAGG	k__Fungi	NA	NA	NA	NA	NA	NA
ASV870	TACGGAGGGTGCAAGCGTTAATCGGAATTACTGGGCGTAAAGCGTGCGTAGCCGGTTTATTAAGTCAGATGTGAAAGCCCCGGGCTTAACCTGGGAACTGCATTTGAAACTGGTCAACTAGAGTATGGTAGAGGAAAGTGGAATTTCTGGTGTAGCGGTGAAATGCGTAGATATCAGAAGGAACATCAATGGCGAAGGCAGCTTTCCGGACCAATACTGACGCTGAGGTACGAAAGCGTGGGTAGCAAACAGG	k__Fungi	NA	NA	NA	NA	NA	NA
ASV871	TACGGAGGGTGCAAGCGTTAATCGGAATTACTGGGCGTAAAGCGTGCGTAGCCGGTTTATTAAGTCAGATGTGAAAGCCCCGGGCTTAACCTGGGAACTGCATTTGAAACTGGTCAACTAGAGTATGGTAGAGGAAAGTGGAATTTCTGGTGTAGCGGTGAAATGCGTAGATATCAGAAGGAACATCAATGGCGAAGGCAGCTTTCTGGACAAATACTGACGCTGAGGTACGAAAGCGTGGGTAGCAAACAGG	k__Fungi	NA	NA	NA	NA	NA	NA
ASV872	TACGGAGGGTGCAAGCGTTAATCGGAATTACTGGGCGTAAAGCGTGCGTAGCCGGTTTATTAAGTCAGATGTGAAAGCCCCGGGCTTAACCTGGGAACTGCATTTGAAACTGGTCAACTAGAGTATGGTAGAGGAAAGTGGAATTTCTGGTGTAGCGGTGAAATGCGTAGATATCAGAAGGAACATCAATGGCGAAGGCAGCTTTCTGGACCAATAATGACGCTGAGGTACGAAAGCGTGGGTAGCAAACAGG	k__Fungi	NA	NA	NA	NA	NA	NA
ASV873	TACGGAGGGTGCAAGCGTTAATCGGAATTACTGGGCGTAAAGCGTGCGTAGCCGGTTTATTAAGTCAGATGTGAAAGCCCCGGGCTTAACCTGGGAACTGCATTTGAAACTGGTCAACTAGAGTATGGTAGAGGAAAGTGGAATTTCTGGTGTAGCGGTGAAATGCGTAGATATCAGAAGGAACATCAATGGCGAAGGCAGCTTTCTGGACCAATACTGACACTGAGGTACGAAAGCGTGGGTAGCAAACAGG	k__Fungi	NA	NA	NA	NA	NA	NA
ASV874	TACGGAGGGTGCAAGCGTTAATCGGAATTACTGGGCGTAAAGCGTGCGTAGCCGGTTTATTAAGTCAGATGTGAAAGCCCCGGGCTTAACCTGGGAACTGCATTTGAAACTGGTCAACTAGAGTATGGTAGAGGAAAGTGGAATTTCTGGTGTAGCGGTGAAATGCGTAGATATCAGAAGGAACATCAATGGCGAAGGCAGCTTTCTGGACCAATACTGACCCTGAGGTACGAAAGCGTGGGTAGCAAACAGG	k__Fungi	NA	NA	NA	NA	NA	NA
ASV875	TACGGAGGGTGCAAGCGTTAATCGGAATTACTGGGCGTAAAGCGTGCGTAGCCGGTTTATTAAGTCAGATGTGAAAGCCCCGGGCTTAACCTGGGAACTGCATTTGAAACTGGTCAACTAGAGTATGGTAGAGGAAAGTGGAATTTCTGGTGTAGCGGTGAAATGCGTAGATATCAGAAGGAACATCAATGGCGAAGGCAGCTTTCTGGACCAATACTGACGATGAGGTACGAAAGCGTGGGTAGCAAACAGG	k__Fungi	NA	NA	NA	NA	NA	NA
ASV876	TACGGAGGGTGCAAGCGTTAATCGGAATTACTGGGCGTAAAGCGTGCGTAGCCGGTTTATTAAGTCAGATGTGAAAGCCCCGGGCTTAACCTGGGAACTGCATTTGAAACTGGTCAACTAGAGTATGGTAGAGGAAAGTGGAATTTCTGGTGTAGCGGTGAAATGCGTAGATATCAGAAGGAACATCAATGGCGAAGGCAGCTTTCTGGACCAATACTGACGCTGAGGTAAGAAAGCGTGGGTAGCAAACAGG	k__Fungi	NA	NA	NA	NA	NA	NA
ASV877	TACGGAGGGTGCAAGCGTTAATCGGAATTACTGGGCGTAAAGCGTGCGTAGCCGGTTTATTAAGTCAGATGTGAAAGCCCCGGGCTTAACCTGGGAACTGCATTTGAAACTGGTCAACTAGAGTATGGTAGAGGAAAGTGGAATTTCTGGTGTAGCGGTGAAATGCGTAGATATCAGAAGGAACATCAATGGCGAAGGCAGCTTTCTGGACCAATACTGACGCTGAGGTACGAAAGCGTGGGTAGAAAACAGG	k__Fungi	NA	NA	NA	NA	NA	NA
ASV878	TACGGAGGGTGCAAGCGTTAATCGGAATTACTGGGCGTAAAGCGTGCGTAGCCGGTTTATTAAGTCAGATGTGAAAGCCCCGGGCTTAACCTGGGAACTGCATTTGAAACTGGTCAACTAGAGTATGGTAGAGGAAAGTGGAATTTCTGGTGTAGCGGTGAAATGCGTAGATATCAGAAGGAACATCAATGGCGAAGGCAGCTTTCTGGACCAATACTGACGCTGAGGTACGAAAGCGTGGGTAGCAAACAGG	k__Fungi	NA	NA	NA	NA	NA	NA
ASV879	TACGGAGGGTGCAAGCGTTAATCGGAATTACTGGGCGTAAAGCGTGCGTAGCCGGTTTATTAAGTCAGATGTGAAAGCCCCGGGCTTAACCTGGGAACTGCATTTGAAACTGGTCAACTAGAGTATGGTAGAGGAAAGTGGAATTTCTGGTGTAGCGGTGAAATGCGTAGATATCAGAAGGAACATCAATGGCGAAGGCAGCTTTCTGGACCAATACTGACGCTGAGGTACGAAAGCGTGGGTAGCAAACATG	k__Fungi	NA	NA	NA	NA	NA	NA
ASV880	TACGGAGGGTGCAAGCGTTAATCGGAATTACTGGGCGTAAAGCGTGCGTAGCCGGTTTATTAAGTCAGATGTGAAAGCCCCGGGCTTAACCTGGGAACTGCATTTGAAACTGGTCAACTAGAGTATGGTAGAGGAAAGTGGAATTTCTGGTGTAGCGGTGAAATGCGTAGATATCAGAAGGAACATCAATGGCGAAGGCAGCTTTCTGGACCAATACTGACGCTGAGGTACGAAAGCGTGGGTAGTAAACAGG	k__Fungi	NA	NA	NA	NA	NA	NA
ASV881	TACGGAGGGTGCAAGCGTTAATCGGAATTACTGGGCGTAAAGCGTGCGTAGCCGGTTTATTAAGTCAGATGTGAAAGCCCCGGGCTTAACCTGGGAACTGCATTTGAAACTGGTCAACTAGAGTATGGTAGAGGAAAGTGGAATTTCTGGTGTAGCGGTGAAATGCGTAGATATCAGAAGGAACATCAATGGCGAAGGCAGCTTTCTGGACCAATACTGACGCTGAGGTACGAAAGCGTGGGTATCAAACAGG	k__Fungi	NA	NA	NA	NA	NA	NA
ASV882	TACGGAGGGTGCAAGCGTTAATCGGAATTACTGGGCGTAAAGCGTGCGTAGCCGGTTTATTAAGTCAGATGTGAAAGCCCCGGGCTTAACCTGGGAACTGCATTTGAAACTGGTCAACTAGAGTATGGTAGAGGAAAGTGGAATTTCTGGTGTAGCGGTGAAATGCGTAGATATCAGAAGGAACATCAATGGCGAAGGCAGCTTTCTGGACCAATACTGACGCTGAGGTACGAAAGCGTGGTAGCAAACAGG	k__Fungi	NA	NA	NA	NA	NA	NA
ASV883	TACGGAGGGTGCAAGCGTTAATCGGAATTACTGGGCGTAAAGCGTGCGTAGCCGGTTTATTAAGTCAGATGTGAAAGCCCCGGGCTTAACCTGGGAACTGCATTTGAAACTGGTCAACTAGAGTATGGTAGAGGAAAGTGGAATTTCTGGTGTAGCGGTGAAATGCGTAGATATCAGAAGGAACATCAATGGCGAAGGCAGCTTTCTGGACCAATACTGACGCTGAGGTACGAAAGCGTTGGTAGCAAACAGG	k__Fungi	NA	NA	NA	NA	NA	NA
ASV884	TACGGAGGGTGCAAGCGTTAATCGGAATTACTGGGCGTAAAGCGTGCGTAGCCGGTTTATTAAGTCAGATGTGAAAGCCCCGGGCTTAACCTGGGAACTGCATTTGAAACTGGTCAACTAGAGTATGGTAGAGGAAAGTGGAATTTCTGGTGTAGCGGTGAAATGCGTAGATATCAGAAGGAACATCAATGGCGAAGGCAGCTTTCTGGACCAATACTGACGCTGAGGTACGAAATCGTGGGTAGCAAACAGG	k__Fungi	NA	NA	NA	NA	NA	NA
ASV885	TACGGAGGGTGCAAGCGTTAATCGGAATTACTGGGCGTAAAGCGTGCGTAGCCGGTTTATTAAGTCAGATGTGAAAGCCCCGGGCTTAACCTGGGAACTGCATTTGAAACTGGTCAACTAGAGTATGGTAGAGGAAAGTGGAATTTCTGGTGTAGCGGTGAAATGCGTAGATATCAGAAGGAACATCAATGGCGAAGGCAGCTTTCTGGACCAATACTGACGCTGAGGTATGAAAGCGTGGGTAGCAAACAGG	k__Fungi	NA	NA	NA	NA	NA	NA
ASV886	TACGGAGGGTGCAAGCGTTAATCGGAATTACTGGGCGTAAAGCGTGCGTAGCCGGTTTATTAAGTCAGATGTGAAAGCCCCGGGCTTAACCTGGGAACTGCATTTGAAACTGGTCAACTAGAGTATGGTAGAGGAAAGTGGAATTTCTGGTGTAGCGGTGAAATGCGTAGATATCAGAAGGAACATCAATGGCGAAGGCAGCTTTCTGGACCAATACTGACGCTGAGTTACGAAAGCGTGGGTAGCAAACAGG	k__Fungi	NA	NA	NA	NA	NA	NA
ASV887	TACGGAGGGTGCAAGCGTTAATCGGAATTACTGGGCGTAAAGCGTGCGTAGCCGGTTTATTAAGTCAGATGTGAAAGCCCCGGGCTTAACCTGGGAACTGCATTTGAAACTGGTCAACTAGAGTATGGTAGAGGAAAGTGGAATTTCTGGTGTAGCGGTGAAATGCGTAGATATCAGAAGGAACATCAATGGCGAAGGCAGCTTTCTGGACCAATACTGACGCTGATGTACGAAAGCGTGGGTAGCAAACAGG	k__Fungi	NA	NA	NA	NA	NA	NA
ASV888	TACGGAGGGTGCAAGCGTTAATCGGAATTACTGGGCGTAAAGCGTGCGTAGCCGGTTTATTAAGTCAGATGTGAAAGCCCCGGGCTTAACCTGGGAACTGCATTTGAAACTGGTCAACTAGAGTATGGTAGAGGAAAGTGGAATTTCTGGTGTAGCGGTGAAATGCGTAGATATCAGAAGGAACATCAATGGCGAAGGCAGCTTTCTGGACCAATACTGACGTTGAGGTACGAAAGCGTGGGTAGAAAACAGG	k__Fungi	NA	NA	NA	NA	NA	NA
ASV889	TACGGAGGGTGCAAGCGTTAATCGGAATTACTGGGCGTAAAGCGTGCGTAGCCGGTTTATTAAGTCAGATGTGAAAGCCCCGGGCTTAACCTGGGAACTGCATTTGAAACTGGTCAACTAGAGTATGGTAGAGGAAAGTGGAATTTCTGGTGTAGCGGTGAAATGCGTAGATATCAGAAGGAACATCAATGGCGAAGGCAGCTTTCTGGACCAATACTGACTCTGAGGTACGAAAGCGTGGGTAGCAAACAGG	k__Fungi	NA	NA	NA	NA	NA	NA
ASV890	TACGGAGGGTGCAAGCGTTAATCGGAATTACTGGGCGTAAAGCGTGCGTAGCCGGTTTATTAAGTCAGATGTGAAAGCCCCGGGCTTAACCTGGGAACTGCATTTGAAACTGGTCAACTAGAGTATGGTAGAGGAAAGTGGAATTTCTGGTGTAGCGGTGAAATGCGTAGATATCAGAAGGAACATCAATGGCGAAGGCAGCTTTCTGGACCAATACTGGCGCTGAGGTACGAAAGCGTGGGTAGCAAACAGG	k__Fungi	NA	NA	NA	NA	NA	NA
ASV891	TACGGAGGGTGCAAGCGTTAATCGGAATTACTGGGCGTAAAGCGTGCGTAGCCGGTTTATTAAGTCAGATGTGAAAGCCCCGGGCTTAACCTGGGAACTGCATTTGAAACTGGTCAACTAGAGTATGGTAGAGGAAAGTGGAATTTCTGGTGTAGCGGTGAAATGCGTAGATATCAGAAGGAACATCAATGGCGAAGGCAGCTTTCTGGACCAATACTTACGCTGAGGTACGAAAGCGTGGGTAGCAAACAGG	k__Fungi	NA	NA	NA	NA	NA	NA
ASV892	TACGGAGGGTGCAAGCGTTAATCGGAATTACTGGGCGTAAAGCGTGCGTAGCCGGTTTATTAAGTCAGATGTGAAAGCCCCGGGCTTAACCTGGGAACTGCATTTGAAACTGGTCAACTAGAGTATGGTAGAGGAAAGTGGAATTTCTGGTGTAGCGGTGAAATGCGTAGATATCAGAAGGAACATCAATGGCGAAGGCAGCTTTCTGGACCAATATTGACGCTGAGGTACGAAAGCGTGGGTAGCAAACAGG	k__Fungi	NA	NA	NA	NA	NA	NA
ASV893	TACGGAGGGTGCAAGCGTTAATCGGAATTACTGGGCGTAAAGCGTGCGTAGCCGGTTTATTAAGTCAGATGTGAAAGCCCCGGGCTTAACCTGGGAACTGCATTTGAAACTGGTCAACTAGAGTATGGTAGAGGAAAGTGGAATTTCTGGTGTAGCGGTGAAATGCGTAGATATCAGAAGGAACATCAATGGCGAAGGCAGCTTTCTGTACCAATACTGACGCTGAGGTACGAAAGCGTGGGTAGCAAACAGG	k__Fungi	NA	NA	NA	NA	NA	NA
ASV894	TACGGAGGGTGCAAGCGTTAATCGGAATTACTGGGCGTAAAGCGTGCGTAGCCGGTTTATTAAGTCAGATGTGAAAGCCCCGGGCTTAACCTGGGAACTGCATTTGAAACTGGTCAACTAGAGTATGGTAGAGGAAAGTGGAATTTCTGGTGTAGCGGTGAAATGCGTAGATATCAGAAGGAACATCAATGGCGAAGGCATCTTTCTGGACCAATACTGACGCTGAGGTACGAAAGCGTGGGTAGCAAACAGG	k__Fungi	NA	NA	NA	NA	NA	NA
ASV895	TACGGAGGGTGCAAGCGTTAATCGGAATTACTGGGCGTAAAGCGTGCGTAGCCGGTTTATTAAGTCAGATGTGAAAGCCCCGGGCTTAACCTGGGAACTGCATTTGAAACTGGTCAACTAGAGTATGGTAGAGGAAAGTGGAATTTCTGGTGTAGCGGTGAAATGCGTAGATATCAGAAGGAACATCAATGTCGAAGGCAGCTTTCTGGACCAATACTGACGCTGAGGTACGAAAGCGTGGGTAGCAAACAGG	k__Fungi	NA	NA	NA	NA	NA	NA
ASV896	TACGGAGGGTGCAAGCGTTAATCGGAATTACTGGGCGTAAAGCGTGCGTAGCCGGTTTATTAAGTCAGATGTGAAAGCCCCGGGCTTAACCTGGGAACTGCATTTGAAACTGGTCAACTAGAGTATGGTAGAGGAAAGTGGAATTTCTGGTGTAGCGGTGAAATGCGTAGATATCAGAAGGAACATCAATTGCGAAGGCAGCTTTCTGGACCAATACTGACGCTGAGGTACGAAAGCGTGGGTAGCAAACAGG	k__Fungi	NA	NA	NA	NA	NA	NA
ASV897	TACGGAGGGTGCAAGCGTTAATCGGAATTACTGGGCGTAAAGCGTGCGTAGCCGGTTTATTAAGTCAGATGTGAAAGCCCCGGGCTTAACCTGGGAACTGCATTTGAAACTGGTCAACTAGAGTATGGTAGAGGAAAGTGGAATTTCTGGTGTAGCGGTGAAATGCGTAGATATCAGAAGGAATATCAATGGCGAAGGCAGCTTTCTGGACCAATACTGACGCTGAGGTACGAAAGCGTGGGTAGCAAACAGG	k__Fungi	NA	NA	NA	NA	NA	NA
ASV898	TACGGAGGGTGCAAGCGTTAATCGGAATTACTGGGCGTAAAGCGTGCGTAGCCGGTTTATTAAGTCAGATGTGAAAGCCCCGGGCTTAACCTGGGAACTGCATTTGAAACTGGTCAACTAGAGTATGGTAGAGGAAAGTGGAATTTCTGGTGTAGCGGTGAAATGCGTAGATATCAGAAGTAACATCAATGGCGAAGGCAGCTTTCTGGACCAATACTGACGCTGAGGTACGAAAGCGTGGGTAGCAAACAGG	k__Fungi	NA	NA	NA	NA	NA	NA
ASV899	TACGGAGGGTGCAAGCGTTAATCGGAATTACTGGGCGTAAAGCGTGCGTAGCCGGTTTATTAAGTCAGATGTGAAAGCCCCGGGCTTAACCTGGGAACTGCATTTGAAACTGGTCAACTAGAGTATGGTAGAGGAAAGTGGAATTTCTGGTGTAGCGGTGAAATGCGTAGATATCAGAAGTAACATCAATGGCGAAGGCAGCTTTCTGGACCAATACTGACGCTGAGGTACTAAAGCGTGGGTAGCAAACAGG	k__Fungi	NA	NA	NA	NA	NA	NA
ASV900	TACGGAGGGTGCAAGCGTTAATCGGAATTACTGGGCGTAAAGCGTGCGTAGCCGGTTTATTAAGTCAGATGTGAAAGCCCCGGGCTTAACCTGGGAACTGCATTTGAAACTGGTCAACTAGAGTATGGTAGAGGAAAGTGGAATTTCTGGTGTAGCGGTGAAATGCGTAGATATCATAAGGAACATCAATGGCGAAGGCAGCTTTCTGGACCAATACTGACGCTGAGGTACGAAAGCGTGGGTAGCAAACAGG	k__Fungi	NA	NA	NA	NA	NA	NA
ASV901	TACGGAGGGTGCAAGCGTTAATCGGAATTACTGGGCGTAAAGCGTGCGTAGCCGGTTTATTAAGTCAGATGTGAAAGCCCCGGGCTTAACCTGGGAACTGCATTTGAAACTGGTCAACTAGAGTATGGTAGAGGAAAGTGGAATTTCTGGTGTAGCGGTGAAATGCGTAGATATCATAAGGAACATCAATGGCGAAGGCAGCTTTCTGGACCAATACTGACGTTGAGGTACGAAAGCGTGGGTAGAAAACAGG	k__Fungi	NA	NA	NA	NA	NA	NA
ASV902	TACGGAGGGTGCAAGCGTTAATCGGAATTACTGGGCGTAAAGCGTGCGTAGCCGGTTTATTAAGTCAGATGTGAAAGCCCCGGGCTTAACCTGGGAACTGCATTTGAAACTGGTCAACTAGAGTATGGTAGAGGAAAGTGGAATTTCTGGTGTAGCGGTTAAATGCGTAGATATCAGAAGGAACATCAATGGCGAAGGCAGCTTTCTGGACCAATACTGACGCTGAGGTACGAAAGCGTGGGTAGCAAACAGG	k__Fungi	NA	NA	NA	NA	NA	NA
ASV903	TACGGAGGGTGCAAGCGTTAATCGGAATTACTGGGCGTAAAGCGTGCGTAGCCGGTTTATTAAGTCAGATGTGAAAGCCCCGGGCTTAACCTGGGAACTGCATTTGAAACTGGTCAACTAGAGTATGGTAGAGGAAAGTGGAATTTCTGGTGTAGCTGTGAAATGCGTAGATATCAGAAGGAACATCAATGGCGAAGGCAGCTTTCTGGACCAATACTGACGCTGAGGTACGAAAGCGTGGGTAGCAAACAGG	k__Fungi	NA	NA	NA	NA	NA	NA
ASV904	TACGGAGGGTGCAAGCGTTAATCGGAATTACTGGGCGTAAAGCGTGCGTAGCCGGTTTATTAAGTCAGATGTGAAAGCCCCGGGCTTAACCTGGGAACTGCATTTGAAACTGGTCAACTAGAGTATGGTAGAGGAAAGTGGAATTTCTGGTGTATCGGTGAAATGCGTAGATATCAGAAGGAACATCAATGGCGAAGGCAGCTTTCTGGACCAATACTGACGCTGAGGTACGAAAGCGTGGGTAGCAAACAGG	k__Fungi	NA	NA	NA	NA	NA	NA
ASV905	TACGGAGGGTGCAAGCGTTAATCGGAATTACTGGGCGTAAAGCGTGCGTAGCCGGTTTATTAAGTCAGATGTGAAAGCCCCGGGCTTAACCTGGGAACTGCATTTGAAACTGGTCAACTAGAGTATGGTAGAGGAAAGTGGAATTTCTTGTGTAGCGGTGAAATGCGTAGATATCAGAAGGAACATCAATGGCGAAGGCAGCTTTCTGGACCAATACTGACGCTGAGGTACGAAAGCGTGGGTAGCAAACAGG	k__Fungi	NA	NA	NA	NA	NA	NA
ASV906	TACGGAGGGTGCAAGCGTTAATCGGAATTACTGGGCGTAAAGCGTGCGTAGCCGGTTTATTAAGTCAGATGTGAAAGCCCCGGGCTTAACCTGGGAACTGCATTTGAAACTGGTCAACTAGAGTATGGTAGAGGAAAGTGTAATTTCTGGTGTAGCGGTGAAATGCGTAGATATCAGAAGGAACATCAATGGCGAAGGCAGCTTTCTGGACCAATACTGACGCTGAGGTACGAAAGCGTGGGTAGCAAACAGG	k__Fungi	NA	NA	NA	NA	NA	NA
ASV907	TACGGAGGGTGCAAGCGTTAATCGGAATTACTGGGCGTAAAGCGTGCGTAGCCGGTTTATTAAGTCAGATGTGAAAGCCCCGGGCTTAACCTGGGAACTGCATTTGAAACTGGTCAACTAGAGTATGGTAGAGTAAAGTGGAATTTCTGGTGTAGCGGTGAAATGCGTAGATATCAGAAGGAACATCAATGGCGAAGGCAGCTTTCTGGACCAATACTGACGCTGAGGTACGAAAGCGTGGGTAGCAAACAGG	k__Fungi	NA	NA	NA	NA	NA	NA
ASV908	TACGGAGGGTGCAAGCGTTAATCGGAATTACTGGGCGTAAAGCGTGCGTAGCCGGTTTATTAAGTCAGATGTGAAAGCCCCGGGCTTAACCTGGGAACTGCATTTGAAACTGGTCAACTAGAGTATGGTAGATGAAAGTGGAATTTCTGGTGTAGCGGTGAAATGCGTAGATATCAGAAGGAACATCAATGGCGAAGGCAGCTTTCTGGACCAATACTGACGCTGAGGTACGAAAGCGTGGGTAGCAAACAGG	k__Fungi	NA	NA	NA	NA	NA	NA
ASV909	TACGGAGGGTGCAAGCGTTAATCGGAATTACTGGGCGTAAAGCGTGCGTAGCCGGTTTATTAAGTCAGATGTGAAAGCCCCGGGCTTAACCTGGGAACTGCATTTGAAACTGGTCAACTAGAGTATGGTGGAGGAAAGTGGAATTTCTGGTGTAGCGGTGAAATGCGTAGATATCAGAAGGAACATCAATGGCGAAGGCAGCTTTCTGGACCAATACTGACGCTGAGGTACGAAAGCGTGGGTAGCAAACAGG	k__Fungi	NA	NA	NA	NA	NA	NA
ASV910	TACGGAGGGTGCAAGCGTTAATCGGAATTACTGGGCGTAAAGCGTGCGTAGCCGGTTTATTAAGTCAGATGTGAAAGCCCCGGGCTTAACCTGGGAACTGCATTTGAAACTGGTCAACTAGAGTATTGTAGAGGAAAGTGGAATTTCTGGTGTAGCGGTGAAATGCGTAGATATCAGAAGGAACATCAATGGCGAAGGCAGCTTTCTGGACCAATACTGACGCTGAGGTACGAAAGCGTGGGTAGCAAACAGG	k__Fungi	NA	NA	NA	NA	NA	NA
ASV911	TACGGAGGGTGCAAGCGTTAATCGGAATTACTGGGCGTAAAGCGTGCGTAGCCGGTTTATTAAGTCAGATGTGAAAGCCCCGGGCTTAACCTGGGAACTGCATTTGAAACTGGTCAACTAGATTATGGTAGAGGAAAGTGGAATTTCTGGTGTAGCGGTGAAATGCGTAGATATCAGAAGGAACATCAATGGCGAAGGCAGCTTTCTGGACCAATACTGACGCTGAGGTACGAAAGCGTGGGTAGCAAACAGG	k__Fungi	NA	NA	NA	NA	NA	NA
ASV912	TACGGAGGGTGCAAGCGTTAATCGGAATTACTGGGCGTAAAGCGTGCGTAGCCGGTTTATTAAGTCAGATGTGAAAGCCCCGGGCTTAACCTGGGAACTGCATTTGAAACTGGTCAACTATAGTATGGTAGAGGAAAGTGGAATTTCTGGTGTAGCGGTGAAATGCGTAGATATCAGAAGGAACATCAATGGCGAAGGCAGCTTTCTGGACCAATACTGACGCTGAGGTACGAAAGCGTGGGTAGCAAACAGG	k__Fungi	NA	NA	NA	NA	NA	NA
ASV913	TACGGAGGGTGCAAGCGTTAATCGGAATTACTGGGCGTAAAGCGTGCGTAGCCGGTTTATTAAGTCAGATGTGAAAGCCCCGGGCTTAACCTGGGAACTGCATTTGAAACTGGTTAACTATAGTATGGTAGAGGAAAGTGGAATTTCTGGTGTAGCGGTGAAATGCGTAGATATCAGAAGGAACATCAATGGCGAAGGCAGCTTTCTGGACCAATACTGACGCTGAGGTACGAAAGCGTGGGTAGCAAACAGG	k__Fungi	NA	NA	NA	NA	NA	NA
ASV914	TACGGAGGGTGCAAGCGTTAATCGGAATTACTGGGCGTAAAGCGTGCGTAGCCGGTTTATTAAGTCAGATGTGAAAGCCCCGGGCTTAACCTGGGAACTGCATTTGAAACTTGTCAACTAGAGTATGGTAGAGGAAAGTGGAATTTCTGGTGTAGCGGTGAAATGCGTAGATATCAGAAGGAACATCAATGGCGAAGGCAGCTTTCTGGACCAATACTGACGCTGAGGTACGAAAGCGTGGGTAGCAAACAGG	k__Fungi	NA	NA	NA	NA	NA	NA
ASV915	TACGGAGGGTGCAAGCGTTAATCGGAATTACTGGGCGTAAAGCGTGCGTAGCCGGTTTATTAAGTCAGATGTGAAAGCCCCGGGCTTAACCTGGGAACTGCATTTGAACTGGTCAACTAGAGTATGGTAGAGGAAAGTGGAATTTCTGGTGTAGCGGTGAAATGCGTAGATATCAGAAGGAACATCAATGGCGAAGGCAGCTTTCTGGACCAATACTGACGCTGAGGTACGAAAGCGTGGGTAGCAAACAGG	k__Fungi	NA	NA	NA	NA	NA	NA
ASV916	TACGGAGGGTGCAAGCGTTAATCGGAATTACTGGGCGTAAAGCGTGCGTAGCCGGTTTATTAAGTCAGATGTGAAAGCCCCGGGCTTAACCTGGGAACTGCATTTTAAACTGGTCAACTAGAGTATGGTAGAGGAAAGTGGAATTTCTGGTGTAGCGGTGAAATGCGTAGATATCAGAAGGAACATCAATGGCGAAGGCAGCTTTCTGGACCAATACTGACGCTGAGGTACGAAAGCGTGGGTAGCAAACAGG	k__Fungi	NA	NA	NA	NA	NA	NA
ASV917	TACGGAGGGTGCAAGCGTTAATCGGAATTACTGGGCGTAAAGCGTGCGTAGCCGGTTTATTAAGTCAGATGTGAAAGCCCCGGGCTTAACCTGGGAACTGCTTTGAAACTGGTCAACTAGAGTATGGTAGAGGAAAGTGGAATTTCTGGTGTAGCGGTGAAATGCGTAGATATCAGAAGGAACATCAATGGCGAAGGCAGCTTTCTGGACCAATACTGACGCTGAGGTACGAAAGCGTGGGTAGCAAACAGG	k__Fungi	NA	NA	NA	NA	NA	NA
ASV918	TACGGAGGGTGCAAGCGTTAATCGGAATTACTGGGCGTAAAGCGTGCGTAGCCGGTTTATTAAGTCAGATGTGAAAGCCCCGGGCTTAACCTGGGAACTTCATTTGAAACTGGTCAACTAGAGTATGGTAGAGGAAAGTGGAATTTCTGGTGTAGCGGTGAAATGCGTAGATATCAGAAGGAACATCAATGGCGAAGGCAGCTTTCTGGACCAATACTGACGCTGAGGTACGAAAGCGTGGGTAGCAAACAGG	k__Fungi	NA	NA	NA	NA	NA	NA
ASV919	TACGGAGGGTGCAAGCGTTAATCGGAATTACTGGGCGTAAAGCGTGCGTAGCCGGTTTATTAAGTCAGATGTGAAAGCCCCGGGCTTAACCTGTGAACTGCATTTGAAACTGGTCAACTAGAGTATGGTAGAGGAAAGTGGAATTTCTGGTGTAGCGGTGAAATGCGTAGATATCAGAAGGAACATCAATGGCGAAGGCAGCTTTCTGGACCAATACTGACGCTGAGGTACGAAAGCGTGGGTAGCAAACAGG	k__Fungi	NA	NA	NA	NA	NA	NA
ASV920	TACGGAGGGTGCAAGCGTTAATCGGAATTACTGGGCGTAAAGCGTGCGTAGCCGGTTTATTAAGTCAGATGTGAAAGCCCCGGGCTTAGCCTGGGAACTGCATTTGAAACTGGTCAACTAGAGTATGGTAGAGGAAAGTGGAATTTCTGGTGTAGCGGTGAAATGCGTAGATATCAGAAGGAACATCAATGGCGAAGGCAGCTTTCTGGACCAATACTGACGCTGAGGTACGAAAGCGTGGGTAGCAAACAGG	k__Fungi	NA	NA	NA	NA	NA	NA
ASV921	TACGGAGGGTGCAAGCGTTAATCGGAATTACTGGGCGTAAAGCGTGCGTAGCCGGTTTATTAAGTCAGATGTGAAAGCCCCGGTCTTAACCTGGGAACTGCATTTGAAACTGGTCAACTAGAGTATGGTAGAGGAAAGTGGAATTTCTGGTGTAGCGGTGAAATGCGTAGATATCAGAAGGAACATCAATGGCGAAGGCAGCTTTCTGGACCAATACTGACGCTGAGGTACGAAAGCGTGGGTAGCAAACAGG	k__Fungi	NA	NA	NA	NA	NA	NA
ASV922	TACGGAGGGTGCAAGCGTTAATCGGAATTACTGGGCGTAAAGCGTGCGTAGCCGGTTTATTAAGTCAGATGTGAAAGCCCGGGGCTTAACCTGGGAACTGCATTTGAAACTGGTCAACTAGAGTATGGTAGAGGAAAGTGGAATTTCTGGTGTGCGGTGAAATGCGTAGATATCAGAAGGAACATCAATGGCGAAGGCAGCTTTCTGGACCAATACTGACGCTGAGGTACGAAAGCGTGGGTAGCAAACAGG	k__Fungi	NA	NA	NA	NA	NA	NA
ASV923	TACGGAGGGTGCAAGCGTTAATCGGAATTACTGGGCGTAAAGCGTGCGTAGCCGGTTTATTAAGTCAGATTTGAAAGCCCCGGGCTTAACCTGGGAACTGCATTTGAAACTGGTCAACTAGAGTATGGTAGAGGAAAGTGGAATTTCTGGTGTAGCGGTGAAATGCGTAGATATCAGAAGGAACATCAATGGCGAAGGCAGCTTTCTGGACCAATACTGACGCTGAGGTACGAAAGCGTGGGTAGCAAACAGG	k__Fungi	NA	NA	NA	NA	NA	NA
ASV924	TACGGAGGGTGCAAGCGTTAATCGGAATTACTGGGCGTAAAGCGTGCGTAGCCGGTTTATTAAGTCATATGTGAAAGCCCCGGGCTTAACCTGGGAACTGCATTTGAAACTGGTCAACTAGAGTATGGTAGAGGAAAGTGGAATTTCTGGTGTAGCGGTGAAATGCGTAGATATCAGAAGGAACATCAATGGCGAAGGCAGCTTTCTGGACCAATACTGACGCTGAGGTAACGAAAGCGTGGGTAGCAAACAGG	k__Fungi	NA	NA	NA	NA	NA	NA
ASV925	TACGGAGGGTGCAAGCGTTAATCGGAATTACTGGGCGTAAAGCGTGCGTAGCCGGTTTATTAAGTCGGATGTGAAAGCCCCGGGCTTAACCTGGGAACTGCATTTGAAACTGGTCAACTAGAGTATGGTAGAGGAAAGTGGAATTTCTGGTGTAGCGGTGAAATGCGTAGATATCAGAAGGAACATCAAAGGCGAAGGCAGCTTTCTGGACCAATACTGACGCTGAGGTACGAAAGCGTGGGTAGCAAACAGG	k__Fungi	NA	NA	NA	NA	NA	NA
ASV926	TACGGAGGGTGCAAGCGTTAATCGGAATTACTGGGCGTAAAGCGTGCGTAGCCGGTTTATTAAGTCGGATGTGAAAGCCCCGGGCTTAACCTGGGAACTGCATTTGAAACTGGTCAACTAGAGTATGGTAGAGGAAAGTGGAATTTCTGGTGTAGCGGTGAAATGCGTAGATATCAGAAGGAACATCAATGGCGAAGGCAGCTTTCTGGACCAATACTGACGCTGAGGTACGAAAGCGTGGGTAGCAAACAGG	k__Fungi	NA	NA	NA	NA	NA	NA
ASV927	TACGGAGGGTGCAAGCGTTAATCGGAATTACTGGGCGTAAAGCGTGCGTAGCGGGTTTATTAAGTCAGATGTGAAAGCCCCGGGCTTAACCTGGGAACTGCATTTGAAACTGGTCAACTAGAGTATGGTAGAGGAAAGTGGAATTTCTGGTGTAGCGGTGAAATGCGTAGATATCAGAAGGAACATCAATGGCGAAGGCAGCTTTCTGGACCAATACTGACGCTGAGGTACGAAAGCGTGGGTAGCAAACAGG	k__Fungi	NA	NA	NA	NA	NA	NA
ASV928	TACGGAGGGTGCAAGCGTTAATCGGAATTACTGGGCGTAAAGCGTGCGTATCCGGTTTATTAAGTCAGATGTGAAAGCCCCGGGCTTAACCTGGGAACTGCATTTGAAACTGGTCAACTAGAGTATGGTAGAGGAAAGTGGAATTTCTGGTGTAGCGGTGAAATGCGTAGATATCAGAAGGAACATCAATGGCGAAGGCAGCTTTCTGGACCAATACTGACGCTGAGGTACGAAAGCGTGGGTAGCAAACAGG	k__Fungi	NA	NA	NA	NA	NA	NA
ASV929	TACGGAGGGTGCAAGCGTTAATCGGAATTACTGGGCGTAAAGCGTGCTAGCCGGTTTATTAAGTCAGATGTGAAAGCCCCGGGCTTAACCTGGGAACTGCATTTGAAACTGGTCAACTAGAGTATGGTAGAGGAAAGTGGAATTTCTGGTGTAGCGGTGAAATGCGTAGATATCAGAAGGAACATCAATGGCGAAGGCAGATTTCTGGACCAATACTGACGCTGAGGTACGAAAGCGTGGGTAGCAAACAGG	k__Fungi	NA	NA	NA	NA	NA	NA
ASV930	TACGGAGGGTGCAAGCGTTAATCGGAATTACTGGGCGTAAAGCGTGCTAGCCGGTTTATTAAGTCAGATGTGAAAGCCCCGGGCTTAACCTGGGAACTGCATTTGAAACTGGTCAACTAGAGTATGGTAGAGGAAAGTGGAATTTCTGGTGTAGCGGTGAAATGCGTAGATATCAGAAGGAACATCAATGGCGAAGGCAGCTTTCTGGACCAATACTGACGATGAGGTACGAAAGCGTGGGTAGCAAACAGG	k__Fungi	NA	NA	NA	NA	NA	NA
ASV931	TACGGAGGGTGCAAGCGTTAATCGGAATTACTGGGCGTAAAGCGTGCTAGCCGGTTTATTAAGTCAGATGTGAAAGCCCCGGGCTTAACCTGGGAACTGCATTTGAAACTGGTCAACTAGAGTATGGTAGAGGAAAGTGGAATTTCTGGTGTAGCGGTGAAATGCGTAGATATCAGAAGGAACATCAATGGCGAAGGCAGCTTTCTGGACCAATACTGACGCTGAGGTACGAAAGCGTGGGTAGAAAACAGG	k__Fungi	NA	NA	NA	NA	NA	NA
ASV932	TACGGAGGGTGCAAGCGTTAATCGGAATTACTGGGCGTAAAGCGTGCTAGCCGGTTTATTAAGTCAGATGTGAAAGCCCCGGGCTTAACCTGGGAACTGCATTTGAAACTGGTCAACTAGAGTATGGTAGAGGAAAGTGGAATTTCTGGTGTAGCGGTGAAATGCGTAGATATCAGAAGGAACATCAATGGCGAAGGCAGCTTTCTGGACCAATACTGACGCTGAGGTACGAAAGCGTGGGTAGCAAACAGG	k__Fungi	NA	NA	NA	NA	NA	NA
ASV933	TACGGAGGGTGCAAGCGTTAATCGGAATTACTGGGCGTAAAGCGTGCTAGCCGGTTTATTAAGTCAGATGTGAAAGCCCCGGGCTTAACCTGGGAACTGCATTTGAAACTGGTCAACTAGAGTATGGTAGAGGAAAGTGGAATTTCTGGTGTAGCGGTGAAATGCGTAGATATCAGAAGGAACATCAATGGCGAAGGCAGCTTTCTGGACCAATACTGACGCTGAGTTACGAAAGCGTGGGTAGCAAACAGG	k__Fungi	NA	NA	NA	NA	NA	NA
ASV934	TACGGAGGGTGCAAGCGTTAATCGGAATTACTGGGCGTAAAGCGTGGGTAGCCGGTTTATTAAGTCAGATGTGAAAGCCCCGGGCTTAACCTGGGAACTGCATTTGAAACTGGTCAACTAGAGTATGGTAGAGGAAAGTGGAATTTCTGGTGTAGCGGTGAAATGCGTAGATATCAGAAGGAACATCAATGGCGAAGGCAGCTTTCTGGACCAATACTGACGCTGAGGTACGAAAGCGTGGGTAGCAAACAGG	k__Fungi	NA	NA	NA	NA	NA	NA
ASV935	TACGGAGGGTGCAAGCGTTAATCGGAATTACTGGGCGTAAAGCGTGTGTAGCCGGTTTATTAAGTCAGATGTGAAAGCCCCGGGCTTAACCTGGGAACTGCATTTGAAACTGGTCAACTAGAGTATGGTAGAGGAAAGTGGAATTTCTGGTGTAGCGGTGAAATGCGTAGATATCAGAAGGAACATCAATGGCGAAGGCAGCTTTCTGGACCAATACTGACGCTGAGGTACGAAAGCGTGGGTAGCAAACAGG	k__Fungi	NA	NA	NA	NA	NA	NA
ASV936	TACGGAGGGTGCAAGCGTTAATCGGAATTACTGGGCGTAAAGCGTTCGTAGCCGGTTTATTAAGTCAGATGTGAAAGCCCCGGGCTTAACCTGGGAACTGCATTTGAAACTGGTCAACTAGAGTATGGTAGAGGAAAGTGGAATTTCTGGTGTAGCGGTGAAATGCGTAGATATCAGAAGGAACATCAATGGCGAAGGCAGCTTTCTGGACCAATACTGACGCTGAGGTACGAAAGCGTGGGTAGCAAACAGG	k__Fungi	NA	NA	NA	NA	NA	NA
ASV937	TACGGAGGGTGCAAGCGTTAATCGGAATTACTGGGCGTAAAGTGTGCGTAGCCGGTTTATTAAGTCAGATGTGAAAGCCCCGGGCTTAACCTGGGAACTGCATTTGAAACTGGTCAACTAGAGTATGGTAGAGGAAAGTGGAATTTCTGGTGTAGCGGTGAAATGCGTAGATATCAGAAGGAACATCAATGGCGAAGGCAGCTTTCTGGACCAATACTGACGCTGAGGTACGAAAGCGTGGGTAGCAAACAGG	k__Fungi	NA	NA	NA	NA	NA	NA
ASV938	TACGGAGGGTGCAAGCGTTAATCGGAATTACTGGGCGTAAATCGTGCGTAGCCGGTTTATTAAGTCAGATGTGAAAGCCCCGGGCTTAACCTGGGAACTGCATTTGAAACTGGTCAACTAGAGTATGGTAGAGGAAAGTGGAATTTCTGGTGTAGCGGTGAAATGCGTAGATATCAGAAGGAACATCAATGGCGAAGGCAGCTTTCTGGACCAATACTGACGCTGAGGTACGAAAGCGTGGGTAGCAAACAGG	k__Fungi	NA	NA	NA	NA	NA	NA
ASV939	TACGGAGGGTGCAAGCGTTAATCGGAATTACTGGGCGTAGAGCGTGCGTAGCCGGTTTATTAAGTCAGATGTGAAAGCCCCGGGCTTAACCTGGGAACTGCATTTGAAACTGGTCAACTAGAGTATGGTAGAGGAAAGTGGAATTTCTGGTGTAGCGGTGAAATGCGTAGATATCAGAAGGAACATCAATGGCGAAGGCAGCTTTCTGGACCAATACTGACGCTGAGGTACGAAAGCGTGGGTAGCAAACAGG	k__Fungi	NA	NA	NA	NA	NA	NA
ASV940	TACGGAGGGTGCAAGCGTTAATCGGAATTACTGGGTGTAAAGCGTGCGTAGCCGGTTTATTAAGTCAGATGTGAAAGCCCCGGGCTTAACCTGGGAACTGCATTTGAAACTGGTCAACTAGAGTATGGTAGAGGAAAGTGGAATTTCTGGTGTAGCGGTGAAATGCGTAGATATCAGAAGGAACATCAATGGCGAAGGCAGCTTTCTGGACCAATACTGACGCTGAGGTACGAAAGCGTGGGTAGCAAACAGG	k__Fungi	NA	NA	NA	NA	NA	NA
ASV941	TACGGAGGGTGCAAGCGTTAATCGGAATTACTTGGCGTAAAGCGTGCGTAGCCGGTTTATTAAGTCAGATGTGAAAGCCCCGGGCTTAACCTGGGAACTGCATTTGAAACTGGTCAACTAGAGTATGGTAGAGGAAAGTGGAATTTCTGGTGTAGCGGTGAAATGCGTAGATATCAGAAGGAACATCAATGGCGAAGGCAGCTTTCTGGACCAATACTGACGCTGAGGTACGAAAGCGTGGGTAGCAAACAGG	k__Fungi	NA	NA	NA	NA	NA	NA
ASV942	TACGGAGGGTGCAAGCGTTAATCGGAATTACTTGGCGTAAAGCGTGCGTAGCCGGTTTATTAAGTCAGATGTGAAAGCCCCGGGCTTAACCTGGGAACTGCATTTGAAACTGGTCAACTAGAGTATGGTAGAGGAAAGTGGAATTTCTGGTGTAGCGGTGAAATGCGTAGATATCAGAAGGAACATCAATGGCGAAGGCAGCTTTCTGGACCAATACTGACGCTGAGGTACTAAAGCGTGGGTAGCAAACAGG	k__Fungi	NA	NA	NA	NA	NA	NA
ASV943	TACGGAGGGTGCAAGCGTTAATCGTAATTACTGGGCGTAAAGCGTGCGTAGCCGGTTTATTAAGTCAGATGTGAAAGCCCCGGGCTTAACCTGGGAACTGCATTTGAAACTGGTCAACTAGAGTATGGTAGAGGAAAGTGGAATTTCTGGTGTAGCGGTGAAATGCGTAGATATCAGAAGGAACATCAATGGCGAAGGCAGCTTTCTGGACCAATACTGACGCTGAGGTACGAAAGCGTGGGTAGCAAACAGG	k__Fungi	NA	NA	NA	NA	NA	NA
ASV944	TACGGAGGGTGCAAGCGTTAATCGTAATTACTGGGCGTAAAGCGTGCGTAGCCGGTTTATTAAGTCAGATGTGAAAGCCGCGGGCTTAACCTGGGAACTGCATTTGAAACTGGTCAACTAGAGTATGGTAGAGGAAAGTGGAATTTCTGGTGTAGCGGTGAAATGCGTAGATATCAGAAGGAACATCAATGGCGAAGGCAGCTTTCTGGACCAATACTGACGCTGAGGTACGAAAGCGTGGGTAGCAAACAGG	k__Fungi	NA	NA	NA	NA	NA	NA
ASV945	TACGGAGGGTGCAAGCGTTAATCTGAATTACTGGGCGTAAAGCGTGCGTAGCCGGTTTATTAAGTCAGATGTGAAAGCCCCGGGCTTAACCTGGGAACTGCATTTGAAACTGGTCAACTAGATTATGGTAGAGGAAAGTGGAATTTCTGGTGTAGCGGTGAAATGCGTAGATATCAGAAGGAACATCAATGGCGAAGGCAGCTTTCTGGACCAATACTGACGCTGAGGTACGAAAGCGTGGGTAGCAAACAGG	k__Fungi	NA	NA	NA	NA	NA	NA
ASV946	TACGGAGGGTGCAAGCGTTGATCGGAATTACTGGGCGTAAAGCGTGCGTAGCCGGTTTATTAAGTCAGATGTGAAAGCCCCGGGCTTAACCTGGGAACTGCATTTGAAATTGGTCAACTAGAGTATGGTAGAGGAAAGTGGAATTTCTGGTGTAGCGGTGAAATGCGTAGATATCAGAAGGAACATCAATGGCGAAGGCAGCTTTCTGGACCAATACTGACGCTGAGGTACGAAAGCGTGGGTAGCAAACAGG	k__Fungi	NA	NA	NA	NA	NA	NA
ASV947	TACGGAGGGTGCAATCGTTAATCGGAATTACTGGGCGTAAAGCGTGCGTAGCCGGTTTATTAAGTCAGATGTGAAAGCCCCGGGCTTAACCTGGGAACTGCATTTGAAACTGGTCAACTAGAGTATGGTAGAGGAAAGTGGAATTTCTGGTGTAGCGGTGAAATGCGTAGATATCAGAAGGAACATCAATGGCGAAGGCAGCTTTCTGGACCAATACTGACGCTGAGGTACGAAAGCGTGGGTAGCAAACAGG	k__Fungi	NA	NA	NA	NA	NA	NA
ASV948	TACGGAGGTGCAAGCGTTAATCGGAATTACTGGGCGTAAAGCGTGCGTAGCCGGTTTATTAAGTCAGATGTGAAAGCCCCGGGCTTAACCTGGGAACTGCATTTGAAACTGGTCAACTAGAGTATGGTAGAGGAAAGTGGAATTTCTGGTGTAGCGGTGAAATGCGTAGATATCAGAAGGAACATCAATGGCGAAGGCAGCTTTCTGGACCAATACTGACGCTGAGGTACGAAAGCGTGGGTAGCAAACAGG	k__Fungi	NA	NA	NA	NA	NA	NA
ASV949	TACGGAGGTGCAAGCGTTAATCGGAATTACTGGGCGTAAAGCGTGCGTAGCCGGTTTATTAAGTCAGATGTGAAAGCCCGGGGCTTAACCTGGGAACTGCATTTGAAACTGGTCAACTAGAGTATGGTAGAGGAAAGTGGAATTTCTGGTGTAGCGGTGAAATGCGTAGATATCAGAAGGAACATCAATGGCGAAGGCAGCTTTCTGGACCAATACTGACGCTGAGGTACGAAAGCGTGGGTAGCAAACAGG	k__Fungi	NA	NA	NA	NA	NA	NA
ASV950	TACGGAGTGTGCAAGCGTTAATCGGAATTACTGGGCGTAAAGCGTGCGTAGCCGGTTTATTAAGTCAGATGTGAAAGCCCCGGGCTTAACCTGGGAACTGCATTTGAAACTGGTCAACTAGAGTATGGTAGAGGAAAGTGGAATTTCTGGTGTAGCGGTGAAATGCGTAGATATCAGAAGGAACATCAATGGCGAAGGCAGCTTTCTGGACCAATACTGACGCTGAGGTACGAAAGCGTGGGTAGCAAACAGG	k__Fungi	NA	NA	NA	NA	NA	NA
ASV951	TACGGGATTTCGTTTGCCAGTATTTTTTTGAGGATTTGTGCATCGATGTTCATCAGGGACATTAGCCTACAATTTTCTTTTTTTGTTGTGTCTCTGCCAGGTTTGGGTATCAGTATGATGCTGGCCTCATAAAAAGAGTTAGGGAGGAGTCCCTCATTTTCAATTTTTGGAATAGTTTCAGAAGGAATGGTACCAGCTCCTCTTTGTATCCCTGGTAGAATTCAGCTGTGAATCTGTCTGATCCTGAGCTTTTTTTGGTTGGTAGGCTATTAAATACTTCCTCAATTTCAGAACTTGTTATTGGGCTATT	k__Fungi	NA	NA	NA	NA	NA	NA
ASV952	TACGGGGGGTGCAAGCGTTAATCGGAATTACTGGGCGTAAAGCGTGCGTAGCCGGTTTATTAAGTCAGATGTGAAAGCCCCGGGCTTAACCTGGGAACTGCATTTGAAACTGGTCAACTAGAGTATGGTAGAGGAAAGTGGAATTTCTGGTGTAGCGGTGAAATGCGTAGATATCAGAAGGAACATCAATGGCGAAGGCAGCTTTCTGGACCAATACTGACGCTGAGGTACGAAAGCGTGGGTAGCAAACAGG	k__Fungi	NA	NA	NA	NA	NA	NA
ASV953	TACGTAGGGTGCAAGCGTTAATCGGAATTACTGGGCGTAAAGCGTGCGTAGCCGGTTTATTAAGTCAGATGTGAAAGCCCCGGGCTTAACCTGGGAACTGCATTTGAAACTGGTCAACTAGAGTATGGTAGAGGAAAGTGGAATTTCTGGTGTAGCGGTGAAATGCGTAGATATCAGAAGGAACATCAATGGCGAAGGCAGCTTTCTGGACCAATACTGACGCTGAGGTACGAAAGCGTGGGTAGCAAACAGG	k__Fungi	NA	NA	NA	NA	NA	NA
ASV954	TACTGTGTGTCATGTTCTGCTATGTTTCCGATAATCTCAAATTGTTCTTTTTTTCTGTTAAAACATTGAGGAAAAACATTTTCCTGTTAAAACATTGTTTTCTGTTAAAACATTGAGGAGATGTAGTAATTTCAGGACTGGGCCCAAGATCATGTTCTCTGAAGCTCTGAATACCCGCTGCCTAACACAGTATCTGATATTCAGCAGGGGCTTAACAATAGTTGAATAAATAATTGAAAGAAAATTATTTAATAGGGGACTCAGGAAGATTAAGAACCTTCAAGCTGTAAATGAATCTCTAATGG	k__Fungi	NA	NA	NA	NA	NA	NA
ASV955	TATGCGTAAGTTCAGCGGGTAGTCCTACCTGATTTGAGGTCAAAGTTTGAAGATATACGTGGTAGACGTTACCGCCGCAAGCAATGTTTTTGGTTAGACCTAAGCCATTGTCAAAGCGATCCCGCCTTACCACTACCGTCTTTCAAGCAAACCCAAGTCGTATTGCTCAACACCAAACCCAGCGGTTTGAGGGAGAAACGACGCTCAAACAGGCATGCCCTCCGGAATACCAGAGGGCGCAATGTGCGTTCAAAG	k__Fungi	p__Ascomycota	c__Saccharomycetes	o__Saccharomycetales	f__Saccharomycetales_fam_Incertae_sedis	g__Candida	s__albicans
ASV956	TATGCTTAAGTTCAGCGGGTAACCCTACCTGATTTGAGGTCAAAGTTTGAAGATATACGTGGTAGACGTTGCCGCCGCAAGCAATGTTTTTGGTTAGACCTAAGCCATTGTCAAAGCGATCCCGCCTTACCACTACCGTCTTTCAAGCAAACCCAAGTCGTATTGCTCAACACCAAACCCAGCGGTTTGAGGGAGAAACGACGCTCAAACAGGCATGCCCTCCGGAATACCAGAGGGCGCAATGTGCGTTCAAAG	k__Fungi	p__Ascomycota	c__Saccharomycetes	o__Saccharomycetales	f__Saccharomycetales_fam_Incertae_sedis	g__Candida	s__albicans
ASV957	TATGCTTAAGTTCAGCGGGTACTCCTACCTGATCCGAGGTCAACATTCAGAAGTTGGGGTTTAACGGCGTGGCCGCGACGATTACCAGTAACGATGTGTAAATTACTACGCTATGGAAGCTCGACGTGACCGCCAATGTATTTGGGGAGTGCAGCAGGACTGCAGCTCCCAACACCAAGCTGGGCTTGAGGGTTGAAATGACGCTCGAACAGGCATGCCCGCCAGAATACTGGCGGGCGCAATGTGCGTTCAAAG	k__Fungi	p__Ascomycota	c__Sordariomycetes	o__Hypocreales	f__Nectriaceae	g__Gibberella	s__zeae
ASV958	TATGCTTAAGTTCAGCGGGTACTCCTACCTGATCCGAGGTCAACATTCAGAAGTTGGGGTTTTACGGCGTGGCCGCGACGATTACCAGTAACGAGGTGTATGATTACTACGCTATGGAAGCTCGACGTGACCGCCAATCGATTTGGGGAACGCGGGTTACCGCGAGTCCCAACACCAAGCTGAGCTTGAGGGTTGAAATGACGCTCGAACAGGCATGCCCGCCAGAATACTGGCGGGCGCAATGTGCGTTCAAAG	k__Fungi	p__Ascomycota	c__Sordariomycetes	o__Hypocreales	f__Nectriaceae	g__Gibberella	s__intricans
ASV959	TATGCTTAAGTTCAGCGGGTACTCCTACCTGATTTGAGGTCAAAGTTTGAAGATATACGTGGTAGACGCTACCGCCGCAAGCAATGTTTTTGGTTAGACCTAAGCCATTGTCAAAGCGATCCCGCCTTACCACTACCGTCTTTCAAGCAAACCCAAGTCGTATTGCTCAACACCAAACCCAGCGGTTTGAGGGAGAAACGACGCTCAAACAGGCATGCCCTCCGGAATACCAGAGGGCGCAATGTGCGTTCAAAG	k__Fungi	p__Ascomycota	c__Saccharomycetes	o__Saccharomycetales	f__Saccharomycetales_fam_Incertae_sedis	g__Candida	s__albicans
ASV960	TATGCTTAAGTTCAGCGGGTACTCCTACCTGATTTGAGGTCAAAGTTTGAAGATATACGTGGTAGACGTTACCGCCGCAAGCAATGTTTTTGGTTAGACCTAAGCCATTGTCAAAGCGATCCCGCCTTACCACTACCGTCTTTCAAGCAAACCCAAGTCGTATTGCTCAACACCAAACCCAGCGGTTTGAGGGAGAAACGACGCTCAAACAGGCATGCCCTCCGGAATACCAGAGGGCGCAATGTGCGTTCAAAG	k__Fungi	p__Ascomycota	c__Saccharomycetes	o__Saccharomycetales	f__Saccharomycetales_fam_Incertae_sedis	g__Candida	s__albicans
ASV961	TATGCTTAAGTTCAGCGGGTACTCCTACCTGATTTGAGGTCAAAGTTTGAAGATATACGTGGTGGACGTTACCGCCGCAAGCAATGTTTTTGGTTAGACCTAAGCCATTGTCAAAGCGATCCCGCCTTACCACTACCGTCTTTCAAGCAAACCCAAGTCGTATTGCTCAACACCAAACCCAGCGGTTTGAGGGAGAAACGACGCTCAAACAGGCATGCCCTCCGGAATACCAGAGGGCGCAATGTGCGTTCAAAG	k__Fungi	p__Ascomycota	c__Saccharomycetes	o__Saccharomycetales	f__Saccharomycetales_fam_Incertae_sedis	g__Candida	s__albicans
ASV962	TATGCTTAAGTTCAGCGGGTACTCCTACCTGATTTGAGGTCAACATTCAGAAGTTGGGGTTTAACGGCGTGGCCGCGACGATTACCAGTAACGATGTGTAAATTACTACGCTATGGAAGCTCGACGTGACCGCCAATGTATTTGGGGAGTGCAGCAGGACTGCAGCTCCCAACACCAAGCTGGGCTTGAGGGTTGAAATGACGCTCGAACAGGCATGCCCGCCAGAATACTGGCGGGCGCAATGTGCGTTCAAAG	k__Fungi	p__Ascomycota	c__Sordariomycetes	o__Hypocreales	f__Nectriaceae	g__Gibberella	s__pulicaris
ASV963	TATGCTTAAGTTCAGCGGGTAGTCCTACCTGATTTGAGGTCAAAGTTTGAAGATATAAGTGGTGGACGTTACCGCCGCAAGCAATGTTTTTGGTTAGACCTAAGCCATTGTCAAAGCGATCCCGCCTTACCACTACCGTCTTTCAAGCAAACCCAAGTCGTATTGCTCAACACCAAACCCAGCGGTTTGAGGGAGAAACGACGCTCAAACAGGCATGCCCTCCGGAATACCAGAGGGCGCAATGTGCGTTCAAAG	k__Fungi	p__Ascomycota	c__Saccharomycetes	o__Saccharomycetales	f__Saccharomycetales_fam_Incertae_sedis	g__Candida	s__albicans
ASV964	TATGCTTAAGTTCAGCGGGTAGTCCTACCTGATTTGAGGTCAAAGTTTGAAGATATACGTGGTAGACGCTACCGCCGCAAGCAATGTTTTTGGTTAGACCTAAGCCATTGTCAAAGCGATCCCGCCTTACCACTACCGTCTTTCAAGCAAACCCAAGTCGTATTGCTCAACACCAAACCCAGCGGTTTGAGGGAGAAACGACGCTCAAACAGGCATGCCCTCCGGAATACCAGAGGGCGCAATGTGCGTTCAAAG	k__Fungi	p__Ascomycota	c__Saccharomycetes	o__Saccharomycetales	f__Saccharomycetales_fam_Incertae_sedis	g__Candida	s__albicans
ASV965	TATGCTTAAGTTCAGCGGGTAGTCCTACCTGATTTGAGGTCAAAGTTTGAAGATATACGTGGTAGACGTTACCGCCGCAAGCAATGTTTTTGGTTAGACCTAAGCCATTGTCAAAGCGATCCCGCCTTACCACTACCGTCTTTCAAGCAAACCCAAGTCGTATTGCTCAACACCAAACCCAGCGGTTTGAGGGAGAAACGACGCTCAAACAGGCATGCCCTCCGGAATACCAGAGGGCACAATGTGCGTTCAAAG	k__Fungi	p__Ascomycota	c__Saccharomycetes	o__Saccharomycetales	f__Saccharomycetales_fam_Incertae_sedis	g__Candida	s__albicans
ASV966	TATGCTTAAGTTCAGCGGGTAGTCCTACCTGATTTGAGGTCAAAGTTTGAAGATATACGTGGTAGACGTTACCGCCGCAAGCAATGTTTTTGGTTAGACCTAAGCCATTGTCAAAGCGATCCCGCCTTACCACTACCGTCTTTCAAGCAAACCCAAGTCGTATTGCTCAACACCAAACCCAGCGGTTTGAGGGAGAAACGACGCTCAAACAGGCATGCCCTCCGGAATACCAGAGGGCGCAATGTGCGTTCAAAA	k__Fungi	p__Ascomycota	c__Saccharomycetes	o__Saccharomycetales	f__Saccharomycetales_fam_Incertae_sedis	g__Candida	s__albicans
ASV967	TATGCTTAAGTTCAGCGGGTAGTCCTACCTGATTTGAGGTCAAAGTTTGAAGATATACGTGGTAGACGTTACCGCCGCAAGCAATGTTTTTGGTTAGACCTAAGCCATTGTCAAAGCGATCCCGCCTTACCACTACCGTCTTTCAAGCAAACCCAAGTCGTATTGCTCAACACCAAACCCAGCGGTTTGAGGGAGAAACGACGCTCAAACAGGCATGCCCTCCGGAATACCAGAGGGCGCAATGTGCGTTCAAAG	k__Fungi	p__Ascomycota	c__Saccharomycetes	o__Saccharomycetales	f__Saccharomycetales_fam_Incertae_sedis	g__Candida	s__albicans
ASV968	TATGCTTAAGTTCAGCGGGTAGTCCTACCTGATTTGAGGTCAAAGTTTGAAGATATACGTGGTAGACGTTGCCGCCGCAAGCAATGTTTTTGGTTAGACCTAAGCCATTGTCAAAGCGATCCCGCCTTACCACTACCGTCTTTCAAGCAAACCCAAGTCGTATTGCTAAACACCAAACCCAGCGGTTTGAGGGAGAAACGACGCTCAAACAGGCATGCCCTCCGGAATACCAGAGGGCGCAATGTGCGTTCAAAG	k__Fungi	p__Ascomycota	c__Saccharomycetes	o__Saccharomycetales	f__Saccharomycetales_fam_Incertae_sedis	g__Candida	s__albicans
ASV969	TATGCTTAAGTTCAGCGGGTAGTCCTACCTGATTTGAGGTCAAAGTTTGAAGATATACGTGGTAGACGTTGCCGCCGCAAGCAATGTTTTTGGTTAGACCTAAGCCATTGTCAAAGCGATCCCGCCTTACCACTACCGTCTTTCAAGCAAACCCAAGTCGTATTGCTCAACACCAAACCCAGCGGTTTGAGAAGGAAATGACGCTCAAACAGGCATGCCCCCCGGAATACCAGAGGGCGCAATGTGCGTTCAAAG	k__Fungi	p__Ascomycota	c__Saccharomycetes	o__Saccharomycetales	f__Saccharomycetales_fam_Incertae_sedis	g__Candida	s__albicans
ASV970	TATGCTTAAGTTCAGCGGGTAGTCCTACCTGATTTGAGGTCAAAGTTTGAAGATATACGTGGTAGACGTTGCCGCCGCAAGCAATGTTTTTGGTTAGACCTAAGCCATTGTCAAAGCGATCCCGCCTTACCACTACCGTCTTTCAAGCAAACCCAAGTCGTATTGCTCAACACCAAACCCAGCGGTTTGAGGGAGAAACGACGCTCAAACAGGCATGCCCTCCGGAATACCAGAGGGCGCAATGTGCGTTCAAAG	k__Fungi	p__Ascomycota	c__Saccharomycetes	o__Saccharomycetales	f__Saccharomycetales_fam_Incertae_sedis	g__Candida	s__albicans
ASV971	TATGCTTAAGTTCAGCGGGTAGTCCTACCTGATTTGAGGTCAAAGTTTGAAGATATACGTGGTAGACGTTGCCGCCGCAAGCAATGTTTTTGGTTAGACCTAAGCCATTGTCAAAGCGATCCCGCCTTACCACTACCGTCTTTCAAGCAAACCCAAGTCGTATTGCTCAACACCAAACCCAGCGGTTTGAGGGAGAAACGACGCTCAAACAGGCATGCCCTTTGGAATACCAAAGGGCGCAATGTGCGTTCAAAG	k__Fungi	p__Ascomycota	c__Saccharomycetes	o__Saccharomycetales	f__Saccharomycetales_fam_Incertae_sedis	g__Candida	s__albicans
ASV972	TATGCTTAAGTTCAGCGGGTAGTCCTACCTGATTTGAGGTCAAAGTTTGAAGATATACGTGGTAGACGTTGCCGCCGCAAGCAATGTTTTTGGTTAGACCTAAGCCATTGTCAAAGCGATCCCGCCTTACCACTACCGTCTTTCAAGCAAACCCAAGTCGTATTGCTCAACACCAAACCCAGCGGTTTGAGGTAGAAACGACGCTCAAACAGGCATGCCCTCCGGAATACCAGAGGGCGCAATGTGCGTTCAAAG	k__Fungi	p__Ascomycota	c__Saccharomycetes	o__Saccharomycetales	f__Saccharomycetales_fam_Incertae_sedis	g__Candida	s__albicans
ASV973	TATGCTTAAGTTCAGCGGGTAGTCCTACCTGATTTGAGGTCAAAGTTTGAAGATATACGTGGTGGACGTTACCGCCGCAAACAATGTTTTTGGTTAGACCTAAGCCATTGTCAAAGCGATCCCGCCTTACCACTACCGTCTTTCAAGCAAACCCAAGTCGTATTGCTCAACACCAAACCCAGCGGTTTGAGGGAGAAACGACGCTCAAACAGGCATGCCCTCCGGAATACCAGAGGGCGCAATGTGCGTTCAAAA	k__Fungi	p__Ascomycota	c__Saccharomycetes	o__Saccharomycetales	f__Saccharomycetales_fam_Incertae_sedis	g__Candida	s__albicans
ASV974	TATGCTTAAGTTCAGCGGGTAGTCCTACCTGATTTGAGGTCAAAGTTTGAAGATATACGTGGTGGACGTTACCGCCGCAAACAATGTTTTTGGTTAGACCTAAGCCATTGTCAAAGCGATCCCGCCTTACCACTACCGTCTTTCAAGCAAACCCAAGTCGTATTGCTCAACACCAAACCCAGCGGTTTGAGGGAGAAACGACGCTCAAACAGGCATGCCCTCCGGAATACCAGAGGGCGCAATGTGCGTTCAAAG	k__Fungi	p__Ascomycota	c__Saccharomycetes	o__Saccharomycetales	f__Saccharomycetales_fam_Incertae_sedis	g__Candida	s__albicans
ASV975	TATGCTTAAGTTCAGCGGGTAGTCCTACCTGATTTGAGGTCAAAGTTTGAAGATATACGTGGTGGACGTTACCGCCGCAAGCAATGTTTTTGGTTAGACCTAAGCCATTGTCAAAGCGATCCCGCCTTACCACTACCGTCTTTCAAGCAAACCCAAGTCGTATTGCTCAACACCAAACCCAGCGGTTTGAGGGAGAAACGACGCTCAAACAGGCATGCCCTCCAGAATACCAGAGGGCGCAATGTGCGTTCAAAG	k__Fungi	p__Ascomycota	c__Saccharomycetes	o__Saccharomycetales	f__Saccharomycetales_fam_Incertae_sedis	g__Candida	s__albicans
ASV976	TATGCTTAAGTTCAGCGGGTAGTCCTACCTGATTTGAGGTCAAAGTTTGAAGATATACGTGGTGGACGTTACCGCCGCAAGCAATGTTTTTGGTTAGACCTAAGCCATTGTCAAAGCGATCCCGCCTTACCACTACCGTCTTTCAAGCAAACCCAAGTCGTATTGCTCAACACCAAACCCAGCGGTTTGAGGGAGAAACGACGCTCAAACAGGCATGCCCTCCGGAATACCAGAGGGCGCAATGTGCGTTCAAAG	k__Fungi	p__Ascomycota	c__Saccharomycetes	o__Saccharomycetales	f__Saccharomycetales_fam_Incertae_sedis	g__Candida	s__albicans
ASV977	TATGCTTAAGTTCAGCGGGTAGTCCTACCTGATTTGAGGTCAAAGTTTGAAGATATACGTGGTGGACGTTACCGCCGCAAGCAATGTTTTTGGTTAGACCTAAGCCATTGTCAAAGCGATCCCGCCTTACCACTACCGTCTTTCAAGCAAACCCAAGTCGTATTGCTCAACACCAAACCCAGCGGTTTGAGGGAGAAACGACGCTCAAACAGGTATGCCCTCCGGAATACCAGAGGGCGCAATGTGCGTTCAAAG	k__Fungi	p__Ascomycota	c__Saccharomycetes	o__Saccharomycetales	f__Saccharomycetales_fam_Incertae_sedis	g__Candida	s__albicans
ASV978	TATGCTTAAGTTCAGCGGGTAGTCCTACCTGATTTGAGGTCAAAGTTTGAAGATATACGTGGTGGACGTTACCGCCGCAAGCAATGTTTTTGGTTAGACCTAAGCCATTGTCAAAGCGATCCCGCCTTACCACTACCGTCTTTCAAGCAAACCCAAGTCGTATTGCTCAACACCAAACCCAGCGGTTTGATGGAGAAACGACGCTCAAACAGGCATGCCCTCCGGAATACCAGAGGGCGCAATGTGCGTTCAAAG	k__Fungi	p__Ascomycota	c__Saccharomycetes	o__Saccharomycetales	f__Saccharomycetales_fam_Incertae_sedis	g__Candida	s__albicans
ASV979	TATGCTTAAGTTCAGCGGGTAGTCCTACCTGATTTTAGGTCAAAGTTTGAAGATATACGTGGTAGACGTTACCGCCGCAAGCAATGTTTTTGGTTAGACCTAAGCCATTGTCAAAGCGATCCCGCCTTACCACTACCGTCTTTCAAGCAAACCCAAGTCGTATTGCTCAACACCAAACCCAGCGGTTTGAGGGAGAAACGACGCTCAAACAGGCATGCCCTCCGGAATACCAGAGGGCGCAATGTGCGTTCAAAG	k__Fungi	p__Ascomycota	c__Saccharomycetes	o__Saccharomycetales	f__Saccharomycetales_fam_Incertae_sedis	g__Candida	s__albicans
ASV980	TATGCTTAAGTTCAGCGGGTAGTCTTGCTTACTTCAGGTATCATTAGTGGATAAATTCTTATCAAGTTATTGTTTATTAGTGCTTCACTCTAAACGATTATCACCATTTAGTGACTACTTCGGCTAGGTGTTACACTAAAATAACTTCGTACTTGGTGAGAGAATTGCTTCAATCACATTAAGTTCTTTGATGTAATTAACCGGATACACTGAAGCAAACATGATAGCCATAGCTATCGCCACTTGCGTTCAAAG	Unassigned	NA	NA	NA	NA	NA	NA
ASV981	TATGCTTAAGTTCAGCGGGTATCCCTACCTGATCCAAGGTCAACCATTGAAAGATTGGTTTGTTTCACGGCGTGACCGACCACAACTCCTTTAGCGAATAGTTTCCACAACGCTGAGGGTGCGATCGACCCAGCCGGTCGATTTGAGGCGCGCGGCGGACCGCGTCGCCCAATACCAAGCGAGGCTTGAGTGGTGAAATGACGCTCGAACAGGCATGCCCCGCGGAATACCACGGGGCGCAATGTGCGTTCAAAG	k__Fungi	p__Ascomycota	c__Dothideomycetes	o__Capnodiales	f__Cladosporiaceae	g__Toxicocladosporium	s__irritans
ASV982	TATGCTTAAGTTCAGCGGGTATCCCTACCTGATCCGAGGTCAAAAGTGAAAATAGGAGCTTCATGGATGCGGACACGCATGGACAGGAGCGCGATTTGTGCTGCGCTTCAATACCAGTGTGCCGGCTGCCAATTGTTTTAAGGCGAGTCTCCCCAGGGAGACAAACGCCCAACACCAAGCAGTGCTTGAGGGTTCAAATGACGCTCGAACAGGCATGCCCTTTGGAATACCAAAGGGCGCAATGTGCGTTCAAAG	k__Fungi	p__Ascomycota	c__Dothideomycetes	o__Pleosporales	NA	NA	NA
ASV983	TATGCTTAAGTTCAGCGGGTATCCCTACCTGATCCGAGGTCAAAAGTGAGAAAGAGGCTTTATGGATGCCGCTGTTAAAGAACTAAGACGCAAAATGTGCTGCGCTTACTACCAAAACACTGGCTGCCAATTACTTTAAGGCGAGTCTTGATAAAAAGACAAAAACGCCCAACACCAAGCAAAGCTTGAGGGTACAAATGACGCTCGAACAGGCATGCCCCATGGAATACCAAGGGGCGCAATGTGCGTTCAAAG	k__Fungi	p__Ascomycota	c__Dothideomycetes	o__Pleosporales	NA	NA	NA
ASV984	TATGCTTAAGTTCAGCGGGTATCCCTACCTGATCCGAGGTCAAAAGTGAGAAAGAGGCTTTATGGATGCCGTTGTTAAAGAACTAAGACGCAAAATGTGCTGCGCTTACTACCAAAACACTGGCTGCCAATTACTTTAAGGCGAGTCTTGATAAAAAAGACAAAACGCCCAACACCAAGCAAAGCTTGAGGGTACAAATGACGCTCGAACAGGCATGCCCCATGGAATACCAAGGGGCGCAATGTGCGTTCAAAG	k__Fungi	p__Ascomycota	c__Dothideomycetes	o__Pleosporales	f__Didymellaceae	g__Ascochyta	s__manawaorae
ASV985	TATGCTTAAGTTCAGCGGGTATCCCTACCTGATCCGAGGTCAAAAGTTAAAAAGGCTTGTGGACGCAAGTGTTTGTTACGAATCGCGACTTGTGCTGCGCTTCAATACCAAAACACTGGCTGCCAATTATTTTAAGGCGAGTCCAAACACTAGGGAGAGGACAAACACCCAACACCAAGCAGAGCTTGAGGGTACAAATGACGCTCGAACAGGCATGCCCCATGGAATACCAAGGGGCGCAATGTGCGTTCAAAG	k__Fungi	p__Ascomycota	c__Dothideomycetes	o__Pleosporales	f__Didymellaceae	g__Phoma	s__aloes
ASV986	TATGCTTAAGTTCAGCGGGTATCCCTACCTGATCCGAGGTCAAACAATAGAAAGGCTTGATGGAAGGAAGTGGGCTGGAGTCGCCGTGCAATGTGCTGCACACAGAATCCAATCCACAAACTGCCAATAGATTTAAGGCGAGTTCTTGCCTATAGGCAGAACAGTCGCCCAACACCAAGCAAAGCTTGAAGGTTTAAATGACGCTCGAACAGGCATGCCCAACGGAATACCGAAGGGCGCAATGTGCGTTCAAAG	k__Fungi	p__Ascomycota	c__Dothideomycetes	o__Pleosporales	f__Melanommataceae	g__Byssosphaeria	s__musae
ASV987	TATGCTTAAGTTCAGCGGGTATCCCTACCTGATCCGAGGTCAAACCATAGAAAGATGTGAGGTTACTAGGCGAGCGACACCTAAGCTCCGAAGCGGATAGACTGACTACGCTGGGAGATGGGCACCACCGCCTACGAGTTTCGGGCACGTCCGAAGCGGACGAGGGCCCAATACCAAGCAGAAGCTTGAGGGTTGAAATGACGCTCGAACAGGCATGCCCTTCGGAATACCAAAGGGCGCAATGTGCGTTCAAAG	k__Fungi	p__Ascomycota	c__Dothideomycetes	o__Tubeufiales	f__Tubeufiaceae	g__Acanthostigma	s__perpusillum
ASV988	TATGCTTAAGTTCAGCGGGTATCCCTACCTGATCCGAGGTCAAAGACGAAAGGTCGCTTCGTGGACGCGGTCCTCGCCCCTCCGAAGCGCAATGTGCTGCGCGAGAGGAGGCAAAGACCGCTGCCAATGAATTTGGGGCGAGTCGACGCGCTGAGGCGGGACAGACGCCCAACACCAAGCAGGGCTTGAGGGTGTAGATGACGCTCGAACAGGCATGCCCCATGGAATACCAAGGGGCGCAATGTGCGTTCAAAG	k__Fungi	p__Ascomycota	c__Dothideomycetes	o__Pleosporales	f__Didymosphaeriaceae	NA	NA
ASV989	TATGCTTAAGTTCAGCGGGTATCCCTACCTGATCCGAGGTCAACCACAGAAGTTGAGGTGGGTTGCTGGCTAGCCACCGTCCGGGCGACCCTAGAGCGAGAGGTGTTACTACGCTTAGAGCCGGACGGCACCGCCACTGTCTTTGGGGCCGGCCACCGCGGGCGCGGCCCAATACCAAGCAGTGCTTGAGGGTTGAAATGACGCTCGAACAGGCATGCCCTGCGGAATGCCACGGGGCGCAATGTGCGTTCAAAG	k__Fungi	p__Ascomycota	c__Leotiomycetes	o__Helotiales	f__Myxotrichaceae	NA	NA
ASV990	TATGCTTAAGTTCAGCGGGTATCCCTACCTGATCCGAGGTCAACCATAGAAAATTGGGGGTTTAATGGCAGAAGCACGCTGAGAACCTGTAACGATAATATATTACTACGTTCAGGACCCAACGGCGCCGCCACTGATTTTGAGGCCTGTCGTTTTACTGACAGAAGCCCAATACCAAGCAGAGCTTGAGGGTTGAAATGACGCTCGAACAGGCATGCCCCCTGGAATACCAAGGGGCGCAATGTGCGTTCAAAG	k__Fungi	p__Ascomycota	c__Leotiomycetes	o__Helotiales	f__Sclerotiniaceae	NA	NA
ASV991	TATGCTTAAGTTCAGCGGGTATCCCTACCTGATCCGAGGTCAACCATTGAAAAATTGGTTTGTTTCACGGCGTGACCGACCGCAGCTCCTTTAGCGAATAGTTTCCACAACGCTGAGGGTGCGATCGACCCAGCCGGTCGATTTGAGGCGCGCGGCGGACCGCGTCGCCCAATACCAAGCGAGGCTTGAGTGGTGAAATGACGCTCGAACAGGCATGCCCCGCGGAATACCACGGGGCGCAATGTGCGTTCAAAG	k__Fungi	p__Ascomycota	c__Dothideomycetes	o__Capnodiales	f__Cladosporiaceae	g__Toxicocladosporium	s__rubrigenum
ASV992	TATGCTTAAGTTCAGCGGGTATCCCTACCTGATCCGAGGTCAACCATTGAAAATTGGTTTGTTTCACGGCGTGACCGACCTACAACTCCTTTAGCGAATAGTTTCCACAACGCTGAGGGTGCGATCGACCCAGCCGGTCGATTTGAGGCGCGCGGCGGACCGCGTCGCCCAATACCAAGCGAGGCTTGAGTGGTGAAATGACGCTCGAACAGGCATGCCCCGCGGAATACCACGGGGCGCAATGTGCGTTCAAAG	k__Fungi	p__Ascomycota	c__Dothideomycetes	o__Capnodiales	f__Cladosporiaceae	g__Toxicocladosporium	s__rubrigenum
ASV993	TATGCTTAAGTTCAGCGGGTATCCCTACCTGATCCGAGGTCAACCATTGAAAGATTGGTTTGTTTCACGGCGTGACCGACCACAACTCCTTTAGCGAATAGTTTCCACAACGCTGAGGGTGCGATCGACCCAGCCGGTCGATTTGAGGCGCGCGGCGGACCGCGTCGCCCAATACCAAGCGAGGCTTGAGTGGTGAAATGACGCTCGAACAGGCATGCCCCGCGGAATACCACGGGGCGCAATGTGCGTTCAAAG	k__Fungi	p__Ascomycota	c__Dothideomycetes	o__Capnodiales	f__Cladosporiaceae	g__Toxicocladosporium	s__irritans
ASV994	TATGCTTAAGTTCAGCGGGTATCCCTACCTGATCCGAGGTCAACCATTGAAAGATTGGTTTGTTTCACGGCGTGACCGACCACAACTCCTTTAGCGAATAGTTTCCACAACGCTGAGGGTGCGATCGACCCAGCCGGTCGATTTGAGGCGCTCGGCGGACCGCGTCGCCCAATACCAAGCGAGGCTTGAGTGGTGAAATGACGCTCGAACAGGCATGCCCCGCGGAATACCACGGGGCGCAATGTGCGTTCAAAG	k__Fungi	p__Ascomycota	c__Dothideomycetes	o__Capnodiales	f__Cladosporiaceae	g__Toxicocladosporium	s__irritans
ASV995	TATGCTTAAGTTCAGCGGGTATCCCTACCTGATCCGAGGTCAACCATTGAGAAATTGGTTTGTTTCACGGCGTGACCGACCACAACTCCTTTAGCGAATAGTTTCCACAACGCTGAGGGTGCGATCGACCCAGCCGGTCGATTTGAGGCGCGCGGCGGACCGCGTCGCCCAATACCAAGCGAGGCTTGAGTGGTGAAATGACGCTCGAACAGGCATGCCCCGCGGAATACCACGGGGCGCAATGTGCGTTCAAAG	k__Fungi	p__Ascomycota	c__Dothideomycetes	o__Capnodiales	f__Cladosporiaceae	g__Toxicocladosporium	s__rubrigenum
ASV996	TATGCTTAAGTTCAGCGGGTATCCCTACCTGATCCGAGGTCAACCTTAGAAAATGGGGTTGTTTTACGGCGTGGCCTCCCGCGGCACCCTTTAGCGAATAGTTTCCACAACGCTGAGGGGACGAAAGACCCAGCCGGTCGATTTGAGGCGCGCGGCGGACCGCGTCGCCCAATACCAAGCGAGGCTTGAGTGGTGAAATGACGCTCGAACAGGCATGCCCCCCGGAATACCAGGGGGCGCAATGTGCGTTCAAAG	k__Fungi	p__Ascomycota	c__Dothideomycetes	o__Capnodiales	f__Cladosporiaceae	g__Cladosporium	s__halotolerans
ASV997	TATGCTTAAGTTCAGCGGGTATCCCTACCTGATCCGAGGTCAACCTTAGAAATGGGGTTGTTTTACGGCGTGGCCTCCCGCGGCACCCTTTAGCGAATAGTTTCCACAACGCTGAGGGGACGAAAGACCCAGCCGGTCGATTTGAGGCGCGCGGCGGACCGCGTCGCCCAATACCAAGCGAGGCTTGAGTGGTGAAATGACGCTCGAACAGGCATGCCCCCCCGGAATACCAGGGGGCGCAATGTGCGTTCAAAG	k__Fungi	p__Ascomycota	c__Dothideomycetes	o__Capnodiales	f__Cladosporiaceae	g__Cladosporium	s__halotolerans
ASV998	TATGCTTAAGTTCAGCGGGTATCCCTACCTGATCCGAGGTCAACCTTAGAAATTGGTTTGTTTTCACGGCGTGAACTACCAGACGACCCTTTAGCGAATAGTTTCCACAACGCTTAGGGGACGGTAGACCCAGCCGGTCGATTTAAGGCACGCGGCTGACCGCGATGCCCAATACCAAGCGAGGCTTGAGTGGTGAAATGACGCTCGAACAGGCATGCCCCCCGGAATACCAGGGGGCGCAATGTGCGTTCAAAG	k__Fungi	p__Ascomycota	c__Dothideomycetes	o__Capnodiales	f__Cladosporiaceae	g__Cladosporium	NA
ASV999	TATGCTTAAGTTCAGCGGGTATCCCTACCTGATCCGAGGTCAACCTTGAATAAAGATTTAACGGCCGCGGCAGACCTGCACTCCCTAGCGACATGTGTCACAACGCTCGGAGACAGACTGCTCAGCCGGAGACTTTAAGGCGCGCAGCGATGGAGATCGCCGCGGCGCCCAATACCAAGCTAGGCTTGAGTGGTGAAATGACGCTCGAACAGGCATGCCCCGCGGAATACCACGGGGCGCAATGTGCGTTCAAAG	k__Fungi	p__Ascomycota	c__Dothideomycetes	o__Capnodiales	f__Mycosphaerellaceae	g__Phaeophleospora	s__hymenocallidicola
ASV1000	TATGCTTAAGTTCAGCGGGTATCCCTACCTGATCCGAGGTCAACCTTTAATGAATTGGTTTGTTTAACGGCGTGACCGAAACGCGCACCTTTAGCGAATAGTTTCCACAACGCTGAGGGACGATTCGAACCAGCCGGAAGATTTAAGGCGCGCGGCGTACCGCGTCGCCCAATACCAAGCGAGGCTTGAGTGGTGTAATGACGCTCGAACAGGCATGCCCCGCGGAATACCACGGGGCGCAATGTGCGTTCAAAG	k__Fungi	p__Ascomycota	c__Dothideomycetes	o__Capnodiales	f__Cladosporiaceae	g__Rachicladosporium	NA
ASV1001	TATGCTTAAGTTCAGCGGGTATCCCTACCTGATCCGAGGTCAACCTTTGAAATTTGGTTTGTTTAACGGCGTGACCGGAGCGCGCACCTCTGGCGGATAGTTTCCACAACGCCGAGGGACGATTCAGACCCAGCCGAGAGATTTGAGGCGCGCGGCGTACCGCGTCGCCCAATACCAAGCGAGGCTTGAGTGGTGTAATGACGCTCGAACAGGCATGCCCCGCGGAATGCCACGGGGCGCAATGTGCGTTCAAAG	k__Fungi	p__Ascomycota	c__Dothideomycetes	o__Capnodiales	f__Cladosporiaceae	g__Rachicladosporium	NA
ASV1002	TATGCTTAAGTTCAGCGGGTATCCCTACCTGATCCGAGGTCAACCTTTGATGGGGGCGTTTTGACGGCGTGGAAGGCCTCCCGCGCTCGCGAGCGAAAACAGATGTCACGACGCTTCGAGGCGAGGGGCCCAGCCGGAGACGTTGGGGCGCGCGGCGAGCCGCGGCGCCCAATACCAAGCCAGGCTTGAGTGGTGTAATGACGCTCGAACAGGCATGCCCCCCGGAATACCGAGGGGCGCAATGTGCGTTCAAAG	k__Fungi	p__Ascomycota	c__Dothideomycetes	o__Capnodiales	NA	NA	NA
ASV1003	TATGCTTAAGTTCAGCGGGTATCCCTACCTGATCCGAGGTCAACCTTTGATGGGGTTGTTTAACGGCACGGCCGAGCCCGTCTCGCCAGCGGCTTTTTACCACAACGCTGAGATACGGTCCGTCCCGCCGGTGTCATTGAGGCGCGGGGGCCTTGCGGTCCCCGTCGCCCAATACCAAGCCAGGCTTGATTGGTGTAATGACGCTCGAACAGGCATGCCCTTCGGAATGCCAAAGGGCGCAATGTGCGTTCAAAG	k__Fungi	p__Ascomycota	c__Dothideomycetes	o__Capnodiales	f__Neodevriesiaceae	g__Neodevriesia	s__poagena
ASV1004	TATGCTTAAGTTCAGCGGGTATCCCTACCTGATCCGAGGTCAAGCGTAAAAATTGTAGGCTTGATGGACGCCAGCGCGGAGGGGAGAGACGCAAGATTGTGCTGCGCTCTGCCACGACTGCGTTGGCCGCCAATGTCTTTGAGGCGAGTCCCTTGCGAGACAAACGCCCAACACCAAGCAGTGCTTGATTGTACAAAATGACGCTCGAACAGGCATGCCCCATGGAATACCAAGGGGCGCAATGTGCGTTCAAAG	k__Fungi	p__Ascomycota	c__Dothideomycetes	o__Pleosporales	f__Cucurbitariaceae	g__Pyrenochaetopsis	NA
ASV1005	TATGCTTAAGTTCAGCGGGTATCCCTACCTGATCCGAGGTCAAGCGTGAAAATTGTAGGCTTGATGGACGCCGACACTGAAGGGAGAGACGCAAGATTGTGCTGCGCTCTGCCACGACTGCGTTGGCCGCCAATGACTTTGAGGCGAGTCCCTTGCGAGACAAACGCCCAACACCAAGCAGTGCTTGATTGTACAAAATGACGCTCGAACAGGCATGCCCCATGGAATACCAAGGGGCGCAATGTGCGTTCAAAG	k__Fungi	p__Ascomycota	c__Dothideomycetes	o__Pleosporales	f__Cucurbitariaceae	g__Pyrenochaetopsis	NA
ASV1006	TATGCTTAAGTTCAGCGGGTATCCCTACCTGATCCGAGGTCAAGTCATAGAATAGCTTAATGGTCGCCGATCCGCCAGAGCCTAGGACGCAATGTGCTGCGCAAGAAGCTGACAAGACCGCTGCCAATGACTTTGAGGCGAGTCCACGCGTAGCCGCGGGACAGACGCCCAACACCAAGCAGAGCTTGAGGGTGTAAATGACGCTCGAACAGGCATGCCCCACGGAATACCGAGGGGCGCAATGTGCGTTCAAAG	k__Fungi	p__Ascomycota	c__Dothideomycetes	o__Pleosporales	f__Pleosporales_fam_Incertae_sedis	g__Fuscostagonospora	s__sasae
ASV1007	TATGCTTAAGTTCAGCGGGTATCCCTACCTGATCCGAGGTCTTGGGTGCTAAGAGGTTGCTTACTGGAGAGCCTTCCCAGGCGACCTTTCGACGCAATATGCTGCGTTTGAGGCCGAGAAATAGGCTGCCAACTGCTTTTAAGGCGAGTCGCACAAGGACAGATCGCCCATCACCAAGCTGAGCTTGAATTTTGCAAATGACGCTCGAACAGGCATGCCCCAAGGAATACCAAAGGGCGCAATGTGCGTTCAAAG	k__Fungi	p__Ascomycota	c__Dothideomycetes	o__Pleosporales	f__Lophiostomataceae	NA	NA
ASV1008	TATGCTTAAGTTCAGCGGGTATCCCTACCTGATTCGAGGTCAAAAATGTGAGATTTAGCTTCTGGGAGCCGATCCGCGAGGCACGAAGACGCACATGTGCTGCGCTCGAAGCCTACAAACCGGCCGCCAATGACTTTGAGGCGAGTGGCCCCGAGGGGCCACAGTCACCCAACACCAAGCGGAGCTTGAAGGTGTAAATGACGCTCGAACAGGCATGCCCTACGGAATACCATAGGGCGCAATGTGCGTTCAAAG	k__Fungi	p__Ascomycota	c__Dothideomycetes	o__Pleosporales	f__Sporormiaceae	g__Westerdykella	s__dispersa
ASV1009	TATGCTTAAGTTCAGCGGGTATCCCTACCTGATTCGAGGTCAAATATGGGGGGTCGCTTGTGGGAGCGGGCGCCGCGGGCGGGGAGCGCGAGTCTGCTGCGCTCCGGGCCAGGGCACCGGCTGCCAATTGCTTTGAGGCGAGTCCGCGCGCGCAGGCGGGACAGGCGCCCAACATCAAGCAGGGCTTGAGGGTGTAGATGACGCTCGAACAGGCATGCCCCAGGGAATGCCCTGGGGCGCAATGTGCGTTCAAAG	k__Fungi	p__Ascomycota	c__Dothideomycetes	o__Pleosporales	NA	NA	NA
ASV1010	TATGCTTAAGTTCAGCGGGTATTCCTACCTGATACGAGGTCAACCTTAGAAATGGGGGGGTTTTACGGCAAGAACCCGCCGCACGACCATAGCGATGTAGAATTACTACGCTCGGTGTGACTAGCGAGCCCGCCACTGTTTTTGAGGGACCGCGGGCAGCCGCGGATCCCCAACGCAAGCAGAGCTTGATGGTTGAAATGACGCTCGAACAGGCATGCTCGCCAGAATACTGGCGAGCGCAATGTGCGTTCAAAG	k__Fungi	p__Ascomycota	c__Sordariomycetes	o__Sordariales	f__Sordariaceae	g__Sordaria	NA
ASV1011	TATGCTTAAGTTCAGCGGGTATTCCTACCTGATCCGAAGTCAACCTTCTGTGATTTGGGGGGTTTAACGGCAGGGACCCGCCTGGGACTCCGGGGAGACGTATTACTACGCCCGGGTCTTCGGCGAGCCCGCCACTGATTTTGAGGGCGTACGCTCTCGCGTAGCGCCCCAACACCAAGCGGGGCTTGGGGGTTGAAATGACGTTCGGACAGGCATGCCCGCCAGAATGCTGGCGGGCGCAATGTGCGTTCAAAG	k__Fungi	p__Ascomycota	c__Sordariomycetes	o__Sordariales	f__Cephalothecaceae	NA	NA
ASV1012	TATGCTTAAGTTCAGCGGGTATTCCTACCTGATCCGAAGTCAACCTTCTGTGATTTTGGGGGTTTAACGGCAGGGACCCGCCTGGGACTCCGGGGAGACGTATTACTACGCCCGGGTCTTCGGCGAGCCCGCCACTGATTTTGAGGGCGTACGCTCTCGCGTAGCGCCCCAACGCCAAGCGGGGCTTGGGGGTTGAAATGACGTTCGGACAGGCATGCCCGCCAGAATGCTGGCGGGCGCAATGTGCGTTCAAAG	k__Fungi	p__Ascomycota	c__Sordariomycetes	o__Sordariales	f__Cephalothecaceae	NA	NA
ASV1013	TATGCTTAAGTTCAGCGGGTATTCCTACCTGATCCGAGGTCAACATTCAGAAGTTAGGGTTTAACGGCGTGGCCGCGACGATTACCAGTAACGATGTGTAAATTACTACGCTATGGAAGCTCGACGTGACCGCCAATGTATTTGGGGAGTGCAGCAGGACTGCAGCTCCCAACACCAAGCTGGGCTTGAGGGTTGAAATGACGCTCGAACAGGCATGCCCGCCAGAATACTGGCGGGCGCAATGTGCGTTCAAAG	k__Fungi	p__Ascomycota	c__Sordariomycetes	o__Hypocreales	f__Nectriaceae	g__Gibberella	s__zeae
ASV1014	TATGCTTAAGTTCAGCGGGTATTCCTACCTGATCCGAGGTCAACATTCAGAAGTTGGGGGTTTAACGGCGTGGCCGCGACGATTACCAGTAACGAGGGTTTTACTACTACGCTATGGAAGCTCGACGTGACCGCCAATCAATTTGAGGAACGCGAATTAACGCGAGTCCCAACACCAAGCTGTGCTTGAGGGTTGAAATGACGCTCGAACAGGCATGCCCGCCAGAATACTGGCGGGCGCAATGTGCGTTCAAAG	k__Fungi	p__Ascomycota	c__Sordariomycetes	o__Hypocreales	f__Nectriaceae	g__Fusarium	s__oxysporum
ASV1015	TATGCTTAAGTTCAGCGGGTATTCCTACCTGATCCGAGGTCAACATTCAGAAGTTGGGGTTTAACGGCGTGGCCGCGACGATTACCAGTAACGAGGTGTATGATTACTACGCTATGGAAGCTCGACGTGACCGCCAATCGATTTGGGGAACGCGGGTTACCGCGAGTCCCAACACCAAGCTGAGCTTGAGGGTTGAAATGACGCTCGAACAGGCATGCCCGCCAGAATACTGGCGGGCGCAATGTGCGTTCAAAG	k__Fungi	p__Ascomycota	c__Sordariomycetes	o__Hypocreales	f__Nectriaceae	g__Gibberella	s__intricans
ASV1016	TATGCTTAAGTTCAGCGGGTATTCCTACCTGATCCGAGGTCAACATTCAGAAGTTGGGGTTTAACGGCGTGGCCGCGACGATTACCAGTAACGAGGTGTATGATTACTACGCTATGGAAGCTCGACGTGACCGCCAATCGATTTGGGGAACGCGGGTTGCCGCGAGTCCCAACACCAAGCTGAGCTTGAGGGTTGAAATGACGCTCGAACAGGCATGCCCGCCAGAATACTGGCGGGCGCAATGTGCGTTCAAAG	k__Fungi	p__Ascomycota	c__Sordariomycetes	o__Hypocreales	f__Nectriaceae	g__Gibberella	s__intricans
ASV1017	TATGCTTAAGTTCAGCGGGTATTCCTACCTGATCCGAGGTCAACATTCAGAAGTTGGGGTTTAACGGCGTGGCCGCGACGATTACCAGTAACGATATGTAAATTACTACGCTATGGAAGCTCGACGTGACCGCCAATGTATTTGGGGAGTGCAGCAGGACTGCAGCTCCCAACACCAAGCTGGGCTTGAGGGTTGAAATGACGCTCGAACAGGCATGCCCGCCAGAATACTGGCGGGCGCAATGTGCGTTCAAAG	k__Fungi	p__Ascomycota	c__Sordariomycetes	o__Hypocreales	f__Nectriaceae	g__Gibberella	s__pulicaris
ASV1018	TATGCTTAAGTTCAGCGGGTATTCCTACCTGATCCGAGGTCAACATTCAGAAGTTGGGGTTTAACGGCGTGGCCGCGACGATTACCAGTAACGATGTGTAAATTACTACGCTATGGAAGCTCGACGTGACCGCCAATGTATTTGGGGAGTGCAGCAGGACTGCAGCTCCCAACACCAAGCTGAGCTTGAGGGTTGAAATGACGCTCGAACAGGCATGCCCGCCAGAATACTGGCGGGCGCAATGTGCGTTCAAAG	k__Fungi	p__Ascomycota	c__Sordariomycetes	o__Hypocreales	f__Nectriaceae	g__Gibberella	s__zeae
ASV1019	TATGCTTAAGTTCAGCGGGTATTCCTACCTGATCCGAGGTCAACATTCAGAAGTTGGGGTTTAACGGCGTGGCCGCGACGATTACCAGTAACGATGTGTAAATTACTACGCTATGGAAGCTCGACGTGACCGCCAATGTATTTGGGGAGTGCAGCAGGACTGCAGCTCCCAACACCAAGCTGAGCTTTAGGGTTGAAATGACGCTCGAACAGGCATGCCCGCCAGAATACTGGCGGGCGCAATGTGCGTTCAAAG	k__Fungi	p__Ascomycota	c__Sordariomycetes	o__Hypocreales	f__Nectriaceae	g__Gibberella	s__zeae
ASV1020	TATGCTTAAGTTCAGCGGGTATTCCTACCTGATCCGAGGTCAACATTCAGAAGTTGGGGTTTAACGGCGTGGCCGCGACGATTACCAGTAACGATGTGTAAATTACTACGCTATGGAAGCTCGACGTGACCGCCAATGTATTTGGGGAGTGCAGCAGGACTGCAGCTCCCAACACCAAGCTGGGCTTGAGGGTTGAAATGACGATCGAACAGGCATGCCCGCCAGAATACTGGCGGGCGCAATGTGCGTTCAAAG	k__Fungi	p__Ascomycota	c__Sordariomycetes	o__Hypocreales	f__Nectriaceae	g__Gibberella	s__zeae
ASV1021	TATGCTTAAGTTCAGCGGGTATTCCTACCTGATCCGAGGTCAACATTCAGAAGTTGGGGTTTAACGGCGTGGCCGCGACGATTACCAGTAACGATGTGTAAATTACTACGCTATGGAAGCTCGACGTGACCGCCAATGTATTTGGGGAGTGCAGCAGGACTGCAGCTCCCAACACCAAGCTGGGCTTGAGGGTTGAAATGACGCTCGAACAGGCATGCCCGCCAGAATACTGGCGGGCGCAATGTGCGTTCAAAA	k__Fungi	p__Ascomycota	c__Sordariomycetes	o__Hypocreales	f__Nectriaceae	g__Gibberella	s__zeae
ASV1022	TATGCTTAAGTTCAGCGGGTATTCCTACCTGATCCGAGGTCAACATTCAGAAGTTGGGGTTTAACGGCGTGGCCGCGACGATTACCAGTAACGATGTGTAAATTACTACGCTATGGAAGCTCGACGTGACCGCCAATGTATTTGGGGAGTGCAGCAGGACTGCAGCTCCCAACACCAAGCTGGGCTTGAGGGTTGAAATGACGCTCGAACAGGCATGCCCGCCAGAATACTGGCGGGCGCAATGTGCGTTCAAAG	k__Fungi	p__Ascomycota	c__Sordariomycetes	o__Hypocreales	f__Nectriaceae	g__Gibberella	s__zeae
ASV1023	TATGCTTAAGTTCAGCGGGTATTCCTACCTGATCCGAGGTCAACATTCAGAAGTTGGGGTTTAACGGCGTGGCCGCGACGATTACCAGTAACGATGTGTAAATTACTACGCTATGGAAGCTCGACGTGACCGCCAATGTATTTGGGGAGTGCAGCAGGACTGCAGCTCCCAACACCAAGCTGGGCTTGAGGGTTGAAATGACGCTCGAACAGTCATGCCCGCCAGAATACTGGCGGGCGCAATGTGCGTTCAAAG	k__Fungi	p__Ascomycota	c__Sordariomycetes	o__Hypocreales	f__Nectriaceae	g__Gibberella	s__zeae
ASV1024	TATGCTTAAGTTCAGCGGGTATTCCTACCTGATCCGAGGTCAACATTCAGAAGTTGGGGTTTTACGGCGAGGCCGCGAAGATTACCAGTAACGATGTGTATGATTACTACGCTATGGAAGCTCGACGTGACCGCCAATCGATTTGGGGAACGCGGGTTACCGCGAGTCCCAACACCAAGCTGAGCTTGAGGGTTGAAATGACGCTCGAACAGGCATGCCCGCCAGAATACTGGCGGGCGCAATGTGCGTTCAAAG	k__Fungi	p__Ascomycota	c__Sordariomycetes	o__Hypocreales	f__Nectriaceae	g__Gibberella	s__intricans
ASV1025	TATGCTTAAGTTCAGCGGGTATTCCTACCTGATCCGAGGTCAACATTCAGAAGTTGGGGTTTTACGGCGAGGCCGCGACGATTACCAGTAACGATGTGTATGATTACTACGCTATGGAAGCTCGACGTGACCGCCAATCGATTTGGGGAACGCGGGTTACCGCGAGTCCCAACACCAAGCTGAGCTTGAGGGTTGAAATGACGCTCGAACAGGCATGCCCGCCAGAATACTGGCGGGCGCAATGTGCGTTCAAAA	k__Fungi	p__Ascomycota	c__Sordariomycetes	o__Hypocreales	f__Nectriaceae	g__Gibberella	s__intricans
ASV1026	TATGCTTAAGTTCAGCGGGTATTCCTACCTGATCCGAGGTCAACATTCAGAAGTTGGGGTTTTACGGCGAGGCCGCGACGATTACCAGTAACGATGTGTATGATTACTACGCTATGGAAGCTCGACGTGACCGCCAATCGATTTGGGGAACGCGGGTTACCGCGAGTCCCAACACCAAGCTGAGCTTGAGGGTTGAAATGACGCTCGAACAGGCATGCCCGCCAGAATACTGGCGGGCGCAATGTGCGTTCAAAG	k__Fungi	p__Ascomycota	c__Sordariomycetes	o__Hypocreales	f__Nectriaceae	g__Gibberella	s__intricans
ASV1027	TATGCTTAAGTTCAGCGGGTATTCCTACCTGATCCGAGGTCAACATTCAGAAGTTGGGGTTTTACGGCGAGGCCGCGACGATTACCAGTAACGATGTGTATGATTACTACGCTATGGAAGCTCGACGTGACCGCCAATCGATTTGGGGAACGCGGGTTACCGCGAGTCCCAACACCAAGCTGAGCTTGAGGGTTGAAATGACGCTCGAACAGGCATGCGCGCCAGAATACTGGCGGGCGCAATGTGCGTTCAAAG	k__Fungi	p__Ascomycota	c__Sordariomycetes	o__Hypocreales	f__Nectriaceae	g__Gibberella	s__intricans
ASV1028	TATGCTTAAGTTCAGCGGGTATTCCTACCTGATCCGAGGTCAACATTCAGAAGTTGGGGTTTTACGGCGTGGCCGCGACGATTACCAGTAACGAGGTGTATGATTACTACGCTATGGAAGCTCGACGTGACCGCCAATCGATTTGGGGAACGCGGGTTACCGCGAGTCCCAACACCAAGCAGAGCTTGAGGGTTGAAATGACGCTCGAACAGGCATGCCCGCCAGAATACTGGCGGGCGCAATGTGCGTTCAAAG	k__Fungi	p__Ascomycota	c__Sordariomycetes	o__Hypocreales	f__Nectriaceae	g__Gibberella	s__intricans
ASV1029	TATGCTTAAGTTCAGCGGGTATTCCTACCTGATCCGAGGTCAACATTCAGAAGTTGGGGTTTTACGGCGTGGCCGCGACGATTACCAGTAACGAGGTGTATGATTACTACGCTATGGAAGCTCGACGTGACCGCCAATCGATTTGGGGAACGCGGGTTACCGCGAGTCCCAACACCAAGCTGAGCTTGAGGGTTGAAATGACGCTCGAACAGGCATGCCCGCCAGAATACTGGCGGGCGCAATGTGCGTTCAAAA	k__Fungi	p__Ascomycota	c__Sordariomycetes	o__Hypocreales	f__Nectriaceae	g__Gibberella	s__intricans
ASV1030	TATGCTTAAGTTCAGCGGGTATTCCTACCTGATCCGAGGTCAACATTCAGAAGTTGGGGTTTTACGGCGTGGCCGCGACGATTACCAGTAACGAGGTGTATGATTACTACGCTATGGAAGCTCGACGTGACCGCCAATCGATTTGGGGAACGCGGGTTACCGCGAGTCCCAACACCAAGCTGAGCTTGAGGGTTGAAATGACGCTCGAACAGGCATGCCCGCCAGAATACTGGCGGGCGCAATGTGCGTTCAAAG	k__Fungi	p__Ascomycota	c__Sordariomycetes	o__Hypocreales	f__Nectriaceae	g__Gibberella	s__intricans
ASV1031	TATGCTTAAGTTCAGCGGGTATTCCTACCTGATCCGAGGTCAACATTCAGAAGTTGGGGTTTTACGGCGTGGCCGCGACGATTACCAGTAACGAGGTGTATGATTACTACGCTATGGAAGCTCGACGTGACCGCCAATCGATTTGGGGAACGCGGGTTACCGCGAGTCCCAACACCAAGCTGGGCTTGAGGGTTGAAATGACGCTCGAACAGGCATGCCCGCCAGAATACTGGCGGGCGCAATGTGCGTTCAAAG	k__Fungi	p__Ascomycota	c__Sordariomycetes	o__Hypocreales	f__Nectriaceae	g__Gibberella	s__intricans
ASV1032	TATGCTTAAGTTCAGCGGGTATTCCTACCTGATCCGAGGTCAACATTCAGAAGTTGGGGTTTTACGGCGTGGCCGCGACGATTACCAGTAACGAGGTGTATGATTACTACGCTATGGAAGCTCGACGTGACCGCCAATCGATTTGGGGAGCGCGGGTTACCGCGAGTCCCAACACCAAGCTGAGCTTGAGGGTTGAAATGACGCTCGAACAGGCATGCCCGCCAGAATACTGGCGGGCGCAATGTGCGTTCAAAG	k__Fungi	p__Ascomycota	c__Sordariomycetes	o__Hypocreales	f__Nectriaceae	g__Gibberella	s__intricans
ASV1033	TATGCTTAAGTTCAGCGGGTATTCCTACCTGATCCGAGGTCAACATTCAGAAGTTGGGGTTTTACGGCGTGGCCGCGACGATTACCAGTAACGAGGTGTATGATTACTACGCTATGTAAGCTCGACGTGACCGCCAATCGATTTGGGGAACGCGGGTTACCGCGAGTCCCAACACCAAGCTGAGCTTGAGGGTTGAAATGACGCTCGAACAGGCATGCCCGCCAGAATACTGGCGGGCGCAATGTGCGTTCAAAG	k__Fungi	p__Ascomycota	c__Sordariomycetes	o__Hypocreales	f__Nectriaceae	g__Gibberella	s__intricans
ASV1034	TATGCTTAAGTTCAGCGGGTATTCCTACCTGATCCGAGGTCAACATTCAGAAGTTGGGGTTTTACGGCGTGGCCGCGACGATTACCAGTAACGAGGTGTATTATTACTACGCTATGGAAGCTCGACGTGACCGCCAATCGATTTGGGGAACGCGGGTTACCGCGAGTCCCAACACCAAGCTGAGCTTGAGGGTTGAAATGACGCTCGAACAGGCATGCCCGCCAGAATACTGGCGGGCGCAATGTGCGTTCAAAG	k__Fungi	p__Ascomycota	c__Sordariomycetes	o__Hypocreales	f__Nectriaceae	g__Gibberella	s__intricans
ASV1035	TATGCTTAAGTTCAGCGGGTATTCCTACCTGATCCGAGGTCAACCAAAAAAATTAGGGGGTTTAGCGGCTGAGGTTTATAGTATCACAAAAACGAGAATAAGATTACTACGTTCAGAGATTGCTATAAATCCGCCGTTGAATTTGAGGAATGGCAGTAAAGCCAATTCCCAATACTAAGCTAGGCTTAAGGGTTGAAATGACGCTCGAACAGGCATGCCCACTAGAATACTAATGGGCGCAATGTGCGTTCAAAG	k__Fungi	p__Ascomycota	c__Sordariomycetes	o__Xylariales	f__Bartaliniaceae	g__Hyalotiella	s__spartii
ASV1036	TATGCTTAAGTTCAGCGGGTATTCCTACCTGATCCGAGGTCAACCTTAGAAATGGGGGGGTTTTACGGCAAGAACCCGCCGCACGACCATAGCGATGTAGAATTACTACGCTCGGTGTGACTAGCGAGCCCGCCACTGTTTTTGAGGGACCGCGGGCAGCCGCGGATCCCCAACGCAAGCAGAGCTTGATGGTTGAAATGACGCTCGAACAGGCATGCTCGCCAGAATACTGGCGAGCGCAATGTGCGTTCAAAG	k__Fungi	p__Ascomycota	c__Sordariomycetes	o__Sordariales	f__Sordariaceae	g__Sordaria	NA
ASV1037	TATGCTTAAGTTCAGCGGGTATTCCTACCTGATCCGAGGTCAACCTTAGAAATGGGGGGGTTTTACGGCAAGAACCCGCCGCACGACCATAGCGATGTAGAATTACTACTCTCGGTGTGACTAGCGAGCCCGCCACTGTTTTTGAGGGACCGCGGGCAGCCGCGGATCCCCAACGCAAGCAGAGCTTGATGGTTGAAATGACGCTCGAACAGGCATGCTCGCCAGAATACTGGCGAGCGCAATGTGCGTTCAAAG	k__Fungi	p__Ascomycota	c__Sordariomycetes	o__Sordariales	f__Sordariaceae	g__Sordaria	NA
ASV1038	TATGCTTAAGTTCAGCGGGTATTCCTACCTGATCCGAGGTCAACCTTAGAAATGGGGGGGTTTTACGGCAAGCACCCGCCGCACGACCATAGCGATGTAGAATTACTACGCTCGGTGTGACTAGCGAGCCCGCCACTGTTTTTGAGGGACCGCGGGCAGCCGCGGATCCCCAACGCAAGCAGAGCTTGATGGTTGAAATGACGCTCGAACAGGCATGCTCGCCAGAATACTGGCGAGCGCAATGTGCGTTCAAAG	k__Fungi	p__Ascomycota	c__Sordariomycetes	o__Sordariales	f__Sordariaceae	g__Sordaria	NA
ASV1039	TATGCTTAAGTTCAGCGGGTATTCCTACCTGATCCGAGGTCAACCTTAGAAATTGGGGGGTTTTACGGCAAGAACCCGCCGCACGACCATAGCGATGTAGAGTTACTACGCTCGGTGTGACTAGCGAGCCCGCCACTGTTTTTGAGAGACCGCGGACAGCCGCGGATCCCCAACGCAAGCAGAGCTTGATGGTTGAAATGACGCTCGAACAGGCATGCTCGCCAGAATACTGGCGAGCGCAATGTGCGTTCAAAG	k__Fungi	p__Ascomycota	c__Sordariomycetes	o__Sordariales	f__Sordariaceae	g__Neurospora	NA
ASV1040	TATGCTTAAGTTCAGCGGGTATTCCTACCTGATCCGAGGTCAACCTTAGAAATTGGGGGGTTTTACGGCAAGAACCCGCCGCACGACCATAGCGATGTAGAGTTACTACGCTCGGTGTGACTAGCGAGCCCGCCACTGTTTTTGAGGGACCGCGGGCAGCCGCGGATCCCCAACGCAAGCAGAGCTTGATGGTTGAAATGACGCTCGAACAGGCATGCTCGCCAGAATACTGGCGAGCGCAATGTGCGTTCAAAG	k__Fungi	p__Ascomycota	c__Sordariomycetes	o__Sordariales	f__Sordariaceae	g__Sordaria	NA
ASV1041	TATGCTTAAGTTCAGCGGGTATTCCTACCTGATCCGAGGTCAACCTTGAGAAAATAGGGGGTTTTACGGCCGGGACCCGCCACTCTTCCAGAACGAGATATGTTACTACGCTCGGAGTTATAGCGAGCCCGCCAATGTTTTTCAGGGCTTGCGGCACGCCGCAAGGCCCCAACACCAAGCTGGGCTTGAGGGTTGAAATGACGCTCGAACAGGCATGCCCGCCAGAATACTGGCGGGCGCAATGTGCGTTCAAAG	k__Fungi	p__Ascomycota	c__Sordariomycetes	o__Sordariales	NA	NA	NA
ASV1042	TATGCTTAAGTTCAGCGGGTATTCCTACCTGATCCGAGGTCAACCTTGTAAAATTGGGGGGTTTAACGGCCGGAACCCGCTACGACGTCCCTAGCGAGATACATTACTGCGCTCGGAGTTGTAGCGAGCCCGCCACTAGCTTTCAGGGCCTACGGCAGCCGTAGGACCCCAACACCAAGCAGGGCTTGAGGGTTGAAATGACGCTCGGACAGGCATGCCCGCCAGAATACTGGCGGGCGCAATGTGCGTTCAAAG	k__Fungi	p__Ascomycota	c__Sordariomycetes	o__Coniochaetales	f__Coniochaetaceae	g__Coniochaeta	NA
ASV1043	TATGCTTAAGTTCAGCGGGTCTTCCTACCTGATCCGAGGTCAACCTTGGGTGTAAGGTCGTTTTACGGCCGGGACACGCAGCACGCCCAGAGCGAGATAATGCTACTACGCTCGGTGTGACAGCGAGCCCGCCACTGCATTTCAGGGCCTGCGGCAGCCGCAGGTCCCCAACACAAGCCCAGGGCTTGATGGTTGAAATGACGCTCGAACAGGCATGCCCGCCAGAATACTGGCGGGCGCAATGTGCGTTCAAAG	k__Fungi	p__Ascomycota	c__Sordariomycetes	o__Sordariales	f__Chaetomiaceae	g__Chaetomium	s__brasiliense
ASV1044	TATGCTTAAGTTCAGCGGGTCTTCCTACCTGATCCGAGGTCAACCTTGTAAAATGGGGGGTTTAACGGCCGGAACCCACAGCACGCCCTGAGCGAGATGTAACTACTACGCTCGGAGTGACAGCGAGCCCGCCACTGGTTTTCAGGGCCTGCGGCAGCCGCAGGTCCCCAACACAAGCCCGGGGCTTGATGGTTGAAATGACGCTCGAACAGGCATGCCCGCCAGAATACTGGCGGGCGCAATGTGCGTTCAAAG	k__Fungi	p__Ascomycota	c__Sordariomycetes	o__Sordariales	f__Chaetomiaceae	g__Chaetomium	s__homopilatum
ASV1045	TATGCTTAAGTTCAGCGGGTCTTCCTACCTGATCCGAGGTCAACCTTGTAAAATGGGGGGTTTAACGGCCGGAACCCGCAGCACGCCCTGAGCGAGATGTAACTACTACGCTCGGAGTGACAGCGAGCCCGCCACTGGTTTTCAGGGCCTGCGGCAGCCGCAGGTCCCCAACACAAGCCCGGGGCTTGATGGTTGAAATGACGCTCGAACAGGCATGCCCGCCAGAATACTGGCGGGCGCAATGTGCGTTCAAAG	k__Fungi	p__Ascomycota	c__Sordariomycetes	o__Sordariales	f__Chaetomiaceae	g__Chaetomium	s__homopilatum
ASV1046	TATGCTTAAGTTCAGTGGGTATCCCTACCTGATCCGAGGTCAAGCGTAAAAATTGTAGGCTTGATGGACGCCAGCGCGGAGGGGAGAGACGCAAGATTGTGCTGCGCTCTGCCACGACTGCGTTGGCCGCCAATGTCTTTGAGGCGAGTCCCTTGCGAGACAAACGCCCAACACCAAGCAGTGCTTGATTGTACAAAATGACGCTCGAACAGGCATGCCCCATGGAATACCAAGGGGCGCAATGTGCGTTCAAAG	k__Fungi	p__Ascomycota	c__Dothideomycetes	o__Pleosporales	f__Cucurbitariaceae	g__Pyrenochaetopsis	NA
ASV1047	TATGCTTAAGTTTAGCGGGTATTCCTACCTGATCCGAGGTCAACATTCAGAAGTTGGGGTTTAACGGCGTGGCCGCGACGATTACCAGTAACGATGTGTAAATTACTACGCTATGGAAGCTCGACGTGACCGCCAATGTATTTGGGGAGTGCAGCAGGACTGCAGCTCCCAACACCAAGCTGGGCTTGAGGGTTGAAATGACGCTCGAACAGGCATGCCCGCCAGAATACTGGCGGGCGCAATGTGCGTTCAAAG	k__Fungi	p__Ascomycota	c__Sordariomycetes	o__Hypocreales	f__Nectriaceae	g__Gibberella	s__zeae
ASV1048	TATTCCCGCTTCTTCACAGGTCCACAGTACCTTACGCACGTTAATTGATGAGCGTTTGCCCAGTATTTTTATCATTGTCAGCAATTCCTCAATCAAAAGAGATGGTTGTTTCACAATACTGCATCGGCGGCTCATGTACAGCCGGATAATGTGTATAGTGGATTGCACGATTTTTCTCCAGGACAGGTTACCCGACATGTTGACCTCTTTTAACGTTTTAACACCGGGCAATATCCGCTTTGGGCGCGGCCTTGCTCTAAGCGCGGCCCCCTGGCTCGCCGGGCGCTCGA	k__Fungi	NA	NA	NA	NA	NA	NA
ASV1049	TATTGATATGCTTAAACTCAGCGGGTGATCCCGCCTGACCTGGAACGTCTGACTATATGACGAGAATTAAATTCACCACCGCATGTCAAGACGCTCCTGACGTCCTTAGCTCGGATTTTGGCCAACCGCGTGCGGTAACACACGGGAGATCAGCTTCCGTCCCATATCCTCGAGAGGATGGGGGGACGACGATTTGTGACACCCAGGCAGACGTGCCCTCGGCCAGAAGGCTTGGGGCGCAACTTGCGTTCAAAGATTCGA	k__Plantae	NA	NA	NA	NA	NA	NA
ASV1050	TATTGATATGCTTAAGTCCAGCGGGTCCTCTCGCCTGATTTGAGAATGTCTATTGTCGAGTGGGTGCATGTGCCTGCCTGTGCCTGCCTGTGCTGTGACTCGCCTCGCGGCTTGTCCATGACTCGCGTCCTCACGAGCAGCCACGCCCACCATCTCTTTCAGTCACAAAGCAAGCAATGCTTTATAACCACCTCTTCCTTTTCCTCGCTCAAACAGGTGTACCAGAGATGCCTCCGGTGCCAGGTGCGTTCAAAGATTCGA	k__Fungi	NA	NA	NA	NA	NA	NA
ASV1051	TATTGATATGCTTAAGTTCAGCGGGTATCCCCACCTGATCCGAGGTCAACCTTTAAAAGAGGTTTTTGCGGCGCGAGGGCGGTCCCATCCCCGTGGCGATATGTTTCCACGACGCCGGGGGAGAGCACGCTCGGCCGGTGCAGTTGGGGCGTGCGGCATGCGCATCGCCCAACACCAAGCGAGGCTTGATTGGTGAAATGACGCTCGAACAGGTGTGCCCCAAGGAATACCAAGGGGCGCAATATGCGTTCAAAGATTCGA	k__Fungi	p__Ascomycota	c__Dothideomycetes	o__Capnodiales	f__Capnodiaceae	g__Antennariella	s__placitae
ASV1052	TATTGATATGCTTAAGTTCAGCGGGTATCCCCACCTGATCCGAGGTCAACCTTTAAAAGAGGTTTTTGCGGCGCGAGGGCGGTCCCATCCCCGTGGCGATATGTTTCCACGACGCCGGGGGAGAGCACGCTCGGCCGGTGCATTTGGGGCGTGCGGCATGCGCATCGCCCAACACCAAGCGAGGCTTGATTGGTGAAATGACGCTCGAACAGGTGTGCCCCAAGGAATACCAAGGGGCGCAATATGCGTTCAAAGATTCGA	k__Fungi	p__Ascomycota	c__Dothideomycetes	o__Capnodiales	f__Capnodiaceae	g__Antennariella	s__placitae
ASV1053	TATTGATATGCTTAAGTTCAGCGGGTATCCCCACCTGATCCGAGGTCAACCTTTAAAAGAGGTTTTTGCGGCGCGAGGGCGGTCCCATCCCCGTGGCGATATGTTTCTACGACGCCGGGGGAGAGCACGCTCGGCCGGTGCATTTGGGGCGTGCGGCATGCGCATCGCCCAACACCAAGCGAGGCTTGATTGGTGAAATGACGCTCGAACAGGTGTGCCCCAAGGAATACCAAGGGGCGCAATATGCGTTCAAAGATTCGA	k__Fungi	p__Ascomycota	c__Dothideomycetes	o__Capnodiales	f__Capnodiaceae	g__Antennariella	s__placitae
ASV1054	TATTGATATGCTTAAGTTCAGCGGGTATCCCTACCCGATCCGAGGTCAACCTAGTGTTAAGGCTTAACGGCCGACCGCCGCCGGTCACCTAGAGCGGAAACAGATGCCACAACGCTCAGGGACAGGCCACGGGGCCGGGGACTTCGAGGCGCGCGGCAGACGCGACGCCCAATGCCCAGCGAGGCTGGAGTGGTGAAATGACGCTCGAACGGGCATGCCCTTCGGAATACCAAAGGGCGCAATGTGCGTTCAAAGATTCGA	k__Fungi	p__Ascomycota	c__Sordariomycetes	o__Xylariales	f__Xylariaceae	g__Repetophragma	NA
ASV1055	TATTGATATGCTTAAGTTCAGCGGGTATCCCTACCCGATCCGAGGTCAACCTGATTGGTGGTTTAACGGCGCACGCGGCCCGTCGAACCCGGAGCGGACAGAAGCCACAACGCTCGGGGACGGACCACACGGCCGGGGACTTTGAGGCGCGCGGTGGACGCGGCGCCCAACACCAAGCCGGGGCTTGAGTGGTGAAAATGACGCTCGGACGGGCATGCCCTTCGGAATGCCAAAGGGCGCAATGTGCGTTCAAAGATTCGA	k__Fungi	p__Ascomycota	c__Dothideomycetes	o__Capnodiales	f__Mycosphaerellaceae	NA	NA
ASV1056	TATTGATATGCTTAAGTTCAGCGGGTATCCCTACCCGATCCGAGGTCAACCTGATTTGCGGTTTTAACGGCGCACGCGGCCCGTCGACCCTGAGCGAGACGAATGCCACAACGCTCGGGGACGGACCACACGGCCGGGGACTTTGAGGCGCGCGGTGGACGCGACGCCCAACACCAAGCCGGGGCTTGAGTGGTGAAATGACGCTCGGACGGGCATGCCCTTCGGAATGCCAAAGGGCGCAATGTGCGTTCAAAGATTCGA	k__Fungi	p__Ascomycota	c__Dothideomycetes	o__Capnodiales	f__Mycosphaerellaceae	NA	NA
ASV1057	TATTGATATGCTTAAGTTCAGCGGGTATCCCTACCTGATCCGAGGTCAAAAGTGATAATTGAGCTTAATGGGGGCTAATATTACTGGAGTAAATCGCAAAATGTGCTGCGCTTTATACCAAAATACTGGCTGCCAATGACTTTGAGGCGAGTCCTAGTGGACAATCACCCAACACCAAGCATAGCTTGAGGGTACAAATGACGCTCGAACAGGCATGCCCCATGGAATACCAAGGGGCGCAATGTGCGTTCAAAGATTCGA	k__Fungi	p__Ascomycota	c__Dothideomycetes	o__Pleosporales	f__Phaeosphaeriaceae	g__Leptospora	s__rubella
ASV1058	TATTGATATGCTTAAGTTCAGCGGGTATCCCTACCTGATCCGAGGTCAAAAGTGATAATTGAGCTTAATGGGGGCTAATATTACTGGAGTAAATCGCAAAATGTGCTGCGCTTTATACCAAAATACTGGCTGCCAATGACTTTGAGGCGAGTCCTAGTGGACAATCACCCAACACCAAGCATAGCTTGAGTGTACAAATGACGCTCGAACAGGCATGCCCCATGGAATACCAAGGGGCGCAATGTGCGTTCAAAGATTCGA	k__Fungi	p__Ascomycota	c__Dothideomycetes	o__Pleosporales	f__Phaeosphaeriaceae	g__Leptospora	s__rubella
ASV1059	TATTGATATGCTTAAGTTCAGCGGGTATCCCTACCTGATCCGAGGTCAAACTAGAAAATTGGGGGTTGCTGGCAGGACACCACCTGGGCACTGTAGCGAGAGAAATTACTACGCTTAGAGCCAGAGGGCACCGCCACTGATTTTAAGATCGACCGTTGCCGGTGTGATCCAATACCAAGCAGAGCTTGAGTGTTGTACTGACGCTCGAACAGGCATGCCCCGCGGAATACCACGGGGCGCAATGTGCGTTCAAAGATTCGA	k__Fungi	p__Ascomycota	c__Leotiomycetes	o__Helotiales	f__Hyaloscyphaceae	g__Cistella	s__acuum
ASV1060	TATTGATATGCTTAAGTTCAGCGGGTATCCCTACCTGATCCGAGGTCAACCATAGAAAATTTGGGTTTTGGCAGAAGCACACCGAGAACCTGTAACGAGAGATATTACTACGTTCAGGACCCAGCGGCGCCGCCACTGATTTTAGAGCCTGCCATTACTGACATGGACTCAATACCAAGCTGAGCTTGAGGGTTGAAATGACGCTCGAACAGGCATGCCCCCCGGAATACCAAGGGGCGCAATGTGCGTTCAAAGATTCGA	k__Fungi	p__Ascomycota	c__Leotiomycetes	o__Helotiales	f__Sclerotiniaceae	NA	NA
ASV1061	TATTGATATGCTTAAGTTCAGCGGGTATCCCTACCTGATCCGAGGTCAACCATAGAAAATTTGGGTTTTGGCAGAAGCTCACCGAGAACCTGTAACGAGAGATATTACTACGTTCAGGACCCAGCGGCGCCGCCACTGATTTTAGAGCCTACCATTGCTGATATGGACTCAATACCAAGCAGAGCTTGAGGGTTGAAATGACGCTCGAACAGGCATGCCCCCCGGAATACCAAGGGGCGCAATGTGCGTTCAAAGATTCGA	k__Fungi	p__Ascomycota	c__Leotiomycetes	o__Helotiales	f__Sclerotiniaceae	NA	NA
ASV1062	TATTGATATGCTTAAGTTCAGCGGGTATCCCTACCTGATCCGAGGTCAACCTGAAAAAGAGGTTTAACGGCGCGCGCCGCCTGTACTCGTAAGCGAATTGAAGATTCACAACGCTCGGAGACAGACGACTCGGCCGGCGACATTAGGAGGCGCGGCGGACCGCGACCTCCAATACCAAGCCAGGCTTGAGTGGTGTAATGACGCTCGAACAGGCATGCCCCCCGGAATGCCAGGGGGCGCAATGTGCGTTCAAAGATTCGA	k__Fungi	p__Ascomycota	c__Dothideomycetes	o__Capnodiales	f__Mycosphaerellaceae	g__Acrodontium	s__crateriforme
ASV1063	TATTGATATGCTTAAGTTCAGCGGGTATCCCTACCTGATCCGAGGTCAACCTGAGTAAAAGGTTTAACGGCCACACCGTCACGATCTCGCCAGCGGATTGAATAAACCACAACGCTAAGAGACGAACAGTCTAGCCGACGATTTTGAGGCGTGCGGAGTCGCAGACGCCCAATACCAAGCGAGGCTTGAGGGATGTAATGACGCTCGAACAGGCATGCCCCCCGGAATACCGAGGGGCGCAATGTGCGTTCAAAGATTCGA	k__Fungi	p__Ascomycota	c__Dothideomycetes	NA	NA	NA	NA
ASV1064	TATTGATATGCTTAAGTTCAGCGGGTATCCCTACCTGATCCGAGGTCAACCTGTAATAAGAAGTTTAACGGCCGCGGCTATTTGCACTCCGAAGCGATTATGTGTCACAACGCTAGGAGACAGACAGCTCAGCCGGGAGACTTTGAGGCGCGCGTCGAGACGCGGCGCCCAATACCAAGCGAGGCTTGAGTGGTGAAATGACGCTCGAACAGGCATGCCCCGCGGAATACCACGGGGCGCAATGTGCGTTCAAAGATTCGA	k__Fungi	p__Ascomycota	c__Dothideomycetes	o__Capnodiales	f__Mycosphaerellaceae	NA	NA
ASV1065	TATTGATATGCTTAAGTTCAGCGGGTATCCCTACCTGATCCGAGGTCAACCTGTTAAGAAGTTTAACGGCGAGAACCTCCCGTCTTTCAAGCGATCTTGATAAATCACAACGCTCGGAGACGGACTGCTCTGCCGGAGGACTTTGAGGCGCGCGGCGAACCGCGGCGCCCAATACCAAGCCAGGCTTGAGAGGTGAAATGACGCTCGAACAGGCATGCCCCGCGGAATACCACGGGGCGCAATGTGCGTTCAAAGATTCGA	k__Fungi	p__Ascomycota	c__Dothideomycetes	o__Capnodiales	f__Mycosphaerellaceae	g__Mycosphaerella	s__nootherensis
ASV1066	TATTGATATGCTTAAGTTCAGCGGGTATCCCTACCTGATCCGAGGTCAACCTTGAATGAAGATTTAACGGCCGAGCCATCAATTCCCACCGCGAGGTTTGCACGACGCTTCAGGGACAGACGGTCCAGCCGGATGGACTTTAAGGCGCGCGGGTCAGACCCGCGACGCCCAATACCGAGCCAGGCTCGAGGGGTGTAATGACGCTCGGACAGGCATGCCCCCCGGAATACCAGGGGGCGCAATGTGCGTTCAAAGATTCGA	k__Fungi	p__Ascomycota	c__Dothideomycetes	o__Capnodiales	f__Mycosphaerellaceae	g__Stenella	s__musicola
ASV1067	TATTGATATGCTTAAGTTCAGCGGGTATCCCTACCTGATCCGAGGTCAACCTTGATTAAAGATTTAACGGCCGATTCACTAAATCCCCCCGCGAGGTTTGCACGACGCTTTAGGGACAAGCAGTCCAGCCGGATGGACTTTAAGGCGCGCGGGTCAGACCCGCGACGCCCAATACCGAGCCAGGCTCGAGGGGTGTAATGACGCTCGGACAGGCATGCCCCCCGGAATACCAGGGGGCGCAATGTGCGTTCAAAGATTCGA	k__Fungi	p__Ascomycota	c__Dothideomycetes	o__Capnodiales	f__Mycosphaerellaceae	g__Stenella	s__musicola
ASV1068	TATTGATATGCTTAAGTTCAGCGGGTATCCCTACCTGATCCGAGGTCAACCTTGTGAAAGATTTAACGGCCGCGGCCGCCCGCACTCCGAAGCGATTAATGAAATCACAACGCTTAGAGACGGACAGCTCAGCCGGAGACTTTAAGGCGCGCGGATTGACCGCGGCGCCCAATACCAAGCCAGGCTTGAGTGGTGAAATGACGCTCGAACAGGCATGCCCCTCGGAATACCAAGGGGCGCAATGTGCGTTCAAAGATTCGA	k__Fungi	p__Ascomycota	c__Dothideomycetes	o__Capnodiales	f__Mycosphaerellaceae	g__Septoria	NA
ASV1069	TATTGATATGCTTAAGTTCAGCGGGTATCCCTACCTGATCCGAGGTCAACCTTGTGAAAGATTTAACGGCCGCGGCCGCCCGCACTCCGTAGCGATTAATGAAATCACAACGCCAGGAGACGGACAGCTCAGCCGGAACACTTTGAGGCGCGCGGAACACCGCGGCGCCCAATACCAAGCCAGGCTTGAGTGGTGAAATGACGCTCGAACAGGCATGCCCTTCGGAATACCAAAGGGCGCAATGTGCGTTCAAAGATTCGA	k__Fungi	p__Ascomycota	c__Dothideomycetes	o__Capnodiales	f__Mycosphaerellaceae	g__Cercospora	s__ischaemi
ASV1070	TATTGATATGCTTAAGTTCAGCGGGTATCCCTACCTGATCCGAGGTCAACCTTTGATAAAGATTTAACGGCCGGCCCATCAAATCCCACCGCGAGGTTTGCACGACGCTTCAGGGACAAACGGTCCAGCCGGAGAGACTTTAAGGCGCGCGGGCGAGGCCCGCGACGCCCAATACCAAGCCAGGCTTGAGGGGTGTAATGACGCTCGGACAGGCATGCCCCCCGGAATACCAGGGGGCGCAATGTGCGTTCAAAGATTCGA	k__Fungi	p__Ascomycota	c__Dothideomycetes	o__Capnodiales	f__Mycosphaerellaceae	NA	NA
ASV1071	TATTGATATGCTTAAGTTCAGCGGGTATCCCTACCTGATTCGAGGTCAAACTGGGTGGTATCTTAATGGACGCAAGCCCGCCAGAAGCCTTCTGAAGCGCAATGTGCTGCGCGAGAAGCTGACGATGCCGCTGCCAATGAATTTGAGGCGAGTCCTTGCGGACAACGCCCAACACCAAGCTAGGCTTGAGGGTGTAAATGACGCTCGAACAGGCATGCCCAATGGAATACCAAGGGGCGCAATGTGCGTTCAAAGATTCGA	k__Fungi	p__Ascomycota	c__Dothideomycetes	o__Pleosporales	f__Dictyosporiaceae	g__Dictyosporium	s__heptasporum
ASV1072	TATTGATATGCTTAAGTTCAGCGGGTATCCCTACCTGATTCGAGGTCAAACTGGGTGGTATCTTAGTGGACGCAAGCCCGCCAGAAGCCTTCTGAAGCGCAATGTGCTGCGCGAGAAGCTGACGATGCCGCTGCCAATGAATTTGAGGCGAGTCCTTGCGGACAACGCCCAACACCAAGCTAGGCTTGAGGGTGTAAATGACGCTCGAACAGGCATGCCCAATGGAATACCAAGGGGCGCAATGTGCGTTCAAAGATTCGA	k__Fungi	p__Ascomycota	c__Dothideomycetes	o__Pleosporales	f__Dictyosporiaceae	g__Dictyosporium	s__heptasporum
ASV1073	TATTGATATGCTTAATTTCAGCGGGTATCCCCACCTGATCCGAGGTCAACCTTTAAAAGAGGTTTTTGCGGCGCGAGGGCGGTCCCATCCCCGTGGCGATATGTTTCCACGACGCCGGGGGAGAGCACGCTCGGCCGGTGCATTTGGGGCGTGCGGCATGCGCATCGCCCAACACCAAGCGAGGCTTGATTGGTGAAATGACGCTCGAACAGGTGTGCCCCAAGGAATACCAAGGGGCGCAATATGCGTTCAAAGATTCGA	k__Fungi	p__Ascomycota	c__Dothideomycetes	o__Capnodiales	f__Capnodiaceae	g__Antennariella	s__placitae
ASV1074	TCAAACTCAGCGGGTAATCCCGCCTGACCTGGGGTCGCGTTCGGAGAGCCGCACTGAGGGGGGCTCGTTCGGGGTCGTTCGCCCGAGAACGACGGGGCACGGCTTGAAGATATGCACGCTAGGTACGACCACCACTCGCCGTGACGTCCGTCGCCAAGGACTCGCATTTAGGCCGGCCGCGCCACGAGTTGGGGTACGGGAGGCCAACATCCGCACCCTGCGCTCGACCAAGGATCGAGCGGGGGGCGACGCGATGCGTGACGCCTAGGCAGACGTGCCCTCGGCCTGACGGCTTCGGGCGCAACTTGCGTT	k__Fungi	NA	NA	NA	NA	NA	NA
ASV1075	TCCAATAGCGTATATTAAAGTTGCTGCAGTTAAAAAGCTCGTAGTTGGATCTTGGGAGCGGGCGGGCGGTCCGCCGCGAGGCGAGCCACCGCCCGTCCCCGCCCCTTGCCTCTCGGCGCCCCCTCGATGCTCTTAGCTGAGTGTCCCGCGGGGCCCGAAGCGTTTACTTTGAAAAAATTAGAGTGTTCAAAGCAGGCCCGAGCCGCCTGGATACCGCAGCTAGGAATAATGGAATAGGACCGCGGTTCTATTTTGTTGGTTTTCGGAACTGAGGCCATGATTAAGAGGGACGGCCGGGGGCATTCGTATTGCGCCGCTAGAGGTGAAATTCTTGGACCGGCGCAAGACGGACCAGAGCGAAAGCATTTGCCAAGAATGTTTTCA	k__Fungi	p__Ascomycota	c__Dothideomycetes	o__Capnodiales	f__Teratosphaeriaceae	g__Acidomyces	s__acidothermus
ASV1076	TCCAATAGCGTATATTAAAGTTGTTGCAGTTAAAAAGCTCGTAGTTGAACTTTGGGCCCGGTTGGCCGGTCCGATTTTTTCGTGTACTGGATTTCCAACGGGGCCTTTCCTTCTGGCTAACCTTGAGTCCTTGTGGCTCTTGGCGAACCGGGACTTTTACTTTGAAAAAATTAGAGTGTTCAAAGCAGGCGTATTGCTCGAATATATTAGCATGGAATAATAGAATAGGACGTTTGGTTCTATTTTGTTGGTTTCTAGGACCATCGTAATGATTAATAGGGACGGTCGGGGGCATCAGTATTCAATTGTCAGAGGTGAAATTCTTGGATTTATTGAAGACTAACTACTGCGAAAGCATTTGCCAAGGACGTTTTCA	k__Fungi	p__Ascomycota	c__Dothideomycetes	o__Capnodiales	f__Teratosphaeriaceae	g__Acidomyces	s__acidothermus
ASV1077	TCCAATAGCGTATATTTAAGTTGTTGCAGTTAAAAAGCTCGTAGTTGGACCTTGGGTTGGGTCGACCGGTCCGCCTCGCGGTGTGCACCTGTCGGCTCGTCCCTTCTGCCGGCGATGCGCTCCTGGCCTTAACTGGCCGGGTCGTGCCTCCGGCGCTGTTACTTTGAAGAAATTAGAGTGCTCAAAGCAAGCCTACGCTCTGTATACATTAGCATGGGATAACATCATAGGATTTCGGTCCTATTCTGTTGGCCTTCGGGATCGGAGTAATGATTAACAGGGACAGTCGGGGGCATTCGTATTTCATAGTCAGAGGTGAAATTCTTGGATTTATGAAAGACGAACAACTGCGAAAGCATTTGCCAAGGATGTTTTCA	k__Fungi	p__Ascomycota	c__Dothideomycetes	o__Capnodiales	f__Teratosphaeriaceae	g__Acidomyces	s__acidothermus
ASV1078	TCCAATAGCGTATATTTAAGTTGTTGCAGTTAAAAAGCTCGTAGTTGGACCTTGGGTTGGGTCGATCGGTCCGCCTCTGGTGTGCACCGGTTTGCTCGTCCCTTCTGCCGGCGATGCGCTCCTGGCCTTAACTGGCCGGGTCGTGCCTCCGGTGCTGTTACTTTGAAGAAATTAGAGTGCTCAAAGCAAGCCTACGCTCTGGATACATTAGCATGGGATAACATCACAGGATTCTGATCCTATTGTGTTGGCCTTCGGGATCGGAGTAATGATTAACAGGGACAGTCGGGGGCATTCGTATTTCATAGTCAGAGGTGAAATTCTTGGATTTATGAAAGACGAACAACTGCGAAAGCATTTGCCAAGGATGTTTTCA	k__Fungi	p__Ascomycota	c__Dothideomycetes	o__Capnodiales	f__Teratosphaeriaceae	g__Acidomyces	s__acidothermus
ASV1079	TCCAATAGCGTATATTTAAGTTGTTGCAGTTAAAAAGCTCGTAGTTGGACTTTGGGACGGGTCGGTCGGTCCGCCTCGCGGTGTGCACCGGTCGTCCCATCCCTTCTGTCGGCGATGCGTGCCTGGCCTTAACTGGCCGGGTCGTGCCTCCGGCACTGTTACTTTGAAGAAATTAGAGTGCTCAAAGCAAGCCCACGCTCTGGATACATTAGCATGGGATAACATCATAGGATTTCGGTCCTATTCTGTTGGCCTTCGGGATCGGAGTAATGATTAACAGGGACAGTCGGGGGCATTCGTATTTCATAGTCAGAGGTGAAATTCTTGGATTTATGAAAGACGAACAACTGCGAAAGCATTTGCCAAGGATGTTTTCA	k__Fungi	p__Ascomycota	NA	NA	NA	NA	NA
ASV1080	TCCACCGAGTTGTTGCTGGCGGCATCAAGTTCGAAGATGTTGTACGAGCGTTGTTCGGCAAAAGCCTTGCAGCTCTCGCACTCGCCGCATGCCTCACCGTCCTGAGTGGGGTTCATACAGTTGATTGCCTTGGCAAAAATGCGTGCGCAAGTGGTCTTGCCGACGCCGCGCGGACCGCAGAACAGGTAGGCATGGGCAAGCTTTCCGCTCTTCACGGCGTTCTTCAGAGTTGTAGTAAGAGCCTTTTGGCCCAC	k__Fungi	NA	NA	NA	NA	NA	NA
ASV1081	TCCGCTTATTGATATGCTACGGAGGGTGCAAGCGTTAATCGGAATTACTGGGCGTAAAGCGTGCGTAGCCGGTTTATTAAGTCAGATGTGAAAGCCCCGGGCTTAACCTGGGAACTGCATTTGAAACTGGTCAACTAGAGTATGGTAGAGGAAAGTGGAATTTCTGGTGTAGCGGTGAAATGCGTAGATATCAGAAGGAACATCAATGGCGAAGGCAGCTTTCTGGACGAAAGCGTGGGTAGCAAACAGGCAAAGATTCGATGACT	k__Fungi	NA	NA	NA	NA	NA	NA
ASV1082	TCCGCTTATTGATATGCTTAAGTCCAGCGGGTAATCCTGCTTCGCTGAGCGGTGTGTTGGTGGGGCGTGCTGTATGTGTATGTTGTGTGTGTGAGGGGATGAGGGCGTCACGTCGCCGTGTCGCGCTCACTCACTCACCCACTACTACTCCTGAACACGCCCCGACGCCACGCATTTCAGGCCAGCTATCGCTCGGCCCACAGTCGGAACCGACTCAACGAAACATGCCCCGAGGGGCGCAAGGTGCGTTCAAAGATTCGATGACT	k__Fungi	NA	NA	NA	NA	NA	NA
ASV1083	TCCGCTTATTGATATGCTTAAGTTCAGCGGGTACTCCTACCTGATTTGAGGTCAAAGTTATGAAATAAATTGTGGTGGCCACTAGCAAAATAAGCGTTTTGGATAAACCTAAGTCGCTTAAAATAAGTTTCCACGTAAATTCTTTCAAACAAACCTAGCGTATTGCTCAACACCAAACCCGGGGGTTTGAGGGAGAAATGACGCTCAAACAGGCATGCCCTTTGGAATACCAAAGGGCGCAATGTGCGTTCAAAGATTCGATGATT	k__Fungi	p__Ascomycota	c__Saccharomycetes	o__Saccharomycetales	f__Saccharomycetales_fam_Incertae_sedis	g__Candida	s__tropicalis
ASV1084	TCCGCTTATTGATATGCTTAAGTTCAGCGGGTAGCCCTACCTGATTTGAGGCCAGATCATGAGATATGTGGGGTTGTAAGCCACCCAAGAGGATGAAACGTATTACATCCAAGGCGCTTATGCTTTTGAGGCGAGCCGGTAAAGGCAACACCCAATCCACCGCCATCCGGGCAAAAACCCAGGTGGGGTGAGGTTTCATGACACTCAAACAGGCATGCCCTTCGGAATACCAAAGGGCGCAAGGTGCGTTCAAAGATTCGATGACT	k__Fungi	p__Basidiomycota	c__Tremellomycetes	o__Tremellales	f__Tremellaceae	g__Cryptococcus	NA
ASV1085	TCCGCTTATTGATATGCTTAAGTTCAGCGGGTAGTCCTACCTGATTTGAGGTAAAAGTTATGAAATAAATTGTGGTGGCCACTAGCAAAATAAGCGTTTTGGATAAACCTAAGTCGCTTAAAATAAGTTTCCACGTAAATTCTTTCAAACAAACCTAGCGTATTGCTCAACACCAAACCCGGGGGTTTGAGGGAGAAATGACGCTCAAACAGGCATGCCCTTTGGAATACCAAAGGGCGCAATGTGCGTTCAAAGATTCGATGACT	k__Fungi	p__Ascomycota	c__Saccharomycetes	o__Saccharomycetales	f__Saccharomycetales_fam_Incertae_sedis	g__Candida	s__tropicalis
ASV1086	TCCGCTTATTGATATGCTTAAGTTCAGCGGGTAGTCCTACCTGATTTGAGGTCAAAGTTATGAAATAAATTGTGGTGGCCACTAGCAAAATAAGCGTTTTGGATAAACCTAAGTCGCTTAAAATAAGTTTCCACGTAAATTCTTTCAAACAAACCTAGCGTATTGATCAACACCAAACCCGGGGGTTTGAGGGAGAAATGACGCTCAAACAGGCATGCCCTTTGGAATACCAAAGGGCGCAATGTGCGTTCAAAGATTCGATGACT	k__Fungi	p__Ascomycota	c__Saccharomycetes	o__Saccharomycetales	f__Saccharomycetales_fam_Incertae_sedis	g__Candida	s__tropicalis
ASV1087	TCCGCTTATTGATATGCTTAAGTTCAGCGGGTAGTCCTACCTGATTTGAGGTCAAAGTTATGAAATAAATTGTGGTGGCCACTAGCAAAATAAGCGTTTTGGATAAACCTAAGTCGCTTAAAATAAGTTTCCACGTAAATTCTTTCAAACAAACCTAGCGTATTGCTCAACAACAAACCCGGGGGTTTGAGGGAGAAATGACGCTCAAACAGGCATGCCCTTTGGAATACCAAAGGGCGCAATGTGCGTTCAAAGATTCGATGACT	k__Fungi	p__Ascomycota	c__Saccharomycetes	o__Saccharomycetales	f__Saccharomycetales_fam_Incertae_sedis	g__Candida	s__tropicalis
ASV1088	TCCGCTTATTGATATGCTTAAGTTCAGCGGGTAGTCCTACCTGATTTGAGGTCAAAGTTATGAAATAAATTGTGGTGGCCACTAGCAAAATAAGCGTTTTGGATAAACCTAAGTCGCTTAAAATAAGTTTCCACGTAAATTCTTTCAAACAAACCTAGCGTATTGCTCAACAACAAACCCGGGGGTTTGAGGGAGAAATGACGCTCAAACAGGCATGCCCTTTGGAATACCAAAGGGCGCAATGTGCGTTCAAAGATTCGATGATT	k__Fungi	p__Ascomycota	c__Saccharomycetes	o__Saccharomycetales	f__Saccharomycetales_fam_Incertae_sedis	g__Candida	s__tropicalis
ASV1089	TCCGCTTATTGATATGCTTAAGTTCAGCGGGTAGTCCTACCTGATTTGAGGTCAAAGTTATGAAATAAATTGTGGTGGCCACTAGCAAAATAAGCGTTTTGGATAAACCTAAGTCGCTTAAAATAAGTTTCCACGTAAATTCTTTCAAACAAACCTAGCGTATTGCTCAACACCAAACCCGGGGGTTTGAGGGAGAAATGACGATCAAACAGGCATGCCCTTTGGAATACCAAAGGGCGCAATGTGCGTTCAAAGATTCGATGACT	k__Fungi	p__Ascomycota	c__Saccharomycetes	o__Saccharomycetales	f__Saccharomycetales_fam_Incertae_sedis	g__Candida	s__tropicalis
ASV1090	TCCGCTTATTGATATGCTTAAGTTCAGCGGGTAGTCCTACCTGATTTGAGGTCAAAGTTATGAAATAAATTGTGGTGGCCACTAGCAAAATAAGCGTTTTGGATAAACCTAAGTCGCTTAAAATAAGTTTCCACGTAAATTCTTTCAAACAAACCTAGCGTATTGCTCAACACCAAACCCGGGGGTTTGAGGGAGAAATGACGCTCAAACAGGCATGCCCCCTGGAATACCAAGGGGCGCAATGTGCGTTCAAAGATTCGATGACT	k__Fungi	p__Ascomycota	c__Saccharomycetes	o__Saccharomycetales	f__Saccharomycetales_fam_Incertae_sedis	g__Candida	s__tropicalis
ASV1091	TCCGCTTATTGATATGCTTAAGTTCAGCGGGTAGTCCTACCTGATTTGAGGTCAAAGTTATGAAATAAATTGTGGTGGCCACTAGCAAAATAAGCGTTTTGGATAAACCTAAGTCGCTTAAAATAAGTTTCCACGTAAATTCTTTCAAACAAACCTAGCGTATTGCTCAACACCAAACCCGGGGGTTTGAGGGAGAAATGACGCTCAAACAGGCATGCCCTTTGGAATACCAAAGGGCGCAATGTGCGTTCAAAGATTCGATGACT	k__Fungi	p__Ascomycota	c__Saccharomycetes	o__Saccharomycetales	f__Saccharomycetales_fam_Incertae_sedis	g__Candida	s__tropicalis
ASV1092	TCCGCTTATTGATATGCTTAAGTTCAGCGGGTAGTCCTACCTGATTTGAGGTCAAAGTTATGAAATAAATTGTGGTGGCCACTAGCAAAATAAGCGTTTTGGATAAACCTAAGTCGCTTAAAATAAGTTTCCACGTAAATTCTTTCAAACAAACCTAGCGTATTGCTCAACACCAAACCCGGGGGTTTGAGGGAGAAATGACGCTCAAACAGGCATGCCCTTTGGAATACCAAAGGGCGCAATGTGCGTTCAAAGATTCGATGATT	k__Fungi	p__Ascomycota	c__Saccharomycetes	o__Saccharomycetales	f__Saccharomycetales_fam_Incertae_sedis	g__Candida	s__tropicalis
ASV1093	TCCGCTTATTGATATGCTTAAGTTCAGCGGGTAGTCCTACCTGATTTGAGGTCAAAGTTATGAAATAAATTGTGGTGGCCACTAGCAAAATAAGCGTTTTGGATAAACCTAAGTCGCTTAAAATAAGTTTCCACGTAAATTCTTTCAGACAAACCTAGCGTATTGCTCAACACCAAACCCGGGGGTTTGAGGGAGAAATGACGATCAAACAGGCATGCCCTTTGGAATACCAAAGGGCGCAATGTGCGTTCAAAGATTCGATGACT	k__Fungi	p__Ascomycota	c__Saccharomycetes	o__Saccharomycetales	f__Saccharomycetales_fam_Incertae_sedis	g__Candida	s__tropicalis
ASV1094	TCCGCTTATTGATATGCTTAAGTTCAGCGGGTAGTCCTACCTGATTTGAGTTCAAAGTTATGAAATAAATTGTGGTGGCCACTAGCAAAATAAGCGTTTTGGATAAACCTAAGTCGCTTAAAATAAGTTTCCACGTAAATTCTTTCAAACAAACCTAGCGTATTGCTCAACACCAAACCCGGGGGTTTGAGGGAGAAATGACGCTCAAACAGGCATGCCCTTTGGAATACCAAAGGGCGCAATGTGCGTTCAAAGATTCGATGACT	k__Fungi	p__Ascomycota	c__Saccharomycetes	o__Saccharomycetales	f__Saccharomycetales_fam_Incertae_sedis	g__Candida	s__tropicalis
ASV1095	TCCGCTTATTGATATGCTTAAGTTCAGCGGGTAGTCCTACCTGATTTGAGTTCAAAGTTATGAAATAAATTGTGGTGGCCACTAGCAAAATAAGCGTTTTGGATAAACCTAAGTCGCTTAAAATAAGTTTCCACGTAAATTCTTTCAAACAAACCTAGCGTATTGCTCAACACCAAACCCGGGGGTTTGAGGGAGAAATGACGCTCAAACAGGCATGCCCTTTGGAATACCAAAGGGCGCAATGTGCGTTCAAAGATTCGATGATT	k__Fungi	p__Ascomycota	c__Saccharomycetes	o__Saccharomycetales	f__Saccharomycetales_fam_Incertae_sedis	g__Candida	s__tropicalis
ASV1096	TCCGCTTATTGATATGCTTAAGTTCAGCGGGTATCCCTACCTGATCCGAGGTCAAACTTTTGATTGTGGGTACCTGACAGGCCGCCTCCGGGCTCCAGCATATTTTGCTACGCTTTCAGCCGGTGACAACCGCCAACGAGTTACGGGCGGGCCCTGGTGGGCCAGCACCCAACACCAAGCAGAGCTTGAGAGGTTAAATGACGCTCGAACAGGCATGCCCCTCGGAATACCAAGGGGCGCAATGTGCGTTCAAAGATTCGATGACT	k__Fungi	p__Ascomycota	c__Dothideomycetes	o__Capnodiales	f__Mycosphaerellaceae	g__Geastrumia	s__polystigmatis
ASV1097	TCCGCTTATTGATATGCTTAAGTTCAGCGGGTATCCCTACCTGATCCGAGGTCAACCTTTGGATAAGTTTAACGGCCGCGGCTGTTCGAACTCGGAGCGATCGTGTGTCACAACGCTGGGAGACGGACAGCTCAGCCGGAGACTTTAAGGCGCGCGGAACCGCGACGCCCAATACCAAGCCAGGCTTGAGTGGTGAAATGACGCTCGAACAGGCATGCCCCGCGGAATACCACGGGGCGCAATGTGCGTTCAAAGATTCGATGACT	k__Fungi	p__Ascomycota	c__Dothideomycetes	o__Capnodiales	f__Mycosphaerellaceae	g__Zasmidium	s__dalbergiae
ASV1098	TCCGCTTATTGATATGCTTAAGTTCAGCGGGTATCCCTACCTGATCCGAGGTCAACCTTTGGATAAGTTTAACGGCCGCGGCTGTTCGAACTCGGAGCGATCGTGTGTCACAACGCTGGGAGACGGACAGCTCAGCCGGAGACTTTAAGGCGCGCGGAACCGCGACGCCCAATACCAAGCCAGGCTTGAGTGGTGAAATGACGCTCGAACAGGCATGCCCCGCGGAATACCACGGGGCGCAATGTGCGTTCAAAGATTCGATGATT	k__Fungi	p__Ascomycota	c__Dothideomycetes	o__Capnodiales	f__Mycosphaerellaceae	g__Zasmidium	s__dalbergiae
ASV1099	TCCGCTTATTGATATGCTTAAGTTCAGCGTGTAGTCCTACCTGATTTGAGGTCAAAGTTATGAAATAAATTGTGGTGGCCACTAGCAAAATAAGCGTTTTGGATAAACCTAAGTCGCTTAAAATAAGTTTCCACGTAAATTCTTTCAAACAAACCTAGCGTATTGCTCAACACCAAACCCGGGGGTTTGAGGGAGAAATGACGCTCAAACAGGCATGCCCTTTGGAATACCAAAGGGCGCAATGTGCGTTCAAAGATTCGATGACT	k__Fungi	p__Ascomycota	c__Saccharomycetes	o__Saccharomycetales	f__Saccharomycetales_fam_Incertae_sedis	g__Candida	s__tropicalis
ASV1100	TCCGCTTATTGATATGCTTCACGGTTCCCTATGGGACAAAATGGTGATTTTTGCCCTGCCGCTGGCGTTGACAGGTATGCTGCAGCAATTATACAATGCAGCTGATGTGGCGGTGCTGGGGAAGTTTGTGGGGACTACGGCAATGGCTGCTGTAGGCAATAATATTGCCATTATTGGCATTATCGTGAATTTGTTTTTGGGACTATCCCTTGGCGGTAATGTAATTATTGCCAGATTTATTGGTGCCAAGCAAAGATTCGATGACT	k__Fungi	NA	NA	NA	NA	NA	NA
ASV1101	TCCGCTTATTGATATGCTTCACGGTTCCCTGTGGGACAAAATGGTGATTTTTGCCCTGCCGCTGGCTTTAACAGGTATGCTGCAGCAATTGTACAATGCAGCTGATGTGGCGGTGCTAGGAAAGTTTGTGGGGACTACGGCAATGGCTGCTGTAGGCAATAATATTGCCATTATTGGCATTATCGTGAATTTGTTTTTGGGATTATCCCTTGGCGGCAATGTAATCATTGCCAGATTTATTGGTGCCAAGCAAAGATTCGATGACT	k__Fungi	NA	NA	NA	NA	NA	NA
ASV1102	TCCGCTTATTGATATGCTTCACGGTTCCCTGTGGGACAAAATGGTGATTTTTGCCCTGCCGCTGGCTTTGACAGGTATGCTGCAGCAACTGTACAATGCAGCTGATGTGGCGGTGCTAGGAAAGTTTGTGGGGACTACGGCAATGGCTGCTGTAGGCAATAATATTGCCATTATTGGCATTATCGTGAATCTGTTTTTGGGATTGTCCCTTGGCGGCAATGTAATCATTGCTAGATTTATTGGTGCCAAGCAAAGATTCGATGACT	k__Fungi	NA	NA	NA	NA	NA	NA
ASV1103	TCCGGAGGGTGCAAGCGTTAATCGGAATTACTGGGCGTAAAGCGTGCTAGCCGGTTTATTAAGTCAGATGTGAAAGCCCCGGGCTTAACCTGGGAACTGCATTTGAAACTGGTCAACTAGAGTATGGTAGAGGAAAGTGGAATTTCTGGTGTAGCGGTGAAATGCGTAGATATCAGAAGGAACATCAATGGCGAAGGCAGCTTTCTGGACCAATACTGACGCTGAGGTACGAAAGCGTGGGTAGCAAACAGG	k__Fungi	NA	NA	NA	NA	NA	NA
ASV1104	TCCTCAAACAACGGAATAACGCTGCCGTGGCTGCCCAGCACGTTGCCAAAGCGCACGGCCACGCACTTCATGTCGGTGCCGCTGGCAAAGGATTGAATCAGCATCTCGCAGAGGCGTTTGGTGCAGCCCATAACGTTGGTGGGGTTGACGGCCTTGTCGGTAGAAAGCTGGACAAAGCGCTCGACACCATGCTCGGCGGCGGAAGTCAGCAGATTCTTGGTGCCAAATACGTTGTTTTTGACGGCTTCGGCGGGGCTGATCTCCATTAGCGGCACATGCTTGTGGGCGGCCGCATGGAAGACGACCGATGGATGATAGGTCTCGAATACCTCATCCAGGCGGGCTTTATCACGGATGGAGCCGATGAGCGTGATGACGGGAGCCTCGGCACCGTACTTG…	k__Fungi	NA	NA	NA	NA	NA	NA
ASV1105	TCCTCAAACAACGGAATAACGCTGCCGTGGCTGCCCAGCACGTTGCCAAAGCGTACGGCCACGCACTTCATGTCGGTGCCGCTGGCAAAGGATTGAATCAGCATCTCGCAGAGGCGTTTGGTGCAGCCCATAACGTTGGTGGGGTTGACAGCCTTGTCGGTAGAAAGCTGGACAAAGCGTTCGACACCATGCTCAGCGGCGGAAGTCAGCAGATTCTTGGTGCCGAATACGTTGTTTTTGACGGCTTCGGCGGGGCTGATCTCCATTAGCGGCACATGCTTGTGGGCGGCCGCATGGAAGACGACCGATGGATGATAGGTCTCGAACACCTCATCCAGGCGGGCTTTATCGCGGATGGAGCCGATGAGCGTAATGACGGGGGCCTCGGCGCCGTACTTG…	k__Fungi	NA	NA	NA	NA	NA	NA
[truncated: 6,376 more rows]
