# Supplementary material for: The eukaryome of African children is influenced by geographic location, gut biogeography, and nutritional status
Source: Microlife. 2023 Jul 20;4:uqad033. doi: 10.1093/femsml/uqad033 (PMC10481997; doi:10.1093/femsml/uqad033)
Supplement: uqad033_Supplemental_Files [file uqad033_supplemental_files.zip › Supplementary Table S14.csv]

id	sample_name	samplename_full	totalreads	sequencing_batch	run	calprotectineggdeps	aatmggdeps	calprotectinelevel	alphaantitrypsinlevel	hemoglobine2	anemie2	stunted	haz	haz_cont	whz	whz_cont	crp	crp_seuil	ph_estomac	ph_intestin	atcd_malnut	diarrhee	dermatoses	raison_hospi	oedemes	age	sexe	pays	Parasitology_performed	Trichuris	Ascaris	Giardia	Chilomastix	Entamoeba	Enterobius
CAR_004	SE-CAR_004	SE-CAR_004_S1_L001_R1_001	5288	a_2018	P004818S_s0038	1452	31	1	0	12	1	1	2	-2	1	-1		2	3		1	Non	Non	Recrutement communautaire	n	37	Feminin	RCA	1	No	No	No	No	No	No
CAR_004	AG-CAR_004	AG-CAR_004_S131_L001_R1_001	32182	a_2018	P004818S_s0039	1452	31	1	0	12	1	1	2	-2	1	-1		2	3		1	Non	Non	Recrutement communautaire	n	37	Feminin	RCA	1	No	No	No	No	No	No
CAR_006	SE-CAR_006	SE-CAR_006_S171_L001_R1_001	17089	a_2018	P003K18S_s0025																	NA	NA	NA	NA		NA	NA
CAR_012	SE-CAR_012	SE-CAR_012_S2_L001_R1_001	4931	a_2018	P004818S_s0038		10	0	0	10	2	1	3	-3	1	0	56	2			1	Non	Non	Recrutement communautaire	n	47	Masculin	RCA	1	No	No	No	No	No	No
CAR_013	SE-CAR_013	SE-CAR_013_S3_L001_R1_001	823	a_2018	P004818S_s0038			0		11	2	0	1	0	1	0		1			1	Non	Non	Recrutement communautaire	n	26	Masculin	RCA	1	No	No	No	No	No	No
CAR_017	SE-CAR_017	SE-CAR_017_S4_L001_R1_001	40475	a_2018	P004818S_s0038																	NA	NA	NA	NA		NA	NA
CAR_019	SE-CAR_019	SE-CAR_019_S5_L001_R1_001	20925	a_2018	P004818S_s0038																	NA	NA	NA	NA		NA	NA
CAR_021	SE-CAR_021	SE-CAR_021_S6_L001_R1_001	13014	a_2018	P004818S_s0038	209		0	0	12	1	0	1	0	1	1		2			1	Non	Non	Recrutement communautaire	n	51	Feminin	RCA	1	No	No	No	No	Yes	No
CAR_024	AG-CAR_024	AG-CAR_024_S132_L001_R1_001	37860	a_2018	P004818S_s0039	301	115	0	2	15	1	1	3	-3	1	-2		2	1		1	Non	Non	Recrutement communautaire	n	30	Feminin	RCA
CAR_024	SE-CAR_024	SE-CAR_024_S7_L001_R1_001	48	a_2018	P004818S_s0038	301	115	0	2	15	1	1	3	-3	1	-2		2	1		1	Non	Non	Recrutement communautaire	n	30	Feminin	RCA
CAR_025	SE-CAR_025	SE-CAR_025_S8_L001_R1_001	113562	a_2018	P004818S_s0038	200	3	0	0	9	2	0	1	0	1	-1					1	Non	Oui	Recrutement communautaire	n	52	Feminin	RCA
CAR_027	AD-CAR_027	AD-CAR_027_S98_L001_R1_001	57637	a_2018	P004818S_s0039	209	21	0	0			1	3	-5	1	0			3	8	1	Non	Non	Recrutement communautaire	n	48	Feminin	RCA
CAR_027	SE-CAR_027	SE-CAR_027_1_S9_L001_R1_001	56563	a_2018	P004818S_s0038	209	21	0	0			1	3	-5	1	0			3	8	1	Non	Non	Recrutement communautaire	n	48	Feminin	RCA
CAR_027	AG-CAR_027	AG-CAR_027_S156_L001_R1_001	34503	a_2018	P004818S_s0039	209	21	0	0			1	3	-5	1	0			3	8	1	Non	Non	Recrutement communautaire	n	48	Feminin	RCA
CAR_029	SE-CAR_029	SE-CAR_029_S10_L001_R1_001	35031	a_2018	P004818S_s0038	73	5	0	0	10	2	0	1	-1	1	0	17	1			1	Non	Non	Recrutement communautaire	n	46	Feminin	RCA	1	No	No	No	No	Yes	No
CAR_031	SE-CAR_031	SE-CAR_031_S11_L001_R1_001	14466	a_2018	P004818S_s0038	451		1	0	11	1	0	1	0	1	-1		2			1	Non	Non	Recrutement communautaire	n	56	Masculin	RCA
CAR_033	SE-CAR_033	SE-CAR_033_S12_L001_R1_001	192328	a_2018	P004818S_s0038	566	40	0	0	10	2	0	1	-2	1	0					1	Non	Non	Recrutement communautaire	n	32	Masculin	RCA
CAR_036	SE-CAR_036	SE-CAR_036_S13_L001_R1_001	22549	a_2018	P004818S_s0038	154		0	0	11	2	0	1	-2	1	0					1	Non	Non	Recrutement communautaire	n	47	Masculin	RCA
CAR_037	SE-CAR_037	SE-CAR_037_S14_L001_R1_001	119	a_2018	P004818S_s0038	426	20	1	0	9	2	1	3	-3	1	0		1	8	8	1	Non	Oui	Recrutement communautaire	n	41	Masculin	RCA	1	No	No	No	No	No	No
CAR_040	AG-CAR_040	AG-CAR_040_S133_L001_R1_001	27806	a_2018	P004818S_s0039					7	2	1	3	-3	1	1			3	6	1	Non	Non	Recrutement communautaire	n	25	Masculin	RCA
CAR_040	SE-CAR_040	SE-CAR_040_S15_L001_R1_001	821	a_2018	P004818S_s0038					7	2	1	3	-3	1	1			3	6	1	Non	Non	Recrutement communautaire	n	25	Masculin	RCA
CAR_040	AD-CAR_040	AD-CAR_040_S99_L001_R1_001	69860	a_2018	P004818S_s0039					7	2	1	3	-3	1	1			3	6	1	Non	Non	Recrutement communautaire	n	25	Masculin	RCA
CAR_041	SE-CAR_041	SE-CAR_041_S16_L001_R1_001	873	a_2018	P004818S_s0038			0	0	9	2	0	1	-1	1	0					1	Non	Non	Recrutement communautaire	n	28	Feminin	RCA
CAR_042	SE-CAR_042	SE-CAR_042_S17_L001_R1_001	37653	a_2018	P004818S_s0038	120		0	0	13	1	0	1	-1	1	0		2			1	Non	Non	Recrutement communautaire	n	42	Masculin	RCA	1	No	No	No	No	Yes	No
CAR_043	SE-CAR_043	SE-CAR_043_S18_L001_R1_001	123	a_2018	P004818S_s0038	2310	27	1	0			1	3	-5	1	0			3		1	Non	Non	Recrutement communautaire	n	38	Masculin	RCA
CAR_043	AG-CAR_043	AG-CAR_043_S134_L001_R1_001	34025	a_2018	P004818S_s0039	2310	27	1	0			1	3	-5	1	0			3		1	Non	Non	Recrutement communautaire	n	38	Masculin	RCA
CAR_043	AD-CAR_043	AD-CAR_043_S100_L001_R1_001	43699	a_2018	P004818S_s0039	2310	27	1	0			1	3	-5	1	0			3		1	Non	Non	Recrutement communautaire	n	38	Masculin	RCA
CAR_044	SE-CAR_044	SE-CAR_044_S19_L001_R1_001	193	a_2018	P004818S_s0038		7	0	0	11	1	0	1	-1	1	0		2			1	Non	Non	Recrutement communautaire	n	43	Feminin	RCA
CAR_045	SE-CAR_045	SE-CAR_045_S20_L001_R1_001	228	a_2018	P004818S_s0038	101	28	0	0	10	2	0	1	-1	1	0		2			1	Non	Oui	Recrutement communautaire	n	57	Masculin	RCA	1	No	No	No	No	No	No
CAR_048	AG-CAR_048	AG-CAR_048_S135_L001_R1_001	42202	a_2018	P004818S_s0039	1383	64	1	0	9	2	1	3	-4	1	0		1	2	7	1	Non	Oui	Recrutement communautaire	n	25	Masculin	RCA
CAR_048	SE-CAR_048	SE-CAR_048_S21_L001_R1_001	275460	a_2018	P004818S_s0038	1383	64	1	0	9	2	1	3	-4	1	0		1	2	7	1	Non	Oui	Recrutement communautaire	n	25	Masculin	RCA
CAR_053	AG-CAR_053	AG-CAR_053_S136_L001_R1_001	685	a_2018	P004818S_s0039	519		0	0			1	3	-3	1	0			3		1	Non	Non	Recrutement communautaire	n	34	Feminin	RCA
CAR_053	SE-CAR_053	SE-CAR_053_2_S99_L001_R1_001	230701	a_2018	P004818S_s0038	519		0	0			1	3	-3	1	0			3		1	Non	Non	Recrutement communautaire	n	34	Feminin	RCA
CAR_059	SE-CAR_059	SE-CAR_059_S23_L001_R1_001	81436	a_2018	P004818S_s0038	124	34	0	0	12	1	0	1	1	1	-1					1	Non	Non	Recrutement communautaire	n	31	Feminin	RCA
CAR_060	AG-CAR_060	AG-CAR_060_S137_L001_R1_001	35845	a_2018	P004818S_s0039	258	20	0	0	7	2	1	3	-4	1	-1		2	3		1	Non	Non	Recrutement communautaire	n	35	Feminin	RCA	1	No	No	No	No	No	No
CAR_060	SE-CAR_060	SE-CAR_060_S24_L001_R1_001	7106	a_2018	P004818S_s0038	258	20	0	0	7	2	1	3	-4	1	-1		2	3		1	Non	Non	Recrutement communautaire	n	35	Feminin	RCA	1	No	No	No	No	No	No
CAR_061	SE-CAR_061	SE-CAR_061_S25_L001_R1_001	41726	a_2018	P004818S_s0038	141	15	0	0	9	2	1	3	-5	1	-1		2	2	6	1	Non	Non	Recrutement communautaire	n	57	Feminin	RCA	1	No	No	No	No	No	No
CAR_061	AG-CAR_061	AG-CAR_061_S138_L001_R1_001	39975	a_2018	P004818S_s0039	141	15	0	0	9	2	1	3	-5	1	-1		2	2	6	1	Non	Non	Recrutement communautaire	n	57	Feminin	RCA	1	No	No	No	No	No	No
CAR_068	SE-CAR_068	SE-CAR_068_S26_L001_R1_001	152	a_2018	P004818S_s0038	335	42	0	0	9	2	0	1	-2	1	-1		2			1	Non	Non	Recrutement communautaire	n	45	Feminin	RCA	1	No	No	Yes	No	Yes	No
CAR_077	SE-CAR_077	SE-CAR_077_S27_L001_R1_001	2906	a_2018	P004818S_s0038	1456	48	1	0			0	1	-2	1	-1					1	Non	Non	Recrutement communautaire	n	37	Feminin	RCA
CAR_078	SE-CAR_078	SE-CAR_078_S28_L001_R1_001	27355	a_2018	P004818S_s0038	551	33	0	0	12	1	0	1	-1	2	-3		2			5	Non	Non	Recrutement communautaire	n	32	Masculin	RCA	1	No	No	No	No	No	No
CAR_079	SE-CAR_079	SE-CAR_079_S29_L001_R1_001	62497	a_2018	P004818S_s0038	163		0	0	11	1	0	1	0	1	-1		1			1	Non	Non	Recrutement communautaire	n	59	Feminin	RCA	1	No	No	Yes	No	Yes	No
CAR_084	SE-CAR_084	SE-CAR_084_S30_L001_R1_001	270	a_2018	P004818S_s0038	222	78	0	2	11	2	0	1	1	1	-2		2			5	Non	Non	Recrutement communautaire	n	44	Masculin	RCA
CAR_088	AD-CAR_088	AD-CAR_088_S101_L001_R1_001	73061	a_2018	P004818S_s0039			0	0			1	3	-3	1	-1			2	7	1	Non	Non	Recrutement communautaire	n	56	Masculin	RCA
CAR_088	AG-CAR_088	AG-CAR_088_S157_L001_R1_001	28980	a_2018	P004818S_s0039			0	0			1	3	-3	1	-1			2	7	1	Non	Non	Recrutement communautaire	n	56	Masculin	RCA
CAR_088	SE-CAR_088	SE-CAR_088_S31_L001_R1_001	12095	a_2018	P004818S_s0038			0	0			1	3	-3	1	-1			2	7	1	Non	Non	Recrutement communautaire	n	56	Masculin	RCA
CAR_091	SE-CAR_091	SE-CAR_091_S32_L001_R1_001	66122	a_2018	P004818S_s0038	126	62	0	0			1	2	-3	1	-1					1	Non	Non	Recrutement communautaire	n	44	Feminin	RCA
CAR_092	SE-CAR_092	SE-CAR_092_S104_L001_R1_001	20280	a_2018	P004818S_s0038	141		0	0			1	2	-2	1	-1			2	8	1	Non	Non	Recrutement communautaire	n	59	Feminin	RCA	1	No	No	No	No	Yes	No
CAR_092	AD-CAR_092	AD-CAR_092_S102_L001_R1_001	67746	a_2018	P004818S_s0039	141		0	0			1	2	-2	1	-1			2	8	1	Non	Non	Recrutement communautaire	n	59	Feminin	RCA	1	No	No	No	No	Yes	No
CAR_092	AG-CAR_092	AG-CAR_092_S139_L001_R1_001	17672	a_2018	P004818S_s0039	141		0	0			1	2	-2	1	-1			2	8	1	Non	Non	Recrutement communautaire	n	59	Feminin	RCA	1	No	No	No	No	Yes	No
CAR_094	AG-CAR_094	AG-CAR_094_S140_L001_R1_001	37644	a_2018	P004818S_s0039	170	102	0	0	8	2	1	2	-3	1	-1		1	2	6	1	Non	Oui	Recrutement communautaire	n	27	Feminin	RCA
CAR_094	SE-CAR_094	SE-CAR_094_S33_L001_R1_001	41697	a_2018	P004818S_s0038	170	102	0	0	8	2	1	2	-3	1	-1		1	2	6	1	Non	Oui	Recrutement communautaire	n	27	Feminin	RCA
CAR_095	SE-CAR_095	SE-CAR_095_S34_L001_R1_001	16631	a_2018	P004818S_s0038	486	12	1	0			1	3	-4	1	0					1	Non	Non	Recrutement communautaire	n	39	Masculin	RCA	1	No	No	No	No	No	No
CAR_096	SE-CAR_096	SE-CAR_096_S35_L001_R1_001	38494	a_2018	P004818S_s0038	168	24	0	0	11	1	0	1	-2	1	-1		2			1	Non	Non	Recrutement communautaire	n	34	Masculin	RCA	1	No	No	No	Yes	No	No
CAR_097	AG-CAR_097	AG-CAR_097_S141_L001_R1_001	25972	a_2018	P004818S_s0039	1777	57	1	0	9	2	1	3	-3	1	-2	22	1	2	6	1	Non	Non	Recrutement communautaire	n	34	Feminin	RCA	1	No	No	No	No	No	No
CAR_097	SE-CAR_097	SE-CAR_097_S36_L001_R1_001	47599	a_2018	P004818S_s0038	1777	57	1	0	9	2	1	3	-3	1	-2	22	1	2	6	1	Non	Non	Recrutement communautaire	n	34	Feminin	RCA	1	No	No	No	No	No	No
CAR_098	SE-CAR_098	SE-CAR_098_S37_L001_R1_001	3953	a_2018	P004818S_s0038	456	36	0	0	9	2	0	1	-1	1	-1		1			1	Non	Non	Recrutement communautaire	n	27	Feminin	RCA	1	No	No	No	No	No	No
CAR_099	SE-CAR_099	SE-CAR_099_S38_L001_R1_001	9180	a_2018	P004818S_s0038	103	10	0	0	11	1	0	1	0	1	0		2			1	Non	Non	Recrutement communautaire	n	42	Masculin	RCA	1	No	No	No	No	Yes	No
CAR_100	SE-CAR_100	SE-CAR_100_S39_L001_R1_001	485	a_2018	P004818S_s0038	316	24	0	0	11	1	1	3	-4	1	-1		2	8	8	1	Non	Oui	Recrutement communautaire	n	47	Feminin	RCA	1	No	No	No	No	No	No
CAR_100	AD-CAR_100	AD-CAR_100_S103_L001_R1_001	53152	a_2018	P004818S_s0039	316	24	0	0	11	1	1	3	-4	1	-1		2	8	8	1	Non	Oui	Recrutement communautaire	n	47	Feminin	RCA	1	No	No	No	No	No	No
CAR_101	SE-CAR_101	SE-CAR_101_S40_L001_R1_001	3618	a_2018	P004818S_s0038	868	51	0	0	10	2	1	2	-3	1	0		2			1	Non	Non	Recrutement communautaire	n	29	Masculin	RCA	1	No	No	No	No	No	No
CAR_102	SE-CAR_102	SE-CAR_102_S41_L001_R1_001	2897	a_2018	P004818S_s0038	142	66	0	0	10	2	0	1	-2	1	-1		2			1	Non	Non	Recrutement communautaire	n	44	Feminin	RCA	1	No	No	No	No	No	No
CAR_103	AG-CAR_103	AG-CAR_103_S142_L001_R1_001	48753	a_2018	P004818S_s0039	693	67	0	0	10	2	1	2	-2	1	-1		2	2		1	Non	Non	Recrutement communautaire	n	38	Feminin	RCA	1	No	No	Yes	No	No	No
CAR_103	SE-CAR_103	SE-CAR_103_S42_L001_R1_001	85318	a_2018	P004818S_s0038	693	67	0	0	10	2	1	2	-2	1	-1		2	2		1	Non	Non	Recrutement communautaire	n	38	Feminin	RCA	1	No	No	Yes	No	No	No
CAR_104	AG-CAR_104	AG-CAR_104_S143_L001_R1_001	46158	a_2018	P004818S_s0039	529	66	0	2	11	1	1	3	-3	1	-1		2	3	6	1	Non	Non	Recrutement communautaire	n	25	Masculin	RCA
CAR_104	SE-CAR_104	SE-CAR_104_S43_L001_R1_001	352706	a_2018	P004818S_s0038	529	66	0	2	11	1	1	3	-3	1	-1		2	3	6	1	Non	Non	Recrutement communautaire	n	25	Masculin	RCA
CAR_105	SE-CAR_105	SE-CAR_105_S44_L001_R1_001	352406	a_2018	P004818S_s0038							1	3	-3	1	-1			3	6	1	Non	Non	Recrutement communautaire	n	37	Feminin	RCA
CAR_105	AD-CAR_105	AD-CAR_105_S104_L001_R1_001	84356	a_2018	P004818S_s0039							1	3	-3	1	-1			3	6	1	Non	Non	Recrutement communautaire	n	37	Feminin	RCA
CAR_106	SE-CAR_106	SE-CAR_106_S45_L001_R1_001	1580	a_2018	P004818S_s0038	326	37	0	0			1	3	-5	1	0			2	6	5	Non	Non	Recrutement communautaire	n	52	Masculin	RCA
CAR_106	AG-CAR_106	AG-CAR_106_S144_L001_R1_001	48041	a_2018	P004818S_s0039	326	37	0	0			1	3	-5	1	0			2	6	5	Non	Non	Recrutement communautaire	n	52	Masculin	RCA
CAR_107	SE-CAR_107	SE-CAR_107_S46_L001_R1_001	298	a_2018	P004818S_s0038	225	53	0	0			0	1	-2	1	0		2			1	Non	Non	Recrutement communautaire	n	27	Feminin	RCA	1	No	No	No	No	No	No
CAR_108	SE-CAR_108	SE-CAR_108_S47_L001_R1_001	104349	a_2018	P004818S_s0038	1406	57	1	0	12	1	0	1	0	1	0		2			1	Non	Non	Recrutement communautaire	n	56	Masculin	RCA	1	No	No	No	No	No	No
CAR_109	AD-CAR_109	AD-CAR_109_S105_L001_R1_001	73105	a_2018	P004818S_s0039	263	17	0	0	9	2	1	3	-4	1	0		2	2	2	1	Non	Non	Recrutement communautaire	n	54	Feminin	RCA	1	No	No	No	No	No	No
CAR_109	AG-CAR_109	AG-CAR_109_S145_L001_R1_001	57573	a_2018	P004818S_s0039	263	17	0	0	9	2	1	3	-4	1	0		2	2	2	1	Non	Non	Recrutement communautaire	n	54	Feminin	RCA	1	No	No	No	No	No	No
CAR_109	SE-CAR_109	SE-CAR_109_S48_L001_R1_001	1544	a_2018	P004818S_s0038	263	17	0	0	9	2	1	3	-4	1	0		2	2	2	1	Non	Non	Recrutement communautaire	n	54	Feminin	RCA	1	No	No	No	No	No	No
CAR_110	SE-CAR_110	SE-CAR_110_S49_L001_R1_001	4736	a_2018	P004818S_s0038	512	61	0	0			1	2	-3	1	0			4	6	1	Non	Oui	Recrutement communautaire	n	47	Masculin	RCA
CAR_110	AD-CAR_110	AD-CAR_110_S106_L001_R1_001	56140	a_2018	P004818S_s0039	512	61	0	0			1	2	-3	1	0			4	6	1	Non	Oui	Recrutement communautaire	n	47	Masculin	RCA
CAR_111	SE-CAR_111	SE-CAR_111_S50_L001_R1_001	6834	a_2018	P004818S_s0038	433	43	0	0			0	1	1	1	0					1	Non	Non	Recrutement communautaire	n	34	Feminin	RCA
CAR_112	SE-CAR_112	SE-CAR_112_S51_L001_R1_001	6416	a_2018	P004818S_s0038	81	7	0	0	11	1	0	1	-2	1	0		2			1	Non	Non	Recrutement communautaire	n	25	Feminin	RCA
CAR_113	AG-CAR_113	AG-CAR_113_S146_L001_R1_001	49888	a_2018	P004818S_s0039	303	38	0	0			1	2	-2	1	-2					1	Non	Non	Recrutement communautaire	n	36	Feminin	RCA
CAR_113	SE-CAR_113	SE-CAR_113_S52_L001_R1_001	73957	a_2018	P004818S_s0038	303	38	0	0			1	2	-2	1	-2					1	Non	Non	Recrutement communautaire	n	36	Feminin	RCA
CAR_114	SE-CAR_114	SE-CAR_114_S53_L001_R1_001	285	a_2018	P004818S_s0038	249	39	0	0	13	1	0	1	-2	1	0		2			1	Non	Non	Recrutement communautaire	n	38	Masculin	RCA	1	No	No	No	No	No	No
CAR_115	SE-CAR_115	SE-CAR_115_S102_L001_R1_001	79909	a_2018	P004818S_s0038	297	7	1	0	12	1	0	1	0	1	-1		2			1	Non	Non	Recrutement communautaire	n	58	Masculin	RCA	1	No	No	No	No	No	No
CAR_116	AD-CAR_116	AD-CAR_116_S107_L001_R1_001	60721	a_2018	P004818S_s0039	2331	117	1	2	11	1	0	1	-2	1	-1		2			5	Non	Non	Recrutement communautaire	n	40	Masculin	RCA
CAR_116	SE-CAR_116	SE-CAR_116_S54_L001_R1_001	71	a_2018	P004818S_s0038	2331	117	1	2	11	1	0	1	-2	1	-1		2			5	Non	Non	Recrutement communautaire	n	40	Masculin	RCA
CAR_116	AG-CAR_116	AG-CAR_116_S147_L001_R1_001	34996	a_2018	P004818S_s0039	2331	117	1	2	11	1	0	1	-2	1	-1		2			5	Non	Non	Recrutement communautaire	n	40	Masculin	RCA
CAR_117	SE-CAR_117	SE-CAR_117_S55_L001_R1_001	113405	a_2018	P004818S_s0038	283	7	0	0	11	2	1	2	-2	1	0		2			1	Non	Non	Recrutement communautaire	n	36	Masculin	RCA	1	No	No	No	No	No	No
CAR_118	AG-CAR_118	AG-CAR_118_S148_L001_R1_001	29718	a_2018	P004818S_s0039	94		0	0	10	2	1	2	-3	1	0		1	3	6	1	Non	Non	Recrutement communautaire	n	60	Feminin	RCA	1	No	No	No	No	Yes	No
CAR_118	SE-CAR_118	SE-CAR_118_S56_L001_R1_001	127	a_2018	P004818S_s0038	94		0	0	10	2	1	2	-3	1	0		1	3	6	1	Non	Non	Recrutement communautaire	n	60	Feminin	RCA	1	No	No	No	No	Yes	No
CAR_118	AD-CAR_118	AD-CAR_118_S108_L001_R1_001	45528	a_2018	P004818S_s0039	94		0	0	10	2	1	2	-3	1	0		1	3	6	1	Non	Non	Recrutement communautaire	n	60	Feminin	RCA	1	No	No	No	No	Yes	No
CAR_120	SE-CAR_120	SE-CAR_120_S57_L001_R1_001	65	a_2018	P004818S_s0038	486	16	0	0	12	1	1	3	-4	2	-3		2	8	0	1	Non	Non	Recrutement communautaire	n	33	Masculin	RCA	1	No	No	No	No	No	No
CAR_121	SE-CAR_121	SE-CAR_121_S89_L001_R1_001	78663	a_2018	P004818S_s0038	2162	31	1	0	9	2	1	3	-3	1	-1		1	8		1	Non	Oui	Recrutement communautaire	n	47	Feminin	RCA	1	No	No	No	No	No	No
CAR_122	SE-CAR_122	SE-CAR_122_S58_L001_R1_001	79	a_2018	P004818S_s0038	145	57	0	0	12	1	1	3	-4	1	-1		2	4	8	1	Non	Non	Recrutement communautaire	n	43	Feminin	RCA	1	No	No	No	No	No	No
CAR_122	AD-CAR_122	AD-CAR_122_S109_L001_R1_001	36896	a_2018	P004818S_s0039	145	57	0	0	12	1	1	3	-4	1	-1		2	4	8	1	Non	Non	Recrutement communautaire	n	43	Feminin	RCA	1	No	No	No	No	No	No
CAR_122	AG-CAR_122	AG-CAR_122_S149_L001_R1_001	22781	a_2018	P004818S_s0039	145	57	0	0	12	1	1	3	-4	1	-1		2	4	8	1	Non	Non	Recrutement communautaire	n	43	Feminin	RCA	1	No	No	No	No	No	No
CAR_123	SE-CAR_123	SE-CAR_123_S118_L001_R1_001	82619	a_2018	P004818S_s0038	646	48	1	2	11	1	0	1	-1	1	-1		2			1	Non	Non	Recrutement communautaire	n	27	Feminin	RCA	1	No	No	Yes	No	No	No
CAR_124	SE-CAR_124	SE-CAR_124_S59_L001_R1_001	105290	a_2018	P004818S_s0038	56		0	0	11	1	0	1	0	1	0		2			1	Non	Non	Recrutement communautaire	n	50	Feminin	RCA	1	No	Yes	No	No	No	No
CAR_125	SE-CAR_125	SE-CAR_125_S60_L001_R1_001	102675	a_2018	P004818S_s0038	715	81	0	0	11	2	1	2	-3	4	2		2	8	0	1	Non	Non	Recrutement communautaire	n	45	Masculin	RCA	1	No	No	No	No	No	No
CAR_126	SE-CAR_126	SE-CAR_126_S61_L001_R1_001	44950	a_2018	P004818S_s0038	296	7	0	0	12	1	0	1	0	1	-1		2			1	Non	Non	Recrutement communautaire	n	32	Feminin	RCA	1	No	No	No	No	Yes	No
CAR_128	SE-CAR_128	SE-CAR_128_S62_L001_R1_001	62216	a_2018	P004818S_s0038	101		0	0			0	1	-2	1	-1					1	Non	Non	Recrutement communautaire	n	38	Feminin	RCA
CAR_129	SE-CAR_129	SE-CAR_129_S90_L001_R1_001	18175	a_2018	P004818S_s0038	961	30	1	0	11	2	0	1	-2	1	1		2			1	Non	Non	Recrutement communautaire	n	54	Masculin	RCA	1	No	No	No	No	No	No
CAR_130	SE-CAR_130	SE-CAR_130_S91_L001_R1_001	104	a_2018	P004818S_s0038	238	19	0	0	12	1	0	1	0	1	0		2			1	Non	Non	Recrutement communautaire	n	29	Feminin	RCA	1	No	No	No	No	Yes	No
CAR_131	SE-CAR_131	SE-CAR_131_S92_L001_R1_001	63250	a_2018	P004818S_s0038	164		0	0	12	1	0	1	1	1	0		2			1	Non	Non	Recrutement communautaire	n	54	Feminin	RCA	1	No	No	Yes	No	Yes	No
CAR_132	SE-CAR_132	SE-CAR_132_S63_L001_R1_001	23685	a_2018	P004818S_s0038	118		0	0	11	1	0	1	1	1	1		2			1	Non	Non	Recrutement communautaire	n	27	Masculin	RCA	1	No	No	No	No	Yes	No
CAR_133	SE-CAR_133	SE-CAR_133_S64_L001_R1_001	872	a_2018	P004818S_s0038	660	14	0	0	8	2	0	1	0	1	1		2			1	Non	Non	Recrutement communautaire	n	26	Masculin	RCA	1	No	No	Yes	No	No	No
CAR_134	SE-CAR_134	SE-CAR_134_S65_L001_R1_001	22964	a_2018	P004818S_s0038	241	41	0	0	11	1	0	1	0	1	0					1	Non	Non	Recrutement communautaire	n	36	Feminin	RCA
CAR_135	SE-CAR_135	SE-CAR_135_S66_L001_R1_001	15175	a_2018	P004818S_s0038	331	47	0	0	12	1	0	1	-1	1	1		2			1	Non	Non	Recrutement communautaire	n	42	Feminin	RCA	1	No	No	Yes	No	No	No
CAR_136	SE-CAR_136	SE-CAR_136_S67_L001_R1_001	35163	a_2018	P004818S_s0038	180	7	0	0			0	1	-1	1	0		2			5	Non	Non	Recrutement communautaire	n	44	Masculin	RCA	1	No	No	No	No	No	No
CAR_137	SE-CAR_137	SE-CAR_137_S68_L001_R1_001	33	a_2018	P004818S_s0038	1612	51	1	0	12	1	0	1	-1	1	-1		2			1	Non	Non	Recrutement communautaire	n	25	Masculin	RCA	1	No	No	No	No	No	No
CAR_138	SE-CAR_138	SE-CAR_138_S69_L001_R1_001	7766	a_2018	P004818S_s0038	144	23	0	0	13	1	0	1	0	1	1		1			1	Non	Non	Recrutement communautaire	n	36	Masculin	RCA	1	No	No	No	No	No	No
CAR_139ER	SE-CAR_139ER	SE-CAR_139ER_S120_L001_R1_001	173806	a_2018	P004818S_s0038																	NA	NA	NA	NA		NA	NA	1	No	No	No	No	No	No
CAR_140	SE-CAR_140	SE-CAR_140_S107_L001_R1_001	71	a_2018	P004818S_s0038	580	21	1	0	8	2	1	3	-4	1	-1		1	8		1	Non	Non	Recrutement communautaire	n	32	Feminin	RCA	1	No	No	No	No	No	No
CAR_141	SE-CAR_141	SE-CAR_141_S70_L001_R1_001	1502	a_2018	P004818S_s0038	350	6	0	0	11	2	0	1	-2	4	2					1	Non	Non	Recrutement communautaire	n	32	Feminin	RCA
CAR_142	SE-CAR_142	SE-CAR_142_S71_L001_R1_001	32	a_2018	P004818S_s0038	333	83	0	2	12	1	0	1	-1	1	-1		2			1	Non	Non	Recrutement communautaire	n	25	Feminin	RCA	1	No	No	No	No	No	No
CAR_143	SE-CAR_143	SE-CAR_143_S72_L001_R1_001	15106	a_2018	P004818S_s0038	494	54	0	0			0	1	-2	1	0					1	Non	Non	Recrutement communautaire	n	30	Masculin	RCA
CAR_144	AD-CAR_144	AD-CAR_144_S110_L001_R1_001	43329	a_2018	P004818S_s0039	1781	66	1	0	9	2	1	3	-5	1	-1		2	5	8	1	Non	Oui	Recrutement communautaire	n	55	Feminin	RCA
CAR_144	AG-CAR_144	AG-CAR_144_S160_L001_R1_001	37350	a_2018	P004818S_s0039	1781	66	1	0	9	2	1	3	-5	1	-1		2	5	8	1	Non	Oui	Recrutement communautaire	n	55	Feminin	RCA
CAR_144	SE-CAR_144	SE-CAR_144_S93_L001_R1_001	46579	a_2018	P004818S_s0038	1781	66	1	0	9	2	1	3	-5	1	-1		2	5	8	1	Non	Oui	Recrutement communautaire	n	55	Feminin	RCA
CAR_145	SE-CAR_145	SE-CAR_145_S73_L001_R1_001	109577	a_2018	P004818S_s0038		30	0	0	12	1	0	1	-1	1	0		2			1	Non	Non	Recrutement communautaire	n	41	Masculin	RCA	1	No	No	No	No	No	No
CAR_146	SE-CAR_146	SE-CAR_146_S74_L001_R1_001	416	a_2018	P004818S_s0038		19	0	0	12	1	0	1	-1	1	1		2			1	Non	Non	Recrutement communautaire	n	40	Feminin	RCA	1	No	No	No	No	No	No
CAR_147	SE-CAR_147	SE-CAR_147_S75_L001_R1_001	63328	a_2018	P004818S_s0038	3001		1	0	10	2	0	1	-1	1	0		2			1	Non	Non	Recrutement communautaire	n	33	Masculin	RCA	1	No	No	No	No	Yes	No
CAR_148	SE-CAR_148	SE-CAR_148_S76_L001_R1_001	10852	a_2018	P004818S_s0038	480	24	0	0	10	2	0	1	-1	1	0		2			1	Non	Non	Recrutement communautaire	n	56	Masculin	RCA	1	No	No	Yes	No	No	No
CAR_152	SE-CAR_152	SE-CAR_152_S77_L001_R1_001	51776	a_2018	P004818S_s0038	547	24	0	0	13	1	1	2	-2	1	0		2	2	8	1	Non	Non	Recrutement communautaire	n	49	Feminin	RCA	1	No	No	No	No	No	No
CAR_152	AG-CAR_152	AG-CAR_152_S150_L001_R1_001	37191	a_2018	P004818S_s0039	547	24	0	0	13	1	1	2	-2	1	0		2	2	8	1	Non	Non	Recrutement communautaire	n	49	Feminin	RCA	1	No	No	No	No	No	No
CAR_152	AD-CAR_152	S0079-0458_S233_L001_R1_001	67923	s0069	P007918S_s0069	547	24	0	0	13	1	1	2	-2	1	0		2	2	8	1	Non	Non	Recrutement communautaire	n	49	Feminin	RCA	1	No	No	No	No	No	No
CAR_153	SE-CAR_153	SE-CAR_153_S78_L001_R1_001	19800	a_2018	P004818S_s0038		12	0	0	11	1	1	2	-2	1	-2			2		6	Non	Non	Recrutement communautaire	n	51	Feminin	RCA
CAR_153	AG-CAR_153	AG-CAR_153_S159_L001_R1_001	33883	a_2018	P004818S_s0039		12	0	0	11	1	1	2	-2	1	-2			2		6	Non	Non	Recrutement communautaire	n	51	Feminin	RCA
CAR_154	SE-CAR_154	SE-CAR_154_S100_L001_R1_001	96533	a_2018	P004818S_s0038	126	15	0	0	12	1	0	1	0	1	0		2			1	Non	Non	Recrutement communautaire	n	59	Feminin	RCA
CAR_155	AG-CAR_155	AG-CAR_155_S151_L001_R1_001	21704	a_2018	P004818S_s0039	1501	121	0	0	1	2	1	2	-2	1	0		2	4	6	1	Non	Non	Recrutement communautaire	n	30	Feminin	RCA	1	No	No	No	No	No	No
CAR_155	SE-CAR_155	SE-CAR_155_S79_L001_R1_001	74819	a_2018	P004818S_s0038	1501	121	0	0	1	2	1	2	-2	1	0		2	4	6	1	Non	Non	Recrutement communautaire	n	30	Feminin	RCA	1	No	No	No	No	No	No
CAR_155	AD-CAR_155	AD-CAR_155_S111_L001_R1_001	36994	a_2018	P004818S_s0039	1501	121	0	0	1	2	1	2	-2	1	0		2	4	6	1	Non	Non	Recrutement communautaire	n	30	Feminin	RCA	1	No	No	No	No	No	No
CAR_157	SE-CAR_157	SE-CAR_157_S80_L001_R1_001	67492	a_2018	P004818S_s0038	252		0	0	12	1	0	1	-1	1	-1		2			1	Non	Non	Recrutement communautaire	n	25	Feminin	RCA	1	No	No	No	No	Yes	No
CAR_158	AD-CAR_158	AD-CAR_158_S112_L001_R1_001	50810	a_2018	P004818S_s0039	240	57	0	0	9	2	1	3	-5	1	0		2	3	6	5	Non	Non	Recrutement communautaire	n	35	Masculin	RCA	1	No	No	No	No	No	No
CAR_158	SE-CAR_158	SE-CAR_158_S81_L001_R1_001	883	a_2018	P004818S_s0038	240	57	0	0	9	2	1	3	-5	1	0		2	3	6	5	Non	Non	Recrutement communautaire	n	35	Masculin	RCA	1	No	No	No	No	No	No
CAR_158	AG-CAR_158	AG-CAR_158_S152_L001_R1_001	35046	a_2018	P004818S_s0039	240	57	0	0	9	2	1	3	-5	1	0		2	3	6	5	Non	Non	Recrutement communautaire	n	35	Masculin	RCA	1	No	No	No	No	No	No
CAR_159	SE-CAR_159	SE-CAR_159_S82_L001_R1_001	1655	a_2018	P004818S_s0038	149	32	0	0	11	1	1	3	-3	1	0		2			5	Non	Non	Recrutement communautaire	n	35	Feminin	RCA	1	No	No	No	No	No	No
CAR_159	AG-CAR_159	AG-CAR_159_S153_L001_R1_001	72433	a_2018	P004818S_s0039	149	32	0	0	11	1	1	3	-3	1	0		2			5	Non	Non	Recrutement communautaire	n	35	Feminin	RCA	1	No	No	No	No	No	No
CAR_159	AD-CAR_159	AD-CAR_159_S113_L001_R1_001	82917	a_2018	P004818S_s0039	149	32	0	0	11	1	1	3	-3	1	0		2			5	Non	Non	Recrutement communautaire	n	35	Feminin	RCA	1	No	No	No	No	No	No
CAR_160	SE-CAR_160	SE-CAR_160_S101_L001_R1_001	42958	a_2018	P004818S_s0038	167		0	0	12	1	0	1	1	1	-1		2			1	Non	Non	Recrutement communautaire	n	53	Feminin	RCA	1	No	No	No	No	Yes	No
CAR_161	SE-CAR_161	SE-CAR_161_S83_L001_R1_001	15998	a_2018	P004818S_s0038	1083	100	1	2	11	2	1	3	-3	1	0		2	6		1	Non	Non	Recrutement communautaire	n	27	Feminin	RCA
CAR_163	SE-CAR_163	SE-CAR_163_S94_L001_R1_001	97	a_2018	P004818S_s0038	227		0	0			0	1	0	1	1		2			1	Non	Non	Recrutement communautaire	n	43	Masculin	RCA
CAR_164	AG-CAR_164	AG-CAR_164_3_S158_L001_R1_001	40723	a_2018	P004818S_s0039	197	25	0	0	7	2	1	2	-2	1	-1		1	3	6	1	Non	Oui	Recrutement communautaire	n	25	Masculin	RCA	1	No	No	Yes	No	No	No
CAR_164	AD-CAR_164	AD-CAR_164_S114_L001_R1_001	81503	a_2018	P004818S_s0039	197	25	0	0	7	2	1	2	-2	1	-1		1	3	6	1	Non	Oui	Recrutement communautaire	n	25	Masculin	RCA	1	No	No	Yes	No	No	No
CAR_164	SE-CAR_164	SE-CAR_164_S97_L001_R1_001	20448	a_2018	P004818S_s0038	197	25	0	0	7	2	1	2	-2	1	-1		1	3	6	1	Non	Oui	Recrutement communautaire	n	25	Masculin	RCA	1	No	No	Yes	No	No	No
CAR_165	SE-CAR_165	SE-CAR_165_S84_L001_R1_001	11680	a_2018	P004818S_s0038	403	50	0	0	9	2	1	3	-3	1	-1		2	3	6	5	Non	Oui	Recrutement communautaire	n	43	Feminin	RCA	1	No	No	No	No	No	No
CAR_165	AG-CAR_165	AG-CAR_165_S154_L001_R1_001	43505	a_2018	P004818S_s0039	403	50	0	0	9	2	1	3	-3	1	-1		2	3	6	5	Non	Oui	Recrutement communautaire	n	43	Feminin	RCA	1	No	No	No	No	No	No
CAR_166	SE-CAR_166	SE-CAR_166_S85_L001_R1_001	1813	a_2018	P004818S_s0038	173		0	0	9	2	0	1	-1	1	0		1			1	Non	Non	Recrutement communautaire	n	42	Masculin	RCA	1	No	No	No	No	No	No
CAR_167	SE-CAR_167	SE-CAR_167_S86_L001_R1_001	57	a_2018	P004818S_s0038	621	7	1	0	12	1	1	2	-3	1	0		2	6		1	Non	Non	Recrutement communautaire	n	51	Masculin	RCA	1	No	No	No	No	No	No
CAR_168	AG-CAR_168	AG-CAR_168_S161_L001_R1_001	34337	a_2018	P004818S_s0039	555	29	1	0	9	2	1	3	-3	1	1		1	3	7	1	Non	Non	Recrutement communautaire	n	36	Feminin	RCA	1	No	No	No	No	No	No
CAR_168	SE-CAR_168	SE-CAR_168_S105_L001_R1_001	16792	a_2018	P004818S_s0038	555	29	1	0	9	2	1	3	-3	1	1		1	3	7	1	Non	Non	Recrutement communautaire	n	36	Feminin	RCA	1	No	No	No	No	No	No
CAR_169	SE-CAR_169	SE-CAR_169_S87_L001_R1_001	11652	a_2018	P004818S_s0038	1849	70	1	0	10	2	0	1	-1	1	0		2			1	Non	Non	Recrutement communautaire	n	44	Feminin	RCA	1	No	No	Yes	No	No	No
CAR_171	SE-CAR_171	SE-CAR_171_S88_L001_R1_001	130962	a_2018	P004818S_s0038	237	18	0	0	12	1	1	3	-3	1	-1		2	3	7	1	Non	Non	Recrutement communautaire	n	46	Masculin	RCA	1	No	No	No	Yes	No	No
CAR_171	AG-CAR_171	AG-CAR_171_S155_L001_R1_001	30927	a_2018	P004818S_s0039	237	18	0	0	12	1	1	3	-3	1	-1		2	3	7	1	Non	Non	Recrutement communautaire	n	46	Masculin	RCA	1	No	No	No	Yes	No	No
CAR_171	AD-CAR_171	AD-CAR_171_S115_L001_R1_001	50449	a_2018	P004818S_s0039	237	18	0	0	12	1	1	3	-3	1	-1		2	3	7	1	Non	Non	Recrutement communautaire	n	46	Masculin	RCA	1	No	No	No	Yes	No	No
CAR_172	SE-CAR_172	SE-CAR_172_S112_L001_R1_001	23014	a_2018	P004818S_s0038	392	27	0	0	11	1	0	1	0	2	-3		2			1	Non	Non	Recrutement communautaire	n	45	Masculin	RCA	1	No	No	No	No	No	No
CAR_173	SE-CAR_173	SE-CAR_173_S115_L001_R1_001	123	a_2018	P004818S_s0038	180		0	0	11	2	0	1	-1	1	-1		2			1	Non	Non	Recrutement communautaire	n	40	Feminin	RCA	1	No	No	No	No	No	No
CAR_174	SE-CAR_174	SE-CAR_174_S106_L001_R1_001	87722	a_2018	P004818S_s0038	281	16	0	0	12	1	0	1	0	1	0		2			1	Non	Non	Recrutement communautaire	n	45	Masculin	RCA	1	No	No	Yes	No	No	No
CAR_175	SE-CAR_175	SE-CAR_175_S119_L001_R1_001	7207	a_2018	P004818S_s0038	1021	97	1	2	8	2	1	2	-3	1	-1		1			1	Non	Non	Recrutement communautaire	n	48	Feminin	RCA	1	No	No	No	No	No	No
CAR_176	SE-CAR_176	SE-CAR_176_S113_L001_R1_001	200	a_2018	P004818S_s0038	654	44	1	0	9	2	0	1	-1	1	0		1			1	Non	Non	Recrutement communautaire	n	53	Feminin	RCA	1	No	No	No	No	No	No
CAR_177	SE-CAR_177	SE-CAR_177_S116_L001_R1_001	16589	a_2018	P004818S_s0038	1258	54	1	0	11	2	0	1	-1	1	-1		2			1	Non	Non	Recrutement communautaire	n	36	Masculin	RCA	1	No	No	No	Yes	Yes	No
CAR_178	SE-CAR_178	SE-CAR_178_S111_L001_R1_001	13592	a_2018	P004818S_s0038	229	13	0	0	12	1	1	2	-3	1	0		2	2	6	1	Non	Non	Recrutement communautaire	n	48	Feminin	RCA	1	No	No	No	No	No	No
CAR_178	AD-CAR_178	S0079-0017_S17_L001_R1_001	64823	s0068	P007918S_s0068	229	13	0	0	12	1	1	2	-3	1	0		2	2	6	1	Non	Non	Recrutement communautaire	n	48	Feminin	RCA	1	No	No	No	No	No	No
CAR_178	AG-CAR_178	AG-CAR_178_S163_L001_R1_001	40499	a_2018	P004818S_s0039	229	13	0	0	12	1	1	2	-3	1	0		2	2	6	1	Non	Non	Recrutement communautaire	n	48	Feminin	RCA	1	No	No	No	No	No	No
CAR_179	SE-CAR_179	SE-CAR_179_S103_L001_R1_001	5863	a_2018	P004818S_s0038	355	9	0	0	11	1	0	1	0	1	0		2			1	Non	Non	Recrutement communautaire	n	39	Feminin	RCA	1	No	No	Yes	No	No	No
CAR_180	AG-CAR_180	AG-CAR_180_S164_L001_R1_001	33065	a_2018	P004818S_s0039		65	0	0			1	3	-3	2	-2		2	2	6	1	Non	Non	Recrutement communautaire	n	55	Masculin	RCA	1	No	No	No	No	No	No
CAR_180	SE-CAR_180	SE-CAR_180_S117_L001_R1_001	1142	a_2018	P004818S_s0038		65	0	0			1	3	-3	2	-2		2	2	6	1	Non	Non	Recrutement communautaire	n	55	Masculin	RCA	1	No	No	No	No	No	No
CAR_180	AD-CAR_180	AD-CAR_180_S374_L001_R1_001	1931	a_2018	P003K18S_s0040		65	0	0			1	3	-3	2	-2		2	2	6	1	Non	Non	Recrutement communautaire	n	55	Masculin	RCA	1	No	No	No	No	No	No
CAR_181	SE-CAR_181	SE-CAR_181_S114_L001_R1_001	16105	a_2018	P004818S_s0038	1045	40	1	0	10	2	0	1	-1	1	0		2			1	Non	Non	Recrutement communautaire	n	47	Masculin	RCA	1	No	No	No	No	No	No
CAR_182	AG-CAR_182	AG-CAR_182_S162_L001_R1_001	46252	a_2018	P004818S_s0039	162		0	0	10	2	1	2	-2	1	0		2	4	8	1	Non	Non	Recrutement communautaire	n	46	Masculin	RCA	1	No	No	Yes	No	No	No
CAR_182	SE-CAR_182	SE-CAR_182_S110_L001_R1_001	11823	a_2018	P004818S_s0038	162		0	0	10	2	1	2	-2	1	0		2	4	8	1	Non	Non	Recrutement communautaire	n	46	Masculin	RCA	1	No	No	Yes	No	No	No
CAR_182	AD-CAR_182	S0079-0018_S18_L001_R1_001	28911	s0068	P007918S_s0068	162		0	0	10	2	1	2	-2	1	0		2	4	8	1	Non	Non	Recrutement communautaire	n	46	Masculin	RCA	1	No	No	Yes	No	No	No
CAR_184	SE-CAR_184	SE-CAR_184_S108_L001_R1_001	71494	a_2018	P004818S_s0038	1293	83	1	2	6	2	0	1	-1	1	1		2			1	Non	Non	Recrutement communautaire	n	24	Masculin	RCA	1	No	No	No	No	No	No
CAR_186	SE-CAR_186	SE-CAR_186_S109_L001_R1_001	40570	a_2018	P004818S_s0038	428	58	0	0	11	2	0	1	0	1	-1		1			1	Non	Non	Recrutement communautaire	n	28	Masculin	RCA	1	No	No	No	No	No	No
CAR_194	ER-CAR_194	ER-CAR_194_S180_L001_R1_001	103572	a_2018	P003K18S_s0028					12	1	0	1	-2	1	0		2			1	Non	Non	Recrutement communautaire	n	42	Feminin	RCA	1	No	No	No	No	Yes	No
CAR_194	SE-CAR_194	SE-CAR_194_S292_L001_R1_001	185026	a_2018	P003K18S_s0040					12	1	0	1	-2	1	0		2			1	Non	Non	Recrutement communautaire	n	42	Feminin	RCA	1	No	No	No	No	Yes	No
CAR_210	SE-CAR_210	SE-CAR_210_S159_L001_R1_001	15661	a_2018	P003K18S_s0035	817	66	0	0	12	1	1	3	-3	1	0		2	6		1	Non	Non	Recrutement communautaire	n	30	Feminin	RCA	1	No	No	Yes	No	Yes	No
CAR_316	AD-CAR_316	AD-CAR_316_S69_L001_R1_001	1580	a_2018	P003K18S_s0028	543	33	0	0	12	1	1	2	-2	1	-1		2	8	8	1	Non	Non	Recrutement communautaire	n	54	Masculin	RCA	1	No	No	No	No	No	No
CAR_316	AG-CAR_316	AG-CAR_316_S160_L001_R1_001	196500	a_2018	P003K18S_s0028	543	33	0	0	12	1	1	2	-2	1	-1		2	8	8	1	Non	Non	Recrutement communautaire	n	54	Masculin	RCA	1	No	No	No	No	No	No
CAR_322	SE-CAR_322	SE-CAR_322_S178_L001_R1_001	66728	a_2018	P003K18S_s0028	525	63	0	0	11	1	0	1	0	1	-1		1			1	Non	Non	Recrutement communautaire	n	39	Feminin	RCA	1	No	No	No	No	No	No
CAR_323	SE-CAR_323	SE-CAR_323_S109_L001_R1_001	13035	a_2018	P003K18S_s0035	150		0	0	10	2	0	1	-1	1	-2		2			1	Non	Non	Recrutement communautaire	n	45	Masculin	RCA	1	No	No	Yes	No	No	No
CAR_324	SE-CAR_324	SE-CAR_324_S100_L001_R1_001	31113	a_2018	P003K18S_s0035	170	68	0	0	13	1	0	1	-1	1	-1		2			1	Non	Non	Recrutement communautaire	n	43	Feminin	RCA	1	No	No	No	No	No	No
CAR_325	SE-CAR_325	SE-CAR_325_S136_L001_R1_001	6724	a_2018	P003K18S_s0035	571	18	0	0	12	1	1	2	-2	1	0		2			1	Non	Oui	Recrutement communautaire	n	28	Masculin	RCA	1	No	No	No	No	Yes	No
CAR_326	SE-CAR_326	SE-CAR_326_S187_L001_R1_001	1561	a_2018	P003K18S_s0028	107		0	0	12	1	0	1	0	1	1		2			1	Non	Non	Recrutement communautaire	n	45	Masculin	RCA	1	No	No	Yes	No	No	No
CAR_330	AG-CAR_330	AG-CAR_330_S170_L001_R1_001	1421	a_2018	P003K18S_s0028	2115	76	1	0	10	2	1	3	-4	1	2		1	3	3	1	Non	Non	Recrutement communautaire	n	53	Masculin	RCA	1	No	No	No	No	No	No
CAR_330	AD-CAR_330	AD-CAR_330_S159_L001_R1_001	2078	a_2018	P003K18S_s0028	2115	76	1	0	10	2	1	3	-4	1	2		1	3	3	1	Non	Non	Recrutement communautaire	n	53	Masculin	RCA	1	No	No	No	No	No	No
CAR_330	SE-CAR_330	SE-CAR_330_S118_L001_R1_001	24757	a_2018	P003K18S_s0035	2115	76	1	0	10	2	1	3	-4	1	2		1	3	3	1	Non	Non	Recrutement communautaire	n	53	Masculin	RCA	1	No	No	No	No	No	No
CAR_331	AD-CAR_331	AD-CAR_331_S120_L001_R1_001	229376	a_2018	P003K18S_s0028	85	17	0	0	9	2	1	2	-3	1	1		1	3	3	1	Non	Non	Recrutement communautaire	n	44	Masculin	RCA	1	No	No	No	No	No	No
CAR_331	AG-CAR_331	AG-CAR_331_S79_L001_R1_001	203	a_2018	P003K18S_s0028	85	17	0	0	9	2	1	2	-3	1	1		1	3	3	1	Non	Non	Recrutement communautaire	n	44	Masculin	RCA	1	No	No	No	No	No	No
CAR_331	SE-CAR_331	SE-CAR_331_S127_L001_R1_001	97823	a_2018	P003K18S_s0035	85	17	0	0	9	2	1	2	-3	1	1		1	3	3	1	Non	Non	Recrutement communautaire	n	44	Masculin	RCA	1	No	No	No	No	No	No
CAR_332	AG-CAR_332	AG-CAR_332_S150_L001_R1_001	174601	a_2018	P003K18S_s0028	159	40	0	0			1	2	-3	1	0			7	7	1	Non	Non	Recrutement communautaire	n	31	Feminin	RCA
CAR_332	SE-CAR_332	SE-CAR_332_S137_L001_R1_001	7953	a_2018	P003K18S_s0035	159	40	0	0			1	2	-3	1	0			7	7	1	Non	Non	Recrutement communautaire	n	31	Feminin	RCA
CAR_332	AD-CAR_332	AD-CAR_332_S140_L001_R1_001	24980	a_2018	P003K18S_s0028	159	40	0	0			1	2	-3	1	0			7	7	1	Non	Non	Recrutement communautaire	n	31	Feminin	RCA
CAR_333	AG-CAR_333	AG-CAR_333_S97_L001_R1_001	183	a_2018	P003K18S_s0028	180		0	0	12	1	1	3	-4	1	1		1	2	6	5	Non	Non	Recrutement communautaire	n	61	Feminin	RCA	1	No	No	No	No	No	No
CAR_333	AD-CAR_333	AD-CAR_333_S169_L001_R1_001	26825	a_2018	P003K18S_s0028	180		0	0	12	1	1	3	-4	1	1		1	2	6	5	Non	Non	Recrutement communautaire	n	61	Feminin	RCA	1	No	No	No	No	No	No
CAR_333	SE-CAR_333	SE-CAR_333_S291_L001_R1_001	15749	a_2018	P003K18S_s0040	180		0	0	12	1	1	3	-4	1	1		1	2	6	5	Non	Non	Recrutement communautaire	n	61	Feminin	RCA	1	No	No	No	No	No	No
CAR_334	AD-CAR_334	AD-CAR_334_S149_L001_R1_001	4849	a_2018	P003K18S_s0028	299	48	0	0	11	2	1	2	-3	1	0		2	3	7	1	Non	Oui	Recrutement communautaire	n	25	Feminin	RCA	1	No	No	Yes	No	No	No
CAR_334	AG-CAR_334	AG-CAR_334_S139_L001_R1_001	153373	a_2018	P003K18S_s0028	299	48	0	0	11	2	1	2	-3	1	0		2	3	7	1	Non	Oui	Recrutement communautaire	n	25	Feminin	RCA	1	No	No	Yes	No	No	No
CAR_334	SE-CAR_334	SE-CAR_334_S153_L001_R1_001	37064	a_2018	P003K18S_s0035	299	48	0	0	11	2	1	2	-3	1	0		2	3	7	1	Non	Oui	Recrutement communautaire	n	25	Feminin	RCA	1	No	No	Yes	No	No	No
CAR_335	SE-CAR_335	SE-CAR_335_S297_L001_R1_001	10327	a_2018	P003K18S_s0040	2666	57	1	0	12	1	0	1	0	1	-1		2			1	Non	Non	Recrutement communautaire	n	49	Feminin	RCA	1	No	No	No	No	No	No
CAR_337	SE-CAR_337	SE-CAR_337_S179_L001_R1_001	612	a_2018	P003K18S_s0028	209	44	0	0	10	2	0	1	-2	1	-1		2			1	Non	Non	Recrutement communautaire	n	34	Masculin	RCA	1	No	No	Yes	No	No	No
CAR_338	AD-CAR_338	AD-CAR_338_S171_L001_R1_001	149909	a_2018	P003K18S_s0028			0	0	9	2	1	3	-4	1	0		1	7	7	1	Non	Oui	Recrutement communautaire	n	33	Feminin	RCA	1	No	No	No	No	Yes	No
CAR_338	AG-CAR_338	AG-CAR_338_S111_L001_R1_001	44342	a_2018	P003K18S_s0028			0	0	9	2	1	3	-4	1	0		1	7	7	1	Non	Oui	Recrutement communautaire	n	33	Feminin	RCA	1	No	No	No	No	Yes	No
CAR_338	SE-CAR_338	SE-CAR_338_S144_L001_R1_001	35345	a_2018	P003K18S_s0035			0	0	9	2	1	3	-4	1	0		1	7	7	1	Non	Oui	Recrutement communautaire	n	33	Feminin	RCA	1	No	No	No	No	Yes	No
CAR_339	SE-CAR_339	SE-CAR_339_S214_L001_R1_001	28287	a_2018	P003K18S_s0025	582	95	0	0	11	1	1	2	-3	1	1		2	7	8	1	Non	Oui	Recrutement communautaire	n	48	Masculin	RCA	1	No	No	Yes	Yes	No	No
CAR_339	AD-CAR_339	AD-CAR_339_S152_L001_R1_001	20875	a_2018	P003K18S_s0028	582	95	0	0	11	1	1	2	-3	1	1		2	7	8	1	Non	Oui	Recrutement communautaire	n	48	Masculin	RCA	1	No	No	Yes	Yes	No	No
CAR_339	AG-CAR_339	AG-CAR_339_S162_L001_R1_001	721	a_2018	P003K18S_s0028	582	95	0	0	11	1	1	2	-3	1	1		2	7	8	1	Non	Oui	Recrutement communautaire	n	48	Masculin	RCA	1	No	No	Yes	Yes	No	No
CAR_340	SE-CAR_340	SE-CAR_340_S119_L001_R1_001	109750	a_2018	P003K18S_s0035	229	57	0	0	11	1	0	1	-1	1	0		2			1	Non	Oui	Recrutement communautaire	n	26	Feminin	RCA	1	No	No	No	No	No	No
CAR_341	SE-CAR_341	SE-CAR_341_S110_L001_R1_001	30932	a_2018	P003K18S_s0035		130	0	0	11	1	0	1	-1	1	-1		2			1	Non	Non	Recrutement communautaire	n	38	Masculin	RCA	1	No	No	No	Yes	Yes	No
CAR_342	SE-CAR_342	SE-CAR_342_S224_L001_R1_001	14913	a_2018	P003K18S_s0025	118	23	0	0	9	2	0	1	0	1	0		1			1	Non	Non	Recrutement communautaire	n	48	Feminin	RCA	1	No	No	Yes	No	No	No
CAR_343	SE-CAR_343	SE-CAR_343_S138_L001_R1_001	87468	a_2018	P003K18S_s0035	106	8	0	0	13	1	1	2	-3	1	1		2	3	8	1	Non	Non	Recrutement communautaire	n	42	Masculin	RCA	1	No	No	No	No	No	No
CAR_343	AG-CAR_343	AG-CAR_343_S156_L001_R1_001	1752	a_2018	P003K18S_s0035	106	8	0	0	13	1	1	2	-3	1	1		2	3	8	1	Non	Non	Recrutement communautaire	n	42	Masculin	RCA	1	No	No	No	No	No	No
CAR_343	AD-CAR_343	AD-CAR_343_S82_L001_R1_001	12249	a_2018	P003K18S_s0028	106	8	0	0	13	1	1	2	-3	1	1		2	3	8	1	Non	Non	Recrutement communautaire	n	42	Masculin	RCA	1	No	No	No	No	No	No
CAR_344	SE-CAR_344	SE-CAR_344_S101_L001_R1_001	51574	a_2018	P003K18S_s0035	663	28	1	0	12	1	0	1	-1	1	0		2			1	Non	Non	Recrutement communautaire	n	47	Masculin	RCA	1	No	No	No	No	No	No
CAR_345	SE-CAR_345	SE-CAR_345_S128_L001_R1_001	12717	a_2018	P003K18S_s0035	512	72	0	0	11	2	0	1	0	1	1		2			1	Non	Oui	Recrutement communautaire	n	46	Feminin	RCA	1	No	No	No	No	No	No
CAR_346	SE-CAR_346	SE-CAR_346_S145_L001_R1_001	5431	a_2018	P003K18S_s0035	89	76	0	0	10	2	0	1	-2	1	-2		2			1	Non	Non	Recrutement communautaire	n	39	Feminin	RCA	1	No	No	No	No	No	No
CAR_347	SE-CAR_347	S0079-0452_S227_L001_R1_001	9492	s0069	P007918S_s0069	290	48	0	0	11	1	0	1	-1	1	0		2			1	Non	Non	Recrutement communautaire	n	31	Masculin	RCA	1	No	No	No	No	No	No
CAR_348	AG-CAR_348	AG-CAR_348_S110_L001_R1_001	266	a_2018	P003K18S_s0028		14	0	0	12	1	1	3	-3	1	-1		2	2	7	5	Non	Non	Recrutement communautaire	n	59	Feminin	RCA	1	No	No	Yes	No	No	No
CAR_348	SE-CAR_348	SE-CAR_348_S160_L001_R1_001	60276	a_2018	P003K18S_s0035		14	0	0	12	1	1	3	-3	1	-1		2	2	7	5	Non	Non	Recrutement communautaire	n	59	Feminin	RCA	1	No	No	Yes	No	No	No
CAR_348	AD-CAR_348	AD-CAR_348_S142_L001_R1_001	153676	a_2018	P003K18S_s0028		14	0	0	12	1	1	3	-3	1	-1		2	2	7	5	Non	Non	Recrutement communautaire	n	59	Feminin	RCA	1	No	No	Yes	No	No	No
CAR_349	SE-CAR_349	SE-CAR_349_S99_L001_R1_001	34910	a_2018	P003K18S_s0035	182	40	0	0			1	3	-4	1	-2			6	7	3	Non	Oui	Recrutement communautaire	n	31	Masculin	RCA
CAR_349	AG-CAR_349	AG-CAR_349_S70_L001_R1_001	125842	a_2018	P003K18S_s0028	182	40	0	0			1	3	-4	1	-2			6	7	3	Non	Oui	Recrutement communautaire	n	31	Masculin	RCA
CAR_349	AD-CAR_349	AD-CAR_349_S80_L001_R1_001	729	a_2018	P003K18S_s0028	182	40	0	0			1	3	-4	1	-2			6	7	3	Non	Oui	Recrutement communautaire	n	31	Masculin	RCA
CAR_350	SE-CAR_350	SE-CAR_350_S186_L001_R1_001	53742	a_2018	P003K18S_s0028	394	21	0	0	12	1	0	1	-1	1	-1		2			1	Non	Non	Recrutement communautaire	n	32	Masculin	RCA	1	No	No	No	No	No	No
CAR_351	AG-CAR_351	AG-CAR_351_S377_L001_R1_001	197783	a_2018	P003K18S_s0040	309	49	0	0	10	2	1	2	-2	1	0		2	7	8	1	Non	Oui	Recrutement communautaire	n	33	Feminin	RCA	1	No	No	No	No	No	No
CAR_351	SE-CAR_351	SE-CAR_351_S152_L001_R1_001	45026	a_2018	P003K18S_s0035	309	49	0	0	10	2	1	2	-2	1	0		2	7	8	1	Non	Oui	Recrutement communautaire	n	33	Feminin	RCA	1	No	No	No	No	No	No
CAR_351	AD-CAR_351	AD-CAR_351_S134_L001_R1_001	75676	a_2018	P003K18S_s0035	309	49	0	0	10	2	1	2	-2	1	0		2	7	8	1	Non	Oui	Recrutement communautaire	n	33	Feminin	RCA	1	No	No	No	No	No	No
CAR_352	SE-CAR_352	SE-CAR_352_S188_L001_R1_001	10017	a_2018	P003K18S_s0028	892	24	1	0	11	2	1	3	-4	1	1		2	3	5	2	Non	Non	Recrutement communautaire	n	57	Feminin	RCA
CAR_352	AD-CAR_352	AD-CAR_352_S131_L001_R1_001	7615	a_2018	P003K18S_s0028	892	24	1	0	11	2	1	3	-4	1	1		2	3	5	2	Non	Non	Recrutement communautaire	n	57	Feminin	RCA
CAR_352	AG-CAR_352	AG-CAR_352_S161_L001_R1_001	1410	a_2018	P003K18S_s0028	892	24	1	0	11	2	1	3	-4	1	1		2	3	5	2	Non	Non	Recrutement communautaire	n	57	Feminin	RCA
CAR_353	SE-CAR_353	SE-CAR_353_S143_L001_R1_001	218	a_2018	P003K18S_s0035	106	73	0	0			0	1	-1	1	-1					1	Non	Non	Recrutement communautaire	n	26	Feminin	RCA	1	No	No	No	No	No	No
CAR_354	AD-CAR_354	AD-CAR_354_S122_L001_R1_001	1552	a_2018	P003K18S_s0028	116	23	0	0	11	2	1	3	-5	1	-1		2	6	7	1	Non	Non	Recrutement communautaire	n	41	Feminin	RCA	1	No	No	Yes	No	No	No
CAR_354	SE-CAR_354	S0079-0453_S228_L001_R1_001	17090	s0069	P007918S_s0069	116	23	0	0	11	2	1	3	-5	1	-1		2	6	7	1	Non	Non	Recrutement communautaire	n	41	Feminin	RCA	1	No	No	Yes	No	No	No
CAR_354	AG-CAR_354	AG-CAR_354_S141_L001_R1_001	3662	a_2018	P003K18S_s0028	116	23	0	0	11	2	1	3	-5	1	-1		2	6	7	1	Non	Non	Recrutement communautaire	n	41	Feminin	RCA	1	No	No	Yes	No	No	No
CAR_355	SE-CAR_355	SE-CAR_355_S126_L001_R1_001	16026	a_2018	P003K18S_s0035	783	45	1	0	12	1	0	1	0	1	-1		2			1	Non	Non	Recrutement communautaire	n	51	Feminin	RCA	1	No	No	No	No	No	No
CAR_356	AG-CAR_356	AG-CAR_356_S151_L001_R1_001	3144	a_2018	P003K18S_s0028	895	106	1	2	12	1	1	2	-2	1	0		2	3	7	1	Non	Non	Recrutement communautaire	n	35	Masculin	RCA	1	No	No	Yes	No	No	No
CAR_356	AD-CAR_356	AD-CAR_356_S147_L001_R1_001	96741	a_2018	P003K18S_s0035	895	106	1	2	12	1	1	2	-2	1	0		2	3	7	1	Non	Non	Recrutement communautaire	n	35	Masculin	RCA	1	No	No	Yes	No	No	No
CAR_356	SE-CAR_356	SE-CAR_356_S194_L001_R1_001	892	a_2018	P003K18S_s0025	895	106	1	2	12	1	1	2	-2	1	0		2	3	7	1	Non	Non	Recrutement communautaire	n	35	Masculin	RCA	1	No	No	Yes	No	No	No
CAR_357	SE-CAR_357	SE-CAR_357_S204_L001_R1_001	1707	a_2018	P003K18S_s0025	628	57	1	0	11	2	0	1	-2	1	0		2			1	Non	Non	Recrutement communautaire	n	47	Masculin	RCA	1	No	No	Yes	No	No	No
CAR_358	AG-CAR_358	AG-CAR_358_S71_L001_R1_001	502	a_2018	P003K18S_s0028	159	68	0	0			1	2	-3	1	-1			3	4	1	Non	Non	Recrutement communautaire	n	56	Masculin	RCA
CAR_358	SE-CAR_358	SE-CAR_358_S189_L001_R1_001	87516	a_2018	P003K18S_s0028	159	68	0	0			1	2	-3	1	-1			3	4	1	Non	Non	Recrutement communautaire	n	56	Masculin	RCA
CAR_358	AD-CAR_358	AD-CAR_358_S81_L001_R1_001	49	a_2018	P003K18S_s0028	159	68	0	0			1	2	-3	1	-1			3	4	1	Non	Non	Recrutement communautaire	n	56	Masculin	RCA
CAR_359	AD-CAR_359	AD-CAR_359_S72_L001_R1_001	6337	a_2018	P003K18S_s0028	220	31	0	0	9	2	1	2	-2	1	0		2	8	7	5	Non	Non	Recrutement communautaire	n	28	Feminin	RCA	1	No	No	No	No	No	No
CAR_359	AG-CAR_359	AG-CAR_359_S172_L001_R1_001	65154	a_2018	P003K18S_s0028	220	31	0	0	9	2	1	2	-2	1	0		2	8	7	5	Non	Non	Recrutement communautaire	n	28	Feminin	RCA	1	No	No	No	No	No	No
CAR_359	SE-CAR_359	SE-CAR_359_S103_L001_R1_001	82849	a_2018	P003K18S_s0035	220	31	0	0	9	2	1	2	-2	1	0		2	8	7	5	Non	Non	Recrutement communautaire	n	28	Feminin	RCA	1	No	No	No	No	No	No
CAR_360	SE-CAR_360	SE-CAR_360_S190_L001_R1_001	71888	a_2018	P003K18S_s0028	1345	29	1	0			0	1	0	1	0					1	Non	Non	Recrutement communautaire	n	45	Feminin	RCA
CAR_361	SE-CAR_361	SE-CAR_361_S162_L001_R1_001	86815	a_2018	P003K18S_s0035	215	70	0	0	10	2	0	1	-1	1	-2		1			1	Non	Oui	Recrutement communautaire	n	38	Feminin	RCA	1	No	No	Yes	No	No	No
CAR_362	AD-CAR_362	AD-CAR_362_S99_L001_R1_001	3478	a_2018	P003K18S_s0028	139	29	0	0	12	1	1	2	-3	1	-1		2	8	7	1	Non	Oui	Recrutement communautaire	n	48	Masculin	RCA	1	No	No	No	No	No	No
CAR_362	SE-CAR_362	SE-CAR_362_S111_L001_R1_001	50134	a_2018	P003K18S_s0035	139	29	0	0	12	1	1	2	-3	1	-1		2	8	7	1	Non	Oui	Recrutement communautaire	n	48	Masculin	RCA	1	No	No	No	No	No	No
CAR_362	AG-CAR_362	AG-CAR_362_S112_L001_R1_001	95765	a_2018	P003K18S_s0028	139	29	0	0	12	1	1	2	-3	1	-1		2	8	7	1	Non	Oui	Recrutement communautaire	n	48	Masculin	RCA	1	No	No	No	No	No	No
CAR_363	SE-CAR_363	SE-CAR_363_S146_L001_R1_001	65806	a_2018	P003K18S_s0035		27	0	0	9	2	0	1	-1	1	-1		2			1	Non	Non	Recrutement communautaire	n	29	Masculin	RCA	1	No	No	No	Yes	Yes	No
CAR_363	AG-CAR_363	AG-CAR_363_S107_L001_R1_001	9560	a_2018	P003K18S_s0035		27	0	0	9	2	0	1	-1	1	-1		2			1	Non	Non	Recrutement communautaire	n	29	Masculin	RCA	1	No	No	No	Yes	Yes	No
CAR_364	SE-CAR_364	SE-CAR_364_S234_L001_R1_001	15233	a_2018	P003K18S_s0025	100	56	0	2			1	3	-3	1	-1		2	7	3	1	Non	Non	Recrutement communautaire	n	41	Masculin	RCA	1	No	No	No	No	No	No
CAR_364	AD-CAR_364	AD-CAR_364_S121_L001_R1_001	188	a_2018	P003K18S_s0028	100	56	0	2			1	3	-3	1	-1		2	7	3	1	Non	Non	Recrutement communautaire	n	41	Masculin	RCA	1	No	No	No	No	No	No
CAR_364	AG-CAR_364	AG-CAR_364_S125_L001_R1_001	117148	a_2018	P003K18S_s0035	100	56	0	2			1	3	-3	1	-1		2	7	3	1	Non	Non	Recrutement communautaire	n	41	Masculin	RCA	1	No	No	No	No	No	No
CAR_365	SE-CAR_365	SE-CAR_365_S184_L001_R1_001	48042	a_2018	P003K18S_s0025	1577	77	1	0	9	2	0	1	-2	1	0		1			1	Non	Oui	Recrutement communautaire	n	30	Masculin	RCA	1	No	No	No	No	Yes	No
CAR_366	SE-CAR_366	SE-CAR_366_S135_L001_R1_001	107	a_2018	P003K18S_s0035	143	20	0	0	10	2	0	1	-2	1	1		2			1	Non	Non	Recrutement communautaire	n	37	Feminin	RCA	1	No	No	No	Yes	No	No
CAR_367	SE-CAR_367	SE-CAR_367_S154_L001_R1_001	41327	a_2018	P003K18S_s0035			0	0	8	2	1	3	-4	1	-2		2	2	6	4	Non	Oui	Recrutement communautaire	n	49	Masculin	RCA	1	No	No	Yes	No	No	No
CAR_367	AD-CAR_367	AD-CAR_367_S130_L001_R1_001	185634	a_2018	P003K18S_s0028			0	0	8	2	1	3	-4	1	-2		2	2	6	4	Non	Oui	Recrutement communautaire	n	49	Masculin	RCA	1	No	No	Yes	No	No	No
CAR_367	AG-CAR_367	AG-CAR_367_S113_L001_R1_001	4799	a_2018	P003K18S_s0035			0	0	8	2	1	3	-4	1	-2		2	2	6	4	Non	Oui	Recrutement communautaire	n	49	Masculin	RCA	1	No	No	Yes	No	No	No
CAR_368	SE-CAR_368	SE-CAR_368_S181_L001_R1_001	72260	a_2018	P003K18S_s0028	123		0	0	12	1	0	1	-1	1	0		2			1	Non	Non	Recrutement communautaire	n	55	Feminin	RCA	1	No	No	No	Yes	No	No
CAR_369	SE-CAR_369	SE-CAR_369_S129_L001_R1_001	83942	a_2018	P003K18S_s0035	152	23	0	0	12	1	1	3	-3	1	-1		2	2	6	5	Non	Non	Recrutement communautaire	n	28	Feminin	RCA	1	No	No	No	No	No	No
CAR_369	AG-CAR_369	AG-CAR_369_S191_L001_R1_001	1098	a_2018	P003K18S_s0028	152	23	0	0	12	1	1	3	-3	1	-1		2	2	6	5	Non	Non	Recrutement communautaire	n	28	Feminin	RCA	1	No	No	No	No	No	No
CAR_369	AD-CAR_369	AD-CAR_369_S132_L001_R1_001	562	a_2018	P003K18S_s0028	152	23	0	0	12	1	1	3	-3	1	-1		2	2	6	5	Non	Non	Recrutement communautaire	n	28	Feminin	RCA	1	No	No	No	No	No	No
CAR_372	SE-CAR_372	SE-CAR_372_S120_L001_R1_001	102256	a_2018	P003K18S_s0035							1	3	-3	1	0			2	7	1	Non	Non	Recrutement communautaire	n	33	Masculin	RCA
CAR_373	SE-CAR_373	SE-CAR_373_S117_L001_R1_001	14151	a_2018	P003K18S_s0035	1321	37	0	0	8	2	0	1	-2	1	-1		2			1	Non	Non	Recrutement communautaire	n	33	Feminin	RCA	1	No	No	No	No	No	No
CAR_374	SE-CAR_374	SE-CAR_374_S294_L001_R1_001	12516	a_2018	P003K18S_s0040	270	40	0	0	9	2	0	1	-1	1	-1		2			1	Non	Non	Recrutement communautaire	n	47	Masculin	RCA	1	No	No	No	No	Yes	No
CAR_375	SE-CAR_375	SE-CAR_375_S121_L001_R1_001	63785	a_2018	P003K18S_s0035		23	0	0	9	2	0	1	-2	1	-2		2			5	Non	Non	Recrutement communautaire	n	47	Masculin	RCA	1	No	No	No	No	No	No
CAR_376	AG-CAR_376	AG-CAR_376_S140_L001_R1_001	307	a_2018	P003K18S_s0035	112	48	0	0	10	2	1	2	-3	1	-2		2	7		1	Non	Non	Recrutement communautaire	n	24	Masculin	RCA	1	No	No	No	No	No	No
CAR_376	SE-CAR_376	SE-CAR_376_S112_L001_R1_001	30480	a_2018	P003K18S_s0035	112	48	0	0	10	2	1	2	-3	1	-2		2	7		1	Non	Non	Recrutement communautaire	n	24	Masculin	RCA	1	No	No	No	No	No	No
CAR_377	SE-CAR_377	SE-CAR_377_S196_L001_R1_001	144220	a_2018	P003K18S_s0025	672	25	0	0	12	1	1	2	-2	1	-2		2			5	Non	Non	Recrutement communautaire	n	30	Masculin	RCA	1	No	No	Yes	No	No	No
CAR_377	AG-CAR_377	AG-CAR_377_S104_L001_R1_001	53626	a_2018	P003K18S_s0035	672	25	0	0	12	1	1	2	-2	1	-2		2			5	Non	Non	Recrutement communautaire	n	30	Masculin	RCA	1	No	No	Yes	No	No	No
CAR_378	SE-CAR_378	S0079-0448_S223_L001_R1_001	26408	s0069	P007918S_s0069	465	36	0	0	11	2	1	2	-3	1	-2		1	3	6	1	Non	Non	Recrutement communautaire	n	33	Masculin	RCA	1	No	No	Yes	No	No	No
CAR_378	AG-CAR_378	AG-CAR_378_S165_L001_R1_001	2862	a_2018	P003K18S_s0035	465	36	0	0	11	2	1	2	-3	1	-2		1	3	6	1	Non	Non	Recrutement communautaire	n	33	Masculin	RCA	1	No	No	Yes	No	No	No
CAR_378	AD-CAR_378	AD-CAR_378_S380_L001_R1_001	202688	a_2018	P003K18S_s0040	465	36	0	0	11	2	1	2	-3	1	-2		1	3	6	1	Non	Non	Recrutement communautaire	n	33	Masculin	RCA	1	No	No	Yes	No	No	No
CAR_379	SE-CAR_379	SE-CAR_379_S216_L001_R1_001	10196	a_2018	P003K18S_s0025			0	0	11	1	0	1	-1	1	-1		2			1	Non	Oui	Recrutement communautaire	n	52	Masculin	RCA	1	No	No	No	No	Yes	No
CAR_380	SE-CAR_380	SE-CAR_380_S206_L001_R1_001	70666	a_2018	P003K18S_s0025	102	37	0	0	14	1	0	1	0	1	-1		1			1	Non	Non	Recrutement communautaire	n	36	Masculin	RCA	1	No	No	No	No	No	No
CAR_381	SE-CAR_381	SE-CAR_381_S146_L001_R1_001	54820	a_2018	P003K18S_s0025	1266	52	1	0	9	2	0	1	-2	1	-1		1			1	Non	Non	Recrutement communautaire	n	51	Masculin	RCA	1	No	No	No	No	No	No
CAR_382	SE-CAR_382	SE-CAR_382_S147_L001_R1_001	128717	a_2018	P003K18S_s0025	218	24	0	0	10	2	1	2	-2	1	0		2	7	2	1	Non	Oui	Recrutement communautaire	n	38	Feminin	RCA	1	No	No	No	No	No	No
CAR_382	AD-CAR_382	AD-CAR_382_S148_L001_R1_001	1512	a_2018	P003K18S_s0035	218	24	0	0	10	2	1	2	-2	1	0		2	7	2	1	Non	Oui	Recrutement communautaire	n	38	Feminin	RCA	1	No	No	No	No	No	No
CAR_383	AG-CAR_383	AG-CAR_383_S114_L001_R1_001	1457	a_2018	P003K18S_s0035	604	69	0	0	7	2	1	3	-3	1	-2		2	8	7	5	Non	Non	Recrutement communautaire	n	46	Masculin	RCA	1	No	No	No	No	No	No
CAR_383	AD-CAR_383	AD-CAR_383_S123_L001_R1_001	4040	a_2018	P003K18S_s0035	604	69	0	0	7	2	1	3	-3	1	-2		2	8	7	5	Non	Non	Recrutement communautaire	n	46	Masculin	RCA	1	No	No	No	No	No	No
CAR_383	SE-CAR_383	SE-CAR_383_S182_L001_R1_001	5	a_2018	P003K18S_s0037	604	69	0	0	7	2	1	3	-3	1	-2		2	8	7	5	Non	Non	Recrutement communautaire	n	46	Masculin	RCA	1	No	No	No	No	No	No
CAR_384	SE-CAR_384	SE-CAR_384_S157_L001_R1_001	88302	a_2018	P003K18S_s0025	360	66	0	0			1	2	-3	1	0			8	8	5	Non	Non	Recrutement communautaire	n	26	Feminin	RCA	1	No	No	No	No	No	No
CAR_384	AG-CAR_384	AG-CAR_384_S75_L001_R1_001	1508	a_2018	P003K18S_s0028	360	66	0	0			1	2	-3	1	0			8	8	5	Non	Non	Recrutement communautaire	n	26	Feminin	RCA	1	No	No	No	No	No	No
CAR_384	AD-CAR_384	AD-CAR_384_S126_L001_R1_001	1587	a_2018	P003K18S_s0028	360	66	0	0			1	2	-3	1	0			8	8	5	Non	Non	Recrutement communautaire	n	26	Feminin	RCA	1	No	No	No	No	No	No
CAR_386	AG-CAR_386	AG-CAR_386_S115_L001_R1_001	2845	a_2018	P003K18S_s0028	373	129	0	2	8	2	1	2	-2	1	0		1	7	8	1	Non	Non	Recrutement communautaire	n	44	Feminin	RCA	1	No	No	No	No	No	No
CAR_386	SE-CAR_386	SE-CAR_386_S178_L001_R1_001	93376	a_2018	P003K18S_s0025	373	129	0	2	8	2	1	2	-2	1	0		1	7	8	1	Non	Non	Recrutement communautaire	n	44	Feminin	RCA	1	No	No	No	No	No	No
CAR_386	AD-CAR_386	AD-CAR_386_S113_L001_R1_001	124664	a_2018	P003K18S_s0028	373	129	0	2	8	2	1	2	-2	1	0		1	7	8	1	Non	Non	Recrutement communautaire	n	44	Feminin	RCA	1	No	No	No	No	No	No
CAR_387	SE-CAR_387	SE-CAR_387_S187_L001_R1_001	73661	a_2018	P003K18S_s0025	558	105	0	2	12	1	0	1	-2	1	-1		1			1	Non	Non	Recrutement communautaire	n	34	Masculin	RCA	1	No	No	No	No	No	No
CAR_388	SE-CAR_388	SE-CAR_388_S227_L001_R1_001	144839	a_2018	P003K18S_s0025	455	86	0	0	11	2	0	1	-1	1	0		2			1	Non	Non	Recrutement communautaire	n	38	Feminin	RCA	1	No	No	No	No	Yes	No
CAR_389	SE-CAR_389	SE-CAR_389_S217_L001_R1_001	150008	a_2018	P003K18S_s0025	196		0	0	8	2	0	1	-2	1	0		2			1	Non	Non	Recrutement communautaire	n	35	Feminin	RCA	1	No	No	No	No	Yes	No
CAR_390	SE-CAR_390	SE-CAR_390_S226_L001_R1_001	50159	a_2018	P003K18S_s0025	604		0	0	12	1	0	1	-1	1	0		2			1	Non	Non	Recrutement communautaire	n	34	Feminin	RCA	1	No	No	No	No	Yes	No
CAR_391	SE-CAR_391	SE-CAR_391_S181_L001_R1_001	4	a_2018	P003K18S_s0037	228	34	0	0	11	1	0	1	0	1	0		2			1	Non	Non	Recrutement communautaire	n	54	Feminin	RCA	1	No	No	No	No	Yes	No
CAR_392	AD-CAR_392	AD-CAR_392_S174_L001_R1_001	2753	a_2018	P003K18S_s0028	306	63	0	0	10	2	1	3	-4	1	-1		2	4	6	5	Non	Non	Recrutement communautaire	n	30	Feminin	RCA	1	No	No	No	No	No	No
CAR_392	SE-CAR_392	SE-CAR_392_S197_L001_R1_001	119860	a_2018	P003K18S_s0025	306	63	0	0	10	2	1	3	-4	1	-1		2	4	6	5	Non	Non	Recrutement communautaire	n	30	Feminin	RCA	1	No	No	No	No	No	No
CAR_392	AG-CAR_392	AG-CAR_392_S100_L001_R1_001	2073	a_2018	P003K18S_s0028	306	63	0	0	10	2	1	3	-4	1	-1		2	4	6	5	Non	Non	Recrutement communautaire	n	30	Feminin	RCA	1	No	No	No	No	No	No
CAR_393	SE-CAR_393	SE-CAR_393_S177_L001_R1_001	81225	a_2018	P003K18S_s0025	284		0	0	12	1	0	1	-1	1	-1		2			1	Non	Non	Recrutement communautaire	n	33	Masculin	RCA	1	No	No	No	No	No	No
CAR_394	SE-CAR_394	SE-CAR_394_S183_L001_R1_001	6	a_2018	P003K18S_s0037	104		0	0	12	1	0	1	-1	1	-1		2			1	Non	Non	Recrutement communautaire	n	36	Feminin	RCA	1	No	No	No	No	No	No
CAR_395	SE-CAR_395	SE-CAR_395_S176_L001_R1_001	134785	a_2018	P003K18S_s0025	118	30	0	0			0	1	-1	1	-1		2			1	Non	Non	Recrutement communautaire	n	25	Masculin	RCA	1	No	No	No	No	No	No
CAR_396	SE-CAR_396	SE-CAR_396_S205_L001_R1_001	59203	a_2018	P003K18S_s0025	163	18	0	0	9	2	1	3	-4	1	-1		2	2	6	5	Non	Oui	Recrutement communautaire	n	53	Masculin	RCA	1	No	No	No	No	No	No
CAR_396	AD-CAR_396	AD-CAR_396_S114_L001_R1_001	644	a_2018	P003K18S_s0028	163	18	0	0	9	2	1	3	-4	1	-1		2	2	6	5	Non	Oui	Recrutement communautaire	n	53	Masculin	RCA	1	No	No	No	No	No	No
CAR_396	AG-CAR_396	AG-CAR_396_S125_L001_R1_001	407	a_2018	P003K18S_s0028	163	18	0	0	9	2	1	3	-4	1	-1		2	2	6	5	Non	Oui	Recrutement communautaire	n	53	Masculin	RCA	1	No	No	No	No	No	No
CAR_397	SE-CAR_397	SE-CAR_397_S167_L001_R1_001	135970	a_2018	P003K18S_s0025	215		0	0	11	1	0	1	-1	1	-1		1			1	Non	Non	Recrutement communautaire	n	47	Masculin	RCA	1	No	No	No	No	Yes	No
CAR_398	SE-CAR_398	SE-CAR_398_S186_L001_R1_001	49649	a_2018	P003K18S_s0025	145	42	0	0	9	2	0	1	0	1	0		2			1	Non	Non	Recrutement communautaire	n	35	Masculin	RCA	1	No	No	No	No	No	No
CAR_399	SE-CAR_399	SE-CAR_399_S156_L001_R1_001	27315	a_2018	P003K18S_s0025	745		0	0	12	1	0	1	-2	1	-1		2			1	Non	Non	Recrutement communautaire	n	26	Feminin	RCA	1	No	No	No	Yes	No	No
CAR_400	SE-CAR_400	SE-CAR_400_S225_L001_R1_001	23908	a_2018	P003K18S_s0025	1057	94	1	2	12	1	0	1	-2	1	0		2			1	Non	Non	Recrutement communautaire	n	27	Feminin	RCA	1	No	No	No	No	No	No
CAR_401	AD-CAR_401	AD-CAR_401_S105_L001_R1_001	2069	a_2018	P003K18S_s0028	149	21	0	0	9	2	1	3	-4	1	-2		1	8	7	5	Non	Non	Recrutement communautaire	n	36	Feminin	RCA
CAR_401	AG-CAR_401	AG-CAR_401_S145_L001_R1_001	335	a_2018	P003K18S_s0028	149	21	0	0	9	2	1	3	-4	1	-2		1	8	7	5	Non	Non	Recrutement communautaire	n	36	Feminin	RCA
CAR_401	SE-CAR_401	SE-CAR_401_S148_L001_R1_001	120628	a_2018	P003K18S_s0025	149	21	0	0	9	2	1	3	-4	1	-2		1	8	7	5	Non	Non	Recrutement communautaire	n	36	Feminin	RCA
CAR_402	SE-CAR_402	SE-CAR_402_S215_L001_R1_001	173	a_2018	P003K18S_s0025	270	60	0	0	12	1	0	1	0	1	0		2			1	Non	Oui	Recrutement communautaire	n	44	Masculin	RCA	1	No	No	No	No	No	No
CAR_403	SE-CAR_403	SE-CAR_403_S218_L001_R1_001	78239	a_2018	P003K18S_s0025	605	33	1	0	11	1	0	1	-1	1	-1		2			1	Non	Non	Recrutement communautaire	n	40	Feminin	RCA	1	No	No	No	No	Yes	No
CAR_404	SE-CAR_404	SE-CAR_404_S168_L001_R1_001	91584	a_2018	P003K18S_s0025	947	23	1	0	12	1	0	1	-1	1	0		2			1	Non	Non	Recrutement communautaire	n	41	Feminin	RCA	1	No	No	No	Yes	No	No
CAR_405	SE-CAR_405	SE-CAR_405_S188_L001_R1_001	26195	a_2018	P003K18S_s0025	942	135	1	2	11	2	0	1	-1	1	2		2			1	Non	Non	Recrutement communautaire	n	31	Masculin	RCA	1	No	No	No	No	No	No
CAR_406	SE-CAR_406	SE-CAR_406_S169_L001_R1_001	76689	a_2018	P003K18S_s0025	140	79	0	2	11	1	0	1	-1	1	1		2			1	Non	Non	Recrutement communautaire	n	30	Masculin	RCA	1	No	No	Yes	No	No	No
CAR_407	SE-CAR_407	SE-CAR_407_S208_L001_R1_001	97258	a_2018	P003K18S_s0025	145		0	0	11	1	0	1	0	1	0		2			1	Non	Non	Recrutement communautaire	n	49	Masculin	RCA	1	No	No	No	Yes	Yes	No
CAR_408	AG-CAR_408	AG-CAR_408_S124_L001_R1_001	16329	a_2018	P003K18S_s0028	446	30	0	0	9	2	1	2	-3	1	0		1	4	5	1	Non	Oui	Recrutement communautaire	n	31	Feminin	RCA	1	No	No	No	No	No	No
CAR_408	SE-CAR_408	SE-CAR_408_S198_L001_R1_001	66454	a_2018	P003K18S_s0025	446	30	0	0	9	2	1	2	-3	1	0		1	4	5	1	Non	Oui	Recrutement communautaire	n	31	Feminin	RCA	1	No	No	No	No	No	No
CAR_408	AD-CAR_408	AD-CAR_408_S165_L001_R1_001	68755	a_2018	P003K18S_s0028	446	30	0	0	9	2	1	2	-3	1	0		1	4	5	1	Non	Oui	Recrutement communautaire	n	31	Feminin	RCA	1	No	No	No	No	No	No
CAR_409	SE-CAR_409	SE-CAR_409_S166_L001_R1_001	142131	a_2018	P003K18S_s0025	802		1	0	9	2	0	1	-2	2	-2		2			2	Non	Non	Recrutement communautaire	n	40	Feminin	RCA	1	No	No	No	No	No	No
CAR_410	SE-CAR_410	SE-CAR_410_S158_L001_R1_001	84711	a_2018	P003K18S_s0025	246	66	0	0	12	1	0	1	-1	1	0		1			1	Non	Non	Recrutement communautaire	n	56	Masculin	RCA	1	No	No	No	No	No	No
CAR_411	SE-CAR_411	SE-CAR_411_S149_L001_R1_001	60555	a_2018	P003K18S_s0025	2025	133	1	2			1	2	-2	1	1		1	8	7	1	Non	Oui	Recrutement communautaire	n	24	Feminin	RCA	1	No	No	No	No	No	No
CAR_411	AG-CAR_411	AG-CAR_411_S134_L001_R1_001	363	a_2018	P003K18S_s0028	2025	133	1	2			1	2	-2	1	1		1	8	7	1	Non	Oui	Recrutement communautaire	n	24	Feminin	RCA	1	No	No	No	No	No	No
CAR_411	AD-CAR_411	AD-CAR_411_S73_L001_R1_001	519	a_2018	P003K18S_s0028	2025	133	1	2			1	2	-2	1	1		1	8	7	1	Non	Oui	Recrutement communautaire	n	24	Feminin	RCA	1	No	No	No	No	No	No
CAR_412	SE-CAR_412	SE-CAR_412_S159_L001_R1_001	72189	a_2018	P003K18S_s0025			0	0			0	1	-1	1	0		2			1	Non	Oui	Recrutement communautaire	n	35	Masculin	RCA	1	No	No	Yes	No	No	No
CAR_413	AD-CAR_413	AD-CAR_413_S84_L001_R1_001	790	a_2018	P003K18S_s0028	214		0	0	11	1	1	2	-3	1	1		1	7	3	1	Non	Non	Recrutement communautaire	n	51	Feminin	RCA	1	No	No	No	No	Yes	No
CAR_413	SE-CAR_413	SE-CAR_413_S184_L001_R1_001	4	a_2018	P003K18S_s0037	214		0	0	11	1	1	2	-3	1	1		1	7	3	1	Non	Non	Recrutement communautaire	n	51	Feminin	RCA	1	No	No	No	No	Yes	No
CAR_414	SE-CAR_414	SE-CAR_414_S165_L001_R1_001	70270	a_2018	P003K18S_s0025	70	24	0	0	11	2	0	1	1	1	-2		2			1	Non	Non	Recrutement communautaire	n	50	Feminin	RCA	1	No	No	No	No	Yes	No
CAR_416	AD-CAR_416	AD-CAR_416_S133_L001_R1_001	1140	a_2018	P003K18S_s0028					11	1	1	2	-3	1	1			3	6	1	Non	Non	Recrutement communautaire	n	37	Feminin	RCA	1	No	No	No	Yes	No	No
CAR_416	SE-CAR_416	SE-CAR_416_S228_L001_R1_001	128680	a_2018	P003K18S_s0025					11	1	1	2	-3	1	1			3	6	1	Non	Non	Recrutement communautaire	n	37	Feminin	RCA	1	No	No	No	Yes	No	No
CAR_416	AG-CAR_416	AG-CAR_416_S123_L001_R1_001	1273	a_2018	P003K18S_s0028					11	1	1	2	-3	1	1			3	6	1	Non	Non	Recrutement communautaire	n	37	Feminin	RCA	1	No	No	No	Yes	No	No
CAR_417	AD-CAR_417	AD-CAR_417_S382_L001_R1_001	2999	a_2018	P003K18S_s0040	138		0	0	11	1	1	3	-3	4	2		1	3	7	1	Non	Non	Recrutement communautaire	n	47	Feminin	RCA	1	No	No	Yes	No	Yes	No
CAR_417	AG-CAR_417	AG-CAR_417_S301_L001_R1_001	10439	a_2018	P003K18S_s0040	138		0	0	11	1	1	3	-3	4	2		1	3	7	1	Non	Non	Recrutement communautaire	n	47	Feminin	RCA	1	No	No	Yes	No	Yes	No
CAR_417	SE-CAR_417	SE-CAR_417_S179_L001_R1_001	81789	a_2018	P003K18S_s0025	138		0	0	11	1	1	3	-3	4	2		1	3	7	1	Non	Non	Recrutement communautaire	n	47	Feminin	RCA	1	No	No	Yes	No	Yes	No
CAR_418	SE-CAR_418	SE-CAR_418_S209_L001_R1_001	79889	a_2018	P003K18S_s0025	80		0	0	11	2	1	3	-3	1	-1		2	2	7	1	Non	Non	Recrutement communautaire	n	58	Feminin	RCA	1	No	No	No	Yes	Yes	No
CAR_418	AD-CAR_418	AD-CAR_418_S144_L001_R1_001	356	a_2018	P003K18S_s0028	80		0	0	11	2	1	3	-3	1	-1		2	2	7	1	Non	Non	Recrutement communautaire	n	58	Feminin	RCA	1	No	No	No	Yes	Yes	No
CAR_418	AG-CAR_418	AG-CAR_418_S143_L001_R1_001	286	a_2018	P003K18S_s0028	80		0	0	11	2	1	3	-3	1	-1		2	2	7	1	Non	Non	Recrutement communautaire	n	58	Feminin	RCA	1	No	No	No	Yes	Yes	No
CAR_419	SE-CAR_419	SE-CAR_419_S155_L001_R1_001	162505	a_2018	P003K18S_s0025	189	98	0	0	12	1	0	1	-1	1	0		2			1	Non	Non	Recrutement communautaire	n	35	Feminin	RCA	1	No	No	Yes	Yes	No	No
CAR_420	AD-CAR_420	AD-CAR_420_S173_L001_R1_001	20942	a_2018	P003K18S_s0028	235		0	0	10	2	1	3	-3	1	0		2	3	6	1	Non	Non	Recrutement communautaire	n	33	Masculin	RCA	1	No	No	No	No	No	No
CAR_420	AG-CAR_420	AG-CAR_420_S83_L001_R1_001	6261	a_2018	P003K18S_s0028	235		0	0	10	2	1	3	-3	1	0		2	3	6	1	Non	Non	Recrutement communautaire	n	33	Masculin	RCA	1	No	No	No	No	No	No
CAR_420	SE-CAR_420	SE-CAR_420_S175_L001_R1_001	117577	a_2018	P003K18S_s0025	235		0	0	10	2	1	3	-3	1	0		2	3	6	1	Non	Non	Recrutement communautaire	n	33	Masculin	RCA	1	No	No	No	No	No	No
CAR_421	AG-CAR_421	AG-CAR_421_S153_L001_R1_001	13395	a_2018	P003K18S_s0028	101		0	0	13	1	1	2	-3	1	1		2	6	3	1	Non	Non	Recrutement communautaire	n	47	Masculin	RCA	1	No	No	No	No	No	No
CAR_421	SE-CAR_421	SE-CAR_421_S199_L001_R1_001	92640	a_2018	P003K18S_s0025	101		0	0	13	1	1	2	-3	1	1		2	6	3	1	Non	Non	Recrutement communautaire	n	47	Masculin	RCA	1	No	No	No	No	No	No
CAR_421	AD-CAR_421	AD-CAR_421_S122_L001_R1_001	135358	a_2018	P003K18S_s0035	101		0	0	13	1	1	2	-3	1	1		2	6	3	1	Non	Non	Recrutement communautaire	n	47	Masculin	RCA	1	No	No	No	No	No	No
CAR_423	SE-CAR_423	SE-CAR_423_S185_L001_R1_001	52655	a_2018	P003K18S_s0025	680	54	1	0	10	2	1	2	-2	1	0		2	3	5	1	Non	Non	Recrutement communautaire	n	27	Masculin	RCA	1	No	No	No	No	No	No
CAR_423	AD-CAR_423	AD-CAR_423_S163_L001_R1_001	140888	a_2018	P003K18S_s0028	680	54	1	0	10	2	1	2	-2	1	0		2	3	5	1	Non	Non	Recrutement communautaire	n	27	Masculin	RCA	1	No	No	No	No	No	No
CAR_423	AG-CAR_423	AG-CAR_423_S164_L001_R1_001	127714	a_2018	P003K18S_s0028	680	54	1	0	10	2	1	2	-2	1	0		2	3	5	1	Non	Non	Recrutement communautaire	n	27	Masculin	RCA	1	No	No	No	No	No	No
CAR_424	AD-CAR_424	AD-CAR_424_S101_L001_R1_001	3671	a_2018	P003K18S_s0028	151	39	0	0	11	2	1	2	-3	1	-1		2	3	6	1	Non	Oui	Recrutement communautaire	n	36	Feminin	RCA
CAR_424	SE-CAR_424	SE-CAR_424_S189_L001_R1_001	79555	a_2018	P003K18S_s0025	151	39	0	0	11	2	1	2	-3	1	-1		2	3	6	1	Non	Oui	Recrutement communautaire	n	36	Feminin	RCA
CAR_424	AG-CAR_424	AG-CAR_424_S135_L001_R1_001	196	a_2018	P003K18S_s0028	151	39	0	0	11	2	1	2	-3	1	-1		2	3	6	1	Non	Oui	Recrutement communautaire	n	36	Feminin	RCA
CAR_425	AD-CAR_425	AD-CAR_425_S109_L001_R1_001	5213	a_2018	P003K18S_s0028	531	11	1	0	11	1	1	3	-3	1	1		2	2	5	5	Non	Oui	Recrutement communautaire	n	59	Masculin	RCA	1	No	No	No	Yes	No	No
CAR_425	SE-CAR_425	SE-CAR_425_S181_L001_R1_001	74617	a_2018	P003K18S_s0025	531	11	1	0	11	1	1	3	-3	1	1		2	2	5	5	Non	Oui	Recrutement communautaire	n	59	Masculin	RCA	1	No	No	No	Yes	No	No
CAR_425	AG-CAR_425	AG-CAR_425_S67_L001_R1_001	531	a_2018	P003K18S_s0028	531	11	1	0	11	1	1	3	-3	1	1		2	2	5	5	Non	Oui	Recrutement communautaire	n	59	Masculin	RCA	1	No	No	No	Yes	No	No
CAR_426	SE-CAR_426	SE-CAR_426_S219_L001_R1_001	94348	a_2018	P003K18S_s0025	135	82	0	0	6	2	1	2	-2	1	-1		1	2	7	1	Non	Non	Recrutement communautaire	n	59	Feminin	RCA	1	No	No	No	No	No	No
CAR_426	AD-CAR_426	AD-CAR_426_S78_L001_R1_001	68473	a_2018	P003K18S_s0028	135	82	0	0	6	2	1	2	-2	1	-1		1	2	7	1	Non	Non	Recrutement communautaire	n	59	Feminin	RCA	1	No	No	No	No	No	No
CAR_426	AG-CAR_426	AG-CAR_426_S158_L001_R1_001	143729	a_2018	P003K18S_s0028	135	82	0	0	6	2	1	2	-2	1	-1		1	2	7	1	Non	Non	Recrutement communautaire	n	59	Feminin	RCA	1	No	No	No	No	No	No
CAR_427	AG-CAR_427	AG-CAR_427_S74_L001_R1_001	29823	a_2018	P003K18S_s0028	351	83	0	0	7	2	1	3	-4	1	-1		2	6	6	1	Non	Non	Recrutement communautaire	n	25	Feminin	RCA
CAR_427	AD-CAR_427	AD-CAR_427_S154_L001_R1_001	143313	a_2018	P003K18S_s0028	351	83	0	0	7	2	1	3	-4	1	-1		2	6	6	1	Non	Non	Recrutement communautaire	n	25	Feminin	RCA
CAR_427	SE-CAR_427	S003K-0554_S145_L001_R1_001	139119	a_2018	P003K18S_s0025																	NA	NA	NA	NA		NA	NA	1	No	No	No	No	No	No
CAR_428	SE-CAR_428	SE-CAR_428_S191_L001_R1_001	37315	a_2018	P003K18S_s0025	1301	93	1	0			1	2	-2	1	-2			3	6	2	Non	Oui	Recrutement communautaire	n	52	Masculin	RCA
CAR_428	AG-CAR_428	AG-CAR_428_S117_L001_R1_001	871	a_2018	P003K18S_s0028	1301	93	1	0			1	2	-2	1	-2			3	6	2	Non	Oui	Recrutement communautaire	n	52	Masculin	RCA
CAR_428	AD-CAR_428	AD-CAR_428_S129_L001_R1_001	164600	a_2018	P003K18S_s0028	1301	93	1	0			1	2	-2	1	-2			3	6	2	Non	Oui	Recrutement communautaire	n	52	Masculin	RCA
CAR_429	AG-CAR_429	AG-CAR_429_S68_L001_R1_001	250	a_2018	P003K18S_s0028	300	47	0	0	9	2	1	3	-4	1	1		1	6	6	1	Non	Non	Recrutement communautaire	n	37	Feminin	RCA	1	No	No	No	Yes	No	No
CAR_429	SE-CAR_429	SE-CAR_429_S187_L001_R1_001	7	a_2018	P003K18S_s0037	300	47	0	0	9	2	1	3	-4	1	1		1	6	6	1	Non	Non	Recrutement communautaire	n	37	Feminin	RCA	1	No	No	No	Yes	No	No
CAR_429	AD-CAR_429	AD-CAR_429_S119_L001_R1_001	43368	a_2018	P003K18S_s0028	300	47	0	0	9	2	1	3	-4	1	1		1	6	6	1	Non	Non	Recrutement communautaire	n	37	Feminin	RCA	1	No	No	No	Yes	No	No
CAR_430	SE-CAR_430	SE-CAR_430_S201_L001_R1_001	8032	a_2018	P003K18S_s0025	591	56	1	0	10	2	1	2	-3	1	-2		2	8	8	5	Non	Non	Recrutement communautaire	n	51	Masculin	RCA	1	No	No	Yes	No	Yes	No
CAR_430	AD-CAR_430	AD-CAR_430_S148_L001_R1_001	168622	a_2018	P003K18S_s0028	591	56	1	0	10	2	1	2	-3	1	-2		2	8	8	5	Non	Non	Recrutement communautaire	n	51	Masculin	RCA	1	No	No	Yes	No	Yes	No
CAR_430	AG-CAR_430	AG-CAR_430_S108_L001_R1_001	199628	a_2018	P003K18S_s0028	591	56	1	0	10	2	1	2	-3	1	-2		2	8	8	5	Non	Non	Recrutement communautaire	n	51	Masculin	RCA	1	No	No	Yes	No	Yes	No
CAR_431	SE-CAR_431	SE-CAR_431_S230_L001_R1_001	139	a_2018	P003K18S_s0025	596	32	0	0	11	2	1	2	-2	1	0		2	2	3	1	Non	Oui	Recrutement communautaire	n	40	Masculin	RCA	1	No	No	Yes	No	No	No
CAR_431	AG-CAR_431	AG-CAR_431_S118_L001_R1_001	2155	a_2018	P003K18S_s0028	596	32	0	0	11	2	1	2	-2	1	0		2	2	3	1	Non	Oui	Recrutement communautaire	n	40	Masculin	RCA	1	No	No	Yes	No	No	No
CAR_431	AD-CAR_431	AD-CAR_431_S88_L001_R1_001	1630	a_2018	P003K18S_s0028	596	32	0	0	11	2	1	2	-2	1	0		2	2	3	1	Non	Oui	Recrutement communautaire	n	40	Masculin	RCA	1	No	No	Yes	No	No	No
CAR_432	AG-CAR_432	AG-CAR_432_S107_L001_R1_001	233548	a_2018	P003K18S_s0028	116	15	0	0	11	2	1	2	-3	1	0		2	8	8	1	Non	Oui	Recrutement communautaire	n	27	Feminin	RCA	1	No	No	No	No	No	No
CAR_432	AD-CAR_432	AD-CAR_432_S76_L001_R1_001	101295	a_2018	P003K18S_s0028	116	15	0	0	11	2	1	2	-3	1	0		2	8	8	1	Non	Oui	Recrutement communautaire	n	27	Feminin	RCA	1	No	No	No	No	No	No
CAR_432	SE-CAR_432	SE-CAR_432_S173_L001_R1_001	9065	a_2018	P003K18S_s0025	116	15	0	0	11	2	1	2	-3	1	0		2	8	8	1	Non	Oui	Recrutement communautaire	n	27	Feminin	RCA	1	No	No	No	No	No	No
CAR_433	AD-CAR_433	AD-CAR_433_S87_L001_R1_001	93090	a_2018	P003K18S_s0028	266	37	0	0	11	2	1	3	-4	1	1		2	3	6	5	Non	Non	Recrutement communautaire	n	30	Feminin	RCA	1	No	No	No	No	No	No
CAR_433	AG-CAR_433	AG-CAR_433_S86_L001_R1_001	437	a_2018	P003K18S_s0028	266	37	0	0	11	2	1	3	-4	1	1		2	3	6	5	Non	Non	Recrutement communautaire	n	30	Feminin	RCA	1	No	No	No	No	No	No
CAR_434	SE-CAR_434	SE-CAR_434_S202_L001_R1_001	14111	a_2018	P003K18S_s0025	1343	25	1	0	10	2	1	2	-2	1	0			3	5	1	Non	Non	Recrutement communautaire	n	28	Feminin	RCA	1	No	No	No	No	No	No
CAR_434	AG-CAR_434	AG-CAR_434_S167_L001_R1_001	2415	a_2018	P003K18S_s0028	1343	25	1	0	10	2	1	2	-2	1	0			3	5	1	Non	Non	Recrutement communautaire	n	28	Feminin	RCA	1	No	No	No	No	No	No
CAR_434	AD-CAR_434	AD-CAR_434_S147_L001_R1_001	1613	a_2018	P003K18S_s0028	1343	25	1	0	10	2	1	2	-2	1	0			3	5	1	Non	Non	Recrutement communautaire	n	28	Feminin	RCA	1	No	No	No	No	No	No
CAR_435	SE-CAR_435	S0079-0447_S222_L001_R1_001	19673	s0069	P007918S_s0069	152	14	0	0	8	2	1	3	-4	1	-2		1	2	8	5	Non	Oui	Recrutement communautaire	n	38	Masculin	RCA	1	No	No	Yes	No	Yes	No
CAR_435	AD-CAR_435	AD-CAR_435_S128_L001_R1_001	15583	a_2018	P003K18S_s0028	152	14	0	0	8	2	1	3	-4	1	-2		1	2	8	5	Non	Oui	Recrutement communautaire	n	38	Masculin	RCA	1	No	No	Yes	No	Yes	No
CAR_435	AG-CAR_435	AG-CAR_435_S137_L001_R1_001	434	a_2018	P003K18S_s0028	152	14	0	0	8	2	1	3	-4	1	-2		1	2	8	5	Non	Oui	Recrutement communautaire	n	38	Masculin	RCA	1	No	No	Yes	No	Yes	No
CAR_436	AD-CAR_436	AD-CAR_436_S138_L001_R1_001	141232	a_2018	P003K18S_s0028	249	72	0	0	10	2	1	3	-4	1	0		2	3	8	1	Non	Non	Recrutement communautaire	n	30	Masculin	RCA	1	No	No	No	No	No	No
CAR_436	AG-CAR_436	AG-CAR_436_S157_L001_R1_001	130457	a_2018	P003K18S_s0028	249	72	0	0	10	2	1	3	-4	1	0		2	3	8	1	Non	Non	Recrutement communautaire	n	30	Masculin	RCA	1	No	No	No	No	No	No
CAR_437	SE-CAR_437	SE-CAR_437_S210_L001_R1_001	13	a_2018	P003K18S_s0025	340	76	0	2			1	2	-3	1	-1			7	7	1	Non	Oui	Recrutement communautaire	n	32	Masculin	RCA	1	No	No	No	Yes	Yes	No
CAR_437	AG-CAR_437	AG-CAR_437_S77_L001_R1_001	141	a_2018	P003K18S_s0028	340	76	0	2			1	2	-3	1	-1			7	7	1	Non	Oui	Recrutement communautaire	n	32	Masculin	RCA	1	No	No	No	Yes	Yes	No
CAR_437	AD-CAR_437	AD-CAR_437_S168_L001_R1_001	29972	a_2018	P003K18S_s0028	340	76	0	2			1	2	-3	1	-1			7	7	1	Non	Oui	Recrutement communautaire	n	32	Masculin	RCA	1	No	No	No	Yes	Yes	No
CAR_438	SE-CAR_438	SE-CAR_438_S220_L001_R1_001	82487	a_2018	P003K18S_s0025	1448	72	0	0	9	2	1	2	-3	1	0		2	3	6	1	Non	Oui	Recrutement communautaire	n	26	Masculin	RCA	1	No	No	No	Yes	No	No
CAR_438	AD-CAR_438	S0079-0019_S19_L001_R1_001	35413	s0068	P007918S_s0068	1448	72	0	0	9	2	1	2	-3	1	0		2	3	6	1	Non	Oui	Recrutement communautaire	n	26	Masculin	RCA	1	No	No	No	Yes	No	No
CAR_438	AG-CAR_438	AG-CAR_438_S150_L001_R1_001	55027	a_2018	P003K18S_s0035	1448	72	0	0	9	2	1	2	-3	1	0		2	3	6	1	Non	Oui	Recrutement communautaire	n	26	Masculin	RCA	1	No	No	No	Yes	No	No
CAR_439	SE-CAR_439	SE-CAR_439_S151_L001_R1_001	200	a_2018	P003K18S_s0025	187	89	0	0	11	1	1	3	-3	1	1		2			1	Non	Non	Recrutement communautaire	n	45	Feminin	RCA	1	No	No	No	No	No	No
CAR_440	AD-CAR_440	AD-CAR_440_S155_L001_R1_001	43687	a_2018	P003K18S_s0028	145	110	0	0	12	1	1	2	-3	1	0		2	7	8	1	Non	Non	Recrutement communautaire	n	24	Feminin	RCA	1	No	No	No	No	No	No
CAR_440	SE-CAR_440	SE-CAR_440_S211_L001_R1_001	8034	a_2018	P003K18S_s0025	145	110	0	0	12	1	1	2	-3	1	0		2	7	8	1	Non	Non	Recrutement communautaire	n	24	Feminin	RCA	1	No	No	No	No	No	No
CAR_440	AG-CAR_440	AG-CAR_440_S85_L001_R1_001	782	a_2018	P003K18S_s0028	145	110	0	0	12	1	1	2	-3	1	0		2	7	8	1	Non	Non	Recrutement communautaire	n	24	Feminin	RCA	1	No	No	No	No	No	No
CAR_441	AG-CAR_441	AG-CAR_441_S175_L001_R1_001	40706	a_2018	P003K18S_s0028	318	40	0	0			1	2	-2	1	-2			3	6	1	Non	Non	Recrutement communautaire	n	48	Feminin	RCA	1	No	No	No	No	No	No
CAR_441	SE-CAR_441	SE-CAR_441_S130_L001_R1_001	75311	a_2018	P003K18S_s0035	318	40	0	0			1	2	-2	1	-2			3	6	1	Non	Non	Recrutement communautaire	n	48	Feminin	RCA	1	No	No	No	No	No	No
CAR_441	AD-CAR_441	AD-CAR_441_S141_L001_R1_001	108	a_2018	P003K18S_s0035	318	40	0	0			1	2	-2	1	-2			3	6	1	Non	Non	Recrutement communautaire	n	48	Feminin	RCA	1	No	No	No	No	No	No
CAR_442	AD-CAR_442	AD-CAR_442_S115_L001_R1_001	150930	a_2018	P003K18S_s0035							1	3	-4	1	-1			3	8	1	Non	Non	Recrutement communautaire	n	29	Masculin	RCA	1	No	No	Yes	No	No	No
CAR_442	SE-CAR_442	SE-CAR_442_S192_L001_R1_001	132170	a_2018	P003K18S_s0025							1	3	-4	1	-1			3	8	1	Non	Non	Recrutement communautaire	n	29	Masculin	RCA	1	No	No	Yes	No	No	No
CAR_443	SE-CAR_443	SE-CAR_443_S195_L001_R1_001	32263	a_2018	P003K18S_s0025	577	53	0	0			1	2	-3	1	1			3	7	1	Non	Non	Recrutement communautaire	n	28	Masculin	RCA
CAR_444	AD-CAR_444	S0079-0020_S20_L001_R1_001	9085	s0068	P007918S_s0068	499		0	0	9	2	1	3	-4	1	-1		2	3	8	5	Non	Non	Recrutement communautaire	n	28	Masculin	RCA	1	No	No	No	No	No	No
CAR_444	SE-CAR_444	SE-CAR_444_S180_L001_R1_001	10	a_2018	P003K18S_s0037	499		0	0	9	2	1	3	-4	1	-1		2	3	8	5	Non	Non	Recrutement communautaire	n	28	Masculin	RCA	1	No	No	No	No	No	No
CAR_444	AG-CAR_444	AG-CAR_444_S139_L001_R1_001	3708	a_2018	P003K18S_s0035	499		0	0	9	2	1	3	-4	1	-1		2	3	8	5	Non	Non	Recrutement communautaire	n	28	Masculin	RCA	1	No	No	No	No	No	No
CAR_445	AG-CAR_445	AG-CAR_445_S106_L001_R1_001	129353	a_2018	P003K18S_s0035	329		0	0	8	2	1	3	-3	1	0		2	3	6	1	Non	Non	Recrutement communautaire	n	25	Masculin	RCA	1	No	No	No	No	No	No
CAR_445	SE-CAR_445	SE-CAR_445_S174_L001_R1_001	27007	a_2018	P003K18S_s0025	329		0	0	8	2	1	3	-3	1	0		2	3	6	1	Non	Non	Recrutement communautaire	n	25	Masculin	RCA	1	No	No	No	No	No	No
CAR_445	AD-CAR_445	S0079-0021_S21_L001_R1_001	46972	s0068	P007918S_s0068	329		0	0	8	2	1	3	-3	1	0		2	3	6	1	Non	Non	Recrutement communautaire	n	25	Masculin	RCA	1	No	No	No	No	No	No
CAR_446	SE-CAR_446	SE-CAR_446_S183_L001_R1_001	45577	a_2018	P003K18S_s0025	124	31	0	0	10	2	1	2	-3	1	0		2	4	5	1	Non	Non	Recrutement communautaire	n	31	Feminin	RCA	1	No	No	No	No	No	No
CAR_446	AG-CAR_446	AG-CAR_446_S124_L001_R1_001	47579	a_2018	P003K18S_s0035	124	31	0	0	10	2	1	2	-3	1	0		2	4	5	1	Non	Non	Recrutement communautaire	n	31	Feminin	RCA	1	No	No	No	No	No	No
CAR_446	AD-CAR_446	AD-CAR_446_S142_L001_R1_001	12776	a_2018	P003K18S_s0035	124	31	0	0	10	2	1	2	-3	1	0		2	4	5	1	Non	Non	Recrutement communautaire	n	31	Feminin	RCA	1	No	No	No	No	No	No
CAR_447	AD-CAR_447	AD-CAR_447_S185_L001_R1_001	202760	a_2018	P003K18S_s0028	2003	67	1	0	11	1	1	2	-3	1	0		2	3	8	1	Non	Non	Recrutement communautaire	n	31	Feminin	RCA	1	No	No	No	No	No	No
CAR_447	AG-CAR_447	AG-CAR_447_S304_L001_R1_001	111929	a_2018	P003K18S_s0040	2003	67	1	0	11	1	1	2	-3	1	0		2	3	8	1	Non	Non	Recrutement communautaire	n	31	Feminin	RCA	1	No	No	No	No	No	No
CAR_447	SE-CAR_447	SE-CAR_447_S182_L001_R1_001	23917	a_2018	P003K18S_s0025	2003	67	1	0	11	1	1	2	-3	1	0		2	3	8	1	Non	Non	Recrutement communautaire	n	31	Feminin	RCA	1	No	No	No	No	No	No
CAR_448	AD-CAR_448	S0079-0022_S22_L001_R1_001	57965	s0068	P007918S_s0068	113	25	0	0	10	2	1	3	-3	1	-1		1	3	8	1	Non	Non	Recrutement communautaire	n	36	Masculin	RCA	1	No	No	No	No	No	No
CAR_448	SE-CAR_448	SE-CAR_448_S189_L001_R1_001	4433	a_2018	P003K18S_s0037	113	25	0	0	10	2	1	3	-3	1	-1		1	3	8	1	Non	Non	Recrutement communautaire	n	36	Masculin	RCA	1	No	No	No	No	No	No
CAR_449	SE-CAR_449	SE-CAR_449_S212_L001_R1_001	6387	a_2018	P003K18S_s0025		10	0	0	11	1	1	2	-3	1	-1		1	2	6	1	Non	Non	Recrutement communautaire	n	27	Feminin	RCA	1	No	No	No	No	No	No
CAR_449	AD-CAR_449	AD-CAR_449_S132_L001_R1_001	443	a_2018	P003K18S_s0035		10	0	0	11	1	1	2	-3	1	-1		1	2	6	1	Non	Non	Recrutement communautaire	n	27	Feminin	RCA	1	No	No	No	No	No	No
CAR_449	AG-CAR_449	AG-CAR_449_S303_L001_R1_001	189138	a_2018	P003K18S_s0040		10	0	0	11	1	1	2	-3	1	-1		1	2	6	1	Non	Non	Recrutement communautaire	n	27	Feminin	RCA	1	No	No	No	No	No	No
CAR_450	SE-CAR_450	SE-CAR_450_S223_L001_R1_001	281	a_2018	P003K18S_s0025	1772	65	1	0	10	2	1	2	-3	1	0		2	8	8	1	Non	Non	Recrutement communautaire	n	41	Masculin	RCA	1	No	No	Yes	No	No	No
CAR_450	AD-CAR_450	AD-CAR_450_S127_L001_R1_001	56516	a_2018	P003K18S_s0028	1772	65	1	0	10	2	1	2	-3	1	0		2	8	8	1	Non	Non	Recrutement communautaire	n	41	Masculin	RCA	1	No	No	Yes	No	No	No
CAR_451	SE-CAR_451	SE-CAR_451_S203_L001_R1_001	109866	a_2018	P003K18S_s0025	766	69	1	2	13	1	0	1	0	1	-2		2			1	Non	Non	Recrutement communautaire	n	28	Feminin	RCA	1	No	No	No	No	No	No
CAR_452	SE-CAR_452	SE-CAR_452_S193_L001_R1_001	38705	a_2018	P003K18S_s0025	470	62	0	0	10	2	0	1	-1	1	0		2			1	Non	Non	Recrutement communautaire	n	39	Feminin	RCA	1	No	No	No	No	No	No
CAR_453	SE-CAR_453	SE-CAR_453_S213_L001_R1_001	234	a_2018	P003K18S_s0025	105		0	0	12	1	0	1	0	1	0		2			1	Non	Non	Recrutement communautaire	n	38	Feminin	RCA	1	No	No	No	No	No	No
CAR_454	SE-CAR_454	SE-CAR_454_S177_L001_R1_001	1676	a_2018	P003K18S_s0028																	NA	NA	NA	NA		NA	NA
CAR_455	SE-CAR_455	SE-CAR_455_S232_L001_R1_001	108	a_2018	P003K18S_s0025	82		0	0	12	1	0	1	-1	1	0		2			1	Non	Non	Recrutement communautaire	n	34	Feminin	RCA	1	No	No	No	No	No	No
CAR_456	AD-CAR_456	AD-CAR_456_S131_L001_R1_001	11681	a_2018	P003K18S_s0035	72		0	0	11	2	1	3	-3	1	1		1	8	6	1	Non	Non	Recrutement communautaire	n	42	Feminin	RCA	1	No	No	No	No	No	No
CAR_456	AG-CAR_456	AG-CAR_456_S116_L001_R1_001	7335	a_2018	P003K18S_s0035	72		0	0	11	2	1	3	-3	1	1		1	8	6	1	Non	Non	Recrutement communautaire	n	42	Feminin	RCA	1	No	No	No	No	No	No
CAR_456	SE-CAR_456	SE-CAR_456_S233_L001_R1_001	554	a_2018	P003K18S_s0025	72		0	0	11	2	1	3	-3	1	1		1	8	6	1	Non	Non	Recrutement communautaire	n	42	Feminin	RCA	1	No	No	No	No	No	No
CAR_457	SE-CAR_457	SE-CAR_457_S154_L001_R1_001	39518	a_2018	P003K18S_s0025	121	16	0	0	13	1	0	1	-1	1	0		2			1	Non	Non	Recrutement communautaire	n	33	Feminin	RCA	1	No	No	Yes	Yes	No	No
CAR_458	AD-CAR_458	AD-CAR_458_S66_L001_R1_001	38050	a_2018	P003K18S_s0028	1289	96	1	0	8	2	1	3	-3	1	-1		2	4	7	1	Non	Non	Recrutement communautaire	n	29	Masculin	RCA	1	No	No	No	No	No	No
CAR_458	SE-CAR_458	SE-CAR_458_S231_L001_R1_001	115269	a_2018	P003K18S_s0025	1289	96	1	0	8	2	1	3	-3	1	-1		2	4	7	1	Non	Non	Recrutement communautaire	n	29	Masculin	RCA	1	No	No	No	No	No	No
CAR_459	AG-CAR_459	AG-CAR_459_S298_L001_R1_001	4139	a_2018	P003K18S_s0040	105		0	0	12	1	1	2	-2	1	-1		2	6	7	1	Non	Non	Recrutement communautaire	n	37	Masculin	RCA	1	No	No	No	No	No	No
CAR_459	AD-CAR_459	AD-CAR_459_S146_L001_R1_001	4076	a_2018	P003K18S_s0028	105		0	0	12	1	1	2	-2	1	-1		2	6	7	1	Non	Non	Recrutement communautaire	n	37	Masculin	RCA	1	No	No	No	No	No	No
CAR_459	SE-CAR_459	SE-CAR_459_S185_L001_R1_001	7	a_2018	P003K18S_s0037	105		0	0	12	1	1	2	-2	1	-1		2	6	7	1	Non	Non	Recrutement communautaire	n	37	Masculin	RCA	1	No	No	No	No	No	No
CAR_460	AD-CAR_460	AD-CAR_460_S156_L001_R1_001	166855	a_2018	P003K18S_s0028	76		0	0	11	2	1	3	-5	2	-2		2	7	7	1	Non	Non	Recrutement communautaire	n	27	Masculin	RCA	1	No	No	No	No	Yes	No
CAR_460	AG-CAR_460	AG-CAR_460_S176_L001_R1_001	224192	a_2018	P003K18S_s0028	76		0	0	11	2	1	3	-5	2	-2		2	7	7	1	Non	Non	Recrutement communautaire	n	27	Masculin	RCA	1	No	No	No	No	Yes	No
CAR_460	SE-CAR_460	SE-CAR_460_S163_L001_R1_001	66823	a_2018	P003K18S_s0025	76		0	0	11	2	1	3	-5	2	-2		2	7	7	1	Non	Non	Recrutement communautaire	n	27	Masculin	RCA	1	No	No	No	No	Yes	No
CAR_462	SE-CAR_462	SE-CAR_462_S162_L001_R1_001	17945	a_2018	P003K18S_s0025			0		11	2	1	3	-4	1	-1		2			1	Non	Non	Recrutement communautaire	n	37	Feminin	RCA	1	No	No	No	No	No	No
CAR_463	AD-CAR_463	AD-CAR_463_S166_L001_R1_001	87860	a_2018	P003K18S_s0028	248	38	0	0	9	2	1	3	-4	1	0		2	8	8	1	Non	Non	Recrutement communautaire	n	43	Masculin	RCA	1	No	No	No	No	No	No
CAR_463	SE-CAR_463	SE-CAR_463_S180_L001_R1_001	83585	a_2018	P003K18S_s0025	248	38	0	0	9	2	1	3	-4	1	0		2	8	8	1	Non	Non	Recrutement communautaire	n	43	Masculin	RCA	1	No	No	No	No	No	No
CAR_464	SE-CAR_464	SE-CAR_464_S188_L001_R1_001	43	a_2018	P003K18S_s0037					10	2	1	3	-5	1	0					1	Non	Non	Recrutement communautaire	n	39	Masculin	RCA	1	No	No	Yes	No	Yes	No
CAR_465	SE-CAR_465	SE-CAR_465_S160_L001_R1_001	135651	a_2018	P003K18S_s0025	332	7	0	0	11	2	1	3	-5	1	-1		2	8	7	1	Non	Non	Recrutement communautaire	n	53	Feminin	RCA	1	No	No	Yes	No	No	No
CAR_465	AD-CAR_465	AD-CAR_465_S166_L001_R1_001	82398	a_2018	P003K18S_s0035	332	7	0	0	11	2	1	3	-5	1	-1		2	8	7	1	Non	Non	Recrutement communautaire	n	53	Feminin	RCA	1	No	No	Yes	No	No	No
CAR_465	AG-CAR_465	AG-CAR_465_S378_L001_R1_001	205259	a_2018	P003K18S_s0040	332	7	0	0	11	2	1	3	-5	1	-1		2	8	7	1	Non	Non	Recrutement communautaire	n	53	Feminin	RCA	1	No	No	Yes	No	No	No
CAR_466	AD-CAR_466	AD-CAR_466_S379_L001_R1_001	147256	a_2018	P003K18S_s0040	861	143	0	2	11	2	1	2	-3	1	0		2	8	7	1	Non	Non	Recrutement communautaire	n	33	Masculin	RCA	1	No	No	No	No	No	No
CAR_466	SE-CAR_466	SE-CAR_466_S152_L001_R1_001	54742	a_2018	P003K18S_s0025	861	143	0	2	11	2	1	2	-3	1	0		2	8	7	1	Non	Non	Recrutement communautaire	n	33	Masculin	RCA	1	No	No	No	No	No	No
CAR_468	SE-CAR_468	SE-CAR_468_S150_L001_R1_001	111672	a_2018	P003K18S_s0025	118	90	0	0	11	1	0	1	-1	1	0		2			1	Non	Non	Recrutement communautaire	n	48	Masculin	RCA	1	No	No	Yes	No	Yes	No
CAR_469	AD-CAR_469	S0079-0023_S23_L001_R1_001	62352	s0068	P007918S_s0068	460	41	0	0	8	2	1	2	-3	1	0		2	8	8	1	Non	Non	Recrutement communautaire	n	26	Masculin	RCA	1	No	No	Yes	No	No	No
CAR_469	SE-CAR_469	SE-CAR_469_S172_L001_R1_001	3502	a_2018	P003K18S_s0025	460	41	0	0	8	2	1	2	-3	1	0		2	8	8	1	Non	Non	Recrutement communautaire	n	26	Masculin	RCA	1	No	No	Yes	No	No	No
CAR_470	AG-CAR_470	AG-CAR_470_S116_L001_R1_001	190246	a_2018	P003K18S_s0028	438	24	0	0	8	2	1	3	-5	1	-2		1	5	6	1	Non	Non	Recrutement communautaire	n	26	Masculin	RCA	1	No	No	No	No	No	No
CAR_470	SE-CAR_470	SE-CAR_470_S170_L001_R1_001	75865	a_2018	P003K18S_s0025	438	24	0	0	8	2	1	3	-5	1	-2		1	5	6	1	Non	Non	Recrutement communautaire	n	26	Masculin	RCA	1	No	No	No	No	No	No
CAR_470	AD-CAR_470	AD-CAR_470_S106_L001_R1_001	2858	a_2018	P003K18S_s0028	438	24	0	0	8	2	1	3	-5	1	-2		1	5	6	1	Non	Non	Recrutement communautaire	n	26	Masculin	RCA	1	No	No	No	No	No	No
CAR_471	AD-CAR_471	AD-CAR_471_S158_L001_R1_001	1867	a_2018	P003K18S_s0035	262	21	0	0	8	2	1	3	-3	1	0		2	6	7	1	Non	Non	Recrutement communautaire	n	46	Feminin	RCA	1	No	No	Yes	No	No	No
CAR_471	SE-CAR_471	SE-CAR_471_S190_L001_R1_001	118	a_2018	P003K18S_s0025	262	21	0	0	8	2	1	3	-3	1	0		2	6	7	1	Non	Non	Recrutement communautaire	n	46	Feminin	RCA	1	No	No	Yes	No	No	No
CAR_472	SE-CAR_472	S0079-0143_S142_L001_R1_001	3173	s0068	P007918S_s0068	404	56	0	0	13	1	0	1	0	1	-1		2			1	Non	Non	Recrutement communautaire	n	27	Feminin	RCA	1	No	No	No	No	No	No
CAR_473	AD-CAR_473	S0079-0024_S24_L001_R1_001	9570	s0068	P007918S_s0068	175	110	0	2	12	1	1	2	-2	1	2		2	6	7	1	Non	Non	Recrutement communautaire	n	28	Feminin	RCA	1	No	No	No	No	No	No
CAR_473	AG-CAR_473	AG-CAR_473_S182_L001_R1_001	104241	a_2018	P003K18S_s0028	175	110	0	2	12	1	1	2	-2	1	2		2	6	7	1	Non	Non	Recrutement communautaire	n	28	Feminin	RCA	1	No	No	No	No	No	No
CAR_473	SE-CAR_473	SE-CAR_473_S164_L001_R1_001	58592	a_2018	P003K18S_s0025	175	110	0	2	12	1	1	2	-2	1	2		2	6	7	1	Non	Non	Recrutement communautaire	n	28	Feminin	RCA	1	No	No	No	No	No	No
CAR_474	AD-CAR_474	S0079-0025_S25_L001_R1_001	81787	s0068	P007918S_s0068	333	35	0	0	11	1	1	3	-3	1	1		2	4	8	1	Non	Non	Recrutement communautaire	n	58	Masculin	RCA	1	No	No	No	No	No	No
CAR_474	SE-CAR_474	SE-CAR_474_S200_L001_R1_001	197	a_2018	P003K18S_s0025	333	35	0	0	11	1	1	3	-3	1	1		2	4	8	1	Non	Non	Recrutement communautaire	n	58	Masculin	RCA	1	No	No	No	No	No	No
CAR_475	SE-CAR_475	S0079-0144_S143_L001_R1_001	44898	s0068	P007918S_s0068	188	65	0	2	10	2	0	1	-1	1	1		2			1	Non	Non	Recrutement communautaire	n	28	Masculin	RCA	1	No	No	No	Yes	Yes	No
CAR_476	SE-CAR_476	S0079-0145_S144_L001_R1_001	17853	s0068	P007918S_s0068	226		0	0	11	1	1	3	-3	1	0		2	5	6	1	Non	Non	Recrutement communautaire	n	44	Feminin	RCA	1	No	No	No	No	Yes	No
CAR_476	AD-CAR_476	S0079-0026_S26_L001_R1_001	19645	s0068	P007918S_s0068	226		0	0	11	1	1	3	-3	1	0		2	5	6	1	Non	Non	Recrutement communautaire	n	44	Feminin	RCA	1	No	No	No	No	Yes	No
CAR_477	SE-CAR_477	S0079-0146_S145_L001_R1_001	240	s0068	P007918S_s0068	316	78	0	0	12	1	1	3	-5	1	-1		2	4	1	1	Non	Non	Recrutement communautaire	n	47	Masculin	RCA
CAR_477	AD-CAR_477	S0079-0027_S27_L001_R1_001	33388	s0068	P007918S_s0068	316	78	0	0	12	1	1	3	-5	1	-1		2	4	1	1	Non	Non	Recrutement communautaire	n	47	Masculin	RCA
CAR_478	SE-CAR_478	S0079-0147_S146_L001_R1_001	16118	s0068	P007918S_s0068	371	27	0	0	10	2	1	2	-3	1	-1		2	4	8	1	Non	Non	Recrutement communautaire	n	36	Masculin	RCA	1	No	No	No	No	No	No
CAR_478	AD-CAR_478	S0079-0028_S28_L001_R1_001	50374	s0068	P007918S_s0068	371	27	0	0	10	2	1	2	-3	1	-1		2	4	8	1	Non	Non	Recrutement communautaire	n	36	Masculin	RCA	1	No	No	No	No	No	No
CAR_479	SE-CAR_479	S0079-0148_S147_L001_R1_001	9357	s0068	P007918S_s0068	178	35	0	0	12	1	1	3	-3	1	-1		2	4	5	5	Non	Non	Recrutement communautaire	n	57	Feminin	RCA	1	No	No	Yes	No	No	No
CAR_480	SE-CAR_480	S0079-0149_S148_L001_R1_001	104	s0068	P007918S_s0068	268		0	0	13	1	1	2	-3	1	0		2	4	6	1	Non	Non	Recrutement communautaire	n	35	Masculin	RCA	1	No	No	Yes	No	No	No
CAR_480	AD-CAR_480	S0079-0029_S29_L001_R1_001	47125	s0068	P007918S_s0068	268		0	0	13	1	1	2	-3	1	0		2	4	6	1	Non	Non	Recrutement communautaire	n	35	Masculin	RCA	1	No	No	Yes	No	No	No
CAR_481	AD-CAR_481	S0079-0030_S30_L001_R1_001	29028	s0068	P007918S_s0068	2302	70	1	0	11	1	1	3	-5	1	-1		2	3	6	1	Non	Non	Recrutement communautaire	n	48	Masculin	RCA	1	No	No	No	No	No	No
CAR_481	SE-CAR_481	S0079-0150_S149_L001_R1_001	7055	s0068	P007918S_s0068	2302	70	1	0	11	1	1	3	-5	1	-1		2	3	6	1	Non	Non	Recrutement communautaire	n	48	Masculin	RCA	1	No	No	No	No	No	No
CAR_482	AD-CAR_482	S0079-0031_S31_L001_R1_001	48823	s0068	P007918S_s0068	119		0	0	11	2	1	3	-4	1	1		2	2	6	1	Non	Non	Recrutement communautaire	n	33	Feminin	RCA	1	No	No	No	No	No	No
CAR_482	SE-CAR_482	S0079-0151_S150_L001_R1_001	17903	s0068	P007918S_s0068	119		0	0	11	2	1	3	-4	1	1		2	2	6	1	Non	Non	Recrutement communautaire	n	33	Feminin	RCA	1	No	No	No	No	No	No
CAR_483	AD-CAR_483	S0079-0032_S32_L001_R1_001	44124	s0068	P007918S_s0068	504	48	1	2	10	2	1	3	-3	1	-1		2	3	6	1	Non	Non	Recrutement communautaire	n	27	Feminin	RCA	1	No	No	No	No	No	No
CAR_484	AD-CAR_484	S0079-0033_S33_L001_R1_001	44750	s0068	P007918S_s0068	597	76	0	2	12	1	1	3	-3	1	0		2	3	6	1	Non	Non	Recrutement communautaire	n	27	Masculin	RCA	1	No	No	No	No	No	No
CAR_484	SE-CAR_484	S0079-0152_S151_L001_R1_001	10701	s0068	P007918S_s0068	597	76	0	2	12	1	1	3	-3	1	0		2	3	6	1	Non	Non	Recrutement communautaire	n	27	Masculin	RCA	1	No	No	No	No	No	No
CAR_485	SE-CAR_485	S0079-0153_S152_L001_R1_001	22	s0068	P007918S_s0068	280	24	0	0	11	2	0	1	-2	1	0		1			1	Non	Oui	Recrutement communautaire	n	49	Masculin	RCA	1	No	No	No	No	No	No
CAR_486	SE-CAR_486	S0079-0154_S153_L001_R1_001	3427	s0068	P007918S_s0068	196	90	0	2	10	2	0	1	0	1	0		2			1	Non	Non	Recrutement communautaire	n	25	Feminin	RCA	1	No	No	No	No	No	No
CAR_487	SE-CAR_487	S0079-0155_S154_L001_R1_001	16427	s0068	P007918S_s0068	340	21	0	0	11	2	1	3	-6	1	-1		2	3	6	1	Non	Non	Recrutement communautaire	n	37	Masculin	RCA	1	No	No	No	No	No	No
CAR_487	AD-CAR_487	S0079-0034_S34_L001_R1_001	52018	s0068	P007918S_s0068	340	21	0	0	11	2	1	3	-6	1	-1		2	3	6	1	Non	Non	Recrutement communautaire	n	37	Masculin	RCA	1	No	No	No	No	No	No
CAR_488	AD-CAR_488	S0079-0035_S35_L001_R1_001	48950	s0068	P007918S_s0068	152	23	0	0	9	2	1	3	-4	1	-1		2	4	7	1	Non	Oui	Recrutement communautaire	n	60	Masculin	RCA	1	No	No	No	No	No	No
CAR_488	SE-CAR_488	S0079-0156_S155_L001_R1_001	2472	s0068	P007918S_s0068	152	23	0	0	9	2	1	3	-4	1	-1		2	4	7	1	Non	Oui	Recrutement communautaire	n	60	Masculin	RCA	1	No	No	No	No	No	No
CAR_489	SE-CAR_489	S0079-0157_S156_L001_R1_001	7970	s0068	P007918S_s0068	112	45	0	0	12	1	0	1	-1	1	0		2			5	Non	Oui	Recrutement communautaire	n	29	Feminin	RCA	1	No	No	No	No	Yes	No
CAR_490	AD-CAR_490	S0079-0036_S36_L001_R1_001	13340	s0068	P007918S_s0068	441	83	0	2	11	1	1	3	-3	1	1		2	3	5	1	Non	Oui	Recrutement communautaire	n	25	Masculin	RCA	1	No	No	No	No	No	No
CAR_490	SE-CAR_490	S0079-0158_S157_L001_R1_001	16549	s0068	P007918S_s0068	441	83	0	2	11	1	1	3	-3	1	1		2	3	5	1	Non	Oui	Recrutement communautaire	n	25	Masculin	RCA	1	No	No	No	No	No	No
CAR_491	SE-CAR_491	S0079-0159_S158_L001_R1_001	501	s0068	P007918S_s0068	281	48	0	0	12	1	0	1	-1	1	1		2			1	Non	Non	Recrutement communautaire	n	44	Masculin	RCA	1	No	No	No	No	No	No
CAR_492	SE-CAR_492	S0079-0160_S159_L001_R1_001	7533	s0068	P007918S_s0068	172	30	0	0	10	2	1	3	-4	1	-2		1	4	6	1	Non	Non	Recrutement communautaire	n	45	Feminin	RCA	1	No	No	Yes	No	No	No
CAR_492	AD-CAR_492	S0079-0037_S37_L001_R1_001	6911	s0068	P007918S_s0068	172	30	0	0	10	2	1	3	-4	1	-2		1	4	6	1	Non	Non	Recrutement communautaire	n	45	Feminin	RCA	1	No	No	Yes	No	No	No
CAR_494	AD-CAR_494	S0079-0038_S38_L001_R1_001	44853	s0068	P007918S_s0068	236	56	0	0	7	2	1	3	-3	1	1		1	6	7	1	Non	Non	Recrutement communautaire	n	34	Masculin	RCA	1	No	No	No	No	No	No
CAR_494	SE-CAR_494	S0079-0161_S160_L001_R1_001	18432	s0068	P007918S_s0068	236	56	0	0	7	2	1	3	-3	1	1		1	6	7	1	Non	Non	Recrutement communautaire	n	34	Masculin	RCA	1	No	No	No	No	No	No
CAR_495	AD-CAR_495	S0079-0039_S39_L001_R1_001	38310	s0068	P007918S_s0068			0		12	1	1	3	-4	1	0		1	3	6	5	Non	Non	Recrutement communautaire	n	46	Masculin	RCA	1	No	No	No	No	No	No
CAR_495	SE-CAR_495	S0079-0162_S161_L001_R1_001	17979	s0068	P007918S_s0068			0		12	1	1	3	-4	1	0		1	3	6	5	Non	Non	Recrutement communautaire	n	46	Masculin	RCA	1	No	No	No	No	No	No
CAR_496	SE-CAR_496	S0079-0163_S162_L001_R1_001	192	s0068	P007918S_s0068	232	31	0	0	8	2	1	3	-3	1	-1		1			1	Non	Non	Recrutement communautaire	n	52	Masculin	RCA	1	No	No	No	No	No	No
CAR_497	AD-CAR_497	S0079-0040_S40_L001_R1_001	10286	s0068	P007918S_s0068	1468	52	1	0	10	2	1	3	-4	1	-1		2	2	4	1	Non	Non	Recrutement communautaire	n	35	Masculin	RCA	1	No	No	No	No	No	No
CAR_500	AD-CAR_500	S0079-0041_S41_L001_R1_001	59391	s0068	P007918S_s0068		22	0	0	12	1	1	3	-3	1	-2		2	3	7	1	Non	Non	Recrutement communautaire	n	43	Feminin	RCA	1	No	No	No	No	No	No
CAR_500	SE-CAR_500	S0079-0164_S163_L001_R1_001	2702	s0068	P007918S_s0068		22	0	0	12	1	1	3	-3	1	-2		2	3	7	1	Non	Non	Recrutement communautaire	n	43	Feminin	RCA	1	No	No	No	No	No	No
CAR_501	AD-CAR_501	S0079-0042_S42_L001_R1_001	71823	s0068	P007918S_s0068	179		0	0	12	1	1	3	-3	1	-1		2	6	7	1	Non	Non	Recrutement communautaire	n	33	Masculin	RCA	1	No	No	Yes	Yes	Yes	No
CAR_501	SE-CAR_501	S0079-0165_S164_L001_R1_001	34434	s0068	P007918S_s0068	179		0	0	12	1	1	3	-3	1	-1		2	6	7	1	Non	Non	Recrutement communautaire	n	33	Masculin	RCA	1	No	No	Yes	Yes	Yes	No
CAR_502	SE-CAR_502	S0079-0166_S165_L001_R1_001	28866	s0068	P007918S_s0068	262	35	0	0	11	1	1	3	-5	1	1		2	7	8	5	Non	Non	Recrutement communautaire	n	34	Masculin	RCA	1	No	No	Yes	No	Yes	No
CAR_502	AD-CAR_502	S0079-0043_S43_L001_R1_001	62054	s0068	P007918S_s0068	262	35	0	0	11	1	1	3	-5	1	1		2	7	8	5	Non	Non	Recrutement communautaire	n	34	Masculin	RCA	1	No	No	Yes	No	Yes	No
CAR_503	SE-CAR_503	S0079-0167_S166_L001_R1_001	28183	s0068	P007918S_s0068	292	29	0	0	12	1	1	2	-2	1	1		2			1	Non	Non	Recrutement communautaire	n	30	Feminin	RCA	1	No	No	No	No	No	No
CAR_504	SE-CAR_504	S0079-0168_S167_L001_R1_001	1535	s0068	P007918S_s0068					11	1	0	1	-1	1	-1					1	Non	Non	Recrutement communautaire	n	59	Masculin	RCA	1	No	No	Yes	No	No	No
CAR_506	SE-CAR_506	S0079-0169_S168_L001_R1_001	20862	s0068	P007918S_s0068	481	55	0	2	11	2	0	1	-1	1	1		2			1	Non	Oui	Recrutement communautaire	n	32	Feminin	RCA	1	No	No	No	No	Yes	No
CAR_507	SE-CAR_507	S0079-0170_S169_L001_R1_001	53316	s0068	P007918S_s0068	362	62	0	0	11	1	0	1	0	1	0		1			1	Non	Non	Recrutement communautaire	n	56	Masculin	RCA	1	No	No	Yes	No	Yes	No
CAR_508	SE-CAR_508	S0079-0171_S170_L001_R1_001	43020	s0068	P007918S_s0068	738	44	1	0	14	1	0	1	-1	1	-1		2			1	Non	Non	Recrutement communautaire	n	58	Masculin	RCA	1	No	No	No	No	No	No
CAR_509	SE-CAR_509	S0079-0172_S171_L001_R1_001	36821	s0068	P007918S_s0068	117	53	0	0	10	2	0	1	-1	1	-1		1			1	Non	Non	Recrutement communautaire	n	57	Masculin	RCA	1	No	No	Yes	No	No	No
CAR_510	SE-CAR_510	S0079-0173_S172_L001_R1_001	18274	s0068	P007918S_s0068	160	25	0	0	12	1	0	1	0	1	1		2			1	Non	Non	Recrutement communautaire	n	25	Masculin	RCA	1	No	No	No	No	No	No
CAR_511	SE-CAR_511	S0079-0174_S173_L001_R1_001	17752	s0068	P007918S_s0068	177	42	0	0	10	2	1	2	-2	1	1		1			1	Non	Non	Recrutement communautaire	n	28	Feminin	RCA	1	No	No	Yes	No	No	No
CAR_512	SE-CAR_512	S0079-0175_S174_L001_R1_001	764	s0068	P007918S_s0068	1112	41	1	0	11	2	0	1	1	1	0		2			1	Non	Non	Recrutement communautaire	n	42	Feminin	RCA	1	No	No	Yes	No	No	No
CAR_513	SE-CAR_513	S0079-0176_S175_L001_R1_001	55358	s0068	P007918S_s0068	359	59	0	0	11	1	1	2	-2	1	-1		2			1	Non	Non	Recrutement communautaire	n	48	Masculin	RCA	1	No	No	No	No	Yes	No
CAR_514	SE-CAR_514	S0079-0177_S176_L001_R1_001	27965	s0068	P007918S_s0068	704	60	0	0	12	1	0	1	-2	1	-1		2			1	Non	Non	Recrutement communautaire	n	47	Masculin	RCA	1	No	No	No	No	No	No
CAR_516	SE-CAR_516	S0079-0178_S177_L001_R1_001	7384	s0068	P007918S_s0068	162	32	0	0	11	1	0	1	1	1	0		2			1	Non	Non	Recrutement communautaire	n	36	Feminin	RCA	1	No	No	No	No	No	No
CAR_517	SE-CAR_517	S0079-0179_S178_L001_R1_001	21847	s0068	P007918S_s0068			0	0	13	1	0	1	0	1	-2		2			1	Non	Non	Recrutement communautaire	n	58	Masculin	RCA	1	No	No	No	No	No	No
CAR_518	SE-CAR_518	S0079-0180_S179_L001_R1_001	61	s0068	P007918S_s0068	403		0	0	12	1	0	1	0	1	-1		2			1	Non	Non	Recrutement communautaire	n	57	Masculin	RCA	1	No	No	No	No	No	No
CAR_519	SE-CAR_519	S0079-0181_S180_L001_R1_001	21596	s0068	P007918S_s0068	373	27	0	0	12	1	0	1	-1	1	1		2			1	Non	Non	Recrutement communautaire	n	28	Feminin	RCA	1	No	No	No	No	No	No
CAR_520	SE-CAR_520	S0079-0182_S181_L001_R1_001	31308	s0068	P007918S_s0068					11	1	0	1	-1	1	0		2			1	Non	Non	Recrutement communautaire	n	50	Masculin	RCA	1	No	No	No	No	No	No
DNA-0DZ6	DNA-0DZ6	DNA-0DZ6_S94_L001_R1_001	26	a_2018	NA																	NA	NA	NA	NA		NA	NA
DNA-0DZ7	DNA-0DZ7	DNA-0DZ7_S95_L001_R1_001	103	a_2018	NA																	NA	NA	NA	NA		NA	NA
DNA-0DZ8	DNA-0DZ8	DNA-0DZ8_S96_L001_R1_001	100	a_2018	NA																	NA	NA	NA	NA		NA	NA
DNA-0E1U	DNA-0E1U	DNA-0E1U_S190_L001_R1_001	1	a_2018	NA																	NA	NA	NA	NA		NA	NA
DNA-0E1V	DNA-0E1V	DNA-0E1V_S191_L001_R1_001	1	a_2018	NA																	NA	NA	NA	NA		NA	NA
DNA-0E1W	DNA-0E1W	DNA-0E1W_S192_L001_R1_001	1	a_2018	NA																	NA	NA	NA	NA		NA	NA
DNA-0E7E	DNA-0E7E	DNA-0E7E_S102_L001_R1_001	36	a_2018	NA																	NA	NA	NA	NA		NA	NA
DNA-0E7F	DNA-0E7F	DNA-0E7F_S103_L001_R1_001	13	a_2018	NA																	NA	NA	NA	NA		NA	NA
DNA-0E7G	DNA-0E7G	DNA-0E7G_S104_L001_R1_001	17	a_2018	NA																	NA	NA	NA	NA		NA	NA
DNA-0ECI	DNA-0ECI	DNA-0ECI_S190_L001_R1_001	148	a_2018	NA																	NA	NA	NA	NA		NA	NA
DNA-0ECJ	DNA-0ECJ	DNA-0ECJ_S191_L001_R1_001	137	a_2018	NA																	NA	NA	NA	NA		NA	NA
DNA-0ECK	DNA-0ECK	DNA-0ECK_S192_L001_R1_001	159	a_2018	NA																	NA	NA	NA	NA		NA	NA
DNA-0EF6	DNA-0EF6	DNA-0EF6_S286_L001_R1_001	49	a_2018	NA																	NA	NA	NA	NA		NA	NA
DNA-0EF7	DNA-0EF7	DNA-0EF7_S287_L001_R1_001	32	a_2018	NA																	NA	NA	NA	NA		NA	NA
DNA-0EF8	DNA-0EF8	DNA-0EF8_S288_L001_R1_001	44	a_2018	NA																	NA	NA	NA	NA		NA	NA
DNA-0EHP	DNA-0EHP	DNA-0EHP_S89_L001_R1_001	20	a_2018	NA																	NA	NA	NA	NA		NA	NA
DNA-0EHQ	DNA-0EHQ	DNA-0EHQ_S90_L001_R1_001	3	a_2018	NA																	NA	NA	NA	NA		NA	NA
DNA-0EHR	DNA-0EHR	DNA-0EHR_S91_L001_R1_001	122	a_2018	NA																	NA	NA	NA	NA		NA	NA
DNA-0EHS	DNA-0EHS	DNA-0EHS_S92_L001_R1_001	1	a_2018	NA																	NA	NA	NA	NA		NA	NA
DNA-0EHT	DNA-0EHT	DNA-0EHT_S93_L001_R1_001	80	a_2018	NA																	NA	NA	NA	NA		NA	NA
DNA-0EHU	DNA-0EHU	DNA-0EHU_S94_L001_R1_001	3	a_2018	NA																	NA	NA	NA	NA		NA	NA
DNA-0EHV	DNA-0EHV	DNA-0EHV_S95_L001_R1_001	1	a_2018	NA																	NA	NA	NA	NA		NA	NA
DNA-0EHW	DNA-0EHW	DNA-0EHW_S96_L001_R1_001	2	a_2018	NA																	NA	NA	NA	NA		NA	NA
DNA-0F8J	DNA-0F8J	DNA-0F8J_S95_L001_R1_001	53	a_2018	NA																	NA	NA	NA	NA		NA	NA
DNA-0F8K	DNA-0F8K	DNA-0F8K_S96_L001_R1_001	70	a_2018	NA																	NA	NA	NA	NA		NA	NA
DNA-0FG8	DNA-0FG8	DNA-0FG8_S180_L001_R1_001	60	a_2018	NA																	NA	NA	NA	NA		NA	NA
DNA-0FG9	DNA-0FG9	DNA-0FG9_S181_L001_R1_001	4096	a_2018	NA																	NA	NA	NA	NA		NA	NA
DNA-0FGA	DNA-0FGA	DNA-0FGA_S182_L001_R1_001	1919	a_2018	NA																	NA	NA	NA	NA		NA	NA
DNA-0FGB	DNA-0FGB	DNA-0FGB_S183_L001_R1_001	41	a_2018	NA																	NA	NA	NA	NA		NA	NA
DNA-0FGC	DNA-0FGC	DNA-0FGC_S184_L001_R1_001	23	a_2018	NA																	NA	NA	NA	NA		NA	NA
DNA-0FIZ	DNA-0FIZ	DNA-0FIZ_S191_L001_R1_001	51	a_2018	NA																	NA	NA	NA	NA		NA	NA
DNA-0FJ0	DNA-0FJ0	DNA-0FJ0_S192_L001_R1_001	72	a_2018	NA																	NA	NA	NA	NA		NA	NA
DNA-0FLN	DNA-0FLN	DNA-0FLN_S95_L001_R1_001	50	a_2018	NA																	NA	NA	NA	NA		NA	NA
DNA-0FLO	DNA-0FLO	DNA-0FLO_S96_L001_R1_001	48	a_2018	NA																	NA	NA	NA	NA		NA	NA
DNA-0Q01	DNA-0Q01	DNA-0Q01_S93_L001_R1_001	40	s0068	P007918S_s0068																	NA	NA	NA	NA		NA	NA
DNA-0Q02	DNA-0Q02	DNA-0Q02_S94_L001_R1_001	168	s0068	P007918S_s0068																	NA	NA	NA	NA		NA	NA
DNA-0Q03	DNA-0Q03	DNA-0Q03_S95_L001_R1_001	155	s0068	P007918S_s0068																	NA	NA	NA	NA		NA	NA
DNA-0Q04	DNA-0Q04	DNA-0Q04_S96_L001_R1_001	107	s0068	P007918S_s0068																	NA	NA	NA	NA		NA	NA
DNA-0Q05	DNA-0Q05	DNA-0Q05_S97_L001_R1_001	80	s0068	P007918S_s0068																	NA	NA	NA	NA		NA	NA
DNA-0Q2O	DNA-0Q2O	DNA-0Q2O_S188_L001_R1_001	86	s0068	P007918S_s0068																	NA	NA	NA	NA		NA	NA
Mada_1_008	SE-Mada_1_008	SE-Mada_1_008_S88_L001_R1_001	57067	a_2018	P004818S_s0039			0	0	10	2	0	1	-1	1	-1		2			1	Non	Non	Recrutement communautaire	n	25	Masculin	Madagascar	0
Mada_1_012	AD-Mada_1_012	AD-Mada_1_012_S126_L001_R1_001	46455	a_2018	P004818S_s0039					11	2	1	3	-3	1	0		2	4	7	1	Non	Non	Recrutement communautaire	n	33	Masculin	Madagascar	0
Mada_1_012	AG-Mada_1_012	AG-Mada_1_012_S174_L001_R1_001	40762	a_2018	P004818S_s0039					11	2	1	3	-3	1	0		2	4	7	1	Non	Non	Recrutement communautaire	n	33	Masculin	Madagascar	0
Mada_1_012	SE-Mada_1_012	SE-Mada_1_012_S16_L001_R1_001	165	a_2018	P004818S_s0039					11	2	1	3	-3	1	0		2	4	7	1	Non	Non	Recrutement communautaire	n	33	Masculin	Madagascar	0
Mada_1_018	SE-Mada_1_018	SE-Mada_1_018_S4_L001_R1_001	37011	a_2018	P004818S_s0039																	NA	NA	NA	NA		NA	NA
Mada_1_018	AG-Mada_1_018	AG-Mada_1_018_S169_L001_R1_001	26891	a_2018	P004818S_s0039																	NA	NA	NA	NA		NA	NA
Mada_1_112	SE-Mada_1_112	S0079-0228_S136_L001_R1_001	62625	s0069	P007918S_s0069																	NA	NA	NA	NA		NA	NA
Mada_1_19	SE-Mada_1_19	SE-Mada_1_19_S9_L001_R1_001	26325	a_2018	P004818S_s0039																	NA	NA	NA	NA		NA	NA
Mada_1_226	SE-Mada_1_226	SE-Mada_1_226_S8_L001_R1_001	115169	a_2018	P003K18S_s0037	155		0	0	9	2	0	1	0	1	1		2			1	Non	Non	Malnutrition	n	26	Feminin	Madagascar	0
Mada_2_129	AD-Mada_2_129	S0079-0055_S55_L001_R1_001	757	s0068	P007918S_s0068																	NA	NA	NA	NA		NA	NA
Mada_2_129	AG-Mada_2_129	AG-Mada_2_129_S203_L001_R1_001	123685	a_2018	P003K18S_s0035																	NA	NA	NA	NA		NA	NA
Mada_2_236	SE-Mada_2_236	S0079-0216_S124_L001_R1_001	47362	s0069	P007918S_s0069																	NA	NA	NA	NA		NA	NA
Mada_2_238_	SE-Mada_2_238_	S0079-0218_S126_L001_R1_001	34966	s0069	P007918S_s0069																	NA	NA	NA	NA		NA	NA	1	No	No	No	No	No	No
Mada_2_244_	SE-Mada_2_244_	S0079-0223_S131_L001_R1_001	78791	s0069	P007918S_s0069																	NA	NA	NA	NA		NA	NA	1	No	No	No	No	No	No
Paris_eau_1	Paris_eau_1	S0079-0084_S84_L001_R1_001	48595	s0068	P007918S_s0068																	NA	NA	NA	NA		NA	NA
Paris_eau_2	Paris_eau_2	S0079-0085_S85_L001_R1_001	43788	s0068	P007918S_s0068																	NA	NA	NA	NA		NA	NA
Paris_eau_3	Paris_eau_3	S0079-0086_S86_L001_R1_001	34961	s0068	P007918S_s0068																	NA	NA	NA	NA		NA	NA
Paris_mock_1	Paris_mock_1	S0079-0087_S87_L001_R1_001	17385	s0068	P007918S_s0068																	NA	NA	NA	NA		NA	NA
Paris_mock_2	Paris_mock_2	S0079-0088_S88_L001_R1_001	14669	s0068	P007918S_s0068																	NA	NA	NA	NA		NA	NA
Paris_mock_3	Paris_mock_3	S0079-0089_S89_L001_R1_001	26358	s0068	P007918S_s0068																	NA	NA	NA	NA		NA	NA
Paris_mock_4	Paris_mock_4	S0079-0090_S90_L001_R1_001	20867	s0068	P007918S_s0068																	NA	NA	NA	NA		NA	NA
Paris_mock_5	Paris_mock_5	S0079-0091_S91_L001_R1_001	20603	s0068	P007918S_s0068																	NA	NA	NA	NA		NA	NA
Paris_mock_6	Paris_mock_6	S0079-0092_S92_L001_R1_001	23297	s0068	P007918S_s0068																	NA	NA	NA	NA		NA	NA
RCA-Eau-1	RCA-Eau-1	S0079-0093_S236_L001_R1_001	32771	s0069	P007918S_s0069																	NA	NA	NA	NA		NA	NA
RCA-Eau-2	RCA-Eau-2	S0079-0094_S237_L001_R1_001	8739	s0069	P007918S_s0069																	NA	NA	NA	NA		NA	NA
RCA-Eau-3	RCA-Eau-3	S0079-0095_S238_L001_R1_001	15614	s0069	P007918S_s0069																	NA	NA	NA	NA		NA	NA
RCA-Mock1	RCA-Mock1	S0079-0096_S239_L001_R1_001	68792	s0069	P007918S_s0069																	NA	NA	NA	NA		NA	NA
RCA-Mock2	RCA-Mock2	S0079-0097_S240_L001_R1_001	120099	s0069	P007918S_s0069																	NA	NA	NA	NA		NA	NA
RCA-Mock3	RCA-Mock3	S0079-0098_S241_L001_R1_001	3897	s0069	P007918S_s0069																	NA	NA	NA	NA		NA	NA
mada_eau_1	mada_eau_1	S0079-0297_S206_L001_R1_001	29867	s0069	P007918S_s0069																	NA	NA	NA	NA		NA	NA
mada_eau_2	mada_eau_2	S0079-0298_S207_L001_R1_001	51826	s0069	P007918S_s0069																	NA	NA	NA	NA		NA	NA
mada_eau_3	mada_eau_3	S0079-0299_S208_L001_R1_001	27645	s0069	P007918S_s0069																	NA	NA	NA	NA		NA	NA
mada_mock1	mada_mock1	S0079-0301_S210_L001_R1_001	116345	s0069	P007918S_s0069																	NA	NA	NA	NA		NA	NA
mada_mock2	mada_mock2	S0079-0302_S211_L001_R1_001	93915	s0069	P007918S_s0069																	NA	NA	NA	NA		NA	NA
mada_mock_3	mada_mock_3	S0079-0300_S209_L001_R1_001	93271	s0069	P007918S_s0069																	NA	NA	NA	NA		NA	NA
Mada_1_001	SE-Mada_1_001	SE-Mada_1_001_S70_L001_R1_001	101623	a_2018	P004818S_s0039	1760	81	1	0	13	1	0	1	-2	1	-1		2			1	Non	Non	Recrutement communautaire	n	37	Masculin	Madagascar	1	No	No	No	No	No	No
Mada_1_002	SE-Mada_1_002	SE-Mada_1_002_S81_L001_R1_001	851	a_2018	P004818S_s0039	270	6	0	0			1	2	-2	1	0					1	Non	Oui	Recrutement communautaire	n	33	Feminin	Madagascar	1	Yes	No	No	No	No	No
Mada_1_003	SE-Mada_1_003	SE-Mada_1_003_S141_L001_R1_001	146147	a_2018	P004818S_s0038					10	2	1	3	-3	1	-2				7	1	Non	Non	Recrutement communautaire	n	44	Masculin	Madagascar	1	Yes	No	No	No	No	No
Mada_1_004	SE-Mada_1_004	SE-Mada_1_004_S67_L001_R1_001	48847	a_2018	P004818S_s0039	278	17	0	0	12	1	0	1	-1	1	-1		2			1	Non	Non	Recrutement communautaire	n	44	Feminin	Madagascar	1	Yes	Yes	No	No	No	No
Mada_1_005	AG-Mada_1_005	AG-Mada_1_005_S172_L001_R1_001	38240	a_2018	P004818S_s0039	601	89	0	0	12	1	1	2	-2	1	-1		2	4	7	1	Non	Non	Recrutement communautaire	n	29	Masculin	Madagascar	1	Yes	Yes	No	No	Yes	No
Mada_1_005	SE-Mada_1_005	SE-Mada_1_005_S14_L001_R1_001	27	a_2018	P004818S_s0039	601	89	0	0	12	1	1	2	-2	1	-1		2	4	7	1	Non	Non	Recrutement communautaire	n	29	Masculin	Madagascar	1	Yes	Yes	No	No	Yes	No
Mada_1_005	AD-Mada_1_005	AD-Mada_1_005_S124_L001_R1_001	55976	a_2018	P004818S_s0039	601	89	0	0	12	1	1	2	-2	1	-1		2	4	7	1	Non	Non	Recrutement communautaire	n	29	Masculin	Madagascar	1	Yes	Yes	No	No	Yes	No
Mada_1_006	SE-Mada_1_006	SE-Mada_1_006_S77_L001_R1_001	124002	a_2018	P004818S_s0039					12	1	1	2	-2	1	0	8				1	Non	Non	Recrutement communautaire	n	52	Feminin	Madagascar	1	Yes	No	No	No	Yes	No
Mada_1_007	SE-Mada_1_007	SE-Mada_1_007_S76_L001_R1_001	534	a_2018	P004818S_s0039	276	33	0	0	11	1	1	2	-2	1	-1		2			5	Non	Non	Recrutement communautaire	n	50	Masculin	Madagascar	1	Yes	No	Yes	No	No	No
Mada_1_009	SE-Mada_1_009	SE-Mada_1_009_S75_L001_R1_001	77202	a_2018	P004818S_s0039	142		0	0	12	1	0	1	-2	1	0		2			1	Non	Oui	Recrutement communautaire	n	45	Masculin	Madagascar	1	Yes	Yes	No	No	No	No
Mada_1_010	SE-Mada_1_010	SE-Mada_1_010_S129_L001_R1_001	165855	a_2018	P004818S_s0038	2368	160	1	0	11	1	0	1	-2	1	-2		2			1	Non	Non	Recrutement communautaire	n	38	Masculin	Madagascar	1	No	Yes	No	No	No	No
Mada_1_011	AD-Mada_1_011	AD-Mada_1_011_S128_L001_R1_001	53374	a_2018	P004818S_s0039	370	82	0	0	9	2	1	3	-3	1	-1	24	1	1	5	1	Non	Non	Recrutement communautaire	n	33	Masculin	Madagascar	1	Yes	No	Yes	No	No	No
Mada_1_011	SE-Mada_1_011	SE-Mada_1_011_S127_L001_R1_001	295934	a_2018	P004818S_s0038	370	82	0	0	9	2	1	3	-3	1	-1	24	1	1	5	1	Non	Non	Recrutement communautaire	n	33	Masculin	Madagascar	1	Yes	No	Yes	No	No	No
Mada_1_011	AG-Mada_1_011	S0079-0460_S235_L001_R1_001	95139	s0069	P007918S_s0069	370	82	0	0	9	2	1	3	-3	1	-1	24	1	1	5	1	Non	Non	Recrutement communautaire	n	33	Masculin	Madagascar	1	Yes	No	Yes	No	No	No
Mada_1_013	SE-Mada_1_013	SE-Mada_1_013_S66_L001_R1_001	196542	a_2018	P004818S_s0039	1237	34	1	0	9	2	1	3	-4	1	-1		2			1	Non	Non	Recrutement communautaire	n	53	Feminin	Madagascar	1	Yes	Yes	No	No	No	No
Mada_1_014	SE-Mada_1_014	SE-Mada_1_014_S89_L001_R1_001	7879	a_2018	P004818S_s0039					11	2	1	2	-3	1	-1		2	2	7	1	Non	Non	Recrutement communautaire	n	60	Masculin	Madagascar	1	Yes	Yes	No	No	No	No
Mada_1_014	AG-Mada_1_014	AG-Mada_1_014_S170_L001_R1_001	846	a_2018	P004818S_s0039					11	2	1	2	-3	1	-1		2	2	7	1	Non	Non	Recrutement communautaire	n	60	Masculin	Madagascar	1	Yes	Yes	No	No	No	No
Mada_1_014	AD-Mada_1_014	AD-Mada_1_014_S127_L001_R1_001	19124	a_2018	P004818S_s0039					11	2	1	2	-3	1	-1		2	2	7	1	Non	Non	Recrutement communautaire	n	60	Masculin	Madagascar	1	Yes	Yes	No	No	No	No
Mada_1_015	SE-Mada_1_015	SE-Mada_1_015_S8_L001_R1_001	169706	a_2018	P004818S_s0039	710	47	0	0	12	1	1	3	-3	1	0		2		8	1	Non	Non	Recrutement communautaire	n	60	Masculin	Madagascar	1	Yes	No	No	No	No	No
Mada_1_015	AD-Mada_1_015	AD-Mada_1_015_S122_L001_R1_001	41907	a_2018	P004818S_s0039	710	47	0	0	12	1	1	3	-3	1	0		2		8	1	Non	Non	Recrutement communautaire	n	60	Masculin	Madagascar	1	Yes	No	No	No	No	No
Mada_1_016	SE-Mada_1_016	SE-Mada_1_016_S161_L001_R1_001	119792	a_2018	P004818S_s0038	231		0	0	11	1	1	3	-3	1	0		2			1	Non	Non	Recrutement communautaire	n	59	Feminin	Madagascar	1	Yes	Yes	No	No	No	No
Mada_1_017	SE-Mada_1_017	SE-Mada_1_017_S126_L001_R1_001	220036	a_2018	P004818S_s0038					12	1	1	3	-4	1	1					1	Non	Non	Recrutement communautaire	n	30	Feminin	Madagascar	1	Yes	Yes	Yes	No	No	No
Mada_1_020	AG-Mada_1_020	AG-Mada_1_020_S175_L001_R1_001	15556	a_2018	P004818S_s0039					11	2	1	2	-3	1	-1			5	7	1	Non	Oui	Recrutement communautaire	n	26	Feminin	Madagascar	1	No	No	No	No	No	No
Mada_1_020	AD-Mada_1_020	AD-Mada_1_020_S125_L001_R1_001	40519	a_2018	P004818S_s0039					11	2	1	2	-3	1	-1			5	7	1	Non	Oui	Recrutement communautaire	n	26	Feminin	Madagascar	1	No	No	No	No	No	No
Mada_1_020	SE-Mada_1_020	SE-Mada_1_020_S52_L001_R1_001	52151	a_2018	P004818S_s0039					11	2	1	2	-3	1	-1			5	7	1	Non	Oui	Recrutement communautaire	n	26	Feminin	Madagascar	1	No	No	No	No	No	No
Mada_1_021	SE-Mada_1_021	SE-Mada_1_021_S128_L001_R1_001	142256	a_2018	P004818S_s0038					11	1	1	2	-2	1	-1	18				1	Oui	Non	Recrutement communautaire	n	58	Masculin	Madagascar	1	No	No	Yes	No	No	No
Mada_1_022	SE-Mada_1_022	SE-Mada_1_022_S136_L001_R1_001	7516	a_2018	P004818S_s0038	190	27	0	0	11	2	1	3	-3	1	-2		2	1	6	1	Non	Non	Recrutement communautaire	n	39	Feminin	Madagascar	1	No	No	No	No	No	No
Mada_1_022	AD-Mada_1_022	AD-Mada_1_022_S129_L001_R1_001	42330	a_2018	P004818S_s0039	190	27	0	0	11	2	1	3	-3	1	-2		2	1	6	1	Non	Non	Recrutement communautaire	n	39	Feminin	Madagascar	1	No	No	No	No	No	No
Mada_1_022	AG-Mada_1_022	AG-Mada_1_022_S178_L001_R1_001	56970	a_2018	P004818S_s0039	190	27	0	0	11	2	1	3	-3	1	-2		2	1	6	1	Non	Non	Recrutement communautaire	n	39	Feminin	Madagascar	1	No	No	No	No	No	No
Mada_1_023	SE-Mada_1_023	SE-Mada_1_023_S121_L001_R1_001	147	a_2018	P004818S_s0038					12	1	1	2	-3	1	0	6				1	Non	Non	Recrutement communautaire	n	29	Feminin	Madagascar	1	No	No	No	No	No	No
Mada_1_024	SE-Mada_1_024	SE-Mada_1_024_S73_L001_R1_001	41353	a_2018	P004818S_s0039	195		0	0	11	1	0	1	-2	1	-1	5	2			1	Non	Non	Recrutement communautaire	n	47	Masculin	Madagascar	1	Yes	Yes	No	No	No	No
Mada_1_025	SE-Mada_1_025	SE-Mada_1_025_S49_L001_R1_001	28223	a_2018	P004818S_s0039	910	109	1	2	12	1	0	1	-2	1	-1	12	1			1	Non	Non	Recrutement communautaire	n	59	Feminin	Madagascar	1	Yes	No	No	No	No	No
Mada_1_026	AD-Mada_1_026	AD-Mada_1_026_S19_L001_R1_001	81543	a_2018	P003K18S_s0028	479	21	0	0	9	2	0	1	-2	1	0	10	2			1	Non	Non	Recrutement communautaire	n	30	Masculin	Madagascar	1	No		No	No	No	No
Mada_1_026	AG-Mada_1_026	AG-Mada_1_026_S274_L001_R1_001	1989	a_2018	P003K18S_s0035	479	21	0	0	9	2	0	1	-2	1	0	10	2			1	Non	Non	Recrutement communautaire	n	30	Masculin	Madagascar	1	No		No	No	No	No
Mada_1_026	SE-Mada_1_026	SE-Mada_1_026_S40_L001_R1_001	42176	a_2018	P004818S_s0039	479	21	0	0	9	2	0	1	-2	1	0	10	2			1	Non	Non	Recrutement communautaire	n	30	Masculin	Madagascar	1	No		No	No	No	No
Mada_1_027	AG-Mada_1_027	AG-Mada_1_027_S171_L001_R1_001	65385	a_2018	P004818S_s0039	1044	45	1	0	7	2	1	3	-3	1	-1			2	5	1	Non	Non	Recrutement communautaire	n	36	Masculin	Madagascar	1	Yes	No	No	No	Yes	No
Mada_1_027	AD-Mada_1_027	AD-Mada_1_027_S123_L001_R1_001	62646	a_2018	P004818S_s0039	1044	45	1	0	7	2	1	3	-3	1	-1			2	5	1	Non	Non	Recrutement communautaire	n	36	Masculin	Madagascar	1	Yes	No	No	No	Yes	No
Mada_1_027	SE-Mada_1_027	SE-Mada_1_027_S10_L001_R1_001	37936	a_2018	P004818S_s0039	1044	45	1	0	7	2	1	3	-3	1	-1			2	5	1	Non	Non	Recrutement communautaire	n	36	Masculin	Madagascar	1	Yes	No	No	No	Yes	No
Mada_1_028	SE-Mada_1_028	SE-Mada_1_028_S87_L001_R1_001	8333	a_2018	P004818S_s0039	880	58	1	0	11	2	0	1	-1	1	0	6	2			1	Non	Oui	Recrutement communautaire	n	38	Feminin	Madagascar	1	Yes	Yes	No	No	Yes	No
Mada_1_029	AD-Mada_1_029	AD-Mada_1_029_S46_L001_R1_001	894	a_2018	P003K18S_s0028	1029	63	1	0	11	2	1	3	-3	1	0			1	7	1	Non	Non	Recrutement communautaire	n	27	Masculin	Madagascar	1	No	No	No	No	Yes	No
Mada_1_029	AG-Mada_1_029	AG-Mada_1_029_S259_L001_R1_001	1972	a_2018	P003K18S_s0035	1029	63	1	0	11	2	1	3	-3	1	0			1	7	1	Non	Non	Recrutement communautaire	n	27	Masculin	Madagascar	1	No	No	No	No	Yes	No
Mada_1_029	SE-Mada_1_029	SE-Mada_1_029_S35_L001_R1_001	22403	a_2018	P004818S_s0039	1029	63	1	0	11	2	1	3	-3	1	0			1	7	1	Non	Non	Recrutement communautaire	n	27	Masculin	Madagascar	1	No	No	No	No	Yes	No
Mada_1_030	SE-Mada_1_030	SE-Mada_1_030_S130_L001_R1_001	6821	a_2018	P004818S_s0038							0	1	-1	1	0					1	Non	Oui	Recrutement communautaire	n	33	Feminin	Madagascar	1	No	No	No	No	No	No
Mada_1_031	SE-Mada_1_031	SE-Mada_1_031_S57_L001_R1_001	673	a_2018	P004818S_s0039					13	1	1	3	-3	1	0					1	Non	Non	Recrutement communautaire	n	46	Masculin	Madagascar	1	Yes	Yes	No	No	No	No
Mada_1_032	SE-Mada_1_032	SE-Mada_1_032_S65_L001_R1_001	7748	a_2018	P004818S_s0039	1189	111	1	2	12	1	1	2	-2	1	-1					1	Non	Non	Recrutement communautaire	n	41	Masculin	Madagascar	1	Yes	Yes	No	No	No	No
Mada_1_033	AG-Mada_1_033	AG-Mada_1_033_S225_L001_R1_001	72380	a_2018	P003K18S_s0035	243	57	0	2	13	1	1	2	-3	1	-1	5	2	1	7	1	Non	Non	Recrutement communautaire	n	35	Feminin	Madagascar	1	No	Yes	No	No	No	No
Mada_1_033	AD-Mada_1_033	AD-Mada_1_033_S35_L001_R1_001	77377	a_2018	P003K18S_s0028	243	57	0	2	13	1	1	2	-3	1	-1	5	2	1	7	1	Non	Non	Recrutement communautaire	n	35	Feminin	Madagascar	1	No	Yes	No	No	No	No
Mada_1_033	SE-Mada_1_033	SE-Mada_1_033_S71_L001_R1_001	90810	a_2018	P004818S_s0039	243	57	0	2	13	1	1	2	-3	1	-1	5	2	1	7	1	Non	Non	Recrutement communautaire	n	35	Feminin	Madagascar	1	No	Yes	No	No	No	No
Mada_1_034	SE-Mada_1_034	SE-Mada_1_034_S64_L001_R1_001	43877	a_2018	P004818S_s0039	363	31	0	0	12	1	1	2	-2	1	0		2			1	Non	Oui	Recrutement communautaire	n	52	Feminin	Madagascar	1	Yes	No	Yes	No	No	No
Mada_1_035	AG-Mada_1_035	AG-Mada_1_035_S256_L001_R1_001	57651	a_2018	P003K18S_s0035	703	19	1	0	10	2	1	3	-3	1	-1	5	2	1	7	1	Non	Non	Recrutement communautaire	n	34	Masculin	Madagascar	1	Yes	No	No	No	Yes	No
Mada_1_035	SE-Mada_1_035	SE-Mada_1_035_S162_L001_R1_001	110477	a_2018	P004818S_s0038	703	19	1	0	10	2	1	3	-3	1	-1	5	2	1	7	1	Non	Non	Recrutement communautaire	n	34	Masculin	Madagascar	1	Yes	No	No	No	Yes	No
Mada_1_036	SE-Mada_1_036	SE-Mada_1_036_S47_L001_R1_001	441	a_2018	P004818S_s0039	313	31	0	0	12	1	0	1	-1	1	-1		2			1	Non	Non	Recrutement communautaire	n	31	Masculin	Madagascar	1	No	No	Yes	No	No	No
Mada_1_037	SE-Mada_1_037	SE-Mada_1_037_S63_L001_R1_001	25628	a_2018	P004818S_s0039	1600	72	1	2	12	1	1	3	-3	1	0		2			1	Non	Non	Recrutement communautaire	n	59	Masculin	Madagascar	1	Yes	No	Yes	No	Yes	No
Mada_1_038	SE-Mada_1_038	SE-Mada_1_038_S28_L001_R1_001	20885	a_2018	P004818S_s0039	582	50	1	0	12	1	0	1	-2	1	-1		2			1	Non	Oui	Recrutement communautaire	n	56	Feminin	Madagascar	1	No	No	No	No	No	No
Mada_1_039	SE-Mada_1_039	SE-Mada_1_039_S48_L001_R1_001	92	a_2018	P004818S_s0039	723		1	0	11	2	0	1	-2	1	0		2			1	Non	Non	Recrutement communautaire	n	55	Masculin	Madagascar	1	Yes	No	Yes	No	No	No
Mada_1_040	SE-Mada_1_040	SE-Mada_1_040_S78_L001_R1_001	27885	a_2018	P004818S_s0039	1217	128	0	0	11	1	0	1	0	1	-1	5	2			1	Oui	Non	Recrutement communautaire	n	30	Masculin	Madagascar	1	Yes	No	No	No	Yes	No
Mada_1_041	SE-Mada_1_041	SE-Mada_1_041_S12_L001_R1_001	24428	a_2018	P004818S_s0039	4527	59	1	0	12	1	0	1	-1	1	-2		2			1	Non	Non	Recrutement communautaire	n	28	Masculin	Madagascar	1	Yes	Yes	No	No	Yes	No
Mada_1_042	SE-Mada_1_042	SE-Mada_1_042_S124_L001_R1_001	664	a_2018	P004818S_s0038	1503	52	1	0	12	1	0	1	-2	1	1		2			1	Non	Non	Recrutement communautaire	n	45	Masculin	Madagascar	1	Yes	No	Yes	No	No	No
Mada_1_043	SE-Mada_1_043	SE-Mada_1_043_S174_L001_R1_001	180	a_2018	P004818S_s0038	422	32	0	0	13	1	1	2	-3	1	0	13	1			1	Non	Non	Recrutement communautaire	n	37	Feminin	Madagascar	1	Yes	Yes	Yes	No	No	No
Mada_1_044	SE-Mada_1_044	SE-Mada_1_044_S46_L001_R1_001	91209	a_2018	P004818S_s0039	205	21	0	0	11	1	0	1	-2	1	-1		2			1	Non	Non	Recrutement communautaire	n	37	Masculin	Madagascar	1	Yes	Yes	No	No	No	No
Mada_1_045	AD-Mada_1_045	S0079-0061_S61_L001_R1_001	24910	s0068	P007918S_s0068	371	83	0	2	12	1	1	2	-3	1	1		2	2	7	1	Non	Non	Recrutement communautaire	n	29	Feminin	Madagascar	1	Yes	No	Yes	No	No	No
Mada_1_045	AG-Mada_1_045	AG-Mada_1_045_S202_L001_R1_001	95188	a_2018	P003K18S_s0035	371	83	0	2	12	1	1	2	-3	1	1		2	2	7	1	Non	Non	Recrutement communautaire	n	29	Feminin	Madagascar	1	Yes	No	Yes	No	No	No
Mada_1_045	SE-Mada_1_045	SE-Mada_1_045_S74_L001_R1_001	46503	a_2018	P004818S_s0039	371	83	0	2	12	1	1	2	-3	1	1		2	2	7	1	Non	Non	Recrutement communautaire	n	29	Feminin	Madagascar	1	Yes	No	Yes	No	No	No
Mada_1_046	AG-Mada_1_046	AG-Mada_1_046_S257_L001_R1_001	76358	a_2018	P003K18S_s0035	2000	84	1	2	12	1	1	3	-3	1	-1		2	1	6	1	Non	Non	Recrutement communautaire	n	34	Masculin	Madagascar	1	Yes	Yes	No	No	No	No
Mada_1_046	AD-Mada_1_046	S0079-0459_S234_L001_R1_001	76489	s0069	P007918S_s0069	2000	84	1	2	12	1	1	3	-3	1	-1		2	1	6	1	Non	Non	Recrutement communautaire	n	34	Masculin	Madagascar	1	Yes	Yes	No	No	No	No
Mada_1_046	SE-Mada_1_046	SE-Mada_1_046_S58_L001_R1_001	24	a_2018	P004818S_s0039	2000	84	1	2	12	1	1	3	-3	1	-1		2	1	6	1	Non	Non	Recrutement communautaire	n	34	Masculin	Madagascar	1	Yes	Yes	No	No	No	No
Mada_1_047	SE-Mada_1_047	SE-Mada_1_047_S22_L001_R1_001	29877	a_2018	P004818S_s0039	204	11	0	0	11	1	1	2	-3	1	0		2			1	Non	Non	Recrutement communautaire	n	59	Feminin	Madagascar	1	Yes	No	No	No	Yes	No
Mada_1_048	SE-Mada_1_048	SE-Mada_1_048_S156_L001_R1_001	19208	a_2018	P004818S_s0038	478	46	0	0	12	1	1	2	-3	1	0		2			1	Non	Non	Recrutement communautaire	n	59	Feminin	Madagascar	1	No	Yes	Yes	No	Yes	No
Mada_1_049	SE-Mada_1_049	SE-Mada_1_049_S62_L001_R1_001	40251	a_2018	P004818S_s0039	1774	104	1	2	12	1	0	1	-2	1	0		2			1	Non	Non	Recrutement communautaire	n	31	Feminin	Madagascar	1	Yes	Yes	Yes	No	No	No
Mada_1_051	SE-Mada_1_051	SE-Mada_1_051_S169_L001_R1_001	17	a_2018	P004818S_s0038	384	63	0	0	12	1	1	2	-3	1	1		2			1	Non	Non	Recrutement communautaire	n	36	Masculin	Madagascar	1	Yes	No	Yes	No	No	No
Mada_1_052	AG-Mada_1_052	AG-Mada_1_052_S186_L001_R1_001	13532	a_2018	P003K18S_s0035	1822	22	1	0	12	1	1	3	-3	1	-1		2	2	5	1	Non	Non	Recrutement communautaire	n	56	Feminin	Madagascar	1	Yes	Yes	No	No	No	No
Mada_1_052	AD-Mada_1_052	S0079-0062_S62_L001_R1_001	37410	s0068	P007918S_s0068	1822	22	1	0	12	1	1	3	-3	1	-1		2	2	5	1	Non	Non	Recrutement communautaire	n	56	Feminin	Madagascar	1	Yes	Yes	No	No	No	No
Mada_1_052	SE-Mada_1_052	SE-Mada_1_052_S34_L001_R1_001	16304	a_2018	P004818S_s0039	1822	22	1	0	12	1	1	3	-3	1	-1		2	2	5	1	Non	Non	Recrutement communautaire	n	56	Feminin	Madagascar	1	Yes	Yes	No	No	No	No
Mada_1_053	AG-Mada_1_053	AG-Mada_1_053_S173_L001_R1_001	91321	a_2018	P003K18S_s0035	2587	66	1	0	12	1	1	2	-2	1	-1		2	1		1	Non	Non	Recrutement communautaire	n	52	Feminin	Madagascar	1	Yes	Yes	No	No	No	No
Mada_1_053	SE-Mada_1_053	SE-Mada_1_053_S17_L001_R1_001	85142	a_2018	P004818S_s0039	2587	66	1	0	12	1	1	2	-2	1	-1		2	1		1	Non	Non	Recrutement communautaire	n	52	Feminin	Madagascar	1	Yes	Yes	No	No	No	No
Mada_1_054	SE-Mada_1_054	SE-Mada_1_054_S90_L001_R1_001	88815	a_2018	P004818S_s0039			0	0	10	2	0	1	-2	1	-2	22	1			1	Non	Oui	Infection	n	36	Feminin	Madagascar	1	No	No	Yes	No	No	No
Mada_1_055	AG-Mada_1_055	AG-Mada_1_055_S252_L001_R1_001	42288	a_2018	P003K18S_s0035	1187	45	1	0	12	1	1	2	-3	1	-2		2	1		1	Non	Oui	Infection	n	54	Feminin	Madagascar	1	No	No	No	No	Yes	No
Mada_1_055	SE-Mada_1_055	SE-Mada_1_055_S170_L001_R1_001	592	a_2018	P004818S_s0038	1187	45	1	0	12	1	1	2	-3	1	-2		2	1		1	Non	Oui	Infection	n	54	Feminin	Madagascar	1	No	No	No	No	Yes	No
Mada_1_056	SE-Mada_1_056	SE-Mada_1_056_S13_L001_R1_001	19	a_2018	P004818S_s0039		8	0	0	11	2	1	3	-4	1	-1		2			1	Non	Non	Infection	n	55	Masculin	Madagascar	1	No	No	Yes	No	No	No
Mada_1_057	SE-Mada_1_057	SE-Mada_1_057_S42_L001_R1_001	50862	a_2018	P004818S_s0039	968	87	1	2	12	1	0	1	-2	1	1		2			1	Non	Non	Recrutement communautaire	n	25	Feminin	Madagascar	1	Yes	No	No	No	No	No
Mada_1_058	SE-Mada_1_058	SE-Mada_1_058_S173_L001_R1_001	52853	a_2018	P004818S_s0038	3354	137	1	2	12	1	1	2	-3	1	0		2			1	Non	Non	Recrutement communautaire	n	46	Masculin	Madagascar	1	Yes	No	No	No	No	No
Mada_1_059	SE-Mada_1_059	SE-Mada_1_059_S172_L001_R1_001	25635	a_2018	P004818S_s0038	2624	105	1	2	10	2	1	2	-2	1	-1	8	2			5	Non	Non	Recrutement communautaire	n	32	Feminin	Madagascar	1	Yes	Yes	No	No	No	No
Mada_1_060	SE-Mada_1_060	SE-Mada_1_060_S159_L001_R1_001	33	a_2018	P004818S_s0038	243	3	1	0	9	2	1	3	-3	1	-1	7	2		7	1	Non	Non	Recrutement communautaire	n	37	Masculin	Madagascar	1	Yes	Yes	No	No	No	No
Mada_1_060	AD-Mada_1_060	S0079-0063_S63_L001_R1_001	45729	s0068	P007918S_s0068	243	3	1	0	9	2	1	3	-3	1	-1	7	2		7	1	Non	Non	Recrutement communautaire	n	37	Masculin	Madagascar	1	Yes	Yes	No	No	No	No
Mada_1_061	SE-Mada_1_061	SE-Mada_1_061_S131_L001_R1_001	81	a_2018	P004818S_s0038	193	28	0	0	11	1	0	1	-2	1	-1		2			1	Non	Non	Recrutement communautaire	n	39	Masculin	Madagascar	1	No	Yes	No	No	No	No
Mada_1_062	SE-Mada_1_062	SE-Mada_1_062_S36_L001_R1_001	63	a_2018	P004818S_s0039	388	13	0	0	12	1	1	2	-2	1	-1		2	2	7	1	Non	Non	Recrutement communautaire	n	55	Feminin	Madagascar	1	Yes	Yes	No	No	No	No
Mada_1_062	AG-Mada_1_062	AG-Mada_1_062_S240_L001_R1_001	43532	a_2018	P003K18S_s0035	388	13	0	0	12	1	1	2	-2	1	-1		2	2	7	1	Non	Non	Recrutement communautaire	n	55	Feminin	Madagascar	1	Yes	Yes	No	No	No	No
Mada_1_062	AD-Mada_1_062	S0079-0064_S64_L001_R1_001	24237	s0068	P007918S_s0068	388	13	0	0	12	1	1	2	-2	1	-1		2	2	7	1	Non	Non	Recrutement communautaire	n	55	Feminin	Madagascar	1	Yes	Yes	No	No	No	No
Mada_1_063	SE-Mada_1_063	SE-Mada_1_063_S185_L001_R1_001	5249	a_2018	P004818S_s0038	2978	79	1	0	9	2	1	2	-2	1	-1		2	2	8	5	Non	Non	Recrutement communautaire	n	29	Feminin	Madagascar	1	Yes	No	No	No	No	No
Mada_1_063	AG-Mada_1_063	AG-Mada_1_063_S213_L001_R1_001	72906	a_2018	P003K18S_s0035	2978	79	1	0	9	2	1	2	-2	1	-1		2	2	8	5	Non	Non	Recrutement communautaire	n	29	Feminin	Madagascar	1	Yes	No	No	No	No	No
Mada_1_063	AD-Mada_1_063	S0079-0455_S230_L001_R1_001	11499	s0069	P007918S_s0069	2978	79	1	0	9	2	1	2	-2	1	-1		2	2	8	5	Non	Non	Recrutement communautaire	n	29	Feminin	Madagascar	1	Yes	No	No	No	No	No
Mada_1_064	SE-Mada_1_064	SE-Mada_1_064_S80_L001_R1_001	95	a_2018	P004818S_s0039	395	85	0	0	11	2	1	2	-3	1	-1		2			1	Non	Non	Recrutement communautaire	n	27	Feminin	Madagascar	1	Yes	No	No	No	No	No
Mada_1_066	AD-Mada_1_066	AD-Mada_1_066_S119_L001_R1_001	45734	a_2018	P004818S_s0039	850	115	0	2	12	1	1	3	-3	1	0	10	2	1	5	1	Non	Non	Recrutement communautaire	n	27	Masculin	Madagascar	1	Yes	Yes	No	No	No	No
Mada_1_066	SE-Mada_1_066	S0079-0449_S224_L001_R1_001	1687	s0069	P007918S_s0069	850	115	0	2	12	1	1	3	-3	1	0	10	2	1	5	1	Non	Non	Recrutement communautaire	n	27	Masculin	Madagascar	1	Yes	Yes	No	No	No	No
Mada_1_066	AG-Mada_1_066	AG-Mada_1_066_S167_L001_R1_001	43125	a_2018	P004818S_s0039	850	115	0	2	12	1	1	3	-3	1	0	10	2	1	5	1	Non	Non	Recrutement communautaire	n	27	Masculin	Madagascar	1	Yes	Yes	No	No	No	No
Mada_1_067	SE-Mada_1_067	SE-Mada_1_067_S6_L001_R1_001	51296	a_2018	P004818S_s0039	313		0	0	12	1	1	3	-3	1	-2	13	1			1	Non	Non	Recrutement communautaire	n	51	Feminin	Madagascar	1	Yes	No	No	No	Yes	No
Mada_1_068	SE-Mada_1_068	SE-Mada_1_068_S41_L001_R1_001	23327	a_2018	P004818S_s0039	335	55	0	0	12	1	0	1	-2	1	0	10	2			1	Non	Oui	Recrutement communautaire	n	43	Feminin	Madagascar	1	Yes	Yes	No	No	No	No
Mada_1_069	SE-Mada_1_069	SE-Mada_1_069_S86_L001_R1_001	87	a_2018	P004818S_s0039	485	33	0	0	10	2	1	2	-2	1	-1		2			5	Non	Non	Recrutement communautaire	n	34	Feminin	Madagascar	1	Yes	No	No	No	No	No
Mada_1_070	SE-Mada_1_070	SE-Mada_1_070_S158_L001_R1_001	69034	a_2018	P004818S_s0038	634	79	1	0	12	1	0	1	-1	1	-1	8	2			1	Non	Non	Autre	n	54	Feminin	Madagascar	1	Yes	No	Yes	No	No	No
Mada_1_071	AD-Mada_1_071	AD-Mada_1_071_S118_L001_R1_001	69357	a_2018	P004818S_s0039	323	114	0	2	12	1	1	2	-2	1	-2		2	1	8	1	Non	Non	Autre	n	26	Masculin	Madagascar	1	No	No	No	No	No	No
Mada_1_071	SE-Mada_1_071	SE-Mada_1_071_S144_L001_R1_001	137897	a_2018	P004818S_s0038	323	114	0	2	12	1	1	2	-2	1	-2		2	1	8	1	Non	Non	Autre	n	26	Masculin	Madagascar	1	No	No	No	No	No	No
Mada_1_071	AG-Mada_1_071	AG-Mada_1_071_S166_L001_R1_001	26555	a_2018	P004818S_s0039	323	114	0	2	12	1	1	2	-2	1	-2		2	1	8	1	Non	Non	Autre	n	26	Masculin	Madagascar	1	No	No	No	No	No	No
Mada_1_072	SE-Mada_1_072	SE-Mada_1_072_S21_L001_R1_001	48	a_2018	P003K18S_s0037	89		0	0	11	1	0	1	-1	1	-1		2			1	Non	Oui	Recrutement communautaire	n	57	Masculin	Madagascar	1	Yes	Yes	No	No	Yes	No
Mada_1_073	SE-Mada_1_073	SE-Mada_1_073_S148_L001_R1_001	1390	a_2018	P003K18S_s0037	957	9	1	0	9	2	0	1	-2	1	2		2			1	Non	Non	Recrutement communautaire	n	52	Feminin	Madagascar	1	Yes	Yes	No	No	No	No
Mada_1_074	SE-Mada_1_074	SE-Mada_1_074_S138_L001_R1_001	53	a_2018	P004818S_s0038	243	8	1	0	12	1	0	1	-1	1	0	13	1			1	Non	Non	Recrutement communautaire	n	43	Masculin	Madagascar	1	Yes	Yes	No	No	No	No
Mada_1_075	SE-Mada_1_075	SE-Mada_1_075_S11_L001_R1_001	40	a_2018	P004818S_s0039	590	42	1	0	13	1	0	1	-1	1	-2		2			1	Non	Non	Recrutement communautaire	n	57	Feminin	Madagascar	1	Yes	No	No	No	No	No
Mada_1_076	SE-Mada_1_076	SE-Mada_1_076_S27_L001_R1_001	2130	a_2018	P004818S_s0039		8	0	0	13	1	1	2	-2	1	0		2	1	8	1	Non	Non	Recrutement communautaire	n	60	Feminin	Madagascar	1	Yes	Yes	No	No	No	No
Mada_1_076	AG-Mada_1_076	AG-Mada_1_076_S198_L001_R1_001	7233	a_2018	P003K18S_s0035		8	0	0	13	1	1	2	-2	1	0		2	1	8	1	Non	Non	Recrutement communautaire	n	60	Feminin	Madagascar	1	Yes	Yes	No	No	No	No
Mada_1_076	AD-Mada_1_076	AD-Mada_1_076_S1_L001_R1_001	2913	a_2018	P003K18S_s0028		8	0	0	13	1	1	2	-2	1	0		2	1	8	1	Non	Non	Recrutement communautaire	n	60	Feminin	Madagascar	1	Yes	Yes	No	No	No	No
Mada_1_077	SE-Mada_1_077	SE-Mada_1_077_S72_L001_R1_001	142	a_2018	P004818S_s0039	232	122	0	2	13	1	0	1	-2	1	0		2			1	Non	Non	Recrutement communautaire	n	54	Feminin	Madagascar	1	Yes	Yes	No	No	Yes	No
Mada_1_079	SE-Mada_1_079	SE-Mada_1_079_S37_L001_R1_001	70	a_2018	P004818S_s0039	369	28	0	0	10	2	1	3	-4	1	0	43	1			1	Non	Non	Recrutement communautaire	n	41	Feminin	Madagascar	1	Yes	No	Yes	No	No	No
Mada_1_081	SE-Mada_1_081	SE-Mada_1_081_S97_L001_R1_001	24731	a_2018	P004818S_s0039					12	1	1	3	-4	1	0		2	1		1	Non	Non	Recrutement communautaire	n	41	Feminin	Madagascar	1	No	No	No	No	No	No
Mada_1_081	AG-Mada_1_081	AG-Mada_1_081_S268_L001_R1_001	77927	a_2018	P003K18S_s0035					12	1	1	3	-4	1	0		2	1		1	Non	Non	Recrutement communautaire	n	41	Feminin	Madagascar	1	No	No	No	No	No	No
Mada_1_082	SE-Mada_1_082	SE-Mada_1_082_S59_L001_R1_001	3023	a_2018	P004818S_s0039	571	20	0	0	11	1	1	2	-3	1	-1		2	1		1	Non	Non	Recrutement communautaire	n	50	Masculin	Madagascar	1	No	Yes	No	No	Yes	No
Mada_1_082	AG-Mada_1_082	AG-Mada_1_082_S211_L001_R1_001	127280	a_2018	P003K18S_s0035	571	20	0	0	11	1	1	2	-3	1	-1		2	1		1	Non	Non	Recrutement communautaire	n	50	Masculin	Madagascar	1	No	Yes	No	No	Yes	No
Mada_1_084	SE-Mada_1_084	SE-Mada_1_084_S83_L001_R1_001	58	a_2018	P004818S_s0039	126	51	0	0	11	1	0	1	-1	1	0		2			1	Non	Non	Autre	n	38	Feminin	Madagascar	1	No	No	No	No	No	No
Mada_1_085	SE-Mada_1_085	SE-Mada_1_085_S171_L001_R1_001	17	a_2018	P004818S_s0038	215	35	0	0	12	1	0	1	-1	1	-1		2			1	Non	Non	Recrutement communautaire	n	47	Feminin	Madagascar	1	Yes	Yes	No	No	Yes	No
Mada_1_086	SE-Mada_1_086	SE-Mada_1_086_S160_L001_R1_001	55	a_2018	P004818S_s0038	1337	73	1	2			0	1	-2	4	2					1	Non	Non	Recrutement communautaire	n	41	Feminin	Madagascar	1	Yes	No	No	No	No	No
Mada_1_087	SE-Mada_1_087	SE-Mada_1_087_S38_L001_R1_001	69	a_2018	P004818S_s0039	1279	122	0	0	11	2	0	1	-2	1	0		2			1	Non	Non	Recrutement communautaire	n	31	Feminin	Madagascar	1	Yes	Yes	No	No	No	No
Mada_1_088	SE-Mada_1_088	SE-Mada_1_088_S55_L001_R1_001	63	a_2018	P004818S_s0039	100		0	0	12	1	0	1	-1	1	0		2			1	Non	Non	Recrutement communautaire	n	51	Feminin	Madagascar	1	Yes	Yes	No	No	Yes	No
Mada_1_089	SE-Mada_1_089	SE-Mada_1_089_S68_L001_R1_001	147	a_2018	P004818S_s0039	231	14	0	0	12	1	0	1	-2	1	-2		2			1	Non	Non	Recrutement communautaire	n	56	Masculin	Madagascar	1	No	Yes	No	No	No	No
Mada_1_090	SE-Mada_1_090	SE-Mada_1_090_S125_L001_R1_001	208	a_2018	P004818S_s0038	246	34	0	0	12	1	0	1	-1	1	0		2			1	Non	Non	Recrutement communautaire	n	36	Feminin	Madagascar	1	Yes	No	Yes	No	Yes	No
Mada_1_091	SE-Mada_1_091	SE-Mada_1_091_S157_L001_R1_001	40	a_2018	P004818S_s0038	1687	48	1	0	10	2	0	1	-2	1	0	13	1			1	Non	Non	Recrutement communautaire	n	44	Feminin	Madagascar	1	Yes	Yes	No	No	No	No
Mada_1_092	SE-Mada_1_092	SE-Mada_1_092_S175_L001_R1_001	30	a_2018	P004818S_s0038	312	36	0	0	11	2	0	1	-2	1	-2		2			1	Non	Non	Recrutement communautaire	n	57	Feminin	Madagascar	1	Yes	No	Yes	No	No	No
Mada_1_093	SE-Mada_1_093	SE-Mada_1_093_S7_L001_R1_001	1412	a_2018	P004818S_s0039	565	20	1	0	13	1	0	1	-2	1	0		2			1	Non	Non	Recrutement communautaire	n	60	Masculin	Madagascar	1	Yes	Yes	No	No	No	No
Mada_1_094	SE-Mada_1_094	SE-Mada_1_094_S5_L001_R1_001	96	a_2018	P004818S_s0039	215	14	0	0	10	2	1	2	-2	1	1	6	2			1	Non	Non	Autre	n	50	Masculin	Madagascar	1	No	Yes	No	No	No	No
Mada_1_096	SE-Mada_1_096	SE-Mada_1_096_S53_L001_R1_001	35	a_2018	P003K18S_s0037	160	60	0	0	12	1	0	1	-1	1	-1		2			1	Non	Non	Recrutement communautaire	n	53	Masculin	Madagascar	1	No	Yes	Yes	No	No	No
Mada_1_098	SE-Mada_1_098	S0079-0445_S220_L001_R1_001	20546	s0069	P007918S_s0069	85	9	0	0	12	1	0	1	-1	1	0	6	2			1	Non	Non	Recrutement communautaire	n	52	Feminin	Madagascar	1	Yes	Yes	No	No	Yes	Yes
Mada_1_099	SE-Mada_1_099	SE-Mada_1_099_S277_L001_R1_001	17820	a_2018	P003K18S_s0035	220	10	0	0	13	1	1	2	-2	1	-1	6	2			1	Non	Non	Recrutement communautaire	n	45	Masculin	Madagascar	1	No	Yes	No	No	No	No
Mada_1_101	SE-Mada_1_101	S0079-0446_S221_L001_R1_001	29492	s0069	P007918S_s0069	282	49	0	0	13	1	1	2	-3	1	-1		2	2	6	1	Non	Non	Recrutement communautaire	n	52	Masculin	Madagascar	1	Yes	Yes	No	No	No	No
Mada_1_101	AD-Mada_1_101	AD-Mada_1_101_S43_L001_R1_001	50728	a_2018	P003K18S_s0028	282	49	0	0	13	1	1	2	-3	1	-1		2	2	6	1	Non	Non	Recrutement communautaire	n	52	Masculin	Madagascar	1	Yes	Yes	No	No	No	No
Mada_1_101	AG-Mada_1_101	AG-Mada_1_101_S195_L001_R1_001	107425	a_2018	P003K18S_s0035	282	49	0	0	13	1	1	2	-3	1	-1		2	2	6	1	Non	Non	Recrutement communautaire	n	52	Masculin	Madagascar	1	Yes	Yes	No	No	No	No
Mada_1_102	AG-Mada_1_102	AG-Mada_1_102_S207_L001_R1_001	74137	a_2018	P003K18S_s0035					12	1	1	3	-4	1	0			3	7	1	Non	Oui	Recrutement communautaire	n	44	Masculin	Madagascar	1	Yes	No	No	No	No	No
Mada_1_102	SE-Mada_1_102	SE-Mada_1_102_S81_L001_R1_001	23	a_2018	P003K18S_s0037					12	1	1	3	-4	1	0			3	7	1	Non	Oui	Recrutement communautaire	n	44	Masculin	Madagascar	1	Yes	No	No	No	No	No
Mada_1_102	AD-Mada_1_102	AD-Mada_1_102_S13_L001_R1_001	3846	a_2018	P003K18S_s0028					12	1	1	3	-4	1	0			3	7	1	Non	Oui	Recrutement communautaire	n	44	Masculin	Madagascar	1	Yes	No	No	No	No	No
Mada_1_103	SE-Mada_1_103	S0079-0226_S134_L001_R1_001	41297	s0069	P007918S_s0069	418	56	1	2	13	1	0	1	-1	1	1	6	2			1	Non	Non	Recrutement communautaire	n	39	Masculin	Madagascar	1	Yes	No	Yes	No	No	No
Mada_1_104	SE-Mada_1_104	SE-Mada_1_104_S276_L001_R1_001	30	a_2018	P003K18S_s0035					12	1	1	2	-3	1	0					1	Non	Non	Recrutement communautaire	n	53	Feminin	Madagascar	1	No	Yes	No	No	No	No
Mada_1_105	SE-Mada_1_105	SE-Mada_1_105_S75_L001_R1_001	7	a_2018	P003K18S_s0037	444	20	0	0	12	1	1	2	-2	1	-1		2			1	Non	Non	Recrutement communautaire	n	46	Masculin	Madagascar	1	Yes	No	No	No	Yes	No
Mada_1_106	SE-Mada_1_106	SE-Mada_1_106_S35_L001_R1_001	77029	a_2018	P003K18S_s0037					11	1	1	2	-3	1	0			1		1	Non	Non	Recrutement communautaire	n	39	Feminin	Madagascar	1	No	No	No	No	Yes	No
Mada_1_106	AG-Mada_1_106	AG-Mada_1_106_S177_L001_R1_001	599	a_2018	P003K18S_s0035					11	1	1	2	-3	1	0			1		1	Non	Non	Recrutement communautaire	n	39	Feminin	Madagascar	1	No	No	No	No	Yes	No
Mada_1_107	SE-Mada_1_107	SE-Mada_1_107_S4_L001_R1_001	33952	a_2018	P003K18S_s0037	624	113	0	0	13	1	0	1	-1	1	1		2			1	Non	Non	Recrutement communautaire	n	42	Masculin	Madagascar	1	Yes	No	No	No	Yes	No
Mada_1_108	SE-Mada_1_108	SE-Mada_1_108_S25_L001_R1_001	20587	a_2018	P003K18S_s0037							1	2	-3	1	0			1		1	Non	Non	Recrutement communautaire	n	41	Masculin	Madagascar	1	Yes	Yes	No	No	No	No
Mada_1_108	AG-Mada_1_108	AG-Mada_1_108_S269_L001_R1_001	65499	a_2018	P003K18S_s0035							1	2	-3	1	0			1		1	Non	Non	Recrutement communautaire	n	41	Masculin	Madagascar	1	Yes	Yes	No	No	No	No
Mada_1_109	SE-Mada_1_109	SE-Mada_1_109_S5_L001_R1_001	44	a_2018	P003K18S_s0037	174	47	0	0	12	1	0	1	-2	1	1	10	2			1	Non	Non	Recrutement communautaire	n	57	Feminin	Madagascar	1	Yes	Yes	No	No	No	No
Mada_1_111	SE-Mada_1_111	S0079-0227_S135_L001_R1_001	64628	s0069	P007918S_s0069					12	1	1	2	-2	1	1					1	Non	Non	Recrutement communautaire	n	28	Masculin	Madagascar	1	No	No	No	No	Yes	No
Mada_1_114	AG-Mada_1_114	AG-Mada_1_114_S170_L001_R1_001	137333	a_2018	P003K18S_s0035					12	1	1	2	-2	1	0			3	7	1	Non	Non	Recrutement communautaire	n	39	Feminin	Madagascar	1	Yes	No	Yes	No	No	No
Mada_1_114	SE-Mada_1_114	SE-Mada_1_114_S41_L001_R1_001	14	a_2018	P003K18S_s0037					12	1	1	2	-2	1	0			3	7	1	Non	Non	Recrutement communautaire	n	39	Feminin	Madagascar	1	Yes	No	Yes	No	No	No
Mada_1_116	SE-Mada_1_116	SE-Mada_1_116_S27_L001_R1_001	29303	a_2018	P003K18S_s0037	774	47	1	2	12	1	0	1	-2	1	-1	6	2			1	Non	Non	Recrutement communautaire	n	47	Feminin	Madagascar	1	No	No	No	No	No	No
Mada_1_117	AG-Mada_1_117	AG-Mada_1_117_S231_L001_R1_001	31435	a_2018	P003K18S_s0035	405	58	0	0	12	1	1	3	-4	1	0		2	1		1	Non	Non	Recrutement communautaire	n	33	Feminin	Madagascar	1	Yes	Yes	No	No	No	No
Mada_1_117	SE-Mada_1_117	S0079-0229_S137_L001_R1_001	35088	s0069	P007918S_s0069	405	58	0	0	12	1	1	3	-4	1	0		2	1		1	Non	Non	Recrutement communautaire	n	33	Feminin	Madagascar	1	Yes	Yes	No	No	No	No
Mada_1_118	AD-Mada_1_118	AD-Mada_1_118_S61_L001_R1_001	119511	a_2018	P003K18S_s0028	447	62	1	0	12	1	1	2	-2	1	0		2	1	8	1	Non	Non	Recrutement communautaire	n	51	Masculin	Madagascar	1	Yes	Yes	No	No	No	No
Mada_1_118	AG-Mada_1_118	AG-Mada_1_118_S224_L001_R1_001	81336	a_2018	P003K18S_s0035	447	62	1	0	12	1	1	2	-2	1	0		2	1	8	1	Non	Non	Recrutement communautaire	n	51	Masculin	Madagascar	1	Yes	Yes	No	No	No	No
Mada_1_118	SE-Mada_1_118	S0079-0230_S138_L001_R1_001	57542	s0069	P007918S_s0069	447	62	1	0	12	1	1	2	-2	1	0		2	1	8	1	Non	Non	Recrutement communautaire	n	51	Masculin	Madagascar	1	Yes	Yes	No	No	No	No
Mada_1_119	SE-Mada_1_119	SE-Mada_1_119_S146_L001_R1_001	65	a_2018	P003K18S_s0037	289	68	0	2	11	1	0	1	-1	1	-1		2			1	Non	Non	Recrutement communautaire	n	33	Feminin	Madagascar	1	No	No	No	No	No	No
Mada_1_120	SE-Mada_1_120	SE-Mada_1_120_S80_L001_R1_001	3813	a_2018	P003K18S_s0037	118		0	0	13	1	1	2	-2	1	-1		2			1	Non	Non	Recrutement communautaire	n	57	Feminin	Madagascar	1	Yes	No	Yes	No	Yes	No
Mada_1_121	SE-Mada_1_121	S0079-0231_S139_L001_R1_001	57052	s0069	P007918S_s0069	517	44	0	0	12	1	0	1	-1	1	1		2			1	Non	Non	Recrutement communautaire	n	29	Masculin	Madagascar	1	Yes	No	No	No	No	No
Mada_1_122	SE-Mada_1_122	SE-Mada_1_122_S69_L001_R1_001	158650	a_2018	P003K18S_s0037	446	32	1	0	12	1	1	2	-3	1	0		2			1	Non	Oui	Recrutement communautaire	n	50	Masculin	Madagascar	1	Yes	Yes	No	No	No	No
Mada_1_123	SE-Mada_1_123	SE-Mada_1_123_S155_L001_R1_001	2	a_2018	P003K18S_s0037	315	37	0	0	11	2	0	1	-1	1	-1		2			1	Non	Non	Recrutement communautaire	n	42	Masculin	Madagascar	1	Yes	No	No	No	Yes	Yes
Mada_1_124	AD-Mada_1_124	AD-Mada_1_124_S11_L001_R1_001	75590	a_2018	P003K18S_s0028	997	11	1	0	10	2	1	2	-3	1	-1		2	0	1	1	Non	Non	Recrutement communautaire	n	45	Masculin	Madagascar	1	No	No	No	No	No	No
Mada_1_124	AG-Mada_1_124	AG-Mada_1_124_S194_L001_R1_001	123564	a_2018	P003K18S_s0035	997	11	1	0	10	2	1	2	-3	1	-1		2	0	1	1	Non	Non	Recrutement communautaire	n	45	Masculin	Madagascar	1	No	No	No	No	No	No
Mada_1_124	SE-Mada_1_124	SE-Mada_1_124_S19_L001_R1_001	7	a_2018	P003K18S_s0037	997	11	1	0	10	2	1	2	-3	1	-1		2	0	1	1	Non	Non	Recrutement communautaire	n	45	Masculin	Madagascar	1	No	No	No	No	No	No
Mada_1_125	SE-Mada_1_125	SE-Mada_1_125_S59_L001_R1_001	3	a_2018	P003K18S_s0037	399	90	0	0	11	1	0	1	-2	1	-2		2			1	Non	Non	Recrutement communautaire	n	57	Masculin	Madagascar	1	Yes	Yes	No	No	No	No
Mada_1_126	SE-Mada_1_126	SE-Mada_1_126_S54_L001_R1_001	125	a_2018	P003K18S_s0037							1	3	-5	1	-1					1	Non	Non	Recrutement communautaire	n	33	Masculin	Madagascar	1	Yes	Yes	Yes	No	No	No
Mada_1_127	AG-Mada_1_127	AG-Mada_1_127_S219_L001_R1_001	111046	a_2018	P003K18S_s0035	724	12	1	0	10	2	1	2	-3	1	0		2	1		1	Non	Non	Recrutement communautaire	n	44	Feminin	Madagascar	1	Yes	No	No	No	No	No
Mada_1_127	SE-Mada_1_127	SE-Mada_1_127_S283_L001_R1_001	73717	a_2018	P003K18S_s0035	724	12	1	0	10	2	1	2	-3	1	0		2	1		1	Non	Non	Recrutement communautaire	n	44	Feminin	Madagascar	1	Yes	No	No	No	No	No
Mada_1_128	AG-Mada_1_128	AG-Mada_1_128_S185_L001_R1_001	185837	a_2018	P003K18S_s0035	666	98	0	0	12	1	1	2	-3	1	0	13	1	2	6	1	Non	Oui	Recrutement communautaire	n	26	Masculin	Madagascar	1	No	No	Yes	No	No	No
Mada_1_128	AD-Mada_1_128	AD-Mada_1_128_S17_L001_R1_001	119468	a_2018	P003K18S_s0028	666	98	0	0	12	1	1	2	-3	1	0	13	1	2	6	1	Non	Oui	Recrutement communautaire	n	26	Masculin	Madagascar	1	No	No	Yes	No	No	No
Mada_1_128	SE-Mada_1_128	SE-Mada_1_128_S68_L001_R1_001	14163	a_2018	P003K18S_s0037	666	98	0	0	12	1	1	2	-3	1	0	13	1	2	6	1	Non	Oui	Recrutement communautaire	n	26	Masculin	Madagascar	1	No	No	Yes	No	No	No
Mada_1_129	SE-Mada_1_129	SE-Mada_1_129_S55_L001_R1_001	31	a_2018	P003K18S_s0037	242		0	0	12	1	0	1	-2	1	-1		2			1	Non	Non	Recrutement communautaire	n	59	Feminin	Madagascar	1	Yes	Yes	No	No	No	No
Mada_1_131	SE-Mada_1_131	SE-Mada_1_131_S47_L001_R1_001	81186	a_2018	P003K18S_s0037	343	8	0	0	12	1	0	1	-2	1	-1		2			1	Non	Non	Malnutrition	n	43	Masculin	Madagascar	1	No	No	No	No	No	No
Mada_1_132	SE-Mada_1_132	SE-Mada_1_132_S16_L001_R1_001	11	a_2018	P003K18S_s0037	431	96	0	2	11	2	1	3	-4	1	0		2	1		1	Non	Non	Recrutement communautaire	n	26	Feminin	Madagascar	1	Yes	Yes	No	No	No	No
Mada_1_132	AG-Mada_1_132	AG-Mada_1_132_S222_L001_R1_001	65640	a_2018	P003K18S_s0035	431	96	0	2	11	2	1	3	-4	1	0		2	1		1	Non	Non	Recrutement communautaire	n	26	Feminin	Madagascar	1	Yes	Yes	No	No	No	No
Mada_1_133	SE-Mada_1_133	SE-Mada_1_133_S87_L001_R1_001	27673	a_2018	P003K18S_s0037	1175	17	1	0	12	1	0	1	0	1	1		2			1	Non	Non	Recrutement communautaire	n	33	Feminin	Madagascar	1	Yes	Yes	No	No	No	No
Mada_1_134	AG-Mada_1_134	AG-Mada_1_134_S205_L001_R1_001	49039	a_2018	P003K18S_s0035	271	74	0	0	10	2	1	3	-4	1	0		2	4	5	1	Non	Non	Recrutement communautaire	n	33	Feminin	Madagascar	1	Yes	Yes	No	No	No	No
Mada_1_134	AD-Mada_1_134	AD-Mada_1_134_S37_L001_R1_001	70103	a_2018	P003K18S_s0028	271	74	0	0	10	2	1	3	-4	1	0		2	4	5	1	Non	Non	Recrutement communautaire	n	33	Feminin	Madagascar	1	Yes	Yes	No	No	No	No
Mada_1_134	SE-Mada_1_134	SE-Mada_1_134_S161_L001_R1_001	0	a_2018	P003K18S_s0037	271	74	0	0	10	2	1	3	-4	1	0		2	4	5	1	Non	Non	Recrutement communautaire	n	33	Feminin	Madagascar	1	Yes	Yes	No	No	No	No
Mada_1_136	AG-Mada_1_136	AG-Mada_1_136_S235_L001_R1_001	91679	a_2018	P003K18S_s0035	177	34	0	0	13	1	1	3	-4	1	1	8	2	3	7	1	Non	Non	Recrutement communautaire	n	47	Masculin	Madagascar	1	Yes	No	Yes	No	No	No
Mada_1_136	SE-Mada_1_136	SE-Mada_1_136_S40_L001_R1_001	37381	a_2018	P003K18S_s0037	177	34	0	0	13	1	1	3	-4	1	1	8	2	3	7	1	Non	Non	Recrutement communautaire	n	47	Masculin	Madagascar	1	Yes	No	Yes	No	No	No
Mada_1_137	AD-Mada_1_137	S0079-0065_S65_L001_R1_001	75360	s0068	P007918S_s0068	870	67	1	0	13	1	1	2	-2	1	-1		2	2	7	1	Non	Non	Recrutement communautaire	n	39	Feminin	Madagascar	1	Yes	No	Yes	No	No	No
Mada_1_137	AG-Mada_1_137	AG-Mada_1_137_S238_L001_R1_001	43434	a_2018	P003K18S_s0035	870	67	1	0	13	1	1	2	-2	1	-1		2	2	7	1	Non	Non	Recrutement communautaire	n	39	Feminin	Madagascar	1	Yes	No	Yes	No	No	No
Mada_1_137	SE-Mada_1_137	SE-Mada_1_137_S278_L001_R1_001	2754	a_2018	P003K18S_s0035	870	67	1	0	13	1	1	2	-2	1	-1		2	2	7	1	Non	Non	Recrutement communautaire	n	39	Feminin	Madagascar	1	Yes	No	Yes	No	No	No
Mada_1_138	AG-Mada_1_138	AG-Mada_1_138_S217_L001_R1_001	71553	a_2018	P003K18S_s0035	548	10	1	0	11	2	1	3	-3	1	-1		2	1		1	Non	Non	Recrutement communautaire	n	40	Masculin	Madagascar	1	No	No	No	No	No	No
Mada_1_138	SE-Mada_1_138	SE-Mada_1_138_S52_L001_R1_001	6406	a_2018	P003K18S_s0037	548	10	1	0	11	2	1	3	-3	1	-1		2	1		1	Non	Non	Recrutement communautaire	n	40	Masculin	Madagascar	1	No	No	No	No	No	No
Mada_1_139	SE-Mada_1_139	SE-Mada_1_139_S44_L001_R1_001	95929	a_2018	P003K18S_s0037	318	12	0	0	10	2	1	3	-4	1	1		2	2	7	1	Non	Non	Recrutement communautaire	n	37	Masculin	Madagascar	1	Yes	No	No	No	Yes	No
Mada_1_139	AD-Mada_1_139	AD-Mada_1_139_S27_L001_R1_001	1053	a_2018	P003K18S_s0028	318	12	0	0	10	2	1	3	-4	1	1		2	2	7	1	Non	Non	Recrutement communautaire	n	37	Masculin	Madagascar	1	Yes	No	No	No	Yes	No
Mada_1_139	AG-Mada_1_139	AG-Mada_1_139_S200_L001_R1_001	102242	a_2018	P003K18S_s0035	318	12	0	0	10	2	1	3	-4	1	1		2	2	7	1	Non	Non	Recrutement communautaire	n	37	Masculin	Madagascar	1	Yes	No	No	No	Yes	No
Mada_1_140	AD-Mada_1_140	AD-Mada_1_140_S44_L001_R1_001	97769	a_2018	P003K18S_s0028	781	67	0	0	8	2	1	2	-3	1	-1		2	8	7	1	Non	Non	Recrutement communautaire	n	27	Feminin	Madagascar	1	Yes	No	No	No	No	No
Mada_1_140	SE-Mada_1_140	SE-Mada_1_140_S77_L001_R1_001	1	a_2018	P003K18S_s0037	781	67	0	0	8	2	1	2	-3	1	-1		2	8	7	1	Non	Non	Recrutement communautaire	n	27	Feminin	Madagascar	1	Yes	No	No	No	No	No
Mada_1_140	AG-Mada_1_140	AG-Mada_1_140_S216_L001_R1_001	69772	a_2018	P003K18S_s0035	781	67	0	0	8	2	1	2	-3	1	-1		2	8	7	1	Non	Non	Recrutement communautaire	n	27	Feminin	Madagascar	1	Yes	No	No	No	No	No
Mada_1_141	AG-Mada_1_141	AG-Mada_1_141_S243_L001_R1_001	59106	a_2018	P003K18S_s0035	1042	80	1	2	12	1	1	3	-3	1	-1		2	4		1	Non	Non	Recrutement communautaire	n	25	Masculin	Madagascar	1	No	No	No	No	No	No
Mada_1_141	SE-Mada_1_141	SE-Mada_1_141_S34_L001_R1_001	72053	a_2018	P003K18S_s0037	1042	80	1	2	12	1	1	3	-3	1	-1		2	4		1	Non	Non	Recrutement communautaire	n	25	Masculin	Madagascar	1	No	No	No	No	No	No
Mada_1_143	AD-Mada_1_143	AD-Mada_1_143_S10_L001_R1_001	127929	a_2018	P003K18S_s0028	319	11	0	0	10	2	1	3	-4	1	1		2	6	7	1	Non	Non	Recrutement communautaire	n	42	Feminin	Madagascar	1	No	Yes	No	No	No	No
Mada_1_143	SE-Mada_1_143	SE-Mada_1_143_S88_L001_R1_001	73636	a_2018	P003K18S_s0037	319	11	0	0	10	2	1	3	-4	1	1		2	6	7	1	Non	Non	Recrutement communautaire	n	42	Feminin	Madagascar	1	No	Yes	No	No	No	No
Mada_1_143	AG-Mada_1_143	AG-Mada_1_143_S199_L001_R1_001	59136	a_2018	P003K18S_s0035	319	11	0	0	10	2	1	3	-4	1	1		2	6	7	1	Non	Non	Recrutement communautaire	n	42	Feminin	Madagascar	1	No	Yes	No	No	No	No
Mada_1_145	SE-Mada_1_145	SE-Mada_1_145_S284_L001_R1_001	41440	a_2018	P003K18S_s0035	535	66	0	0	11	1	1	3	-4	1	0		2	1		1	Non	Non	Recrutement communautaire	n	39	Masculin	Madagascar	1	Yes	No	No	No	Yes	No
Mada_1_146	SE-Mada_1_146	SE-Mada_1_146_S28_L001_R1_001	73427	a_2018	P003K18S_s0037	991	76	1	2	11	1	0	1	-1	1	0		2			1	Non	Non	Recrutement communautaire	n	24	Feminin	Madagascar	1	No	Yes	No	No	No	No
Mada_1_147	SE-Mada_1_147	SE-Mada_1_147_S119_L001_R1_001	48740	a_2018	P003K18S_s0037	600	55	0	0	12	1	1	2	-2	1	-1	6	2			1	Non	Non	Recrutement communautaire	n	57	Feminin	Madagascar	1	Yes	No	No	No	No	No
Mada_1_148	SE-Mada_1_148	SE-Mada_1_148_S86_L001_R1_001	65827	a_2018	P003K18S_s0037	273	33	0	0	13	1	0	1	-2	1	0		2			1	Non	Oui	Recrutement communautaire	n	46	Masculin	Madagascar	1	Yes	Yes	Yes	No	No	No
Mada_1_149	SE-Mada_1_149	SE-Mada_1_149_S45_L001_R1_001	19098	a_2018	P003K18S_s0037	766		1	0	11	1	0	1	0	1	0		2			1	Non	Non	Recrutement communautaire	n	55	Masculin	Madagascar	1	Yes	Yes	No	No	No	No
Mada_1_149	AG-Mada_1_149	AG-Mada_1_149_S236_L001_R1_001	38783	a_2018	P003K18S_s0035	766		1	0	11	1	0	1	0	1	0		2			1	Non	Non	Recrutement communautaire	n	55	Masculin	Madagascar	1	Yes	Yes	No	No	No	No
Mada_1_151	SE-Mada_1_151	SE-Mada_1_151_S126_L001_R1_001	164466	a_2018	P003K18S_s0037	580	57	0	0	12	1	1	2	-2	1	0	19	1	2	6	1	Non	Non	Autre	n	46	Feminin	Madagascar	1	No	No	No	No	No	No
Mada_1_151	AG-Mada_1_151	AG-Mada_1_151_S182_L001_R1_001	84054	a_2018	P003K18S_s0035	580	57	0	0	12	1	1	2	-2	1	0	19	1	2	6	1	Non	Non	Autre	n	46	Feminin	Madagascar	1	No	No	No	No	No	No
Mada_1_152	SE-Mada_1_152	SE-Mada_1_152_S29_L001_R1_001	113474	a_2018	P003K18S_s0037	166	83	0	2	12	1	1	2	-2	1	0		2			1	Non	Non	Recrutement communautaire	n	32	Masculin	Madagascar	1	No	No	No	No	No	No
Mada_1_153	SE-Mada_1_153	SE-Mada_1_153_S24_L001_R1_001	68004	a_2018	P003K18S_s0037	149	37	0	0	14	1	0	1	-1	1	1		2			1	Non	Non	Recrutement communautaire	n	49	Masculin	Madagascar	1	Yes	No	No	No	No	No
Mada_1_154	AD-Mada_1_154	AD-Mada_1_154_S33_L001_R1_001	72458	a_2018	P003K18S_s0028	2732	92	1	2	11	1	1	2	-3	1	-1		2	7	7	1	Non	Non	Recrutement communautaire	n	50	Feminin	Madagascar	1	Yes	Yes	Yes	No	No	No
Mada_1_154	SE-Mada_1_154	SE-Mada_1_154_S127_L001_R1_001	16504	a_2018	P003K18S_s0037	2732	92	1	2	11	1	1	2	-3	1	-1		2	7	7	1	Non	Non	Recrutement communautaire	n	50	Feminin	Madagascar	1	Yes	Yes	Yes	No	No	No
Mada_1_155	SE-Mada_1_155	SE-Mada_1_155_S110_L001_R1_001	2741	a_2018	P003K18S_s0037	531	40	0	0	12	1	1	2	-2	1	1		2			1	Non	Non	Recrutement communautaire	n	45	Masculin	Madagascar	1	No	No	Yes	No	No	No
Mada_1_156	SE-Mada_1_156	SE-Mada_1_156_S78_L001_R1_001	36	a_2018	P003K18S_s0037	784	75	0	0	14	1	1	3	-3	1	-1		2	6		1	Non	Non	Recrutement communautaire	n	27	Feminin	Madagascar	1	No	No	No	No	No	No
Mada_1_156	AG-Mada_1_156	AG-Mada_1_156_S248_L001_R1_001	44073	a_2018	P003K18S_s0035	784	75	0	0	14	1	1	3	-3	1	-1		2	6		1	Non	Non	Recrutement communautaire	n	27	Feminin	Madagascar	1	No	No	No	No	No	No
Mada_1_157	SE-Mada_1_157	SE-Mada_1_157_S38_L001_R1_001	7270	a_2018	P003K18S_s0037	448	44	1	0	12	1	0	1	-1	1	2		2			1	Non	Non	Recrutement communautaire	n	60	Masculin	Madagascar	1	Yes	No	No	No	No	No
Mada_1_158	AG-Mada_1_158	AG-Mada_1_158_S226_L001_R1_001	62390	a_2018	P003K18S_s0035	54		0	0	11	2	1	3	-3	1	0		2	2	7	1	Non	Non	Recrutement communautaire	n	48	Masculin	Madagascar	1	No	Yes	No	No	No	No
Mada_1_158	AD-Mada_1_158	AD-Mada_1_158_S31_L001_R1_001	91482	a_2018	P003K18S_s0028	54		0	0	11	2	1	3	-3	1	0		2	2	7	1	Non	Non	Recrutement communautaire	n	48	Masculin	Madagascar	1	No	Yes	No	No	No	No
Mada_1_158	SE-Mada_1_158	SE-Mada_1_158_S170_L001_R1_001	1755	a_2018	P003K18S_s0037	54		0	0	11	2	1	3	-3	1	0		2	2	7	1	Non	Non	Recrutement communautaire	n	48	Masculin	Madagascar	1	No	Yes	No	No	No	No
Mada_1_160	SE-Mada_1_160	SE-Mada_1_160_S154_L001_R1_001	4	a_2018	P003K18S_s0037	137	25	0	0	13	1	0	1	1	1	0		2			1	Non	Non	Recrutement communautaire	n	43	Masculin	Madagascar	1	Yes	No	No	No	No	No
Mada_1_161	SE-Mada_1_161	SE-Mada_1_161_S85_L001_R1_001	35472	a_2018	P003K18S_s0037	1090	120	1	2	12	1	1	2	-2	1	0		2			1	Non	Non	Recrutement communautaire	n	39	Masculin	Madagascar	1	Yes	No	No	No	No	No
Mada_1_162	SE-Mada_1_162	SE-Mada_1_162_S63_L001_R1_001	2	a_2018	P003K18S_s0037	574	52	0	0	10	2	1	2	-2	1	0		2			1	Non	Oui	Infection	n	38	Masculin	Madagascar	1	No	No	No	No	No	No
Mada_1_164	SE-Mada_1_164	SE-Mada_1_164_S70_L001_R1_001	6584	a_2018	P003K18S_s0037	2117	91	1	2	10	2	1	3	-3	1	-1		2			1	Non	Non	Recrutement communautaire	n	58	Feminin	Madagascar	1	Yes	Yes	No	No	No	No
Mada_1_166	SE-Mada_1_166	SE-Mada_1_166_S280_L001_R1_001	2757	a_2018	P003K18S_s0035	473	80	0	0	12	1	1	2	-2	1	0		2			1	Non	Non	Recrutement communautaire	n	54	Feminin	Madagascar	1	No	No	Yes	No	No	No
Mada_1_167	SE-Mada_1_167	SE-Mada_1_167_S43_L001_R1_001	11098	a_2018	P003K18S_s0037	341	103	0	2	12	1	1	2	-2	1	0		2			1	Non	Non	Recrutement communautaire	n	59	Masculin	Madagascar	1	Yes	No	Yes	No	Yes	No
Mada_1_168	SE-Mada_1_168	SE-Mada_1_168_S56_L001_R1_001	203	a_2018	P003K18S_s0037	202	50	0	0	12	1	0	1	-2	1	0		2			1	Non	Non	Autre	n	36	Feminin	Madagascar	1	No	No	No	No	No	No
Mada_1_171	AG-Mada_1_171	AG-Mada_1_171_S214_L001_R1_001	2089	a_2018	P003K18S_s0035	197	55	0	0	12	1	1	2	-2	1	-1	6	2	1		1	Non	Oui	D©parasitage	n	29	Masculin	Madagascar	1	No	No	No	No	No	No
Mada_1_171	SE-Mada_1_171	S0079-0232_S140_L001_R1_001	72007	s0069	P007918S_s0069	197	55	0	0	12	1	1	2	-2	1	-1	6	2	1		1	Non	Oui	D©parasitage	n	29	Masculin	Madagascar	1	No	No	No	No	No	No
Mada_1_172	SE-Mada_1_172	SE-Mada_1_172_S157_L001_R1_001	4	a_2018	P003K18S_s0037	1484	154	0	0	13	1	0	1	0	1	2		2			1	Non	Non	Recrutement communautaire	n	43	Masculin	Madagascar	1	No	No	No	Yes	Yes	No
Mada_1_173	SE-Mada_1_173	S0079-0233_S141_L001_R1_001	36390	s0069	P007918S_s0069	1203		1	0	12	1	0	1	-1	1	1		2			1	Non	Non	Recrutement communautaire	n	32	Feminin	Madagascar	1	No	Yes	No	No	No	No
Mada_1_174	SE-Mada_1_174	S0079-0234_S142_L001_R1_001	54865	s0069	P007918S_s0069			0	0	12	1	0	1	-1	1	0		2			1	Non	Non	Recrutement communautaire	n	47	Feminin	Madagascar	1	Yes	Yes	No	No	No	No
Mada_1_176	SE-Mada_1_176	SE-Mada_1_176_S162_L001_R1_001	10	a_2018	P003K18S_s0037	261	79	0	0	13	1	1	2	-2	1	1		2			1	Non	Non	Recrutement communautaire	n	35	Masculin	Madagascar	1	Yes	Yes	No	No	No	No
Mada_1_177	SE-Mada_1_177	SE-Mada_1_177_S97_L001_R1_001	54719	a_2018	P003K18S_s0037	303	31	0	0	12	1	0	1	-2	1	0		2			1	Non	Non	Recrutement communautaire	n	57	Feminin	Madagascar	1	Yes	Yes	No	No	No	No
Mada_1_178	SE-Mada_1_178	SE-Mada_1_178_S160_L001_R1_001	19926	a_2018	P003K18S_s0037	335	49	0	0	11	1	0	1	-2	1	0		2			1	Non	Non	Recrutement communautaire	n	39	Feminin	Madagascar	1	Yes	No	Yes	No	No	No
Mada_1_179	SE-Mada_1_179	SE-Mada_1_179_S6_L001_R1_001	4	a_2018	P003K18S_s0037	101	58	0	2	13	1	0	1	-1	1	1		2			1	Non	Non	Recrutement communautaire	n	47	Feminin	Madagascar	1	Yes	No	No	No	No	No
Mada_1_180	SE-Mada_1_180	SE-Mada_1_180_S118_L001_R1_001	50668	a_2018	P003K18S_s0037	202	31	0	0	12	1	0	1	-2	1	0		2			1	Non	Non	Recrutement communautaire	n	42	Masculin	Madagascar	1	Yes	Yes	No	No	No	No
Mada_1_181	SE-Mada_1_181	SE-Mada_1_181_S39_L001_R1_001	46795	a_2018	P003K18S_s0037	476	37	1	0	11	2	0	1	-2	1	0		2			1	Non	Non	Autre	n	41	Feminin	Madagascar	1	No	No	No	No	No	No
Mada_1_182	SE-Mada_1_182	S0079-0235_S143_L001_R1_001	50339	s0069	P007918S_s0069	111	13	0	0	12	1	0	1	-1	1	0		2			1	Non	Oui	Autre	n	53	Masculin	Madagascar	1	No	No	No	No	No	No
Mada_1_183	SE-Mada_1_183	SE-Mada_1_183_S124_L001_R1_001	99368	a_2018	P003K18S_s0037	448	45	0	0	13	1	1	2	-2	1	0		2			1	Non	Non	Autre	n	25	Masculin	Madagascar	1	No	No	No	No	No	No
Mada_1_184	AD-Mada_1_184	AD-Mada_1_184_S34_L001_R1_001	85219	a_2018	P003K18S_s0028	1560	62	1	0	10	2	1	3	-3	1	-2		2		7	2	Non	Non	Autre	n	26	Feminin	Madagascar	1	Yes	No	No	No	No	No
Mada_1_184	SE-Mada_1_184	SE-Mada_1_184_S112_L001_R1_001	122817	a_2018	P003K18S_s0037	1560	62	1	0	10	2	1	3	-3	1	-2		2		7	2	Non	Non	Autre	n	26	Feminin	Madagascar	1	Yes	No	No	No	No	No
Mada_1_187	SE-Mada_1_187	S0079-0236_S144_L001_R1_001	69163	s0069	P007918S_s0069	1095	134	0	0	12	1	0	1	-2	1	0		2			1	Non	Non	Recrutement communautaire	n	25	Feminin	Madagascar	1	Yes	Yes	No	No	No	No
Mada_1_188	SE-Mada_1_188	S0079-0237_S145_L001_R1_001	73393	s0069	P007918S_s0069	374	22	0	0	13	1	0	1	-1	1	0	7	2			1	Non	Non	Recrutement communautaire	n	57	Masculin	Madagascar	1	Yes	Yes	No	No	No	No
Mada_1_189	SE-Mada_1_189	SE-Mada_1_189_S143_L001_R1_001	57112	a_2018	P003K18S_s0037	492	43	1	0	13	1	0	1	0	1	1		2			1	Non	Non	Recrutement communautaire	n	60	Feminin	Madagascar	1	Yes	No	No	No	No	No
Mada_1_190	AD-Mada_1_190	AD-Mada_1_190_S59_L001_R1_001	33522	a_2018	P003K18S_s0028		46	0	0	13	1	1	2	-3	1	0		2	1	7	1	Non	Non	Recrutement communautaire	n	53	Masculin	Madagascar	1	Yes	No	Yes	No	No	No
Mada_1_190	AG-Mada_1_190	AG-Mada_1_190_S193_L001_R1_001	31440	a_2018	P003K18S_s0035		46	0	0	13	1	1	2	-3	1	0		2	1	7	1	Non	Non	Recrutement communautaire	n	53	Masculin	Madagascar	1	Yes	No	Yes	No	No	No
Mada_1_190	SE-Mada_1_190	SE-Mada_1_190_S116_L001_R1_001	167101	a_2018	P003K18S_s0037		46	0	0	13	1	1	2	-3	1	0		2	1	7	1	Non	Non	Recrutement communautaire	n	53	Masculin	Madagascar	1	Yes	No	Yes	No	No	No
Mada_1_191	SE-Mada_1_191	SE-Mada_1_191_S144_L001_R1_001	61077	a_2018	P003K18S_s0037	185		0	0	14	1	0	1	-1	1	-2		2			1	Non	Non	Recrutement communautaire	n	60	Feminin	Madagascar	1	Yes	Yes	Yes	No	No	No
Mada_1_193	SE-Mada_1_193	SE-Mada_1_193_S163_L001_R1_001	1	a_2018	P003K18S_s0037	786	103	1	2	12	1	0	1	-1	1	0		2			1	Non	Non	Recrutement communautaire	n	30	Feminin	Madagascar	1	No	No	No	No	No	No
Mada_1_194	AD-Mada_1_194	AD-Mada_1_194_S47_L001_R1_001	94299	a_2018	P003K18S_s0028	512	60	0	0	13	1	1	3	-3	1	0		2	1	7	1	Non	Non	Recrutement communautaire	n	41	Masculin	Madagascar	1	Yes	No	No	No	Yes	No
Mada_1_194	AG-Mada_1_194	AG-Mada_1_194_S239_L001_R1_001	28588	a_2018	P003K18S_s0035	512	60	0	0	13	1	1	3	-3	1	0		2	1	7	1	Non	Non	Recrutement communautaire	n	41	Masculin	Madagascar	1	Yes	No	No	No	Yes	No
Mada_1_194	SE-Mada_1_194	SE-Mada_1_194_S48_L001_R1_001	79392	a_2018	P003K18S_s0037	512	60	0	0	13	1	1	3	-3	1	0		2	1	7	1	Non	Non	Recrutement communautaire	n	41	Masculin	Madagascar	1	Yes	No	No	No	Yes	No
Mada_1_195	SE-Mada_1_195	SE-Mada_1_195_S98_L001_R1_001	71893	a_2018	P003K18S_s0037	1143	24	1	0	13	1	0	1	0	1	1		2			1	Non	Non	Recrutement communautaire	n	46	Masculin	Madagascar	1	Yes	Yes	No	No	Yes	No
Mada_1_196	SE-Mada_1_196	SE-Mada_1_196_S93_L001_R1_001	63113	a_2018	P003K18S_s0037	634	48	0	0	14	1	0	1	0	1	0		2			1	Non	Non	Recrutement communautaire	n	45	Feminin	Madagascar	1	Yes	Yes	Yes	No	No	No
Mada_1_197	SE-Mada_1_197	SE-Mada_1_197_S134_L001_R1_001	32688	a_2018	P003K18S_s0037	301		0	0	12	1	0	1	-2	1	0		2			1	Non	Non	Recrutement communautaire	n	47	Feminin	Madagascar	1	Yes	No	No	No	Yes	No
Mada_1_198	SE-Mada_1_198	SE-Mada_1_198_S159_L001_R1_001	14	a_2018	P003K18S_s0037	267	39	0	0	12	1	0	1	0	1	0		2			1	Non	Non	Recrutement communautaire	n	59	Masculin	Madagascar	1	Yes	No	No	No	No	No
Mada_1_199	SE-Mada_1_199	SE-Mada_1_199_S113_L001_R1_001	65596	a_2018	P003K18S_s0037	319	14	0	0	11	1	1	3	-4	1	0		2	1		1	Non	Non	Recrutement communautaire	n	45	Feminin	Madagascar	1	Yes	Yes	No	No	Yes	Yes
Mada_1_199	AG-Mada_1_199	AG-Mada_1_199_S204_L001_R1_001	10784	a_2018	P003K18S_s0035	319	14	0	0	11	1	1	3	-4	1	0		2	1		1	Non	Non	Recrutement communautaire	n	45	Feminin	Madagascar	1	Yes	Yes	No	No	Yes	Yes
Mada_1_200	AG-Mada_1_200	AG-Mada_1_200_S183_L001_R1_001	84384	a_2018	P003K18S_s0035	1859	141	1	2	13	1	1	2	-2	1	1	14	1	1		1	Non	Non	Recrutement communautaire	n	39	Masculin	Madagascar	1	No	Yes	No	No	No	No
Mada_1_200	SE-Mada_1_200	SE-Mada_1_200_S117_L001_R1_001	84648	a_2018	P003K18S_s0037	1859	141	1	2	13	1	1	2	-2	1	1	14	1	1		1	Non	Non	Recrutement communautaire	n	39	Masculin	Madagascar	1	No	Yes	No	No	No	No
Mada_1_201	SE-Mada_1_201	SE-Mada_1_201_S158_L001_R1_001	12	a_2018	P003K18S_s0037			0	0	11	1	0	1	-1	1	1		2			1	Non	Non	Recrutement communautaire	n	41	Feminin	Madagascar	1	Yes	Yes	No	No	No	No
Mada_1_202	SE-Mada_1_202	SE-Mada_1_202_S101_L001_R1_001	68061	a_2018	P003K18S_s0037	389	36	0	0	13	1	0	1	-1	1	1		2			1	Non	Oui	Recrutement communautaire	n	52	Feminin	Madagascar	1	No	Yes	No	No	No	No
Mada_1_203	SE-Mada_1_203	SE-Mada_1_203_S92_L001_R1_001	83553	a_2018	P003K18S_s0037	338	59	0	0	12	1	0	1	-2	1	-1		2			1	Non	Non	Recrutement communautaire	n	59	Feminin	Madagascar	1	Yes	Yes	Yes	No	No	No
Mada_1_204	SE-Mada_1_204	S0079-0238_S146_L001_R1_001	98153	s0069	P007918S_s0069	247		0	0	8	2	1	3	-3	1	-1	13	1			1	Non	Non	Recrutement communautaire	n	59	Masculin	Madagascar	1	Yes	Yes	No	No	Yes	No
Mada_1_205	SE-Mada_1_205	S0079-0239_S147_L001_R1_001	38796	s0069	P007918S_s0069	691	79	0	2	14	1	0	1	-2	1	-1		2			1	Non	Non	Recrutement communautaire	n	30	Feminin	Madagascar	1	No	Yes	No	No	No	No
Mada_1_206	SE-Mada_1_206	SE-Mada_1_206_S30_L001_R1_001	55058	a_2018	P003K18S_s0037	253	5	0	0	11	1	0	1	-1	1	-1	7	2			1	Non	Non	Recrutement communautaire	n	27	Feminin	Madagascar	1	Yes	Yes	No	No	No	No
Mada_1_207	SE-Mada_1_207	S0079-0240_S148_L001_R1_001	42037	s0069	P007918S_s0069	569	49	0	0	9	2	0	1	-2	1	-1	14	1			1	Non	Non	Recrutement communautaire	n	47	Masculin	Madagascar	1	Yes	No	No	No	No	No
Mada_1_208	SE-Mada_1_208	S0079-0241_S149_L001_R1_001	47954	s0069	P007918S_s0069					11	1	0	1	-1	1	0	19	1			1	Non	Oui	Recrutement communautaire	n	37	Feminin	Madagascar	1	Yes	Yes	No	No	No	No
Mada_1_209	SE-Mada_1_209	SE-Mada_1_209_S23_L001_R1_001	142483	a_2018	P003K18S_s0037	2692	74	1	2	11	1	0	1	0	1	2		2			1	Non	Non	Recrutement communautaire	n	28	Feminin	Madagascar	1	No	Yes	No	No	No	No
Mada_1_210	SE-Mada_1_210	SE-Mada_1_210_S11_L001_R1_001	5	a_2018	P003K18S_s0037	238	69	0	2	12	1	0	1	-2	1	0		2			1	Non	Non	Recrutement communautaire	n	34	Masculin	Madagascar	1	No	Yes	No	No	No	No
Mada_1_212	SE-Mada_1_212	SE-Mada_1_212_S20_L001_R1_001	188	a_2018	P003K18S_s0037	544	95	0	2	12	1	1	2	-2	1	-1		2	1		1	Non	Non	Recrutement communautaire	n	52	Feminin	Madagascar	1	Yes	Yes	No	No	No	No
Mada_1_212	AG-Mada_1_212	AG-Mada_1_212_S264_L001_R1_001	57212	a_2018	P003K18S_s0035	544	95	0	2	12	1	1	2	-2	1	-1		2	1		1	Non	Non	Recrutement communautaire	n	52	Feminin	Madagascar	1	Yes	Yes	No	No	No	No
Mada_1_215	SE-Mada_1_215	S0079-0242_S150_L001_R1_001	48831	s0069	P007918S_s0069	650	15	1	0	11	1	0	1	-1	1	-1		2			1	Non	Non	Recrutement communautaire	n	51	Feminin	Madagascar	1	Yes	Yes	No	No	No	No
Mada_1_217	SE-Mada_1_217	SE-Mada_1_217_S1_L001_R1_001	1	a_2018	P003K18S_s0037	413	71	0	0	13	1	0	1	-1	1	1		2			1	Non	Non	Recrutement communautaire	n	31	Feminin	Madagascar	1	No	No	Yes	No	No	No
Mada_1_219	SE-Mada_1_219	SE-Mada_1_219_S64_L001_R1_001	20	a_2018	P003K18S_s0037	179	22	0	0	13	1	1	3	-5	1	0	11	1			1	Non	Non	Recrutement communautaire	n	52	Feminin	Madagascar	1	Yes	Yes	No	No	No	No
Mada_1_220	SE-Mada_1_220	SE-Mada_1_220_S71_L001_R1_001	189876	a_2018	P003K18S_s0037	1834	153	1	2	11	1	0	1	-2	1	0	9	2			1	Non	Non	Recrutement communautaire	n	45	Feminin	Madagascar	1	No	No	Yes	No	No	No
Mada_1_223	SE-Mada_1_223	SE-Mada_1_223_S60_L001_R1_001	136	a_2018	P003K18S_s0037	207	44	0	0	12	1	1	2	-2	1	-1		2	1	6	1	Non	Oui	Recrutement communautaire	n	41	Feminin	Madagascar	1	Yes	Yes	No	No	No	No
Mada_1_223	AD-Mada_1_223	AD-Mada_1_223_S39_L001_R1_001	83550	a_2018	P003K18S_s0028	207	44	0	0	12	1	1	2	-2	1	-1		2	1	6	1	Non	Oui	Recrutement communautaire	n	41	Feminin	Madagascar	1	Yes	Yes	No	No	No	No
Mada_1_223	AG-Mada_1_223	AG-Mada_1_223_S169_L001_R1_001	121454	a_2018	P003K18S_s0035	207	44	0	0	12	1	1	2	-2	1	-1		2	1	6	1	Non	Oui	Recrutement communautaire	n	41	Feminin	Madagascar	1	Yes	Yes	No	No	No	No
Mada_1_224	AD-Mada_1_224	AD-Mada_1_224_S60_L001_R1_001	83738	a_2018	P003K18S_s0028	1513	158	0	0	12	1	1	3	-4	1	0		2	3	6	1	Oui	Non	Recrutement communautaire	n	40	Feminin	Madagascar	1	No	Yes	No	No	No	No
Mada_1_224	SE-Mada_1_224	S0079-0243_S151_L001_R1_001	29035	s0069	P007918S_s0069	1513	158	0	0	12	1	1	3	-4	1	0		2	3	6	1	Oui	Non	Recrutement communautaire	n	40	Feminin	Madagascar	1	No	Yes	No	No	No	No
Mada_1_224	AG-Mada_1_224	AG-Mada_1_224_S187_L001_R1_001	113745	a_2018	P003K18S_s0035	1513	158	0	0	12	1	1	3	-4	1	0		2	3	6	1	Oui	Non	Recrutement communautaire	n	40	Feminin	Madagascar	1	No	Yes	No	No	No	No
Mada_1_225	SE-Mada_1_225	SE-Mada_1_225_S15_L001_R1_001	13	a_2018	P003K18S_s0037					10	2	0	1	0	1	-2					1	Non	Non	Malnutrition	n	28	Feminin	Madagascar	1	No	No	No	No	No	No
Mada_1_227	SE-Mada_1_227	S0079-0244_S152_L001_R1_001	54786	s0069	P007918S_s0069	647	72	0	0	12	1	0	1	-2	1	-1		2			1	Non	Non	Recrutement communautaire	n	43	Masculin	Madagascar	1	Yes	Yes	No	No	No	No
Mada_1_228	AD-Mada_1_228	AD-Mada_1_228_S30_L001_R1_001	108642	a_2018	P003K18S_s0028	128	46	0	0	14	1	1	2	-3	1	1		2	3	6	1	Non	Non	Recrutement communautaire	n	51	Feminin	Madagascar	1	Yes	Yes	No	No	No	No
Mada_1_228	SE-Mada_1_228	SE-Mada_1_228_S37_L001_R1_001	85714	a_2018	P003K18S_s0037	128	46	0	0	14	1	1	2	-3	1	1		2	3	6	1	Non	Non	Recrutement communautaire	n	51	Feminin	Madagascar	1	Yes	Yes	No	No	No	No
Mada_1_228	AG-Mada_1_228	AG-Mada_1_228_S253_L001_R1_001	54217	a_2018	P003K18S_s0035	128	46	0	0	14	1	1	2	-3	1	1		2	3	6	1	Non	Non	Recrutement communautaire	n	51	Feminin	Madagascar	1	Yes	Yes	No	No	No	No
Mada_1_229	AD-Mada_1_229	AD-Mada_1_229_S41_L001_R1_001	92681	a_2018	P003K18S_s0028				0	10	2	1	2	-2	1	-1		2	3	7	1	Non	Non	Recrutement communautaire	n	48	Feminin	Madagascar	1	Yes	Yes	No	No	Yes	No
Mada_1_230	AD-Mada_1_230	AD-Mada_1_230_S9_L001_R1_001	24131	a_2018	P003K18S_s0028	1683	90	1	2	11	1	1	2	-3	1	0		2	1	4	1	Non	Non	Recrutement communautaire	n	50	Feminin	Madagascar	1	Yes	No	No	No	No	No
Mada_1_230	SE-Mada_1_230	SE-Mada_1_230_S3_L001_R1_001	12	a_2018	P003K18S_s0037	1683	90	1	2	11	1	1	2	-3	1	0		2	1	4	1	Non	Non	Recrutement communautaire	n	50	Feminin	Madagascar	1	Yes	No	No	No	No	No
Mada_1_230	AG-Mada_1_230	AG-Mada_1_230_S180_L001_R1_001	126373	a_2018	P003K18S_s0035	1683	90	1	2	11	1	1	2	-3	1	0		2	1	4	1	Non	Non	Recrutement communautaire	n	50	Feminin	Madagascar	1	Yes	No	No	No	No	No
Mada_1_231	SE-Mada_1_231	SE-Mada_1_231_S281_L001_R1_001	31413	a_2018	P003K18S_s0035	395	90	0	2	12	1	0	1	-1	1	0		2			1	Non	Non	Recrutement communautaire	n	59	Feminin	Madagascar	1	No	Yes	No	No	No	No
Mada_1_232	AD-Mada_1_232	AD-Mada_1_232_S45_L001_R1_001	87510	a_2018	P003K18S_s0028	1430	90	1	2	10	2	1	2	-2	1	1		2	2	1	5	Non	Non	Recrutement communautaire	n	29	Feminin	Madagascar	1	Yes	No	No	No	No	No
Mada_1_232	AG-Mada_1_232	AG-Mada_1_232_S273_L001_R1_001	74260	a_2018	P003K18S_s0035	1430	90	1	2	10	2	1	2	-2	1	1		2	2	1	5	Non	Non	Recrutement communautaire	n	29	Feminin	Madagascar	1	Yes	No	No	No	No	No
Mada_1_232	SE-Mada_1_232	S0079-0245_S153_L001_R1_001	63740	s0069	P007918S_s0069	1430	90	1	2	10	2	1	2	-2	1	1		2	2	1	5	Non	Non	Recrutement communautaire	n	29	Feminin	Madagascar	1	Yes	No	No	No	No	No
Mada_1_233	AG-Mada_1_233	AG-Mada_1_233_S270_L001_R1_001	48000	a_2018	P003K18S_s0035	297	48	0	0	12	1	1	2	-2	1	-1		2	1	4	1	Non	Non	Recrutement communautaire	n	57	Masculin	Madagascar	1	Yes	No	No	No	No	No
Mada_1_233	AD-Mada_1_233	AD-Mada_1_233_S50_L001_R1_001	221	a_2018	P003K18S_s0028	297	48	0	0	12	1	1	2	-2	1	-1		2	1	4	1	Non	Non	Recrutement communautaire	n	57	Masculin	Madagascar	1	Yes	No	No	No	No	No
Mada_1_233	SE-Mada_1_233	SE-Mada_1_233_S50_L001_R1_001	136495	a_2018	P003K18S_s0037	297	48	0	0	12	1	1	2	-2	1	-1		2	1	4	1	Non	Non	Recrutement communautaire	n	57	Masculin	Madagascar	1	Yes	No	No	No	No	No
Mada_1_234	SE-Mada_1_234	S0079-0246_S154_L001_R1_001	67880	s0069	P007918S_s0069	188	58	0	0	11	1	0	1	-2	1	-2		2			1	Non	Non	Recrutement communautaire	n	46	Feminin	Madagascar	1	No	Yes	No	No	No	No
Mada_1_235	AD-Mada_1_235	S0079-0066_S66_L001_R1_001	38295	s0068	P007918S_s0068					12	1	0	1	-1	1	0					1	Non	Non	Recrutement communautaire	n	40	Feminin	Madagascar	1	No	No	No	No	No	No
Mada_1_237	SE-Mada_1_237	S0079-0247_S155_L001_R1_001	104843	s0069	P007918S_s0069	185	62	0	0	13	1	0	1	-1	1	-1		2			1	Non	Non	Recrutement communautaire	n	50	Feminin	Madagascar	1	No	Yes	No	No	No	No
Mada_1_238	AG-Mada_1_238	AG-Mada_1_238_S258_L001_R1_001	52393	a_2018	P003K18S_s0035	279	73	0	0	11	2	1	2	-2	1	0		2	7	3	1	Non	Non	Recrutement communautaire	n	37	Feminin	Madagascar	1	No	Yes	Yes	No	Yes	No
Mada_1_238	SE-Mada_1_238	S0079-0248_S156_L001_R1_001	31601	s0069	P007918S_s0069	279	73	0	0	11	2	1	2	-2	1	0		2	7	3	1	Non	Non	Recrutement communautaire	n	37	Feminin	Madagascar	1	No	Yes	Yes	No	Yes	No
Mada_1_238	AD-Mada_1_238	AD-Mada_1_238_S24_L001_R1_001	108468	a_2018	P003K18S_s0028	279	73	0	0	11	2	1	2	-2	1	0		2	7	3	1	Non	Non	Recrutement communautaire	n	37	Feminin	Madagascar	1	No	Yes	Yes	No	Yes	No
Mada_1_240	SE-Mada_1_240	SE-Mada_1_240_S145_L001_R1_001	107	a_2018	P003K18S_s0037	1501	118	0	0	11	1	0	1	-2	1	-1	12	1			1	Non	Non	Recrutement communautaire	n	30	Feminin	Madagascar	1	No	No	No	No	No	No
Mada_1_241	SE-Mada_1_241	SE-Mada_1_241_S90_L001_R1_001	225007	a_2018	P003K18S_s0037	584	79	0	0	11	2	0	1	-1	1	0	20	1			1	Non	Non	Recrutement communautaire	n	35	Masculin	Madagascar	1	No	Yes	No	No	No	No
Mada_1_242	SE-Mada_1_242	S0079-0249_S157_L001_R1_001	57120	s0069	P007918S_s0069	500	84	0	0	10	2	0	1	-1	1	0		2			1	Non	Non	Recrutement communautaire	n	25	Masculin	Madagascar	1	Yes	Yes	No	No	No	No
Mada_1_243	SE-Mada_1_243	S0079-0250_S158_L001_R1_001	56363	s0069	P007918S_s0069	3049	162	0	0	10	2	1	3	-5	1	-1		2	7	7	1	Oui	Non	Recrutement communautaire	n	30	Masculin	Madagascar	1	No	Yes	No	No	No	No
Mada_1_243	AD-Mada_1_243	AD-Mada_1_243_S7_L001_R1_001	110538	a_2018	P003K18S_s0028	3049	162	0	0	10	2	1	3	-5	1	-1		2	7	7	1	Oui	Non	Recrutement communautaire	n	30	Masculin	Madagascar	1	No	Yes	No	No	No	No
Mada_1_244	SE-Mada_1_244	SE-Mada_1_244_S120_L001_R1_001	97958	a_2018	P003K18S_s0037	1208	144	0	0	11	2	0	1	-2	1	0		2			1	Non	Non	Recrutement communautaire	n	25	Masculin	Madagascar	1	No	No	No	No	No	No
Mada_1_245	SE-Mada_1_245	SE-Mada_1_245_S58_L001_R1_001	8	a_2018	P003K18S_s0037	830	70	1	0	13	1	0	1	0	1	-1	16	1			1	Non	Oui	Recrutement communautaire	n	37	Feminin	Madagascar	1	No	No	No	No	No	No
Mada_1_246	SE-Mada_1_246	S0079-0251_S159_L001_R1_001	32348	s0069	P007918S_s0069	148	11	0	0	13	1	0	1	0	1	0		2			1	Non	Non	Recrutement communautaire	n	42	Feminin	Madagascar	1	No	No	No	No	No	No
Mada_1_247	SE-Mada_1_247	SE-Mada_1_247_S165_L001_R1_001	3	a_2018	P003K18S_s0037	1231	77	1	0	13	1	1	3	-3	1	-1		2	3	6	1	Non	Non	Recrutement communautaire	n	54	Masculin	Madagascar	1	Yes	Yes	No	No	No	No
Mada_1_247	AD-Mada_1_247	AD-Mada_1_247_S58_L001_R1_001	151563	a_2018	P003K18S_s0028	1231	77	1	0	13	1	1	3	-3	1	-1		2	3	6	1	Non	Non	Recrutement communautaire	n	54	Masculin	Madagascar	1	Yes	Yes	No	No	No	No
Mada_1_248	SE-Mada_1_248	S0079-0252_S160_L001_R1_001	172	s0069	P007918S_s0069	822	66	1	0	10	2	1	2	-2	1	-1		2			5	Non	Non	Recrutement communautaire	n	47	Feminin	Madagascar	1	No	No	No	No	No	No
Mada_1_249	SE-Mada_1_249	S0079-0253_S161_L001_R1_001	55035	s0069	P007918S_s0069	859	37	1	0	10	2	0	1	0	1	0		2			1	Non	Non	Recrutement communautaire	n	27	Feminin	Madagascar	1	No	No	No	No	No	No
Mada_1_250	SE-Mada_1_250	S0079-0254_S162_L001_R1_001	59936	s0069	P007918S_s0069	1244	57	0	0	12	1	0	1	-1	1	0		2			1	Non	Non	Recrutement communautaire	n	26	Masculin	Madagascar	1	Yes	No	Yes	No	Yes	No
Mada_1_251	SE-Mada_1_251	S0079-0255_S163_L001_R1_001	36891	s0069	P007918S_s0069	541	104	0	2	13	1	0	1	-1	1	-2		2			1	Non	Non	Autre	n	27	Feminin	Madagascar	1	No	No	No	No	No	No
Mada_1_255	SE-Mada_1_255	S0079-0256_S164_L001_R1_001	23563	s0069	P007918S_s0069	709	66	1	0	11	2	1	3	-3	1	0	12	1	7	7	1	Non	Non	Recrutement communautaire	n	51	Feminin	Madagascar	1	Yes	Yes	No	No	No	No
Mada_1_255	AD-Mada_1_255	S0079-0067_S67_L001_R1_001	66787	s0068	P007918S_s0068	709	66	1	0	11	2	1	3	-3	1	0	12	1	7	7	1	Non	Non	Recrutement communautaire	n	51	Feminin	Madagascar	1	Yes	Yes	No	No	No	No
Mada_1_256	SE-Mada_1_256	S0079-0257_S165_L001_R1_001	20376	s0069	P007918S_s0069	144	15	0	0	13	1	0	1	-1	1	-2		2			1	Non	Non	Recrutement communautaire	n	27	Feminin	Madagascar	1	Yes	No	No	No	No	No
Mada_1_257	SE-Mada_1_257	S0079-0258_S166_L001_R1_001	35357	s0069	P007918S_s0069					12	1	1	3	-4	1	0	10	2	7	7	1	Non	Non	Recrutement communautaire	n	32	Feminin	Madagascar	1	Yes	No	No	No	No	No
Mada_1_257	AD-Mada_1_257	S0079-0068_S68_L001_R1_001	77054	s0068	P007918S_s0068					12	1	1	3	-4	1	0	10	2	7	7	1	Non	Non	Recrutement communautaire	n	32	Feminin	Madagascar	1	Yes	No	No	No	No	No
Mada_1_258	SE-Mada_1_258	S0079-0259_S167_L001_R1_001	34579	s0069	P007918S_s0069	300	79	0	0	11	2	1	2	-2	1	1		2			1	Non	Non	Recrutement communautaire	n	26	Feminin	Madagascar	1	No	No	No	No	No	No
Mada_1_259	SE-Mada_1_259	S0079-0260_S168_L001_R1_001	30376	s0069	P007918S_s0069	2059	73	1	0	11	2	1	3	-3	1	0		2	7	7	1	Non	Non	Recrutement communautaire	n	33	Feminin	Madagascar	1	Yes	No	No	No		No
Mada_1_259	AD-Mada_1_259	S0079-0069_S69_L001_R1_001	43209	s0068	P007918S_s0068	2059	73	1	0	11	2	1	3	-3	1	0		2	7	7	1	Non	Non	Recrutement communautaire	n	33	Feminin	Madagascar	1	Yes	No	No	No		No
Mada_1_260	SE-Mada_1_260	S0079-0261_S169_L001_R1_001	68520	s0069	P007918S_s0069			0		13	1	0	1	-1	1	-1		2			1	Non	Non	Recrutement communautaire	n	29	Masculin	Madagascar	1	No	No	No	No	No	No
Mada_1_261	SE-Mada_1_261	S0079-0262_S170_L001_R1_001	42117	s0069	P007918S_s0069	4405	164	1	2	10	2	0	1	-2	1	0	31	1			1	Non	Non	Recrutement communautaire	n	26	Masculin	Madagascar	1	No	No	No	No	No	No
Mada_1_262	SE-Mada_1_262	S0079-0263_S171_L001_R1_001	37878	s0069	P007918S_s0069	1377	159	1	2	12	1	0	1	-2	1	1		2			1	Non	Non	Recrutement communautaire	n	39	Masculin	Madagascar	1	Yes	Yes	No	Yes	No	No
Mada_1_263	SE-Mada_1_263	S0079-0264_S172_L001_R1_001	79329	s0069	P007918S_s0069	204	97	0	0	11	1	1	3	-4	1	-1	9	2	2	2	1	Non	Non	Recrutement communautaire	n	52	Masculin	Madagascar	1	Yes	No	No	No	No	No
Mada_1_263	AD-Mada_1_263	S0079-0070_S70_L001_R1_001	7421	s0068	P007918S_s0068	204	97	0	0	11	1	1	3	-4	1	-1	9	2	2	2	1	Non	Non	Recrutement communautaire	n	52	Masculin	Madagascar	1	Yes	No	No	No	No	No
Mada_1_264	SE-Mada_1_264	S0079-0265_S173_L001_R1_001	34439	s0069	P007918S_s0069	415	32	0	0	12	1	0	1	-1	1	0	7	2			1	Non	Non	Autre	n	58	Masculin	Madagascar	1	Yes	Yes	Yes	No	No	No
Mada_1_265	SE-Mada_1_265	S0079-0266_S174_L001_R1_001	27052	s0069	P007918S_s0069	180	42	0	0	14	1	0	1	-1	1	0		2			1	Non	Non	Recrutement communautaire	n	46	Feminin	Madagascar	1	Yes	Yes	No	No	No	No
Mada_1_266	SE-Mada_1_266	S0079-0267_S175_L001_R1_001	39073	s0069	P007918S_s0069			0		12	1	0	1	-1	1	1		2			1	Non	Non	Autre	n	30	Masculin	Madagascar	1	Yes	Yes	Yes	No	No	No
Mada_1_267	SE-Mada_1_267	S0079-0268_S176_L001_R1_001	66603	s0069	P007918S_s0069	274	40	0	0	10	2	1	3	-3	1	0	20	1	2	7	1	Non	Non	Autre	n	31	Feminin	Madagascar	1	Yes	No	Yes	No	No	No
Mada_1_267	AD-Mada_1_267	S0079-0071_S71_L001_R1_001	48183	s0068	P007918S_s0068	274	40	0	0	10	2	1	3	-3	1	0	20	1	2	7	1	Non	Non	Autre	n	31	Feminin	Madagascar	1	Yes	No	Yes	No	No	No
Mada_1_268	SE-Mada_1_268	S0079-0269_S177_L001_R1_001	57254	s0069	P007918S_s0069	500	74	1	2	13	1	1	3	-5	1	-1		2			1	Non	Non	Autre	n	34	Feminin	Madagascar	1	Yes	No	No	No	No	No
Mada_1_269	SE-Mada_1_269	S0079-0270_S178_L001_R1_001	50153	s0069	P007918S_s0069	287		0	0	12	1	1	3	-3	1	0	17	1	3	1	1	Non	Non	Autre	n	44	Masculin	Madagascar	1	Yes	Yes	No	No	No	No
Mada_1_269	AD-Mada_1_269	S0079-0072_S72_L001_R1_001	28589	s0068	P007918S_s0068	287		0	0	12	1	1	3	-3	1	0	17	1	3	1	1	Non	Non	Autre	n	44	Masculin	Madagascar	1	Yes	Yes	No	No	No	No
Mada_1_270	SE-Mada_1_270	S0079-0271_S179_L001_R1_001	50826	s0069	P007918S_s0069	1221	58	1	0	11	2	0	1	-2	1	0		2			1	Non	Non	Recrutement communautaire	n	46	Feminin	Madagascar	1	Yes	Yes	No	No	No	No
Mada_1_271	SE-Mada_1_271	S0079-0272_S180_L001_R1_001	48316	s0069	P007918S_s0069	1437	87	1	2	11	2	1	3	-3	1	-1		2	7	7	1	Non	Non	Autre	n	36	Masculin	Madagascar	1	No	Yes	No	No	No	No
Mada_1_271	AD-Mada_1_271	S0079-0073_S73_L001_R1_001	64749	s0068	P007918S_s0068	1437	87	1	2	11	2	1	3	-3	1	-1		2	7	7	1	Non	Non	Autre	n	36	Masculin	Madagascar	1	No	Yes	No	No	No	No
Mada_1_272	SE-Mada_1_272	S0079-0273_S181_L001_R1_001	20632	s0069	P007918S_s0069	616	142	0	2	11	2	0	1	-2	1	-1		2			1	Non	Non	Recrutement communautaire	n	33	Feminin	Madagascar	1	Yes	No	No	No	No	No
Mada_1_273	SE-Mada_1_273	S0079-0274_S182_L001_R1_001	37117	s0069	P007918S_s0069	427	26	0	0	11	1	0	1	-1	1	-2		2			1	Non	Non	Recrutement communautaire	n	48	Feminin	Madagascar	1	Yes	No	No	No	No	No
Mada_1_274	SE-Mada_1_274	S0079-0275_S183_L001_R1_001	39600	s0069	P007918S_s0069	2388	109	1	0	11	1	1	3	-4	1	0		2	3	4	1	Non	Non	Recrutement communautaire	n	44	Masculin	Madagascar	1	Yes	No	Yes	No	No	No
Mada_1_274	AD-Mada_1_274	S0079-0074_S74_L001_R1_001	54552	s0068	P007918S_s0068	2388	109	1	0	11	1	1	3	-4	1	0		2	3	4	1	Non	Non	Recrutement communautaire	n	44	Masculin	Madagascar	1	Yes	No	Yes	No	No	No
Mada_1_275	SE-Mada_1_275	S0079-0276_S184_L001_R1_001	39993	s0069	P007918S_s0069	1282	86	0	0	12	1	1	3	-4	1	0	11	1			1	Non	Non	Recrutement communautaire	n	30	Masculin	Madagascar	1	No	Yes	No	No	No	No
Mada_1_276	SE-Mada_1_276	S0079-0277_S185_L001_R1_001	34866	s0069	P007918S_s0069	117		0	0	11	1	0	1	-2	1	1		2			1	Non	Non	Recrutement communautaire	n	57	Feminin	Madagascar	1	Yes		No	No	Yes	Yes
Mada_1_277	SE-Mada_1_277	S0079-0278_S186_L001_R1_001	34328	s0069	P007918S_s0069	774	161	0	2	13	1	0	1	-2	1	1	29	1			1	Non	Non	Recrutement communautaire	n	35	Masculin	Madagascar	1	Yes	No	No	No	No	No
Mada_1_278	AG-Mada_1_278	S0079-0441_S216_L001_R1_001	190390	s0069	P007918S_s0069	2917	88	1	2	10	2	1	3	-4	1	0	8	2	7	7	5	Oui	Non	Recrutement communautaire	n	25	Feminin	Madagascar	1	Yes	No	No	No	No	No
Mada_1_278	AD-Mada_1_278	S0079-0075_S75_L001_R1_001	65139	s0068	P007918S_s0068	2917	88	1	2	10	2	1	3	-4	1	0	8	2	7	7	5	Oui	Non	Recrutement communautaire	n	25	Feminin	Madagascar	1	Yes	No	No	No	No	No
Mada_1_278	SE-Mada_1_278	S0079-0279_S187_L001_R1_001	60336	s0069	P007918S_s0069	2917	88	1	2	10	2	1	3	-4	1	0	8	2	7	7	5	Oui	Non	Recrutement communautaire	n	25	Feminin	Madagascar	1	Yes	No	No	No	No	No
Mada_1_279	AD-Mada_1_279	S0079-0076_S76_L001_R1_001	52775	s0068	P007918S_s0068	624		1	0	9	2	1	3	-4	1	0		2	1	7	1	Non	Non	Recrutement communautaire	n	27	Masculin	Madagascar	1	No	Yes	No	No	No	No
Mada_1_279	SE-Mada_1_279	S0079-0280_S188_L001_R1_001	55474	s0069	P007918S_s0069	624		1	0	9	2	1	3	-4	1	0		2	1	7	1	Non	Non	Recrutement communautaire	n	27	Masculin	Madagascar	1	No	Yes	No	No	No	No
Mada_1_281	AD-Mada_1_281	S0079-0077_S77_L001_R1_001	32967	s0068	P007918S_s0068			0		10	2	1	3	-4	1	0	29	1	1	4	1	Non	Non	Recrutement communautaire	n	32	Masculin	Madagascar	1	No	Yes	No	No	No	No
Mada_1_281	SE-Mada_1_281	S0079-0451_S226_L001_R1_001	78454	s0069	P007918S_s0069			0		10	2	1	3	-4	1	0	29	1	1	4	1	Non	Non	Recrutement communautaire	n	32	Masculin	Madagascar	1	No	Yes	No	No	No	No
Mada_1_282	SE-Mada_1_282	S0079-0281_S189_L001_R1_001	29493	s0069	P007918S_s0069	1488	62	1	0	10	2	0	1	-1	1	1		2			1	Non	Non	Recrutement communautaire	n	55	Masculin	Madagascar	1	Yes	No	No	No	Yes	No
Mada_1_283	SE-Mada_1_283	S0079-0282_S190_L001_R1_001	7765	s0069	P007918S_s0069	480		1	0	12	1	0	1	-1	1	0	23	1			1	Non	Oui	Recrutement communautaire	n	38	Feminin	Madagascar	1	Yes	No	No	No	No	No
Mada_1_284	AD-Mada_1_284	S0079-0078_S78_L001_R1_001	105	s0068	P007918S_s0068					12	1	0	1	-1	1	0		2	3	7	1	Non	Non	Recrutement communautaire	n	33	Feminin	Madagascar	1	No	Yes	No	No	No	No
Mada_1_285	SE-Mada_1_285	S0079-0283_S192_L001_R1_001	1	s0069	P007918S_s0069	104	5	0	0	13	1	0	1	-2	1	0	9	2			1	Non	Non	Recrutement communautaire	n	43	Feminin	Madagascar	1	No	Yes	No	No	No	No
Mada_1_287	SE-Mada_1_287	S0079-0284_S193_L001_R1_001	1709	s0069	P007918S_s0069	231	49	0	0	12	1	0	1	-2	1	0		2			1	Non	Non	Recrutement communautaire	n	57	Feminin	Madagascar	1	Yes	Yes	Yes	No	No	No
Mada_1_288	SE-Mada_1_288	S0079-0285_S194_L001_R1_001	72	s0069	P007918S_s0069			0	0	13	1	0	1	-1	1	-1		2			1	Non	Non	Recrutement communautaire	n	51	Masculin	Madagascar	1	No	Yes	No	No	No	No
Mada_1_289	SE-Mada_1_289	S0079-0286_S195_L001_R1_001	222	s0069	P007918S_s0069					10	2	0	1	-1	1	0		2			1	Non	Non	Recrutement communautaire	n	26	Feminin	Madagascar	1	No	No	No	No	No	No
Mada_1_290	SE-Mada_1_290	S0079-0287_S196_L001_R1_001	0	s0069	P007918S_s0069			0		12	1	1	2	-2	1	-1	11	1			1	Non	Non	Recrutement communautaire	n	50	Masculin	Madagascar	1	No	No	No	No	No	No
Mada_1_291	SE-Mada_1_291	S0079-0288_S197_L001_R1_001	2	s0069	P007918S_s0069	802	131	1	2	11	1	1	2	-2	1	-1		2	1	1	1	Non	Non	Recrutement communautaire	n	45	Feminin	Madagascar	1	Yes	No	Yes	No	No	No
Mada_1_291	AD-Mada_1_291	S0079-0079_S79_L001_R1_001	66580	s0068	P007918S_s0068	802	131	1	2	11	1	1	2	-2	1	-1		2	1	1	1	Non	Non	Recrutement communautaire	n	45	Feminin	Madagascar	1	Yes	No	Yes	No	No	No
Mada_1_292	SE-Mada_1_292	S0079-0289_S198_L001_R1_001	3	s0069	P007918S_s0069	331	11	1	0	11	1	1	2	-3	1	0		2	1	7	5	Non	Non	Recrutement communautaire	n	47	Masculin	Madagascar	1	Yes	Yes	No	No	No	No
Mada_1_292	AD-Mada_1_292	S0079-0080_S80_L001_R1_001	57017	s0068	P007918S_s0068	331	11	1	0	11	1	1	2	-3	1	0		2	1	7	5	Non	Non	Recrutement communautaire	n	47	Masculin	Madagascar	1	Yes	Yes	No	No	No	No
Mada_1_293	AD-Mada_1_293	S0079-0081_S81_L001_R1_001	65413	s0068	P007918S_s0068	144	9	0	0	11	1	1	3	-3	1	1		2	1	7	1	Non	Non	Recrutement communautaire	n	47	Feminin	Madagascar	1	Yes	Yes	No	No	No	No
Mada_1_293	SE-Mada_1_293	S0079-0290_S199_L001_R1_001	1693	s0069	P007918S_s0069	144	9	0	0	11	1	1	3	-3	1	1		2	1	7	1	Non	Non	Recrutement communautaire	n	47	Feminin	Madagascar	1	Yes	Yes	No	No	No	No
Mada_1_295	SE-Mada_1_295	S0079-0291_S200_L001_R1_001	43	s0069	P007918S_s0069	848	35	1	0	12	1	0	1	-1	1	1		2			1	Non	Non	Recrutement communautaire	n	48	Feminin	Madagascar	1	Yes	No	Yes	No	No	No
Mada_1_296	SE-Mada_1_296	S0079-0292_S201_L001_R1_001	2147	s0069	P007918S_s0069	494	70	1	2	11	1	0	1	-1	1	0	6	2			1	Non	Non	Recrutement communautaire	n	57	Masculin	Madagascar	1	Yes	No	No	No	Yes	No
Mada_1_297	SE-Mada_1_297	S0079-0293_S202_L001_R1_001	15	s0069	P007918S_s0069					11	1	0	1	-1	1	0	8	2			1	Non	Oui	Recrutement communautaire	n	53	Masculin	Madagascar	1	No	No	No	No	No	No
Mada_1_298	SE-Mada_1_298	S0079-0294_S203_L001_R1_001	28	s0069	P007918S_s0069	737	135	1	2	12	1	0	1	0	1	0		2			1	Non	Non	Recrutement communautaire	n	50	Feminin	Madagascar	1	Yes	Yes	No	No	No	No
Mada_1_299	SE-Mada_1_299	S0079-0295_S204_L001_R1_001	10845	s0069	P007918S_s0069	190	19	0	0	12	1	1	3	-4	1	0		2	1	7	2	Non	Non	Recrutement communautaire	n	38	Masculin	Madagascar	1	Yes	No	No	No	Yes	No
Mada_1_299	AD-Mada_1_299	S0079-0082_S82_L001_R1_001	70120	s0068	P007918S_s0068	190	19	0	0	12	1	1	3	-4	1	0		2	1	7	2	Non	Non	Recrutement communautaire	n	38	Masculin	Madagascar	1	Yes	No	No	No	Yes	No
Mada_1_300	SE-Mada_1_300	S0079-0296_S205_L001_R1_001	1435	s0069	P007918S_s0069	270	73	0	0	11	2	0	1	0	1	0	26	1			1	Non	Non	Autre	n	30	Masculin	Madagascar	1	No	No	No	No	No	No
Mada_2_001	SE-Mada_2_001	SE-Mada_2_001_S45_L001_R1_001	716	a_2018	P004818S_s0039					12	1	0	1	-2	1	-1					1	Non	Non	Recrutement communautaire	n	52	Feminin	Madagascar	1	Yes	Yes	No	No	No	No
Mada_2_002	SE-Mada_2_002	SE-Mada_2_002_S142_L001_R1_001	90238	a_2018	P004818S_s0038	258		0	0	12	1	1	2	-3	1	0		2	4	7	1	Non	Non	Recrutement communautaire	n	42	Masculin	Madagascar	1	No	No	No	No	No	No
Mada_2_002	AD-Mada_2_002	AD-Mada_2_002_S117_L001_R1_001	55919	a_2018	P004818S_s0039	258		0	0	12	1	1	2	-3	1	0		2	4	7	1	Non	Non	Recrutement communautaire	n	42	Masculin	Madagascar	1	No	No	No	No	No	No
Mada_2_002	AG-Mada_2_002	AG-Mada_2_002_S165_L001_R1_001	44352	a_2018	P004818S_s0039	258		0	0	12	1	1	2	-3	1	0		2	4	7	1	Non	Non	Recrutement communautaire	n	42	Masculin	Madagascar	1	No	No	No	No	No	No
Mada_2_003	AD-Mada_2_003	AD-Mada_2_003_S116_L001_R1_001	44949	a_2018	P004818S_s0039	1408	89	1	0	11	2	1	2	-2	1	0		2		7	1	Non	Non	Recrutement communautaire	n	42	Feminin	Madagascar	1	Yes	Yes	No	No	No	No
Mada_2_003	SE-Mada_2_003	SE-Mada_2_003_S133_L001_R1_001	1343	a_2018	P004818S_s0038	1408	89	1	0	11	2	1	2	-2	1	0		2		7	1	Non	Non	Recrutement communautaire	n	42	Feminin	Madagascar	1	Yes	Yes	No	No	No	No
Mada_2_004	AG-Mada_2_004	AG-Mada_2_004_S173_L001_R1_001	58034	a_2018	P004818S_s0039	431	6	1	0	13	1	1	2	-2	1	-1	6	2	2		5	Non	Non	Recrutement communautaire	n	56	Feminin	Madagascar	1	Yes	No	No	No	Yes	Yes
Mada_2_004	SE-Mada_2_004	SE-Mada_2_004_S15_L001_R1_001	29119	a_2018	P004818S_s0039	431	6	1	0	13	1	1	2	-2	1	-1	6	2	2		5	Non	Non	Recrutement communautaire	n	56	Feminin	Madagascar	1	Yes	No	No	No	Yes	Yes
Mada_2_005	SE-Mada_2_005	SE-Mada_2_005_S93_L001_R1_001	15079	a_2018	P004818S_s0039							0	1	-1	1	-1					1	Non	Non	Recrutement communautaire	n	34	Masculin	Madagascar	1	Yes	No	No	No	No	No
Mada_2_006	SE-Mada_2_006	SE-Mada_2_006_S82_L001_R1_001	82095	a_2018	P004818S_s0039	10637	163	1	2	12	1	1	2	-2	1	0	6	2			1	Non	Non	Recrutement communautaire	n	30	Masculin	Madagascar	1	No	Yes	No	No	Yes	No
Mada_2_008	SE-Mada_2_008	SE-Mada_2_008_S145_L001_R1_001	38256	a_2018	P004818S_s0038	906	8	1	0			1	2	-2	1	0					1	Non	Non	Recrutement communautaire	n	41	Masculin	Madagascar	1	Yes	Yes	No	No	Yes	No
Mada_2_009	SE-Mada_2_009	SE-Mada_2_009_S39_L001_R1_001	47054	a_2018	P004818S_s0039			0	0	12	1	1	2	-3	1	0	7	2			1	Non	Non	Recrutement communautaire	n	30	Feminin	Madagascar	1	No	Yes	No	No	No	No
Mada_2_010	SE-Mada_2_010	SE-Mada_2_010_S44_L001_R1_001	89	a_2018	P004818S_s0039	302	89	0	0	10	2	1	3	-5	1	-2		2			1	Non	Non	Recrutement communautaire	n	36	Masculin	Madagascar	1	Yes	Yes	No	No	No	No
Mada_2_011	SE-Mada_2_011	SE-Mada_2_011_S43_L001_R1_001	146998	a_2018	P004818S_s0039	1004	105	1	2	11	1	1	2	-2	1	0		2			1	Non	Oui	Recrutement communautaire	n	44	Masculin	Madagascar	1	Yes	Yes	No	No	No	No
Mada_2_012	SE-Mada_2_012	SE-Mada_2_012_S186_L001_R1_001	117794	a_2018	P004818S_s0038	228	10	0	0	12	1	1	3	-4	1	-1		2	1	8	1	Non	Non	Recrutement communautaire	n	25	Masculin	Madagascar	1	Yes	Yes	Yes	No	No	No
Mada_2_012	AD-Mada_2_012	AD-Mada_2_012_S26_L001_R1_001	109568	a_2018	P003K18S_s0028	228	10	0	0	12	1	1	3	-4	1	-1		2	1	8	1	Non	Non	Recrutement communautaire	n	25	Masculin	Madagascar	1	Yes	Yes	Yes	No	No	No
Mada_2_013	SE-Mada_2_013	SE-Mada_2_013_S85_L001_R1_001	27879	a_2018	P004818S_s0039	1030	39	1	0	13	1	0	1	0	1	-1		2			1	Non	Non	Recrutement communautaire	n	51	Feminin	Madagascar	1	No	Yes	No	No	No	No
Mada_2_014	AG-Mada_2_014	AG-Mada_2_014_S168_L001_R1_001	47785	a_2018	P004818S_s0039	639	84	0	0	11	1	1	3	-4	1	-1		2	3		1	Non	Non	Op©ration traumatologique	n	31	Masculin	Madagascar	1	No	No	No	No	No	No
Mada_2_014	SE-Mada_2_014	SE-Mada_2_014_S155_L001_R1_001	33560	a_2018	P004818S_s0038	639	84	0	0	11	1	1	3	-4	1	-1		2	3		1	Non	Non	Op©ration traumatologique	n	31	Masculin	Madagascar	1	No	No	No	No	No	No
Mada_2_015	SE-Mada_2_015	SE-Mada_2_015_S94_L001_R1_001	72038	a_2018	P004818S_s0039					9	2	1	3	-5	1	-1		2			1	Non	Non	Recrutement communautaire	n	48	Feminin	Madagascar	1	Yes	No	No	No	No	No
Mada_2_015	AD-Mada_2_015	S0079-0044_S44_L001_R1_001	33244	s0068	P007918S_s0068					9	2	1	3	-5	1	-1		2			1	Non	Non	Recrutement communautaire	n	48	Feminin	Madagascar	1	Yes	No	No	No	No	No
Mada_2_016	SE-Mada_2_016	SE-Mada_2_016_S19_L001_R1_001	93526	a_2018	P004818S_s0039	405	9	0	0	12	1	1	3	-4	1	0		2	1	4	1	Non	Non	Recrutement communautaire	n	50	Feminin	Madagascar	1	Yes	Yes	No	No	Yes	No
Mada_2_016	AD-Mada_2_016	AD-Mada_2_016_S121_L001_R1_001	73182	a_2018	P004818S_s0039	405	9	0	0	12	1	1	3	-4	1	0		2	1	4	1	Non	Non	Recrutement communautaire	n	50	Feminin	Madagascar	1	Yes	Yes	No	No	Yes	No
Mada_2_016	AG-Mada_2_016	AG-Mada_2_016_S181_L001_R1_001	81193	a_2018	P003K18S_s0035	405	9	0	0	12	1	1	3	-4	1	0		2	1	4	1	Non	Non	Recrutement communautaire	n	50	Feminin	Madagascar	1	Yes	Yes	No	No	Yes	No
Mada_2_017	SE-Mada_2_017	SE-Mada_2_017_S29_L001_R1_001	561	a_2018	P004818S_s0039	356	63	0	0	12	1	0	1	-1	1	-1		2			1	Non	Non	Recrutement communautaire	n	38	Feminin	Madagascar	1	Yes	No	Yes	No	No	No
Mada_2_018	AD-Mada_2_018	S0079-0045_S45_L001_R1_001	32631	s0068	P007918S_s0068	1149	116	0	0	11	1	1	3	-4	1	0	16	1	1	6	1	Non	Non	Recrutement communautaire	n	25	Feminin	Madagascar	1	No	No	No	No	No	No
Mada_2_018	SE-Mada_2_018	SE-Mada_2_018_S2_L001_R1_001	139151	a_2018	P004818S_s0039	1149	116	0	0	11	1	1	3	-4	1	0	16	1	1	6	1	Non	Non	Recrutement communautaire	n	25	Feminin	Madagascar	1	No	No	No	No	No	No
Mada_2_018	AG-Mada_2_018	AG-Mada_2_018_S241_L001_R1_001	64597	a_2018	P003K18S_s0035	1149	116	0	0	11	1	1	3	-4	1	0	16	1	1	6	1	Non	Non	Recrutement communautaire	n	25	Feminin	Madagascar	1	No	No	No	No	No	No
Mada_2_019	AD-Mada_2_019	S0079-0046_S46_L001_R1_001	47369	s0068	P007918S_s0068					11	2	1	2	-3	1	0			3	6	1	Non	Non	Recrutement communautaire	n	28	Feminin	Madagascar	1	Yes	No	Yes	No	No	No
Mada_2_019	AG-Mada_2_019	AG-Mada_2_019_S218_L001_R1_001	82188	a_2018	P003K18S_s0035					11	2	1	2	-3	1	0			3	6	1	Non	Non	Recrutement communautaire	n	28	Feminin	Madagascar	1	Yes	No	Yes	No	No	No
Mada_2_019	SE-Mada_2_019	SE-Mada_2_019_S184_L001_R1_001	126285	a_2018	P004818S_s0038					11	2	1	2	-3	1	0			3	6	1	Non	Non	Recrutement communautaire	n	28	Feminin	Madagascar	1	Yes	No	Yes	No	No	No
Mada_2_020	SE-Mada_2_020	SE-Mada_2_020_S60_L001_R1_001	37	a_2018	P004818S_s0039	430	50	0	0	11	1	1	2	-3	1	0	5	2	2	7	1	Oui	Non	Recrutement communautaire	n	33	Masculin	Madagascar	1	No	Yes	No	No	No	No
Mada_2_020	AD-Mada_2_020	S0079-0047_S47_L001_R1_001	45019	s0068	P007918S_s0068	430	50	0	0	11	1	1	2	-3	1	0	5	2	2	7	1	Oui	Non	Recrutement communautaire	n	33	Masculin	Madagascar	1	No	Yes	No	No	No	No
Mada_2_020	AG-Mada_2_020	AG-Mada_2_020_S188_L001_R1_001	33759	a_2018	P003K18S_s0035	430	50	0	0	11	1	1	2	-3	1	0	5	2	2	7	1	Oui	Non	Recrutement communautaire	n	33	Masculin	Madagascar	1	No	Yes	No	No	No	No
Mada_2_021	SE-Mada_2_021	SE-Mada_2_021_S168_L001_R1_001	367	a_2018	P004818S_s0038	390	61	0	0	11	2	0	1	-2	1	0		2			1	Non	Non	Recrutement communautaire	n	59	Feminin	Madagascar	1	Yes	Yes	Yes	No	Yes	No
Mada_2_022	AD-Mada_2_022	S0079-0048_S48_L001_R1_001	47299	s0068	P007918S_s0068	620		1	0	12	1	1	3	-3	1	-1		2	3	5	1	Non	Non	Recrutement communautaire	n	47	Masculin	Madagascar	1	Yes	Yes	No	No	No	No
Mada_2_022	SE-Mada_2_022	SE-Mada_2_022_S182_L001_R1_001	27473	a_2018	P004818S_s0038	620		1	0	12	1	1	3	-3	1	-1		2	3	5	1	Non	Non	Recrutement communautaire	n	47	Masculin	Madagascar	1	Yes	Yes	No	No	No	No
Mada_2_022	AG-Mada_2_022	AG-Mada_2_022_S197_L001_R1_001	88070	a_2018	P003K18S_s0035	620		1	0	12	1	1	3	-3	1	-1		2	3	5	1	Non	Non	Recrutement communautaire	n	47	Masculin	Madagascar	1	Yes	Yes	No	No	No	No
Mada_2_023	SE-Mada_2_023	SE-Mada_2_023_S51_L001_R1_001	85	a_2018	P004818S_s0039	303	13	0	0	12	1	0	1	-1	1	-1		2			1	Non	Non	Recrutement communautaire	n	59	Masculin	Madagascar	1	Yes	No	Yes	No	No	No
Mada_2_024	SE-Mada_2_024	SE-Mada_2_024_S181_L001_R1_001	8698	a_2018	P004818S_s0038	1414	56	1	0	12	1	0	1	-1	1	0		2			1	Non	Non	Recrutement communautaire	n	33	Feminin	Madagascar	1	No	No	No	No	No	No
Mada_2_025	SE-Mada_2_025	SE-Mada_2_025_S176_L001_R1_001	37	a_2018	P004818S_s0038	231	10	0	0	12	1	1	3	-3	1	-2		2			1	Non	Non	Recrutement communautaire	n	54	Feminin	Madagascar	1	Yes	Yes	No	No	Yes	No
Mada_2_026	SE-Mada_2_026	SE-Mada_2_026_S1_L001_R1_001	169	a_2018	P004818S_s0039	648	42	1	0	12	1	1	3	-4	1	-1		2	3		1	Non	Non	Recrutement communautaire	n	56	Feminin	Madagascar	1	Yes	No	Yes	No	No	No
Mada_2_026	AG-Mada_2_026	AG-Mada_2_026_S262_L001_R1_001	55607	a_2018	P003K18S_s0035	648	42	1	0	12	1	1	3	-4	1	-1		2	3		1	Non	Non	Recrutement communautaire	n	56	Feminin	Madagascar	1	Yes	No	Yes	No	No	No
Mada_2_027	SE-Mada_2_027	SE-Mada_2_027_S26_L001_R1_001	54681	a_2018	P004818S_s0039	715	36	0	0	10	2	0	1	-2	1	1		2			1	Non	Non	Recrutement communautaire	n	32	Masculin	Madagascar	1	No	No	No	No	No	No
Mada_2_028	SE-Mada_2_028	SE-Mada_2_028_S31_L001_R1_001	175	a_2018	P004818S_s0039	1335	47	1	0	13	1	1	2	-2	1	-1		2			1	Non	Non	Recrutement communautaire	n	57	Feminin	Madagascar	1	Yes	No	No	No	No	No
Mada_2_029	SE-Mada_2_029	SE-Mada_2_029_S23_L001_R1_001	51	a_2018	P004818S_s0039	295	7	0	0	13	1	1	2	-3	1	0		2			1	Non	Non	Recrutement communautaire	n	58	Feminin	Madagascar	1	Yes	Yes	No	No	No	No
Mada_2_030	SE-Mada_2_030	SE-Mada_2_030_S24_L001_R1_001	254	a_2018	P004818S_s0039			0	0	12	1	1	2	-2	1	1		2			1	Non	Non	Recrutement communautaire	n	58	Masculin	Madagascar	1	Yes	No	Yes	No	No	No
Mada_2_031	SE-Mada_2_031	SE-Mada_2_031_S187_L001_R1_001	24765	a_2018	P004818S_s0038	1202	91	1	2	12	1	0	1	-1	1	1	11	2			1	Non	Non	Recrutement communautaire	n	43	Masculin	Madagascar	1	Yes	No	No	No	No	No
Mada_2_032	SE-Mada_2_032	SE-Mada_2_032_S167_L001_R1_001	568	a_2018	P004818S_s0038	856	111	0	2	12	1	0	1	-1	1	-1		2			1	Non	Non	Recrutement communautaire	n	33	Feminin	Madagascar	1	Yes	No	No	No	No	No
Mada_2_033	SE-Mada_2_033	SE-Mada_2_033_S56_L001_R1_001	208	a_2018	P004818S_s0039	1775	85	1	0	12	1	0	1	-1	1	0	5	2			1	Non	Non	Recrutement communautaire	n	29	Masculin	Madagascar	1	Yes	Yes	No	No	No	No
Mada_2_034	SE-Mada_2_034	SE-Mada_2_034_S189_L001_R1_001	18746	a_2018	P004818S_s0038	581	57	0	0	13	1	0	1	-2	1	0	6	2			1	Non	Non	Recrutement communautaire	n	42	Masculin	Madagascar	1	Yes	Yes	Yes	No	No	No
Mada_2_035	SE-Mada_2_035	SE-Mada_2_035_S152_L001_R1_001	155485	a_2018	P004818S_s0038	1272	85	1	2	13	1	0	1	0	1	-1	6	2			1	Non	Non	Recrutement communautaire	n	56	Masculin	Madagascar	1	Yes	Yes	No	No	No	No
Mada_2_036	SE-Mada_2_036	SE-Mada_2_036_S180_L001_R1_001	17934	a_2018	P004818S_s0038	209	46	0	0	13	1	1	3	-3	1	0		2			1	Non	Non	Recrutement communautaire	n	47	Masculin	Madagascar	1	Yes	No	No	No	No	No
Mada_2_037	AD-Mada_2_037	S0079-0049_S49_L001_R1_001	64216	s0068	P007918S_s0068	1398	34	1	0	12	1	1	3	-3	1	0		2	2	7	1	Non	Non	Recrutement communautaire	n	57	Masculin	Madagascar	1	Yes	Yes	No	No	No	No
Mada_2_037	SE-Mada_2_037	SE-Mada_2_037_S165_L001_R1_001	128	a_2018	P004818S_s0038	1398	34	1	0	12	1	1	3	-3	1	0		2	2	7	1	Non	Non	Recrutement communautaire	n	57	Masculin	Madagascar	1	Yes	Yes	No	No	No	No
Mada_2_037	AG-Mada_2_037	AG-Mada_2_037_S228_L001_R1_001	50964	a_2018	P003K18S_s0035	1398	34	1	0	12	1	1	3	-3	1	0		2	2	7	1	Non	Non	Recrutement communautaire	n	57	Masculin	Madagascar	1	Yes	Yes	No	No	No	No
Mada_2_038	AG-Mada_2_038	AG-Mada_2_038_S230_L001_R1_001	38536	a_2018	P003K18S_s0035	260	50	0	0	13	1	1	2	-3	1	-1		2	1	7	1	Oui	Non	Recrutement communautaire	n	41	Feminin	Madagascar	1	No	Yes	No	No	No	No
Mada_2_038	SE-Mada_2_038	SE-Mada_2_038_S69_L001_R1_001	37817	a_2018	P004818S_s0039	260	50	0	0	13	1	1	2	-3	1	-1		2	1	7	1	Oui	Non	Recrutement communautaire	n	41	Feminin	Madagascar	1	No	Yes	No	No	No	No
Mada_2_038	AD-Mada_2_038	S0079-0050_S50_L001_R1_001	67068	s0068	P007918S_s0068	260	50	0	0	13	1	1	2	-3	1	-1		2	1	7	1	Oui	Non	Recrutement communautaire	n	41	Feminin	Madagascar	1	No	Yes	No	No	No	No
Mada_2_039	SE-Mada_2_039	SE-Mada_2_039_S33_L001_R1_001	91591	a_2018	P004818S_s0039	852	18	1	0	10	2	1	3	-3	1	-1	27	1			1	Non	Non	Recrutement communautaire	n	37	Masculin	Madagascar	1	Yes	Yes	No	No	No	No
Mada_2_040	SE-Mada_2_040	SE-Mada_2_040_S3_L001_R1_001	34477	a_2018	P004818S_s0039	564	69	0	0	11	1	0	1	-1	1	-1		2			1	Non	Non	Recrutement communautaire	n	48	Feminin	Madagascar	1	Yes	No	No	No	No	No
Mada_2_041	SE-Mada_2_041	SE-Mada_2_041_S188_L001_R1_001	362	a_2018	P004818S_s0038	2319	6	1	0	11	2	0	1	0	1	0		2			1	Non	Non	Recrutement communautaire	n	59	Masculin	Madagascar	1	Yes	No	No	No	No	No
Mada_2_042	AD-Mada_2_042	S0079-0051_S51_L001_R1_001	45837	s0068	P007918S_s0068	745		1	0	11	1	1	3	-4	1	0		2	1	7	1	Non	Non	Recrutement communautaire	n	49	Feminin	Madagascar	1	Yes	No	Yes	No	No	No
Mada_2_042	AG-Mada_2_042	AG-Mada_2_042_S247_L001_R1_001	38305	a_2018	P003K18S_s0035	745		1	0	11	1	1	3	-4	1	0		2	1	7	1	Non	Non	Recrutement communautaire	n	49	Feminin	Madagascar	1	Yes	No	Yes	No	No	No
Mada_2_042	SE-Mada_2_042	SE-Mada_2_042_S21_L001_R1_001	9127	a_2018	P004818S_s0039	745		1	0	11	1	1	3	-4	1	0		2	1	7	1	Non	Non	Recrutement communautaire	n	49	Feminin	Madagascar	1	Yes	No	Yes	No	No	No
Mada_2_043	SE-Mada_2_043	SE-Mada_2_043_S166_L001_R1_001	3659	a_2018	P004818S_s0038	1193	51	1	0	11	2	0	1	-2	1	0		2			1	Non	Non	Recrutement communautaire	n	44	Feminin	Madagascar	1	Yes	Yes	No	No	No	No
Mada_2_044	SE-Mada_2_044	SE-Mada_2_044_S183_L001_R1_001	172	a_2018	P004818S_s0038	385		0	0	10	2	0	1	-1	1	1	6	2			1	Non	Non	Recrutement communautaire	n	45	Masculin	Madagascar	1	Yes	No	No	No	Yes	No
Mada_2_045	SE-Mada_2_045	SE-Mada_2_045_S163_L001_R1_001	33905	a_2018	P004818S_s0038	145	8	0	0	12	1	0	1	0	1	0	6	2			1	Non	Non	Recrutement communautaire	n	59	Feminin	Madagascar	1	Yes	Yes	No	No	No	No
Mada_2_046	SE-Mada_2_046	SE-Mada_2_046_S190_L001_R1_001	67419	a_2018	P004818S_s0038	84	26	0	0	12	1	0	1	-2	1	0		2			1	Non	Non	Recrutement communautaire	n	36	Feminin	Madagascar	1	No	Yes	No	No	No	No
Mada_2_047	SE-Mada_2_047	SE-Mada_2_047_S178_L001_R1_001	12830	a_2018	P004818S_s0038	336	38	0	0	12	1	1	2	-3	1	0		2			1	Non	Oui	Recrutement communautaire	n	58	Masculin	Madagascar	1	Yes	No	No	No	No	No
Mada_2_048	SE-Mada_2_048	SE-Mada_2_048_S50_L001_R1_001	29005	a_2018	P004818S_s0039	6034	118	1	2	9	2	1	2	-3	1	1	14	1			1	Non	Non	Recrutement communautaire	n	29	Masculin	Madagascar	1	Yes	No	Yes	No	No	No
Mada_2_049	SE-Mada_2_049	SE-Mada_2_049_S25_L001_R1_001	40819	a_2018	P004818S_s0039	192		0	0	11	1	1	3	-4	1	-1		2	1	6	1	Non	Non	Recrutement communautaire	n	42	Feminin	Madagascar	1	Yes	Yes	No	No	No	No
Mada_2_049	AD-Mada_2_049	S0079-0052_S52_L001_R1_001	28058	s0068	P007918S_s0068	192		0	0	11	1	1	3	-4	1	-1		2	1	6	1	Non	Non	Recrutement communautaire	n	42	Feminin	Madagascar	1	Yes	Yes	No	No	No	No
Mada_2_049	AG-Mada_2_049	AG-Mada_2_049_S175_L001_R1_001	104859	a_2018	P003K18S_s0035	192		0	0	11	1	1	3	-4	1	-1		2	1	6	1	Non	Non	Recrutement communautaire	n	42	Feminin	Madagascar	1	Yes	Yes	No	No	No	No
Mada_2_050	SE-Mada_2_050	SE-Mada_2_050_S164_L001_R1_001	23226	a_2018	P004818S_s0038	611	66	1	0	12	1	0	1	-1	1	1		2			1	Non	Non	Recrutement communautaire	n	36	Feminin	Madagascar	1	Yes	Yes	Yes	No	No	No
Mada_2_051	SE-Mada_2_051	SE-Mada_2_051_S79_L001_R1_001	31	a_2018	P004818S_s0039	500	6	0	0	10	2	1	2	-3	1	1		2	1	7	1	Non	Non	Recrutement communautaire	n	36	Feminin	Madagascar	1	No	No	No	No	No	No
Mada_2_051	AD-Mada_2_051	S0079-0053_S53_L001_R1_001	38457	s0068	P007918S_s0068	500	6	0	0	10	2	1	2	-3	1	1		2	1	7	1	Non	Non	Recrutement communautaire	n	36	Feminin	Madagascar	1	No	No	No	No	No	No
Mada_2_051	AG-Mada_2_051	AG-Mada_2_051_S171_L001_R1_001	189538	a_2018	P003K18S_s0035	500	6	0	0	10	2	1	2	-3	1	1		2	1	7	1	Non	Non	Recrutement communautaire	n	36	Feminin	Madagascar	1	No	No	No	No	No	No
Mada_2_052	SE-Mada_2_052	SE-Mada_2_052_S30_L001_R1_001	372	a_2018	P004818S_s0039	145	18	0	0	12	1	1	2	-2	1	-1		2	2	5	1	Non	Non	Recrutement communautaire	n	50	Feminin	Madagascar	1	Yes	Yes	No	No	No	No
Mada_2_055	AG-Mada_2_055	AG-Mada_2_055_S251_L001_R1_001	92947	a_2018	P003K18S_s0035	160	73	0	2	13	1	1	3	-3	1	0		2	1		1	Non	Non	Recrutement communautaire	n	45	Masculin	Madagascar	1	No	Yes	No	No	No	No
Mada_2_055	SE-Mada_2_055	SE-Mada_2_055_S179_L001_R1_001	33	a_2018	P004818S_s0038	160	73	0	2	13	1	1	3	-3	1	0		2	1		1	Non	Non	Recrutement communautaire	n	45	Masculin	Madagascar	1	No	Yes	No	No	No	No
Mada_2_056	SE-Mada_2_056	SE-Mada_2_056_S150_L001_R1_001	118	a_2018	P004818S_s0038	1451	41	1	0			1	2	-3	1	2					1	Non	Non	Recrutement communautaire	n	31	Feminin	Madagascar	1	No	Yes	No	No	No	No
Mada_2_058	SE-Mada_2_058	SE-Mada_2_058_S61_L001_R1_001	25	a_2018	P004818S_s0039	121	53	0	0	13	1	0	1	-1	1	0		2			1	Non	Non	Recrutement communautaire	n	43	Masculin	Madagascar	1	Yes	Yes	No	No	No	No
Mada_2_059	SE-Mada_2_059	SE-Mada_2_059_S54_L001_R1_001	69104	a_2018	P004818S_s0039	712	59	0	0	11	2	0	1	-1	1	-1	7	2			1	Non	Non	Recrutement communautaire	n	29	Masculin	Madagascar	1	Yes	No	Yes	No	No	No
Mada_2_060	AG-Mada_2_060	AG-Mada_2_060_S209_L001_R1_001	6645	a_2018	P003K18S_s0035	4589	146	1	2	10	2	1	3	-3	1	0	15	1	1	7	1	Non	Non	Recrutement communautaire	n	31	Feminin	Madagascar	1	No	No	No	No	No	No
Mada_2_061	SE-Mada_2_061	SE-Mada_2_061_S154_L001_R1_001	18	a_2018	P004818S_s0038	502	29	0	0	11	1	1	3	-5	1	0		2	3	7	1	Non	Non	Recrutement communautaire	n	24	Masculin	Madagascar	1	Yes	No	No	No	Yes	No
Mada_2_061	AD-Mada_2_061	S0079-0054_S54_L001_R1_001	42836	s0068	P007918S_s0068	502	29	0	0	11	1	1	3	-5	1	0		2	3	7	1	Non	Non	Recrutement communautaire	n	24	Masculin	Madagascar	1	Yes	No	No	No	Yes	No
Mada_2_061	AG-Mada_2_061	AG-Mada_2_061_S176_L001_R1_001	48204	a_2018	P004818S_s0039	502	29	0	0	11	1	1	3	-5	1	0		2	3	7	1	Non	Non	Recrutement communautaire	n	24	Masculin	Madagascar	1	Yes	No	No	No	Yes	No
Mada_2_061	AD-HRA061	AD-HRA061_S120_L001_R1_001	46471	a_2018	P004818S_s0039																	NA	NA	NA	NA		NA	NA	1	Yes	No	No	No	Yes	No
Mada_2_062	AG-Mada_2_062	AG-Mada_2_062_S215_L001_R1_001	36023	a_2018	P003K18S_s0035	212	55	0	0	11	2	1	3	-4	1	-1		2	1		1	Non	Non	Recrutement communautaire	n	33	Masculin	Madagascar	1	No	No	No	No	Yes	No
Mada_2_062	SE-Mada_2_062	SE-Mada_2_062_S134_L001_R1_001	1488	a_2018	P004818S_s0038	212	55	0	0	11	2	1	3	-4	1	-1		2	1		1	Non	Non	Recrutement communautaire	n	33	Masculin	Madagascar	1	No	No	No	No	Yes	No
Mada_2_063	AG-Mada_2_063	AG-Mada_2_063_S177_L001_R1_001	710	a_2018	P004818S_s0039	393	90	0	2	12	1	1	2	-2	1	0		2	1		1	Non	Non	Recrutement communautaire	n	50	Masculin	Madagascar	1	No	Yes	No	No	Yes	Yes
Mada_2_063	SE-Mada_2_063	SE-Mada_2_063_S147_L001_R1_001	47	a_2018	P004818S_s0038	393	90	0	2	12	1	1	2	-2	1	0		2	1		1	Non	Non	Recrutement communautaire	n	50	Masculin	Madagascar	1	No	Yes	No	No	Yes	Yes
Mada_2_064	SE-Mada_2_064	SE-Mada_2_064_S20_L001_R1_001	73	a_2018	P004818S_s0039	230	132	0	2	12	1	0	1	0	1	0		2			1	Non	Non	Recrutement communautaire	n	50	Feminin	Madagascar	1	No	No	Yes	No	No	No
Mada_2_065	SE-Mada_2_065	SE-Mada_2_065_S18_L001_R1_001	760	a_2018	P004818S_s0039	800	149	0	2	13	1	1	2	-3	1	0		2			1	Non	Non	Recrutement communautaire	n	45	Masculin	Madagascar	1	Yes	No	Yes	No	Yes	No
Mada_2_066	AG-Mada_2_066	AG-Mada_2_066_S179_L001_R1_001	60787	a_2018	P004818S_s0039	279		0	0	11	2	1	2	-2	1	-1		2	1		1	Non	Non	Recrutement communautaire	n	39	Feminin	Madagascar	1	Yes	Yes	No	No	Yes	No
Mada_2_066	SE-Mada_2_066	SE-Mada_2_066_1_S132_L001_R1_001	11257	a_2018	P004818S_s0038	279		0	0	11	2	1	2	-2	1	-1		2	1		1	Non	Non	Recrutement communautaire	n	39	Feminin	Madagascar	1	Yes	Yes	No	No	Yes	No
Mada_2_067	SE-Mada_2_067	SE-Mada_2_067_S84_L001_R1_001	82058	a_2018	P004818S_s0039	205	34	0	0	12	1	0	1	0	1	0		2			1	Non	Oui	Recrutement communautaire	n	41	Masculin	Madagascar	1	No	Yes	No	No	No	No
Mada_2_068	SE-Mada_2_068	SE-Mada_2_068_S32_L001_R1_001	51915	a_2018	P004818S_s0039	448	22	1	0	12	1	0	1	-2	1	1		2			1	Non	Non	Recrutement communautaire	n	48	Feminin	Madagascar	1	Yes	Yes	No	No	Yes	Yes
Mada_2_069	SE-Mada_2_069	SE-Mada_2_069_S146_L001_R1_001	144505	a_2018	P004818S_s0038	836	9	1	0	9	2	1	3	-3	1	-2		2		7	5	Non	Non	Recrutement communautaire	n	55	Feminin	Madagascar	1	No	Yes	No	No	No	No
Mada_2_069	AD-Mada_2_069	AD-Mada_2_069_S130_L001_R1_001	47461	a_2018	P004818S_s0039	836	9	1	0	9	2	1	3	-3	1	-2		2		7	5	Non	Non	Recrutement communautaire	n	55	Feminin	Madagascar	1	No	Yes	No	No	No	No
Mada_2_071	SE-Mada_2_071	SE-Mada_2_071_S148_L001_R1_001	112	a_2018	P004818S_s0038					11	1	0	1	-1	1	1		2			1	Non	Non	Recrutement communautaire	n	39	Masculin	Madagascar	1	No	No	No	No	No	No
Mada_2_073	SE-Mada_2_073	SE-Mada_2_073_S143_L001_R1_001	24825	a_2018	P004818S_s0038	1047	59	1	0	12	1	1	2	-2	1	-1	23	1	2		1	Non	Non	Recrutement communautaire	n	38	Feminin	Madagascar	1	No	No	Yes	No	Yes	No
Mada_2_073	AG-Mada_2_073	AG-Mada_2_073_S245_L001_R1_001	31320	a_2018	P003K18S_s0035	1047	59	1	0	12	1	1	2	-2	1	-1	23	1	2		1	Non	Non	Recrutement communautaire	n	38	Feminin	Madagascar	1	No	No	Yes	No	Yes	No
Mada_2_074	SE-Mada_2_074	SE-Mada_2_074_S140_L001_R1_001	732	a_2018	P004818S_s0038	1726	26	1	0	13	1	0	1	0	1	0		2			1	Non	Non	Recrutement communautaire	n	54	Masculin	Madagascar	1	No	Yes	No	No	No	No
Mada_2_075	SE-Mada_2_075	SE-Mada_2_075_S137_L001_R1_001	89	a_2018	P004818S_s0038	818	38	1	0	9	2	0	1	-1	1	0		2			1	Non	Non	Recrutement communautaire	n	43	Feminin	Madagascar	1	Yes	No	Yes	No	No	No
Mada_2_076	AD-Mada_2_076	AD-Mada_2_076_S15_L001_R1_001	26721	a_2018	P003K18S_s0028	345	44	0	0	12	1	1	2	-3	1	0		2	4	8	1	Non	Non	Recrutement communautaire	n	35	Feminin	Madagascar	1	No	No	No	No	No	No
Mada_2_076	SE-Mada_2_076	S0079-0183_S182_L001_R1_001	92394	s0068	P007918S_s0068	345	44	0	0	12	1	1	2	-3	1	0		2	4	8	1	Non	Non	Recrutement communautaire	n	35	Feminin	Madagascar	1	No	No	No	No	No	No
Mada_2_076	AG-Mada_2_076	AG-Mada_2_076_S271_L001_R1_001	57291	a_2018	P003K18S_s0035	345	44	0	0	12	1	1	2	-3	1	0		2	4	8	1	Non	Non	Recrutement communautaire	n	35	Feminin	Madagascar	1	No	No	No	No	No	No
Mada_2_077	AD-Mada_2_077	AD-Mada_2_077_S18_L001_R1_001	1850	a_2018	P003K18S_s0028	669	11	0	0	13	1	1	2	-2	1	-2		2		7	1	Oui	Non	Recrutement communautaire	n	26	Feminin	Madagascar	1	No	Yes	No	Yes	Yes	No
Mada_2_077	SE-Mada_2_077	SE-Mada_2_077_S53_L001_R1_001	64647	a_2018	P004818S_s0039	669	11	0	0	13	1	1	2	-2	1	-2		2		7	1	Oui	Non	Recrutement communautaire	n	26	Feminin	Madagascar	1	No	Yes	No	Yes	Yes	No
Mada_2_077	AG-Mada_2_077	AG-Mada_2_077_S232_L001_R1_001	49282	a_2018	P003K18S_s0035	669	11	0	0	13	1	1	2	-2	1	-2		2		7	1	Oui	Non	Recrutement communautaire	n	26	Feminin	Madagascar	1	No	Yes	No	Yes	Yes	No
Mada_2_078	SE-Mada_2_078	SE-Mada_2_078_S135_L001_R1_001	16596	a_2018	P004818S_s0038	419	92	0	2	13	1	1	2	-2	1	0		2			1	Non	Non	Recrutement communautaire	n	45	Feminin	Madagascar	1	No	Yes	Yes	No	No	No
Mada_2_080	SE-Mada_2_080	SE-Mada_2_080_S151_L001_R1_001	189	a_2018	P004818S_s0038	406	82	0	0	12	1	0	1	-2	1	0		2			1	Non	Non	Recrutement communautaire	n	59	Masculin	Madagascar	1	No	Yes	No	No	No	No
Mada_2_081	SE-Mada_2_081	SE-Mada_2_081_1_S153_L001_R1_001	23	a_2018	P004818S_s0038	163		0	0	14	1	1	2	-2	1	-1		2			1	Non	Non	Recrutement communautaire	n	51	Feminin	Madagascar	1	Yes	No	Yes	No	Yes	No
Mada_2_082	SE-Mada_2_082	SE-Mada_2_082_S177_L001_R1_001	1480	a_2018	P004818S_s0038	1146	157	0	0	13	1	0	1	-2	1	-1	9	2			1	Non	Non	Recrutement communautaire	n	27	Feminin	Madagascar	1	No	No	No	No	No	No
Mada_2_083	SE-Mada_2_083	SE-Mada_2_083_S92_L001_R1_001	43440	a_2018	P004818S_s0039	636		1	0	12	1	0	1	-2	1	1		2			1	Non	Non	Recrutement communautaire	n	29	Feminin	Madagascar	1	No	No	No	No	Yes	Yes
Mada_2_084	SE-Mada_2_084	SE-Mada_2_084_S122_L001_R1_001	156	a_2018	P004818S_s0038	7111	156	1	2	10	2	1	2	-3	1	0		2	2	5	1	Non	Non	Recrutement communautaire	n	25	Masculin	Madagascar	1	No	No	No	No	Yes	No
Mada_2_084	AG-Mada_2_084	AG-Mada_2_084_S246_L001_R1_001	25882	a_2018	P003K18S_s0035	7111	156	1	2	10	2	1	2	-3	1	0		2	2	5	1	Non	Non	Recrutement communautaire	n	25	Masculin	Madagascar	1	No	No	No	No	Yes	No
Mada_2_084	AD-Mada_2_084	AD-Mada_2_084_S55_L001_R1_001	5055	a_2018	P003K18S_s0028	7111	156	1	2	10	2	1	2	-3	1	0		2	2	5	1	Non	Non	Recrutement communautaire	n	25	Masculin	Madagascar	1	No	No	No	No	Yes	No
Mada_2_085	AD-Mada_2_085	AD-Mada_2_085_S51_L001_R1_001	314	a_2018	P003K18S_s0028	1734	152	1	2			1	3	-4	1	-1			1		1	Non	Non	Recrutement communautaire	n	30	Feminin	Madagascar	1	No	No	No	No	No	No
Mada_2_085	AG-Mada_2_085	AG-Mada_2_085_S168_L001_R1_001	6624	a_2018	P003K18S_s0035	1734	152	1	2			1	3	-4	1	-1			1		1	Non	Non	Recrutement communautaire	n	30	Feminin	Madagascar	1	No	No	No	No	No	No
Mada_2_085	SE-Mada_2_085	SE-Mada_2_085_S123_L001_R1_001	153	a_2018	P004818S_s0038	1734	152	1	2			1	3	-4	1	-1			1		1	Non	Non	Recrutement communautaire	n	30	Feminin	Madagascar	1	No	No	No	No	No	No
Mada_2_086	SE-Mada_2_086	SE-Mada_2_086_S139_L001_R1_001	88	a_2018	P004818S_s0038	808	140	1	2	9	2	1	3	-3	1	0		2	1		1	Non	Non	Recrutement communautaire	n	26	Masculin	Madagascar	1	Yes	No	No	No	No	No
Mada_2_086	AG-Mada_2_086	AG-Mada_2_086_S242_L001_R1_001	41916	a_2018	P003K18S_s0035	808	140	1	2	9	2	1	3	-3	1	0		2	1		1	Non	Non	Recrutement communautaire	n	26	Masculin	Madagascar	1	Yes	No	No	No	No	No
Mada_2_087	SE-Mada_2_087	S0079-0184_S183_L001_R1_001	132795	s0068	P007918S_s0068	280	68	1	2	11	1	1	2	-2	1	1		2			1	Non	Non	Op©ration traumatologique	n	43	Masculin	Madagascar	1	No	No	No	No	No	No
Mada_2_088	SE-Mada_2_088	S0079-0185_S184_L001_R1_001	13460	s0068	P007918S_s0068	795	116	0	0	12	1	0	1	-1	1	-1		2			1	Non	Non	Recrutement communautaire	n	60	Masculin	Madagascar	1	Yes	No	Yes	No	Yes	No
Mada_2_089	SE-Mada_2_089	SE-Mada_2_089_S46_L001_R1_001	63	a_2018	P003K18S_s0037	3305	101	1	0	12	1	0	4	2	1	-1		2			1	Non	Non	Recrutement communautaire	n	42	Masculin	Madagascar	1	Yes	Yes	No	No	No	No
Mada_2_090	SE-Mada_2_090	S0079-0186_S185_L001_R1_001	74	s0068	P007918S_s0068	320	33	0	0	11	2	0	1	-1	1	0		2			1	Non	Oui	Recrutement communautaire	n	38	Feminin	Madagascar	1	Yes	No	Yes	No	No	No
Mada_2_092	SE-Mada_2_092	S0079-0187_S186_L001_R1_001	12647	s0068	P007918S_s0068	110	51	0	0	12	1	0	1	-1	1	1	6	2			1	Non	Non	Recrutement communautaire	n	29	Feminin	Madagascar	1	Yes	No	No	No	No	No
Mada_2_093	SE-Mada_2_093	S0079-0188_S187_L001_R1_001	3680	s0068	P007918S_s0068	198	25	0	0	12	1	0	1	1	1	-1	5	2			1	Non	Non	Recrutement communautaire	n	57	Feminin	Madagascar	1	Yes	Yes	No	No	No	No
Mada_2_094	SE-Mada_2_094	SE-Mada_2_094_S72_L001_R1_001	110142	a_2018	P003K18S_s0037	256	39	0	0	13	1	0	1	-1	1	0		2			1	Non	Non	Recrutement communautaire	n	55	Feminin	Madagascar	1	Yes	No	Yes	No	No	No
Mada_2_096	SE-Mada_2_096	SE-Mada_2_096_S100_L001_R1_001	132844	a_2018	P003K18S_s0037	669	121	0	0	12	1	1	2	-3	1	0	6	2	2		1	Non	Non	Recrutement communautaire	n	55	Feminin	Madagascar	1	Yes	No	Yes	No	Yes	No
Mada_2_096	AG-Mada_2_096	AG-Mada_2_096_S220_L001_R1_001	54191	a_2018	P003K18S_s0035	669	121	0	0	12	1	1	2	-3	1	0	6	2	2		1	Non	Non	Recrutement communautaire	n	55	Feminin	Madagascar	1	Yes	No	Yes	No	Yes	No
Mada_2_097	SE-Mada_2_097	S0079-0189_S97_L001_R1_001	78092	s0069	P007918S_s0069	450	25	0	0	11	1	1	3	-3	1	0		2	1	3	1	Non	Non	Recrutement communautaire	n	56	Feminin	Madagascar	1	Yes	Yes	No	No	Yes	Yes
Mada_2_097	AD-Mada_2_097	AD-Mada_2_097_S56_L001_R1_001	567	a_2018	P003K18S_s0028	450	25	0	0	11	1	1	3	-3	1	0		2	1	3	1	Non	Non	Recrutement communautaire	n	56	Feminin	Madagascar	1	Yes	Yes	No	No	Yes	Yes
Mada_2_097	AG-Mada_2_097	AG-Mada_2_097_S234_L001_R1_001	59180	a_2018	P003K18S_s0035	450	25	0	0	11	1	1	3	-3	1	0		2	1	3	1	Non	Non	Recrutement communautaire	n	56	Feminin	Madagascar	1	Yes	Yes	No	No	Yes	Yes
Mada_2_098	SE-Mada_2_098	S0079-0190_S98_L001_R1_001	22285	s0069	P007918S_s0069				0	11	2	0	1	-2	1	0		2			1	Non	Non	Recrutement communautaire	n	32	Masculin	Madagascar	1	Yes	Yes	No	No	No	No
Mada_2_099	AD-Mada_2_099	AD-Mada_2_099_S14_L001_R1_001	61964	a_2018	P003K18S_s0028	710	122	0	0	11	1	1	3	-3	1	-1		2		5	1	Non	Non	Recrutement communautaire	n	38	Masculin	Madagascar	1	Yes	Yes	No	No	No	No
Mada_2_099	SE-Mada_2_099	S0079-0191_S99_L001_R1_001	101390	s0069	P007918S_s0069	710	122	0	0	11	1	1	3	-3	1	-1		2		5	1	Non	Non	Recrutement communautaire	n	38	Masculin	Madagascar	1	Yes	Yes	No	No	No	No
Mada_2_100	AG-Mada_2_100	AG-Mada_2_100_S250_L001_R1_001	66572	a_2018	P003K18S_s0035	181		0	0	11	1	1	2	-3	4	2		2	1		1	Non	Non	Recrutement communautaire	n	54	Masculin	Madagascar	1	Yes	Yes	No	No	Yes	Yes
Mada_2_100	SE-Mada_2_100	S0079-0192_S100_L001_R1_001	58945	s0069	P007918S_s0069	181		0	0	11	1	1	2	-3	4	2		2	1		1	Non	Non	Recrutement communautaire	n	54	Masculin	Madagascar	1	Yes	Yes	No	No	Yes	Yes
Mada_2_101	SE-Mada_2_101	S0079-0193_S101_L001_R1_001	43578	s0069	P007918S_s0069					12	1	0	1	-2	1	1		2			1	Non	Non	Recrutement communautaire	n	54	Feminin	Madagascar	1	No	No	No	No	No	No
Mada_2_102	AG-Mada_2_102	AG-Mada_2_102_S272_L001_R1_001	1062	a_2018	P003K18S_s0035	189	78	0	2	11	1	1	3	-4	1	0		2	1	5	1	Non	Non	Recrutement communautaire	n	45	Masculin	Madagascar	1	Yes	No	Yes	No	No	No
Mada_2_102	AD-Mada_2_102	AD-Mada_2_102_S3_L001_R1_001	100533	a_2018	P003K18S_s0028	189	78	0	2	11	1	1	3	-4	1	0		2	1	5	1	Non	Non	Recrutement communautaire	n	45	Masculin	Madagascar	1	Yes	No	Yes	No	No	No
Mada_2_102	SE-Mada_2_102	SE-Mada_2_102_S175_L001_R1_001	8	a_2018	P003K18S_s0037	189	78	0	2	11	1	1	3	-4	1	0		2	1	5	1	Non	Non	Recrutement communautaire	n	45	Masculin	Madagascar	1	Yes	No	Yes	No	No	No
Mada_2_103	SE-Mada_2_103	S0079-0194_S102_L001_R1_001	78803	s0069	P007918S_s0069			0	0	14	1	1	2	-2	1	0		2			1	Non	Non	Recrutement communautaire	n	40	Masculin	Madagascar	1	No	No	Yes	No	No	No
Mada_2_105	SE-Mada_2_105	S0079-0444_S219_L001_R1_001	4557	s0069	P007918S_s0069	1438	136	1	2	14	1	0	1	0	1	1		2			1	Non	Non	Recrutement communautaire	n	54	Feminin	Madagascar	1	Yes	No	No	No	No	No
Mada_2_106	SE-Mada_2_106	SE-Mada_2_106_S18_L001_R1_001	30	a_2018	P003K18S_s0037	74		0	0	12	1	0	1	-2	1	0		2			1	Non	Non	Recrutement communautaire	n	49	Masculin	Madagascar	1	Yes	No	No	No	Yes	Yes
Mada_2_107	SE-Mada_2_107	SE-Mada_2_107_S89_L001_R1_001	83142	a_2018	P003K18S_s0037	987	61	1	0	12	1	0	1	-1	1	1		2			1	Non	Non	Recrutement communautaire	n	36	Masculin	Madagascar	1	Yes	Yes	No	No	No	No
Mada_2_108	SE-Mada_2_108	SE-Mada_2_108_S122_L001_R1_001	9442	a_2018	P003K18S_s0037	375	56	1	2	12	1	1	2	-2	1	0		2	1		1	Non	Non	Recrutement communautaire	n	59	Feminin	Madagascar	1	Yes	Yes	No	No	No	No
Mada_2_108	AG-Mada_2_108	AG-Mada_2_108_S206_L001_R1_001	62359	a_2018	P003K18S_s0035	375	56	1	2	12	1	1	2	-2	1	0		2	1		1	Non	Non	Recrutement communautaire	n	59	Feminin	Madagascar	1	Yes	Yes	No	No	No	No
Mada_2_109	AG-Mada_2_109	AG-Mada_2_109_S210_L001_R1_001	11763	a_2018	P003K18S_s0035	660	126	1	2	10	2	1	3	-3	1	0		2	1	7	1	Non	Non	Recrutement communautaire	n	45	Masculin	Madagascar	1	No	Yes	No	No	No	No
Mada_2_109	AD-Mada_2_109	AD-Mada_2_109_S54_L001_R1_001	104145	a_2018	P003K18S_s0028	660	126	1	2	10	2	1	3	-3	1	0		2	1	7	1	Non	Non	Recrutement communautaire	n	45	Masculin	Madagascar	1	No	Yes	No	No	No	No
Mada_2_109	SE-Mada_2_109	SE-Mada_2_109_S128_L001_R1_001	78583	a_2018	P003K18S_s0037	660	126	1	2	10	2	1	3	-3	1	0		2	1	7	1	Non	Non	Recrutement communautaire	n	45	Masculin	Madagascar	1	No	Yes	No	No	No	No
Mada_2_110	SE-Mada_2_110	SE-Mada_2_110_S133_L001_R1_001	97874	a_2018	P003K18S_s0037	571	28	1	0	11	1	0	1	-1	1	1		2			1	Non	Non	Recrutement communautaire	n	55	Feminin	Madagascar	1	Yes	No	No	No	No	No
Mada_2_112	SE-Mada_2_112	S0079-0450_S225_L001_R1_001	36245	s0069	P007918S_s0069	144	8	0	0	13	1	0	1	-2	1	0	27	1			1	Non	Non	Recrutement communautaire	n	50	Masculin	Madagascar	1	No	Yes	No	No	Yes	No
Mada_2_113	SE-Mada_2_113	SE-Mada_2_113_S33_L001_R1_001	63296	a_2018	P003K18S_s0037	223	32	0	0	14	1	0	1	-1	1	1		2			1	Non	Non	Recrutement communautaire	n	48	Feminin	Madagascar	1	Yes	Yes	No	No	No	No
Mada_2_114	SE-Mada_2_114	SE-Mada_2_114_S168_L001_R1_001	1	a_2018	P003K18S_s0037	788	29	1	0	12	1	0	1	-1	1	2		2			2	Non	Non	Recrutement communautaire	n	55	Masculin	Madagascar	1	Yes	No	No	No	No	No
Mada_2_115	SE-Mada_2_115	SE-Mada_2_115_S138_L001_R1_001	438	a_2018	P003K18S_s0037	537	90	0	0	13	1	0	1	-2	1	1		2			1	Non	Non	Recrutement communautaire	n	34	Masculin	Madagascar	1	Yes	No	No	No	No	No
Mada_2_116	SE-Mada_2_116	SE-Mada_2_116_S150_L001_R1_001	74753	a_2018	P003K18S_s0037			0	0	13	1	0	1	1	1	0		2			1	Non	Non	Recrutement communautaire	n	55	Feminin	Madagascar	1	Yes	Yes	No	No	No	No
Mada_2_117	SE-Mada_2_117	SE-Mada_2_117_S108_L001_R1_001	127626	a_2018	P003K18S_s0037	367	60	0	0	12	1	0	1	-1	1	0		2			1	Non	Non	Recrutement communautaire	n	59	Masculin	Madagascar	1	Yes	Yes	Yes	No	No	No
Mada_2_118	SE-Mada_2_118	SE-Mada_2_118_S7_L001_R1_001	30	a_2018	P003K18S_s0037	375	7	0	0	12	1	0	1	-1	1	-1		2			1	Non	Non	Recrutement communautaire	n	58	Feminin	Madagascar	1	No	Yes	No	No	No	No
Mada_2_119	AG-Mada_2_119	AG-Mada_2_119_S265_L001_R1_001	108283	a_2018	P003K18S_s0035	176	62	0	2	13	1	1	2	-3	1	0		2	1	5	1	Non	Non	Recrutement communautaire	n	42	Masculin	Madagascar	1	No	No	No	No	No	No
Mada_2_119	SE-Mada_2_119	SE-Mada_2_119_S32_L001_R1_001	130256	a_2018	P003K18S_s0037	176	62	0	2	13	1	1	2	-3	1	0		2	1	5	1	Non	Non	Recrutement communautaire	n	42	Masculin	Madagascar	1	No	No	No	No	No	No
Mada_2_119	AD-Mada_2_119	AD-Mada_2_119_S36_L001_R1_001	44382	a_2018	P003K18S_s0028	176	62	0	2	13	1	1	2	-3	1	0		2	1	5	1	Non	Non	Recrutement communautaire	n	42	Masculin	Madagascar	1	No	No	No	No	No	No
Mada_2_120	AD-Mada_2_120	AD-Mada_2_120_S38_L001_R1_001	80666	a_2018	P003K18S_s0028	517	43	0	0	13	1	1	2	-2	1	-2		2	3	7	1	Non	Non	Recrutement communautaire	n	53	Feminin	Madagascar	1	Yes	Yes	No	No	No	No
Mada_2_120	SE-Mada_2_120	SE-Mada_2_120_S84_L001_R1_001	18	a_2018	P003K18S_s0037	517	43	0	0	13	1	1	2	-2	1	-2		2	3	7	1	Non	Non	Recrutement communautaire	n	53	Feminin	Madagascar	1	Yes	Yes	No	No	No	No
Mada_2_120	AG-Mada_2_120	AG-Mada_2_120_S249_L001_R1_001	50557	a_2018	P003K18S_s0035	517	43	0	0	13	1	1	2	-2	1	-2		2	3	7	1	Non	Non	Recrutement communautaire	n	53	Feminin	Madagascar	1	Yes	Yes	No	No	No	No
Mada_2_122	SE-Mada_2_122	SE-Mada_2_122_S129_L001_R1_001	181352	a_2018	P003K18S_s0037	393	30	1	0	12	1	0	1	-1	1	2		2			1	Non	Non	Recrutement communautaire	n	59	Feminin	Madagascar	1	No	No	No	No	No	No
Mada_2_124	SE-Mada_2_124	SE-Mada_2_124_S42_L001_R1_001	8837	a_2018	P003K18S_s0037	222	26	0	0	14	1	0	1	-1	1	-2		2			1	Non	Non	Recrutement communautaire	n	58	Masculin	Madagascar	1	Yes	No	Yes	No	Yes	No
Mada_2_125	SE-Mada_2_125	SE-Mada_2_125_S137_L001_R1_001	106	a_2018	P003K18S_s0037	111	55	0	0	12	1	0	1	-2	1	1		2			1	Non	Non	Recrutement communautaire	n	32	Feminin	Madagascar	1	No	No	No	No	No	No
Mada_2_126	AG-Mada_2_126	AG-Mada_2_126_S196_L001_R1_001	92434	a_2018	P003K18S_s0035	523	21	1	0	12	1	1	2	-2	1	1	6	2	1	6	1	Non	Non	Recrutement communautaire	n	44	Masculin	Madagascar	1	Yes	Yes	No	No	No	No
Mada_2_126	SE-Mada_2_126	SE-Mada_2_126_S111_L001_R1_001	160945	a_2018	P003K18S_s0037	523	21	1	0	12	1	1	2	-2	1	1	6	2	1	6	1	Non	Non	Recrutement communautaire	n	44	Masculin	Madagascar	1	Yes	Yes	No	No	No	No
Mada_2_127	SE-Mada_2_127	SE-Mada_2_127_S167_L001_R1_001	13	a_2018	P003K18S_s0037	100	74	0	2	12	1	0	1	-2	2	-3	6	2			1	Non	Non	Recrutement communautaire	n	32	Masculin	Madagascar	1	No	Yes	No	No	No	No
Mada_2_128	SE-Mada_2_128	SE-Mada_2_128_S178_L001_R1_001	10	a_2018	P003K18S_s0037	277	40	0	0	13	1	0	1	0	1	0	5	2			1	Non	Non	Recrutement communautaire	n	38	Feminin	Madagascar	1	Yes	Yes	No	No	No	No
Mada_2_130	SE-Mada_2_130	SE-Mada_2_130_S66_L001_R1_001	139982	a_2018	P003K18S_s0037	140	9	0	0	15	1	0	1	-1	1	2		2			1	Non	Non	Autre	n	60	Masculin	Madagascar	1	No	No	No	No	No	No
Mada_2_131	SE-Mada_2_131	SE-Mada_2_131_S179_L001_R1_001	2	a_2018	P003K18S_s0037	3587	154	1	2	13	1	0	1	-2	1	1		2			1	Non	Non	Autre	n	44	Masculin	Madagascar	1	No	Yes	No	No	No	No
Mada_2_132	SE-Mada_2_132	SE-Mada_2_132_S135_L001_R1_001	41440	a_2018	P003K18S_s0037	188	121	0	2	11	2	0	1	-2	1	-1					1	Non	Non	Autre	n	25	Masculin	Madagascar	1	No	No	No	No	No	No
Mada_2_133	SE-Mada_2_133	SE-Mada_2_133_S105_L001_R1_001	109556	a_2018	P003K18S_s0037			0		12	1	0	1	-2	1	-1		2			1	Non	Non	Autre	n	29	Feminin	Madagascar	1	No	No	No	No	No	No
Mada_2_134	SE-Mada_2_134	S0079-0195_S103_L001_R1_001	57886	s0069	P007918S_s0069	152		0	0	13	1	0	1	-1	1	0		2			1	Non	Non	Recrutement communautaire	n	49	Masculin	Madagascar	1	Yes	No	Yes	No	No	No
Mada_2_135	AD-Mada_2_135	AD-Mada_2_135_S28_L001_R1_001	100162	a_2018	P003K18S_s0028	442	43	1	0	12	1	1	3	-3	1	0		2	1	7	1	Non	Non	Recrutement communautaire	n	53	Masculin	Madagascar	1	No	Yes	No	No	No	No
Mada_2_135	AG-Mada_2_135	AG-Mada_2_135_S237_L001_R1_001	50719	a_2018	P003K18S_s0035	442	43	1	0	12	1	1	3	-3	1	0		2	1	7	1	Non	Non	Recrutement communautaire	n	53	Masculin	Madagascar	1	No	Yes	No	No	No	No
Mada_2_135	SE-Mada_2_135	SE-Mada_2_135_S67_L001_R1_001	6659	a_2018	P003K18S_s0037	442	43	1	0	12	1	1	3	-3	1	0		2	1	7	1	Non	Non	Recrutement communautaire	n	53	Masculin	Madagascar	1	No	Yes	No	No	No	No
Mada_2_136	AD-Mada_2_136	AD-Mada_2_136_S16_L001_R1_001	234	a_2018	P003K18S_s0028	595	80	1	2	12	1	1	3	-4	1	2		2	1	7	1	Non	Non	Recrutement communautaire	n	52	Masculin	Madagascar	1	Yes	Yes	No	No	No	No
Mada_2_136	SE-Mada_2_136	SE-Mada_2_136_S61_L001_R1_001	2	a_2018	P003K18S_s0037	595	80	1	2	12	1	1	3	-4	1	2		2	1	7	1	Non	Non	Recrutement communautaire	n	52	Masculin	Madagascar	1	Yes	Yes	No	No	No	No
Mada_2_136	AG-Mada_2_136	AG-Mada_2_136_S255_L001_R1_001	47819	a_2018	P003K18S_s0035	595	80	1	2	12	1	1	3	-4	1	2		2	1	7	1	Non	Non	Recrutement communautaire	n	52	Masculin	Madagascar	1	Yes	Yes	No	No	No	No
Mada_2_137	SE-Mada_2_137	SE-Mada_2_137_S153_L001_R1_001	1	a_2018	P003K18S_s0037	1298	147	1	2	12	1	0	1	-2	1	-1		2			1	Non	Non	Recrutement communautaire	n	55	Feminin	Madagascar	1	Yes	Yes	No	No	Yes	No
Mada_2_138	SE-Mada_2_138	SE-Mada_2_138_S173_L001_R1_001	314	a_2018	P003K18S_s0037			0	0	11	1	0	1	-1	1	-2		2			1	Non	Non	Recrutement communautaire	n	51	Feminin	Madagascar	1	Yes	No	Yes	No	No	No
Mada_2_139	SE-Mada_2_139	SE-Mada_2_139_S65_L001_R1_001	85619	a_2018	P003K18S_s0037	898	18	1	0	12	1	1	2	-2	1	0		2	1		1	Non	Non	Recrutement communautaire	n	54	Masculin	Madagascar	1	Yes	No	No	No	No	No
Mada_2_142	SE-Mada_2_142	SE-Mada_2_142_S282_L001_R1_001	33982	a_2018	P003K18S_s0035	55		0	0	13	1	0	1	-2	1	1		2			1	Non	Non	Recrutement communautaire	n	46	Feminin	Madagascar	1	Yes	Yes	No	No	Yes	No
Mada_2_143	SE-Mada_2_143	SE-Mada_2_143_S73_L001_R1_001	1	a_2018	P003K18S_s0037	108		0	0	11	2	0	1	-2	1	-1		2			1	Non	Non	Recrutement communautaire	n	53	Feminin	Madagascar	1	Yes	Yes	No	No	No	No
Mada_2_144	AD-Mada_2_144	AD-Mada_2_144_S40_L001_R1_001	92301	a_2018	P003K18S_s0028	913	86	1	0	12	1	1	3	-3	1	0		2	1	1	1	Non	Non	Recrutement communautaire	n	60	Feminin	Madagascar	1	Yes	Yes	Yes	No	Yes	No
Mada_2_144	AG-Mada_2_144	AG-Mada_2_144_S263_L001_R1_001	45406	a_2018	P003K18S_s0035	913	86	1	0	12	1	1	3	-3	1	0		2	1	1	1	Non	Non	Recrutement communautaire	n	60	Feminin	Madagascar	1	Yes	Yes	Yes	No	Yes	No
Mada_2_144	SE-Mada_2_144	SE-Mada_2_144_S12_L001_R1_001	3	a_2018	P003K18S_s0037	913	86	1	0	12	1	1	3	-3	1	0		2	1	1	1	Non	Non	Recrutement communautaire	n	60	Feminin	Madagascar	1	Yes	Yes	Yes	No	Yes	No
Mada_2_145	AD-Mada_2_145	AD-Mada_2_145_S64_L001_R1_001	62067	a_2018	P003K18S_s0028	1544	151	1	0	13	1	1	3	-4	1	2		2	1	7	1	Oui	Non	Recrutement communautaire	n	38	Feminin	Madagascar	1	No	Yes	Yes	No	No	No
Mada_2_145	SE-Mada_2_145	SE-Mada_2_145_S26_L001_R1_001	76436	a_2018	P003K18S_s0037	1544	151	1	0	13	1	1	3	-4	1	2		2	1	7	1	Oui	Non	Recrutement communautaire	n	38	Feminin	Madagascar	1	No	Yes	Yes	No	No	No
Mada_2_145	AG-Mada_2_145	AG-Mada_2_145_S223_L001_R1_001	67308	a_2018	P003K18S_s0035	1544	151	1	0	13	1	1	3	-4	1	2		2	1	7	1	Oui	Non	Recrutement communautaire	n	38	Feminin	Madagascar	1	No	Yes	Yes	No	No	No
Mada_2_146	AD-Mada_2_146	AD-Mada_2_146_S62_L001_R1_001	20611	a_2018	P003K18S_s0028				0	12	1	1	3	-4	1	1	15	1	7	7	1	Non	Non	Recrutement communautaire	n	51	Feminin	Madagascar	1	Yes	Yes	No	No	Yes	No
Mada_2_146	AG-Mada_2_146	AG-Mada_2_146_S227_L001_R1_001	67751	a_2018	P003K18S_s0035				0	12	1	1	3	-4	1	1	15	1	7	7	1	Non	Non	Recrutement communautaire	n	51	Feminin	Madagascar	1	Yes	Yes	No	No	Yes	No
Mada_2_147	SE-Mada_2_147	SE-Mada_2_147_S76_L001_R1_001	1	a_2018	P003K18S_s0037	189	33	0	0	12	1	0	1	-2	1	0		2			1	Non	Non	Recrutement communautaire	n	57	Masculin	Madagascar	1	Yes	Yes	No	No	No	No
Mada_2_148	SE-Mada_2_148	SE-Mada_2_148_S140_L001_R1_001	368	a_2018	P003K18S_s0037	674	55	1	0	12	1	1	2	-2	1	1		2	1	1	1	Non	Non	Recrutement communautaire	n	48	Feminin	Madagascar	1	Yes	Yes	No	No	No	No
Mada_2_148	AD-Mada_2_148	AD-Mada_2_148_S48_L001_R1_001	75411	a_2018	P003K18S_s0028	674	55	1	0	12	1	1	2	-2	1	1		2	1	1	1	Non	Non	Recrutement communautaire	n	48	Feminin	Madagascar	1	Yes	Yes	No	No	No	No
Mada_2_148	AG-Mada_2_148	AG-Mada_2_148_S254_L001_R1_001	26452	a_2018	P003K18S_s0035	674	55	1	0	12	1	1	2	-2	1	1		2	1	1	1	Non	Non	Recrutement communautaire	n	48	Feminin	Madagascar	1	Yes	Yes	No	No	No	No
Mada_2_151	SE-Mada_2_151	SE-Mada_2_151_S114_L001_R1_001	120671	a_2018	P003K18S_s0037	857	49	1	0	13	1	0	1	-2	1	1		2			1	Non	Non	Recrutement communautaire	n	37	Feminin	Madagascar	1	Yes	Yes	No	No	No	No
Mada_2_152	SE-Mada_2_152	S0079-0196_S104_L001_R1_001	26936	s0069	P007918S_s0069					12	1	0	1	-1	1	0		2			1	Non	Non	Recrutement communautaire	n	37	Masculin	Madagascar	1	No	No	Yes	No	No	No
Mada_2_153	SE-Mada_2_153	S0079-0197_S105_L001_R1_001	68655	s0069	P007918S_s0069	338	107	0	0	12	1	1	3	-3	1	0	10	2			1	Non	Non	Recrutement communautaire	n	53	Feminin	Madagascar	1	Yes	No	No	No	No	No
Mada_2_154	SE-Mada_2_154	SE-Mada_2_154_S49_L001_R1_001	72858	a_2018	P003K18S_s0037	155		0	0	11	1	0	1	-2	1	0		2			1	Non	Non	Recrutement communautaire	n	50	Masculin	Madagascar	1	Yes	Yes	Yes	No	No	No
Mada_2_156	SE-Mada_2_156	SE-Mada_2_156_S104_L001_R1_001	63805	a_2018	P003K18S_s0037	388	40	0	0	12	1	0	1	-2	1	0		2			1	Non	Non	Recrutement communautaire	n	56	Masculin	Madagascar	1	Yes	Yes	No	No	No	No
Mada_2_157	SE-Mada_2_157	SE-Mada_2_157_S79_L001_R1_001	11579	a_2018	P003K18S_s0037	179	31	0	0	11	2	0	1	-2	1	0		2			1	Non	Non	Recrutement communautaire	n	33	Feminin	Madagascar	1	Yes	Yes	No	No	No	No
Mada_2_159	SE-Mada_2_159	SE-Mada_2_159_S171_L001_R1_001	11	a_2018	P003K18S_s0037	147	6	0	0	13	1	1	2	-2	1	0		2			1	Non	Non	Recrutement communautaire	n	53	Feminin	Madagascar	1	Yes	Yes	No	No	No	No
Mada_2_162	SE-Mada_2_162	SE-Mada_2_162_S174_L001_R1_001	10	a_2018	P003K18S_s0037	109	40	0	0	14	1	0	1	0	1	0		2			1	Non	Non	Recrutement communautaire	n	53	Masculin	Madagascar	1	No	Yes	No	No	No	No
Mada_2_163	SE-Mada_2_163	S0079-0443_S218_L001_R1_001	14272	s0069	P007918S_s0069	100	23	0	0	12	1	0	1	-2	1	0		2			1	Non	Non	Recrutement communautaire	n	53	Feminin	Madagascar	1	No	Yes	No	No	No	No
Mada_2_164	AG-Mada_2_164	AG-Mada_2_164_S189_L001_R1_001	85455	a_2018	P003K18S_s0035					13	1	1	3	-4	1	1		2	1	7	1	Non	Non	Recrutement communautaire	n	52	Masculin	Madagascar	1	No	No	No	No	No	No
Mada_2_164	SE-Mada_2_164	SE-Mada_2_164_S131_L001_R1_001	93943	a_2018	P003K18S_s0037					13	1	1	3	-4	1	1		2	1	7	1	Non	Non	Recrutement communautaire	n	52	Masculin	Madagascar	1	No	No	No	No	No	No
Mada_2_164	AD-Mada_2_164	AD-Mada_2_164_S23_L001_R1_001	158207	a_2018	P003K18S_s0028					13	1	1	3	-4	1	1		2	1	7	1	Non	Non	Recrutement communautaire	n	52	Masculin	Madagascar	1	No	No	No	No	No	No
Mada_2_165	AD-Mada_2_165	AD-Mada_2_165_S57_L001_R1_001	235	a_2018	P003K18S_s0028	161		0	0	10	2	1	3	-5	1	1		2	6	7	1	Non	Non	Recrutement communautaire	n	54	Masculin	Madagascar	1	Yes	No	No	No	No	No
Mada_2_165	SE-Mada_2_165	SE-Mada_2_165_S176_L001_R1_001	9	a_2018	P003K18S_s0037	161		0	0	10	2	1	3	-5	1	1		2	6	7	1	Non	Non	Recrutement communautaire	n	54	Masculin	Madagascar	1	Yes	No	No	No	No	No
Mada_2_165	AG-Mada_2_165	AG-Mada_2_165_S176_L001_R1_001	149943	a_2018	P003K18S_s0035	161		0	0	10	2	1	3	-5	1	1		2	6	7	1	Non	Non	Recrutement communautaire	n	54	Masculin	Madagascar	1	Yes	No	No	No	No	No
Mada_2_166	SE-Mada_2_166	SE-Mada_2_166_S125_L001_R1_001	123090	a_2018	P003K18S_s0037	539		0	0	13	1	1	2	-2	1	0		2			1	Oui	Non	Recrutement communautaire	n	50	Feminin	Madagascar	1	No	No	No	No	No	No
Mada_2_167	SE-Mada_2_167	SE-Mada_2_167_S102_L001_R1_001	188290	a_2018	P003K18S_s0037	256	94	0	0	12	1	0	1	-1	1	0		2			1	Non	Non	Recrutement communautaire	n	30	Masculin	Madagascar	1	No	Yes	No	No	No	No
Mada_2_168	SE-Mada_2_168	SE-Mada_2_168_S22_L001_R1_001	14842	a_2018	P003K18S_s0037	303	75	0	0	12	1	0	1	-1	1	1		2			1	Non	Non	Recrutement communautaire	n	39	Feminin	Madagascar	1	Yes	Yes	No	No	No	No
Mada_2_169	SE-Mada_2_169	SE-Mada_2_169_S149_L001_R1_001	23833	a_2018	P003K18S_s0037					11	1	0	1	-1	1	1	9	2			1	Non	Non	Recrutement communautaire	n	53	Masculin	Madagascar	1	No	No	No	No	No	No
Mada_2_170	SE-Mada_2_170	SE-Mada_2_170_S103_L001_R1_001	157834	a_2018	P003K18S_s0037					9	2	0	1	-1	1	-1					1	Non	Non	Recrutement communautaire	n	28	Masculin	Madagascar	1	No	Yes	No	No	No	No
Mada_2_171	SE-Mada_2_171	SE-Mada_2_171_S275_L001_R1_001	15388	a_2018	P003K18S_s0035		13	0	0	13	1	0	1	-1	1	0	9	2			1	Non	Non	Recrutement communautaire	n	39	Feminin	Madagascar	1	Yes	No	No	No	No	No
Mada_2_172	SE-Mada_2_172	SE-Mada_2_172_S279_L001_R1_001	2706	a_2018	P003K18S_s0035	439	70	0	2	12	1	0	1	0	1	1	13	1			1	Non	Non	Recrutement communautaire	n	28	Feminin	Madagascar	1	No	No	No	No	No	No
Mada_2_173	SE-Mada_2_173	SE-Mada_2_173_S115_L001_R1_001	124246	a_2018	P003K18S_s0037																	NA	NA	NA	NA		NA	NA	1	No	Yes	No	No	No	No
Mada_2_175	SE-Mada_2_175	SE-Mada_2_175_S147_L001_R1_001	589	a_2018	P003K18S_s0037	2333	62	1	0	11	2	0	1	-1	1	0		2			1	Non	Non	Recrutement communautaire	n	50	Masculin	Madagascar	1	Yes	Yes	Yes	No	Yes	No
Mada_2_176	SE-Mada_2_176	SE-Mada_2_176_S139_L001_R1_001	453	a_2018	P003K18S_s0037	187		0	0	11	2	0	1	-2	1	0	9	2			1	Non	Non	Recrutement communautaire	n	38	Masculin	Madagascar	1	Yes	Yes	No	No	Yes	No
Mada_2_177	SE-Mada_2_177	SE-Mada_2_177_S107_L001_R1_001	171419	a_2018	P003K18S_s0037	3399	124	1	2	12	1	1	3	-4	1	0	29	1	7	7	1	Non	Non	Recrutement communautaire	n	34	Feminin	Madagascar	1	No	Yes	No	No	No	No
Mada_2_177	AD-Mada_2_177	AD-Mada_2_177_S5_L001_R1_001	82510	a_2018	P003K18S_s0028	3399	124	1	2	12	1	1	3	-4	1	0	29	1	7	7	1	Non	Non	Recrutement communautaire	n	34	Feminin	Madagascar	1	No	Yes	No	No	No	No
Mada_2_178	AD-Mada_2_178	AD-Mada_2_178_S53_L001_R1_001	111803	a_2018	P003K18S_s0028	2359	56	1	0	13	1	1	3	-3	1	0	7	2	2	7	1	Non	Non	Recrutement communautaire	n	37	Feminin	Madagascar	1	Yes	Yes	No	No	No	No
Mada_2_178	SE-Mada_2_178	SE-Mada_2_178_S121_L001_R1_001	107781	a_2018	P003K18S_s0037	2359	56	1	0	13	1	1	3	-3	1	0	7	2	2	7	1	Non	Non	Recrutement communautaire	n	37	Feminin	Madagascar	1	Yes	Yes	No	No	No	No
Mada_2_178	AG-Mada_2_178	AG-Mada_2_178_S167_L001_R1_001	86741	a_2018	P003K18S_s0035	2359	56	1	0	13	1	1	3	-3	1	0	7	2	2	7	1	Non	Non	Recrutement communautaire	n	37	Feminin	Madagascar	1	Yes	Yes	No	No	No	No
Mada_2_179	SE-Mada_2_179	SE-Mada_2_179_S99_L001_R1_001	70225	a_2018	P003K18S_s0037	178		0	0	15	1	0	1	-1	1	0		2			1	Non	Non	Recrutement communautaire	n	42	Masculin	Madagascar	1	Yes	No	No	No	Yes	No
Mada_2_180	SE-Mada_2_180	S0079-0198_S106_L001_R1_001	76235	s0069	P007918S_s0069	249	59	0	0	12	1	0	1	-2	1	0		2			1	Non	Non	Recrutement communautaire	n	58	Masculin	Madagascar	1	Yes	Yes	No	No	No	No
Mada_2_182	SE-Mada_2_182	S0079-0442_S217_L001_R1_001	9671	s0069	P007918S_s0069	90	10	0	0	13	1	0	1	-1	1	2		2			1	Non	Non	Recrutement communautaire	n	42	Feminin	Madagascar	1	Yes	Yes	No	No	No	No
Mada_2_183	SE-Mada_2_183	S0079-0199_S107_L001_R1_001	42973	s0069	P007918S_s0069	654	73	0	0	11	1	1	2	-2	1	-1		2			1	Non	Non	Recrutement communautaire	n	34	Feminin	Madagascar	1	Yes	Yes	Yes	No	No	No
Mada_2_185	SE-Mada_2_185	SE-Mada_2_185_S130_L001_R1_001	98565	a_2018	P003K18S_s0037					10	2	1	3	-6	1	-1		1			1	Non	Non	Recrutement communautaire	n	55	Masculin	Madagascar	1	No	No	Yes	No	No	No
Mada_2_186	AD-Mada_2_186	AD-Mada_2_186_S32_L001_R1_001	143925	a_2018	P003K18S_s0028	415	117	0	0	12	1	1	2	-3	1	0		2	1	7	1	Non	Non	Recrutement communautaire	n	49	Masculin	Madagascar	1	Yes	Yes	Yes	No	Yes	No
Mada_2_186	AG-Mada_2_186	AG-Mada_2_186_S229_L001_R1_001	65124	a_2018	P003K18S_s0035	415	117	0	0	12	1	1	2	-3	1	0		2	1	7	1	Non	Non	Recrutement communautaire	n	49	Masculin	Madagascar	1	Yes	Yes	Yes	No	Yes	No
Mada_2_186	SE-Mada_2_186	SE-Mada_2_186_S141_L001_R1_001	6511	a_2018	P003K18S_s0037	415	117	0	0	12	1	1	2	-3	1	0		2	1	7	1	Non	Non	Recrutement communautaire	n	49	Masculin	Madagascar	1	Yes	Yes	Yes	No	Yes	No
Mada_2_187	SE-Mada_2_187	SE-Mada_2_187_S82_L001_R1_001	31	a_2018	P003K18S_s0037	247	127	0	2	12	1	1	2	-3	1	0		2	1	1	1	Non	Non	Recrutement communautaire	n	51	Feminin	Madagascar	1	Yes	No	No	No	No	No
Mada_2_187	AD-Mada_2_187	AD-Mada_2_187_S2_L001_R1_001	89374	a_2018	P003K18S_s0028	247	127	0	2	12	1	1	2	-3	1	0		2	1	1	1	Non	Non	Recrutement communautaire	n	51	Feminin	Madagascar	1	Yes	No	No	No	No	No
Mada_2_187	AG-Mada_2_187	AG-Mada_2_187_S208_L001_R1_001	16349	a_2018	P003K18S_s0035	247	127	0	2	12	1	1	2	-3	1	0		2	1	1	1	Non	Non	Recrutement communautaire	n	51	Feminin	Madagascar	1	Yes	No	No	No	No	No
Mada_2_188	SE-Mada_2_188	SE-Mada_2_188_S17_L001_R1_001	14	a_2018	P003K18S_s0037	198	54	0	0	13	1	0	1	0	4	3		2			1	Non	Non	Autre	n	58	Feminin	Madagascar	1	No	Yes	No	No	No	No
Mada_2_189	AD-Mada_2_189	AD-Mada_2_189_S42_L001_R1_001	101929	a_2018	P003K18S_s0028	1378	114	1	2	10	2	1	2	-3	1	0		2	2	7	1	Non	Non	Recrutement communautaire	n	45	Masculin	Madagascar	1	Yes	Yes	No	No	No	No
Mada_2_189	AG-Mada_2_189	AG-Mada_2_189_S266_L001_R1_001	1252	a_2018	P003K18S_s0035	1378	114	1	2	10	2	1	2	-3	1	0		2	2	7	1	Non	Non	Recrutement communautaire	n	45	Masculin	Madagascar	1	Yes	Yes	No	No	No	No
Mada_2_189	SE-Mada_2_189	SE-Mada_2_189_S36_L001_R1_001	104960	a_2018	P003K18S_s0037	1378	114	1	2	10	2	1	2	-3	1	0		2	2	7	1	Non	Non	Recrutement communautaire	n	45	Masculin	Madagascar	1	Yes	Yes	No	No	No	No
Mada_2_190	SE-Mada_2_190	SE-Mada_2_190_S152_L001_R1_001	122650	a_2018	P003K18S_s0037	303	130	0	2	11	2	0	1	0	1	-1		2			1	Non	Non	Recrutement communautaire	n	30	Feminin	Madagascar	1	Yes	Yes	No	No	No	No
Mada_2_191	AD-Mada_2_191	AD-Mada_2_191_S21_L001_R1_001	106428	a_2018	P003K18S_s0028	742	65	0	0	12	1	1	2	-2	1	0		2	3	7	1	Non	Non	Recrutement communautaire	n	45	Masculin	Madagascar	1	Yes	Yes	No	No	No	No
Mada_2_191	AG-Mada_2_191	AG-Mada_2_191_S260_L001_R1_001	60574	a_2018	P003K18S_s0035	742	65	0	0	12	1	1	2	-2	1	0		2	3	7	1	Non	Non	Recrutement communautaire	n	45	Masculin	Madagascar	1	Yes	Yes	No	No	No	No
Mada_2_191	SE-Mada_2_191	SE-Mada_2_191_S13_L001_R1_001	2	a_2018	P003K18S_s0037	742	65	0	0	12	1	1	2	-2	1	0		2	3	7	1	Non	Non	Recrutement communautaire	n	45	Masculin	Madagascar	1	Yes	Yes	No	No	No	No
Mada_2_192	SE-Mada_2_192	SE-Mada_2_192_S172_L001_R1_001	51	a_2018	P003K18S_s0037	806	24	1	0	9	2	0	1	-1	1	1		2			1	Non	Non	Recrutement communautaire	n	40	Feminin	Madagascar	1	Yes	No	No	No	No	No
Mada_2_194	SE-Mada_2_194	SE-Mada_2_194_S123_L001_R1_001	42860	a_2018	P003K18S_s0037	439	21	0	0	13	1	0	1	-2	1	0		2			1	Non	Non	Recrutement communautaire	n	39	Masculin	Madagascar	1	Yes	Yes	No	No	No	No
Mada_2_195	AG-Mada_2_195	AG-Mada_2_195_S172_L001_R1_001	37258	a_2018	P003K18S_s0035	158	15	0	0	12	1	1	2	-2	1	0		2	1	7	1	Non	Oui	Recrutement communautaire	n	25	Feminin	Madagascar	1	Yes	No	No	No	No	No
Mada_2_195	SE-Mada_2_195	S0079-0200_S108_L001_R1_001	85340	s0069	P007918S_s0069	158	15	0	0	12	1	1	2	-2	1	0		2	1	7	1	Non	Oui	Recrutement communautaire	n	25	Feminin	Madagascar	1	Yes	No	No	No	No	No
Mada_2_197	AD-Mada_2_197	AD-Mada_2_197_S8_L001_R1_001	123973	a_2018	P003K18S_s0028	3165	150	1	2	11	1	1	3	-3	1	0		2	1	1	1	Non	Non	Recrutement communautaire	n	30	Feminin	Madagascar	1	No	No	Yes	No	No	No
Mada_2_197	AG-Mada_2_197	AG-Mada_2_197_S233_L001_R1_001	22372	a_2018	P003K18S_s0035	3165	150	1	2	11	1	1	3	-3	1	0		2	1	1	1	Non	Non	Recrutement communautaire	n	30	Feminin	Madagascar	1	No	No	Yes	No	No	No
Mada_2_197	SE-Mada_2_197	SE-Mada_2_197_S151_L001_R1_001	74698	a_2018	P003K18S_s0037	3165	150	1	2	11	1	1	3	-3	1	0		2	1	1	1	Non	Non	Recrutement communautaire	n	30	Feminin	Madagascar	1	No	No	Yes	No	No	No
Mada_2_198	AG-Mada_2_198	AG-Mada_2_198_S212_L001_R1_001	49325	a_2018	P003K18S_s0035	477	43	1	0	10	2	1	3	-4	1	0		2	1	4	1	Non	Non	Recrutement communautaire	n	54	Feminin	Madagascar	1	No	Yes	No	No	No	No
Mada_2_198	SE-Mada_2_198	SE-Mada_2_198_S83_L001_R1_001	28	a_2018	P003K18S_s0037	477	43	1	0	10	2	1	3	-4	1	0		2	1	4	1	Non	Non	Recrutement communautaire	n	54	Feminin	Madagascar	1	No	Yes	No	No	No	No
Mada_2_198	AD-Mada_2_198	AD-Mada_2_198_S63_L001_R1_001	154167	a_2018	P003K18S_s0028	477	43	1	0	10	2	1	3	-4	1	0		2	1	4	1	Non	Non	Recrutement communautaire	n	54	Feminin	Madagascar	1	No	Yes	No	No	No	No
Mada_2_199	SE-Mada_2_199	SE-Mada_2_199_S51_L001_R1_001	8100	a_2018	P003K18S_s0037	464	59	0	0	12	1	0	1	-2	1	0		2			1	Non	Non	Recrutement communautaire	n	26	Feminin	Madagascar	1	Yes	No	Yes	No	No	No
Mada_2_200	SE-Mada_2_200	SE-Mada_2_200_S142_L001_R1_001	11010	a_2018	P003K18S_s0037	469	81	1	2	13	1	0	1	-1	1	0		2			1	Non	Non	Recrutement communautaire	n	37	Masculin	Madagascar	1	Yes	Yes	No	No	No	No
Mada_2_202	SE-Mada_2_202	SE-Mada_2_202_S106_L001_R1_001	281581	a_2018	P003K18S_s0037	297	20	0	0	11	1	0	1	0	1	-1		2			1	Non	Non	Recrutement communautaire	n	50	Masculin	Madagascar	1	No	Yes	No	No	No	No
Mada_2_203	SE-Mada_2_203	SE-Mada_2_203_S156_L001_R1_001	1	a_2018	P003K18S_s0037	331	20	0	0	13	1	0	1	-1	1	0		2			1	Non	Non	Recrutement communautaire	n	31	Masculin	Madagascar	1	No	Yes	No	No	No	No
Mada_2_204	SE-Mada_2_204	S0079-0201_S109_L001_R1_001	44450	s0069	P007918S_s0069	282	75	0	0	12	1	0	1	-1	1	1		2			1	Non	Oui	Recrutement communautaire	n	30	Feminin	Madagascar	1	No	Yes	No	No	No	No
Mada_2_205	SE-Mada_2_205	SE-Mada_2_205_S166_L001_R1_001	3	a_2018	P003K18S_s0037	251	60	0	0	12	1	1	2	-2	1	1		2			1	Non	Non	Recrutement communautaire	n	54	Feminin	Madagascar	1	Yes	Yes	No	No	No	No
Mada_2_206	AD-Mada_2_206	AD-Mada_2_206_S52_L001_R1_001	97316	a_2018	P003K18S_s0028	1841	131	0	0	10	2	1	3	-3	1	-2		2		7	1	Oui	Oui	Recrutement communautaire	n	49	Masculin	Madagascar	1	Yes	Yes	No	No	Yes	No
Mada_2_206	SE-Mada_2_206	SE-Mada_2_206_S109_L001_R1_001	133240	a_2018	P003K18S_s0037	1841	131	0	0	10	2	1	3	-3	1	-2		2		7	1	Oui	Oui	Recrutement communautaire	n	49	Masculin	Madagascar	1	Yes	Yes	No	No	Yes	No
Mada_2_208	AD-Mada_2_208	AD-Mada_2_208_S6_L001_R1_001	68833	a_2018	P003K18S_s0028	584	49	1	0	13	1	1	2	-3	1	2		2	7	7	1	Non	Non	Recrutement communautaire	n	36	Feminin	Madagascar	1	Yes	Yes	Yes	No	No	No
Mada_2_208	AG-Mada_2_208	AG-Mada_2_208_S267_L001_R1_001	75598	a_2018	P003K18S_s0035	584	49	1	0	13	1	1	2	-3	1	2		2	7	7	1	Non	Non	Recrutement communautaire	n	36	Feminin	Madagascar	1	Yes	Yes	Yes	No	No	No
Mada_2_208	SE-Mada_2_208	SE-Mada_2_208_S31_L001_R1_001	40194	a_2018	P003K18S_s0037	584	49	1	0	13	1	1	2	-3	1	2		2	7	7	1	Non	Non	Recrutement communautaire	n	36	Feminin	Madagascar	1	Yes	Yes	Yes	No	No	No
Mada_2_209	SE-Mada_2_209	SE-Mada_2_209_S132_L001_R1_001	197121	a_2018	P003K18S_s0037	2766	77	0	0	11	1	0	1	-2	1	0		2			1	Non	Non	Recrutement communautaire	n	33	Masculin	Madagascar	1	No	No	Yes	No	No	No
Mada_2_210	AG-Mada_2_210	AG-Mada_2_210_S261_L001_R1_001	74256	a_2018	P003K18S_s0035					11	2	1	2	-3	1	2	10	2	1	1	1	Oui	Non	Recrutement communautaire	n	32	Masculin	Madagascar	1	No	No	No	No	No	No
Mada_2_210	AD-Mada_2_210	AD-Mada_2_210_S29_L001_R1_001	135672	a_2018	P003K18S_s0028					11	2	1	2	-3	1	2	10	2	1	1	1	Oui	Non	Recrutement communautaire	n	32	Masculin	Madagascar	1	No	No	No	No	No	No
Mada_2_211	AG-Mada_2_211	AG-Mada_2_211_S178_L001_R1_001	135506	a_2018	P003K18S_s0035	567	51	1	2	9	2	1	2	-3	1	0		2	1	5	1	Non	Non	Recrutement communautaire	n	37	Masculin	Madagascar	1	No	No	No	No	No	No
Mada_2_211	AD-Mada_2_211	AD-Mada_2_211_S22_L001_R1_001	94276	a_2018	P003K18S_s0028	567	51	1	2	9	2	1	2	-3	1	0		2	1	5	1	Non	Non	Recrutement communautaire	n	37	Masculin	Madagascar	1	No	No	No	No	No	No
Mada_2_211	SE-Mada_2_211	S0079-0202_S110_L001_R1_001	60395	s0069	P007918S_s0069	567	51	1	2	9	2	1	2	-3	1	0		2	1	5	1	Non	Non	Recrutement communautaire	n	37	Masculin	Madagascar	1	No	No	No	No	No	No
Mada_2_212	SE-Mada_2_212	S0079-0203_S111_L001_R1_001	45457	s0069	P007918S_s0069	1157	55	1	0	10	2	0	1	-2	1	-1		2			1	Non	Non	Recrutement communautaire	n	27	Masculin	Madagascar	1	Yes	Yes	No	No	No	No
Mada_2_213	SE-Mada_2_213	SE-Mada_2_213_S91_L001_R1_001	192178	a_2018	P003K18S_s0037	165	47	0	0	11	1	0	1	-1	1	0		2			1	Non	Non	Recrutement communautaire	n	38	Masculin	Madagascar	1	No	No	No	No	No	No
Mada_2_214	SE-Mada_2_214	S0079-0204_S112_L001_R1_001	98758	s0069	P007918S_s0069	1511	70	1	2	10	2	0	1	-2	1	0		2			1	Non	Non	Recrutement communautaire	n	27	Feminin	Madagascar	1	Yes	Yes	No	No	No	No
Mada_2_215	SE-Mada_2_215	S0079-0205_S113_L001_R1_001	88282	s0069	P007918S_s0069					11	1	1	3	-3	1	-1	5	2	4	7	1	Non	Non	Recrutement communautaire	n	35	Feminin	Madagascar	1	Yes	No	No	No	No	No
Mada_2_215	AD-Mada_2_215	AD-Mada_2_215_S12_L001_R1_001	78129	a_2018	P003K18S_s0028					11	1	1	3	-3	1	-1	5	2	4	7	1	Non	Non	Recrutement communautaire	n	35	Feminin	Madagascar	1	Yes	No	No	No	No	No
Mada_2_215	AG-Mada_2_215	AG-Mada_2_215_S184_L001_R1_001	140065	a_2018	P003K18S_s0035					11	1	1	3	-3	1	-1	5	2	4	7	1	Non	Non	Recrutement communautaire	n	35	Feminin	Madagascar	1	Yes	No	No	No	No	No
Mada_2_216	SE-Mada_2_216	SE-Mada_2_216_S2_L001_R1_001	37	a_2018	P003K18S_s0037	479	115	0	0	11	1	0	1	-2	1	0		2			1	Non	Non	Recrutement communautaire	n	27	Feminin	Madagascar	1	No	No	No	No	No	No
Mada_2_217	SE-Mada_2_217	SE-Mada_2_217_S169_L001_R1_001	164	a_2018	P003K18S_s0037	283	32	0	0	11	1	0	1	-1	1	0		2			1	Non	Non	Recrutement communautaire	n	48	Feminin	Madagascar	1	Yes	No	No	No	No	No
Mada_2_218	SE-Mada_2_218	SE-Mada_2_218_S57_L001_R1_001	9790	a_2018	P003K18S_s0037	437	38	0	0	12	1	0	1	-2	1	0		2			1	Non	Non	Recrutement communautaire	n	47	Feminin	Madagascar	1	No	No	Yes	No	No	No
Mada_2_219	AG-Mada_2_219	AG-Mada_2_219_S179_L001_R1_001	132511	a_2018	P003K18S_s0035	310	35	0	0	11	1	1	2	-3	1	1		2	1	6	1	Non	Non	Recrutement communautaire	n	36	Feminin	Madagascar	1	No	Yes	No	No	No	No
Mada_2_219	AD-Mada_2_219	AD-Mada_2_219_S20_L001_R1_001	39461	a_2018	P003K18S_s0028	310	35	0	0	11	1	1	2	-3	1	1		2	1	6	1	Non	Non	Recrutement communautaire	n	36	Feminin	Madagascar	1	No	Yes	No	No	No	No
Mada_2_219	SE-Mada_2_219	SE-Mada_2_219_S9_L001_R1_001	3	a_2018	P003K18S_s0037	310	35	0	0	11	1	1	2	-3	1	1		2	1	6	1	Non	Non	Recrutement communautaire	n	36	Feminin	Madagascar	1	No	Yes	No	No	No	No
Mada_2_220	SE-Mada_2_220	SE-Mada_2_220_S285_L001_R1_001	183	a_2018	P003K18S_s0035	266	60	0	0	11	2	0	1	-2	1	1		2			1	Non	Non	Recrutement communautaire	n	35	Masculin	Madagascar	1	No	Yes	No	No	No	No
Mada_2_221	AD-Mada_2_221	AD-Mada_2_221_S65_L001_R1_001	118251	a_2018	P003K18S_s0028	782	59	1	0	11	2	1	2	-2	1	0		2	3	5	1	Non	Non	Recrutement communautaire	n	24	Feminin	Madagascar	1	Yes	Yes	No	No	Yes	No
Mada_2_221	SE-Mada_2_221	SE-Mada_2_221_S136_L001_R1_001	67454	a_2018	P003K18S_s0037	782	59	1	0	11	2	1	2	-2	1	0		2	3	5	1	Non	Non	Recrutement communautaire	n	24	Feminin	Madagascar	1	Yes	Yes	No	No	Yes	No
Mada_2_221	AG-Mada_2_221	AG-Mada_2_221_S221_L001_R1_001	73194	a_2018	P003K18S_s0035	782	59	1	0	11	2	1	2	-2	1	0		2	3	5	1	Non	Non	Recrutement communautaire	n	24	Feminin	Madagascar	1	Yes	Yes	No	No	Yes	No
Mada_2_224	SE-Mada_2_224	S0079-0206_S114_L001_R1_001	39763	s0069	P007918S_s0069	251	40	0	0	13	1	0	1	-2	1	1		2			1	Non	Non	Recrutement communautaire	n	31	Feminin	Madagascar	1	Yes	Yes	No	No	No	No
Mada_2_225	SE-Mada_2_225	S0079-0207_S115_L001_R1_001	37684	s0069	P007918S_s0069	1224	139	1	2			1	3	-3	1	-1			2	7	1	Non	Non	Recrutement communautaire	n	24	Feminin	Madagascar	1	Yes	Yes	No	No	No	No
Mada_2_225	AD-Mada_2_225	S0079-0056_S56_L001_R1_001	53715	s0068	P007918S_s0068	1224	139	1	2			1	3	-3	1	-1			2	7	1	Non	Non	Recrutement communautaire	n	24	Feminin	Madagascar	1	Yes	Yes	No	No	No	No
Mada_2_226	SE-Mada_2_226	S0079-0208_S116_L001_R1_001	64163	s0069	P007918S_s0069	591	28	1	0	11	2	0	1	-2	1	-1		2			1	Non	Non	Recrutement communautaire	n	33	Feminin	Madagascar	1	No	No	No	No	No	No
Mada_2_227	AD-Mada_2_227	AD-Mada_2_227_S49_L001_R1_001	42825	a_2018	P003K18S_s0028	186		0	0	11	1	1	3	-4	1	-2		2	1	3	1	Non	Non	Recrutement communautaire	n	52	Masculin	Madagascar	1	No	No	No	No	No	No
Mada_2_227	AG-Mada_2_227	S0079-0457_S232_L001_R1_001	29313	s0069	P007918S_s0069	186		0	0	11	1	1	3	-4	1	-2		2	1	3	1	Non	Non	Recrutement communautaire	n	52	Masculin	Madagascar	1	No	No	No	No	No	No
Mada_2_229	SE-Mada_2_229	S0079-0209_S117_L001_R1_001	22117	s0069	P007918S_s0069	110	15	0	0	12	1	0	1	-2	1	0		2			1	Non	Non	Recrutement communautaire	n	36	Feminin	Madagascar	1	No	Yes	No	No	No	No
Mada_2_230	SE-Mada_2_230	S0079-0210_S118_L001_R1_001	42269	s0069	P007918S_s0069	524	99	0	2	11	1	1	2	-3	1	-1		2			1	Non	Non	Recrutement communautaire	n	36	Masculin	Madagascar	1	No	Yes	Yes	No	No	No
Mada_2_231	SE-Mada_2_231	S0079-0211_S119_L001_R1_001	16381	s0069	P007918S_s0069	1757	147	1	2	11	1	1	3	-4	1	0		2	1		1	Non	Oui	Recrutement communautaire	n	25	Feminin	Madagascar	1	No	Yes	No	No	No	No
Mada_2_232	SE-Mada_2_232	S0079-0212_S120_L001_R1_001	77963	s0069	P007918S_s0069	593	67	0	0	11	1	0	1	-2	1	0		2			1	Non	Non	Recrutement communautaire	n	48	Feminin	Madagascar	1	No	No	No	No	No	No
Mada_2_233	SE-Mada_2_233	S0079-0213_S121_L001_R1_001	49751	s0069	P007918S_s0069	1276	50	1	0	11	1	0	1	-2	1	0	29	1			1	Non	Non	Recrutement communautaire	n	55	Feminin	Madagascar	1	Yes	No	No	No	No	No
Mada_2_234	SE-Mada_2_234	S0079-0214_S122_L001_R1_001	62846	s0069	P007918S_s0069	679	80	1	2	12	1	0	1	-1	1	0		2			1	Non	Non	Recrutement communautaire	n	58	Feminin	Madagascar	1	No	Yes	Yes	No	No	No
Mada_2_235	SE-Mada_2_235	S0079-0215_S123_L001_R1_001	31793	s0069	P007918S_s0069	241	76	0	0	12	1	0	1	-1	1	0		2			1	Non	Non	Recrutement communautaire	n	56	Masculin	Madagascar	1	Yes	Yes	No	No	No	No
Mada_2_237	SE-Mada_2_237	S0079-0217_S125_L001_R1_001	51059	s0069	P007918S_s0069			0		10	2	1	3	-3	1	-1		2	7	7	1	Non	Non	Autre	n	36	Feminin	Madagascar	1	No	No	No	No	No	No
Mada_2_239	SE-Mada_2_239	S0079-0219_S127_L001_R1_001	61777	s0069	P007918S_s0069	7527	107	1	2	9	2	1	3	-3	1	0		2			1	Non	Non	Recrutement communautaire	n	38	Masculin	Madagascar	1	Yes	No	No	No	Yes	No
Mada_2_240	SE-Mada_2_240	S0079-0220_S128_L001_R1_001	51179	s0069	P007918S_s0069	814	114	1	2	12	1	1	3	-3	1	0	50	1	1	1	1	Non	Non	Autre	n	38	Masculin	Madagascar	1	No	No	No	No	No	No
Mada_2_240	AD-Mada_2_240	S0079-0057_S57_L001_R1_001	2142	s0068	P007918S_s0068	814	114	1	2	12	1	1	3	-3	1	0	50	1	1	1	1	Non	Non	Autre	n	38	Masculin	Madagascar	1	No	No	No	No	No	No
Mada_2_241	SE-Mada_2_241	S0079-0221_S129_L001_R1_001	810	s0069	P007918S_s0069	1379	91	1	0	13	1	0	1	-1	1	0		2			1	Non	Non	Autre	n	25	Feminin	Madagascar	1	No	No	No	No	No	No
Mada_2_242	AD-Mada_2_242	AD-Mada_2_242_S25_L001_R1_001	19990	a_2018	P003K18S_s0028					13	1	1	3	-3	1	0			3	7	1	Non	Non	Recrutement communautaire	n	51	Feminin	Madagascar	1	Yes	Yes	No	No	No	No
Mada_2_242	AG-Mada_2_242	AG-Mada_2_242_S201_L001_R1_001	9015	a_2018	P003K18S_s0035					13	1	1	3	-3	1	0			3	7	1	Non	Non	Recrutement communautaire	n	51	Feminin	Madagascar	1	Yes	Yes	No	No	No	No
Mada_2_242	SE-Mada_2_242	S0079-0222_S130_L001_R1_001	67589	s0069	P007918S_s0069					13	1	1	3	-3	1	0			3	7	1	Non	Non	Recrutement communautaire	n	51	Feminin	Madagascar	1	Yes	Yes	No	No	No	No
Mada_2_243	SE-Mada_2_243	S0079-0454_S229_L001_R1_001	90397	s0069	P007918S_s0069	841	114	0	0	10	2	0	1	-2	1	0		2			1	Non	Oui	Recrutement communautaire	n	47	Masculin	Madagascar	1	No		No	No	Yes	No
Mada_2_244	AD-Mada_2_244	S0079-0058_S58_L001_R1_001	5343	s0068	P007918S_s0068	234	129	0	2	12	1	1	3	-3	1	-1	7	2	1	6	1	Non	Non	Autre	n	36	Feminin	Madagascar	1	No	No	No	No	No	No
Mada_2_245	AG-Mada_2_245	S0079-0456_S231_L001_R1_001	9032	s0069	P007918S_s0069			0		12	1	1	2	-3	1	1		2	2	7	1	Non	Non	Recrutement communautaire	n	29	Feminin	Madagascar	1	Yes	No	No	No	No	No
Mada_2_245	AD-Mada_2_245	S0079-0059_S59_L001_R1_001	5811	s0068	P007918S_s0068			0		12	1	1	2	-3	1	1		2	2	7	1	Non	Non	Recrutement communautaire	n	29	Feminin	Madagascar	1	Yes	No	No	No	No	No
Mada_2_246	SE-Mada_2_246	S0079-0224_S132_L001_R1_001	70248	s0069	P007918S_s0069	445	82	0	0	12	1	1	3	-3	1	0		2	7	7	1	Non	Non	Recrutement communautaire	n	35	Feminin	Madagascar	1	No	Yes	Yes	No	No	No
Mada_2_246	AD-Mada_2_246	S0079-0060_S60_L001_R1_001	37147	s0068	P007918S_s0068	445	82	0	0	12	1	1	3	-3	1	0		2	7	7	1	Non	Non	Recrutement communautaire	n	35	Feminin	Madagascar	1	No	Yes	Yes	No	No	No
Mada_2_247	SE-Mada_2_247	S0079-0225_S133_L001_R1_001	56002	s0069	P007918S_s0069	390	86	0	0	11	1	0	1	-2	1	-1		2			1	Non	Non	Recrutement communautaire	n	25	Feminin	Madagascar	1	No	No	No	No	No	No
