# Supplementary material for: The eukaryome of African children is influenced by geographic location, gut biogeography, and nutritional status
Source: Microlife. 2023 Jul 20;4:uqad033. doi: 10.1093/femsml/uqad033 (PMC10481997; doi:10.1093/femsml/uqad033)
Supplement: uqad033_Supplemental_Files [file uqad033_supplemental_files.zip › Supplementary Table S15.txt]

row_names	MIASV1	MIASV2	MIASV3	MIASV4	MIASV5	MIASV6	MIASV7	MIASV8	MIASV9	MIASV10	MIASV11	MIASV12	MIASV13	MIASV14	MIASV15	MIASV16	MIASV17	MIASV18	MIASV19	MIASV20	MIASV21	MIASV22	MIASV23	MIASV24	MIASV25	MIASV26	MIASV27	MIASV28	MIASV29	MIASV30	MIASV31	MIASV32	MIASV33	MIASV34	MIASV35	MIASV36	MIASV37	MIASV38	MIASV39	MIASV40	MIASV41	MIASV42	MIASV43	MIASV44	MIASV45	MIASV46	MIASV47	MIASV48	MIASV49
AD-CAR_027	55203	103	9	0	0	0	0	0	0	0	0	7	0	504	0	0	0	0	389	0	0	261	0	0	0	0	303	333	0	0	0	0	0	0	0	274	0	0	0	0	0	0	0	0	0	0	0	0	0
AD-CAR_040	67009	0	10	16	0	0	15	0	0	0	0	0	0	0	0	0	0	0	0	0	0	245	0	0	0	0	292	0	0	0	0	0	0	0	0	345	0	0	0	0	0	0	0	0	0	0	0	0	0
AD-CAR_043	18453	0	19	15	119	0	0	156	0	0	0	0	0	0	0	0	6	0	22791	0	0	187	0	25	0	0	151	0	0	0	0	0	0	0	0	163	0	0	0	0	0	0	0	0	0	0	0	0	0
AD-CAR_088	70377	35	24	0	0	0	0	0	0	0	0	0	0	0	0	0	0	0	0	0	0	366	0	0	0	0	344	0	0	0	0	0	0	0	0	40	0	0	0	0	0	0	0	0	0	0	0	0	0
AD-CAR_092	64275	17	27	0	0	0	0	0	0	0	0	0	0	0	0	0	0	0	7	0	18	781	0	0	0	0	298	0	0	0	0	404	0	0	0	614	0	0	0	0	0	0	12	0	0	0	0	0	0
AD-CAR_100	52334	0	0	5	0	0	0	0	0	0	0	0	0	0	0	13	0	0	0	0	0	141	0	0	0	0	166	0	0	0	0	11	0	0	0	163	0	0	0	0	0	0	0	0	0	0	0	0	0
AD-CAR_105	82661	0	9	23	0	0	0	0	0	0	0	0	0	28	0	0	0	0	24	0	0	184	0	0	0	0	115	0	0	0	0	0	0	0	0	194	0	0	0	0	0	0	0	0	141	0	0	0	0
AD-CAR_109	71671	0	0	12	0	0	0	0	0	0	0	0	0	0	0	0	0	0	0	14	0	368	0	0	0	0	600	0	0	0	0	3	0	0	0	270	0	0	0	0	0	0	0	0	0	0	0	0	0
AD-CAR_110	55262	30	0	13	0	0	0	0	0	0	0	0	0	0	0	0	0	0	0	26	4	214	0	0	0	0	223	0	0	0	0	0	0	0	0	191	0	0	0	0	0	0	0	0	0	0	0	0	0
AD-CAR_116	58851	0	0	6	0	0	13	0	0	0	0	0	0	0	0	0	0	0	0	0	0	385	0	0	0	0	532	0	0	0	0	0	0	0	0	385	0	0	0	0	0	0	0	0	0	0	0	0	0
AD-CAR_118	44031	0	21	0	0	0	0	0	0	0	0	0	0	0	0	0	0	0	0	0	0	395	0	0	0	0	466	0	0	0	0	0	0	0	0	196	0	0	0	0	0	0	0	0	0	0	0	0	0
AD-CAR_122	35607	59	18	0	0	0	0	0	0	0	0	0	0	0	0	0	0	0	0	0	0	273	0	0	0	0	220	0	0	0	0	0	0	0	0	171	0	0	0	0	0	0	0	0	0	0	0	0	0
AD-CAR_144	42432	27	23	0	0	0	0	0	0	0	0	0	0	0	0	0	0	0	221	0	0	143	0	0	0	0	136	0	0	0	0	0	0	0	0	145	0	0	0	0	0	0	0	0	0	0	0	0	0
AD-CAR_155	35945	0	0	0	0	0	0	0	0	0	0	0	0	0	0	0	0	0	0	0	0	144	0	0	0	0	347	0	0	0	0	0	0	0	0	259	0	0	0	0	0	0	0	0	0	0	0	0	0
AD-CAR_158	49041	43	5	20	0	0	0	0	0	0	0	0	0	0	0	0	0	0	0	0	38	400	0	0	0	0	300	0	0	0	0	0	0	0	0	179	0	0	0	0	0	0	0	0	0	0	0	0	0
AD-CAR_159	81183	0	0	11	0	0	0	0	0	0	0	0	0	0	0	0	0	0	33	24	0	351	0	0	0	0	166	0	0	0	0	0	0	0	0	172	0	0	0	0	0	0	0	0	0	0	0	0	0
AD-CAR_164	77059	0	0	19	0	0	25	0	0	0	0	0	0	0	28	0	0	0	0	0	0	1817	0	0	0	0	647	0	0	0	0	0	0	0	0	0	0	0	0	0	0	0	0	0	0	0	0	0	0
AD-CAR_171	48837	0	0	11	0	0	0	0	0	0	0	0	0	0	0	0	0	0	33	0	11	305	0	0	0	0	472	0	0	0	0	0	0	0	0	253	0	0	0	0	0	0	0	0	0	0	8	0	0
AD-CAR_180	0	0	0	0	0	514	0	0	0	0	0	0	0	0	0	0	0	0	0	0	0	0	0	0	0	0	0	0	0	0	0	0	0	0	0	0	0	0	0	0	0	0	0	0	0	0	0	0	0
AD-CAR_316	1523	0	0	0	0	0	0	0	0	0	0	0	0	0	0	0	0	0	0	0	0	0	0	0	0	0	0	0	0	0	0	0	0	0	0	0	0	0	0	0	0	0	0	0	0	0	0	0	0
AD-CAR_330	467	0	0	0	0	0	0	0	0	0	0	0	0	0	0	0	0	0	0	0	0	0	0	0	0	0	0	0	0	0	0	0	0	0	0	0	0	0	0	0	0	0	0	0	0	0	0	0	0
AD-CAR_331	217661	1926	0	0	0	0	0	0	0	0	0	0	0	0	0	0	0	0	0	0	0	1120	0	0	0	0	1710	0	0	0	0	0	0	0	0	469	0	0	0	0	0	0	0	0	0	0	0	0	0
AD-CAR_332	21025	0	0	0	0	0	0	0	0	0	0	0	0	0	0	0	0	0	0	0	0	319	0	0	0	0	86	0	0	0	0	0	0	0	0	51	0	0	0	0	0	0	0	0	0	0	0	0	0
AD-CAR_333	25949	0	0	0	0	0	0	0	0	0	0	0	0	0	0	0	0	0	0	0	0	59	0	0	0	0	246	0	0	0	0	0	0	0	0	27	0	0	0	0	0	0	0	0	0	0	0	0	0
AD-CAR_334	4326	8	0	0	0	0	0	0	0	0	0	0	0	0	0	0	0	0	0	0	0	343	0	0	0	0	121	0	0	0	0	0	0	0	0	14	0	0	0	0	0	0	0	0	0	0	0	0	0
AD-CAR_338	142342	0	0	0	0	0	0	0	0	0	0	0	0	0	0	0	0	0	0	0	0	1749	0	0	13	0	2602	0	0	0	0	0	0	0	0	937	0	0	0	0	0	0	0	0	0	0	0	0	0
AD-CAR_339	20408	0	0	0	0	0	0	0	0	0	0	0	0	0	0	0	0	0	0	0	0	74	0	0	0	0	0	0	0	0	0	0	0	0	0	45	0	0	0	0	0	0	0	0	0	0	0	0	0
AD-CAR_343	11656	0	0	0	0	0	0	0	0	0	0	0	0	0	0	0	0	0	0	0	0	53	0	0	0	0	106	0	0	0	0	0	0	0	0	42	0	0	0	0	0	0	0	0	0	0	0	0	0
AD-CAR_348	135518	0	0	0	0	0	0	0	0	0	0	0	0	329	0	0	0	0	0	0	0	4239	0	0	0	0	3672	0	0	0	0	0	0	0	0	0	0	0	0	0	0	0	0	0	0	0	0	0	0
AD-CAR_349	713	0	0	0	0	0	0	0	0	0	0	0	0	0	0	0	0	0	0	0	0	3	0	0	0	0	0	0	0	0	0	0	0	0	0	0	0	0	0	0	0	0	0	0	0	0	0	0	0
AD-CAR_351	72785	11	0	31	0	0	0	0	0	0	0	0	0	0	0	0	0	0	0	0	25	632	0	0	0	0	378	0	0	0	124	0	0	0	0	275	0	0	0	0	0	0	0	0	0	0	0	0	0
AD-CAR_352	5720	340	0	0	0	0	0	0	0	0	0	0	0	0	0	0	0	0	0	0	463	0	0	0	0	0	50	0	0	0	72	0	0	0	0	24	0	0	0	0	0	0	0	0	0	0	0	0	0
AD-CAR_354	1471	5	0	0	0	0	0	0	0	0	0	0	0	0	0	0	0	0	0	0	0	0	0	0	0	0	5	0	0	0	0	0	0	0	0	10	0	0	0	0	0	0	0	0	0	0	0	0	0
AD-CAR_356	89294	467	0	0	0	0	0	0	0	0	0	0	0	0	0	0	0	0	0	0	48	2589	0	0	0	0	1650	0	0	0	0	0	97	0	0	0	0	0	0	0	0	0	0	0	0	0	0	0	0
AD-CAR_358	49	0	0	0	0	0	0	0	0	0	0	0	0	0	0	0	0	0	0	0	0	0	0	0	0	0	0	0	0	0	0	0	0	0	0	0	0	0	0	0	0	0	0	0	0	0	0	0	0
AD-CAR_359	5892	0	0	0	0	0	0	10	0	0	0	0	0	0	0	0	0	0	0	0	0	252	0	0	0	0	0	0	0	0	0	0	0	0	0	126	0	0	0	0	0	0	0	0	0	0	0	0	0
AD-CAR_362	3336	0	0	0	0	0	0	0	0	0	0	0	0	0	0	0	0	0	0	0	0	97	0	0	0	0	0	0	0	0	0	0	0	0	0	45	0	0	0	0	0	0	0	0	0	0	0	0	0
AD-CAR_364	162	0	0	0	0	0	0	0	0	0	0	0	0	0	0	0	0	0	0	0	0	0	0	0	0	0	0	0	0	0	0	0	0	0	0	0	0	0	0	0	0	0	0	0	0	0	0	0	0
AD-CAR_367	166269	0	0	0	0	0	0	0	0	0	0	0	0	0	0	0	0	0	0	0	0	7219	0	0	0	0	3037	0	0	0	0	0	0	0	0	3647	0	0	0	0	0	0	0	0	0	0	0	0	0
AD-CAR_369	428	0	0	0	0	0	0	0	0	0	0	0	0	0	0	0	0	0	6	0	0	0	0	0	0	0	11	0	0	0	0	0	0	0	0	5	0	0	0	0	0	0	0	0	0	0	0	0	0
AD-CAR_378	0	0	0	0	0	189281	0	0	0	0	0	0	0	0	0	0	0	0	0	0	0	0	0	0	0	0	0	0	0	0	0	0	0	0	0	0	25	0	0	0	0	0	0	0	0	0	0	0	0
AD-CAR_382	1254	0	0	0	0	0	0	0	0	0	0	0	0	0	0	0	0	0	0	0	0	36	0	0	0	0	17	0	0	0	0	0	0	0	0	0	0	0	0	0	0	0	0	0	0	0	0	0	0
AD-CAR_383	3219	0	0	0	0	0	0	0	0	0	0	0	0	0	0	0	0	0	0	0	0	19	0	0	0	0	56	0	0	0	267	0	0	0	0	24	0	0	0	0	0	0	0	0	0	0	0	0	0
AD-CAR_384	1272	0	0	0	0	0	0	0	0	0	0	0	0	0	0	0	0	0	0	0	0	0	0	0	0	0	0	0	0	0	272	0	0	0	0	0	0	0	0	0	0	0	0	0	0	0	0	0	0
AD-CAR_386	34455	132	2472	0	0	0	0	0	0	0	0	0	0	0	0	0	0	0	0	0	0	171	0	0	0	0	157	0	0	0	61126	0	0	0	0	0	0	0	0	0	0	0	0	0	0	0	0	0	0
AD-CAR_392	964	0	0	0	0	0	0	0	0	0	0	0	0	0	0	0	0	0	0	0	0	16	0	0	0	0	0	0	0	0	1469	0	0	0	0	0	0	0	0	0	0	0	0	0	0	0	0	0	0
AD-CAR_396	334	10	0	0	0	0	0	0	0	0	0	0	0	0	0	0	0	0	5	0	0	7	0	0	0	0	0	0	0	0	200	0	0	0	0	0	0	0	0	0	0	0	0	0	0	0	0	0	0
AD-CAR_401	430	0	0	0	0	0	0	0	0	0	0	0	0	0	0	0	0	0	0	0	0	0	0	0	0	0	0	0	0	0	950	0	0	0	0	0	0	0	0	0	0	0	0	0	0	0	0	0	0
AD-CAR_408	60789	0	0	0	0	0	0	0	0	0	0	0	0	0	0	0	0	0	3547	0	0	1213	0	0	0	0	136	0	0	0	201	0	0	0	0	204	0	0	0	0	0	0	0	0	0	0	0	0	0
AD-CAR_411	276	0	0	0	0	0	0	0	0	0	0	0	0	0	0	0	0	0	0	0	0	0	0	0	0	0	0	0	0	0	150	0	0	0	0	0	0	0	0	0	0	0	0	0	0	0	0	0	0
AD-CAR_413	134	0	0	0	0	0	0	0	0	0	0	0	0	0	0	0	0	0	6	0	0	0	0	0	0	0	0	0	0	0	436	0	0	0	0	0	0	0	0	0	0	0	0	0	0	0	0	0	0
AD-CAR_416	973	10	0	0	0	0	0	0	0	0	0	0	0	0	0	0	0	0	0	0	0	0	0	0	0	0	4	0	0	0	153	0	0	0	0	0	0	0	0	0	0	0	0	0	0	0	0	0	0
AD-CAR_417	0	0	0	0	0	56	0	0	0	0	0	0	0	0	0	0	0	0	0	0	0	0	0	0	0	0	0	0	0	0	0	0	0	0	0	0	0	0	1512	0	0	0	0	0	0	0	0	0	0
AD-CAR_418	299	0	0	0	0	0	0	0	0	0	0	0	0	0	0	0	0	0	0	0	0	0	0	0	0	0	0	0	0	0	57	0	0	0	0	0	0	0	0	0	0	0	0	0	0	0	0	0	0
AD-CAR_420	1546	0	0	0	0	0	0	0	0	0	0	0	0	0	0	0	0	0	0	0	0	0	0	0	0	0	0	0	0	0	16002	0	0	0	0	0	0	0	0	0	0	0	0	0	0	0	0	0	0
AD-CAR_421	129638	104	0	0	0	0	0	0	0	0	0	0	0	0	0	0	0	0	0	0	0	1522	0	0	0	0	902	0	0	0	0	0	16	0	0	613	0	0	0	0	0	0	0	0	0	0	0	0	0
AD-CAR_423	135927	0	0	0	0	0	0	0	0	0	0	0	0	0	0	0	0	0	0	0	0	1444	0	0	0	0	919	0	0	0	0	0	0	0	0	448	0	0	0	0	0	0	0	0	0	0	0	0	0
AD-CAR_424	720	0	0	0	0	0	0	0	0	0	0	0	0	0	0	0	0	0	0	0	0	0	0	0	0	0	0	0	0	0	2329	0	0	0	0	0	0	0	0	0	0	0	0	0	0	0	0	0	0
AD-CAR_425	4609	0	8	0	0	0	0	0	0	0	0	0	0	0	0	0	0	0	0	0	0	0	0	0	0	0	0	0	0	0	0	0	0	0	0	204	0	0	0	0	0	0	0	0	0	0	0	0	0
AD-CAR_426	66168	0	0	0	0	0	0	0	0	0	0	0	0	0	0	0	0	0	0	0	0	534	0	0	0	0	310	0	0	0	0	0	0	0	0	522	0	0	0	0	0	0	0	0	0	0	0	0	0
AD-CAR_427	138777	0	0	0	0	0	0	0	0	0	0	0	0	0	0	0	0	0	0	0	0	489	0	0	0	0	534	0	0	0	1095	0	0	0	0	108	0	0	0	0	0	0	0	0	0	2	0	0	0
AD-CAR_428	161376	0	0	0	0	0	0	0	0	0	0	0	0	0	0	0	0	0	0	0	0	921	0	0	0	0	853	0	0	0	0	0	0	0	0	861	0	0	0	0	0	0	0	0	0	0	0	0	0
AD-CAR_429	42441	0	0	0	0	0	0	0	0	0	0	0	0	0	0	0	0	0	40	0	0	276	0	0	0	0	148	0	0	0	0	0	0	0	0	104	0	0	0	0	0	0	0	0	0	0	0	0	41
AD-CAR_430	162759	30	0	0	0	0	0	0	0	0	0	0	0	0	0	0	0	0	0	0	0	2021	0	0	0	0	702	0	0	0	0	0	0	0	0	957	0	0	0	0	0	0	0	0	0	0	0	0	0
AD-CAR_431	1181	0	0	0	0	0	0	0	0	0	0	0	0	0	0	0	0	0	0	0	0	0	0	0	0	0	0	0	0	0	311	0	0	0	0	0	0	0	0	0	0	0	0	0	0	0	0	0	0
AD-CAR_432	97305	120	0	0	0	0	0	0	0	162	0	0	0	0	0	0	0	0	13	0	224	906	0	0	0	0	438	0	0	0	0	0	0	0	0	447	0	0	0	0	0	0	0	0	0	0	0	0	0
AD-CAR_433	87749	7	0	0	0	0	0	0	0	0	0	0	0	0	0	0	0	0	19	0	0	1230	0	0	0	0	988	60	0	0	0	0	0	0	0	1326	0	0	0	0	0	0	0	0	0	0	0	0	0
AD-CAR_434	1505	0	0	0	0	0	0	0	0	0	0	0	0	0	0	0	0	0	0	0	0	37	0	0	0	0	31	0	0	0	0	0	0	0	0	18	0	0	0	0	0	0	0	0	0	0	0	0	0
AD-CAR_435	13228	0	0	0	0	0	0	0	0	0	0	0	0	0	0	0	0	0	0	0	672	0	0	0	0	0	355	0	0	0	417	0	0	0	0	90	0	0	0	0	0	0	0	0	0	0	0	0	0
AD-CAR_436	137289	14	0	0	0	0	0	0	0	0	0	0	0	0	0	0	0	0	0	0	21	883	0	0	0	0	516	0	0	0	0	0	0	0	0	857	0	0	0	0	0	0	0	0	0	0	0	0	0
AD-CAR_437	28530	0	0	0	0	0	0	0	0	0	0	0	0	0	0	0	0	0	0	0	0	0	0	0	0	0	37	0	0	0	0	0	0	0	0	0	0	0	0	0	0	0	0	0	0	0	0	0	0
AD-CAR_440	3703	0	0	0	0	0	0	0	0	0	0	0	0	0	0	0	0	0	0	0	0	5	0	0	0	0	13	0	0	0	33971	0	0	0	0	0	0	0	0	0	0	0	0	0	0	0	0	0	0
AD-CAR_441	83	7	0	0	0	0	0	0	0	0	0	0	0	0	0	0	0	0	0	0	0	0	0	0	0	0	0	0	0	0	0	0	0	0	0	0	0	0	0	0	0	0	0	0	0	0	0	0	0
AD-CAR_442	147935	31	0	0	0	0	0	0	0	0	0	0	0	0	0	0	0	0	0	0	0	553	0	0	0	0	99	0	0	0	328	0	0	0	0	38	0	0	0	0	0	0	0	0	0	0	0	0	0
AD-CAR_446	11300	0	0	0	0	0	0	0	0	167	0	0	0	0	0	0	0	0	0	0	0	297	0	0	0	0	76	0	0	0	249	0	0	0	0	316	0	0	0	0	0	0	0	0	0	0	0	0	0
AD-CAR_447	195231	0	0	0	0	0	0	0	0	0	0	0	0	0	0	0	0	0	0	0	0	2115	0	0	0	0	698	0	0	0	0	0	0	0	0	1741	0	0	0	0	0	0	0	0	0	0	0	0	0
AD-CAR_449	221	0	0	0	0	0	0	0	0	0	0	0	0	0	0	0	0	0	0	0	187	0	0	0	0	0	0	0	0	0	0	0	0	0	0	0	0	0	0	0	0	0	0	0	0	0	0	0	0
AD-CAR_450	54763	0	0	0	0	0	0	0	0	0	0	0	0	0	0	0	0	0	0	0	0	378	0	0	0	0	401	0	0	0	0	0	0	0	0	272	0	0	0	0	0	0	0	0	0	0	0	0	0
AD-CAR_456	10312	0	0	0	0	0	0	0	0	0	0	0	0	0	0	0	0	0	0	0	0	66	0	0	0	0	0	0	0	0	98	0	542	0	0	0	0	0	0	0	0	0	0	0	0	0	0	0	0
AD-CAR_458	35855	0	0	0	2	0	0	0	0	450	0	0	0	0	0	0	0	0	0	0	19	340	0	0	0	0	319	0	0	0	146	0	0	0	0	179	0	0	0	0	0	0	0	0	0	0	0	0	0
AD-CAR_459	3502	0	0	0	0	0	0	0	0	0	0	0	0	63	0	0	0	0	0	0	204	15	0	0	0	0	0	0	0	0	251	0	0	0	0	36	0	0	0	0	0	0	0	0	0	0	0	0	0
AD-CAR_460	160890	0	0	0	0	0	0	0	0	0	18	0	0	0	0	0	0	0	33	0	0	131	0	0	0	0	53	0	0	0	3189	0	0	0	0	341	0	0	0	0	0	0	0	0	0	0	0	0	0
AD-CAR_463	83966	0	0	0	0	0	0	0	0	0	0	0	0	588	0	0	0	0	0	0	447	399	0	0	0	0	258	0	0	0	1121	0	0	0	0	266	0	0	0	0	0	0	0	0	0	0	0	0	0
AD-CAR_465	78485	0	0	152	0	0	137	0	0	0	0	0	0	0	0	0	0	0	0	0	454	956	0	0	0	0	435	0	0	0	122	0	0	0	0	913	0	0	0	0	0	0	0	0	0	0	0	0	0
AD-CAR_466	0	0	0	0	0	140969	0	0	0	0	0	0	0	0	0	0	0	0	0	0	0	0	0	0	0	0	0	0	0	0	0	0	0	0	0	0	0	0	0	0	0	0	0	0	0	0	0	0	0
AD-CAR_470	367	0	0	0	0	0	0	0	0	0	0	0	0	0	0	0	0	0	0	0	0	6	0	0	0	0	0	0	0	0	1612	0	0	0	0	0	0	0	0	0	0	0	0	0	0	0	0	0	0
AD-CAR_471	904	6	0	0	0	0	0	0	0	0	0	0	0	0	0	0	0	0	0	0	0	0	0	0	0	0	0	0	0	0	827	0	0	0	0	0	0	0	0	0	0	0	0	0	0	0	0	0	0
AD-Mada_2_002	54372	0	22	7	0	0	0	0	0	0	0	0	0	0	0	0	0	0	0	0	53	73	0	0	0	0	333	0	0	0	0	0	0	0	0	45	0	0	0	0	0	0	0	0	0	0	0	0	0
AD-Mada_2_003	43653	0	7	87	0	0	0	0	0	0	0	0	0	0	33	0	0	0	0	0	26	171	0	0	0	0	307	0	0	0	0	0	0	0	0	57	0	0	0	0	7	0	0	0	0	0	0	0	0
AD-Mada_2_012	104892	21	0	0	0	0	0	0	0	0	0	0	0	0	0	0	0	0	0	0	0	674	0	0	0	0	562	0	0	0	0	0	0	0	0	1138	0	0	0	0	0	0	0	0	0	0	0	0	0
AD-Mada_2_016	58965	414	4	377	0	0	0	654	0	0	608	0	0	0	0	0	0	0	0	0	262	267	0	0	0	0	496	0	0	0	0	9	0	0	0	404	0	0	0	0	0	0	0	0	0	0	0	0	0
AD-Mada_2_069	46597	0	0	12	0	0	0	0	0	0	0	0	0	0	0	0	5	0	0	0	0	180	0	0	0	0	247	0	0	0	0	0	0	0	0	147	0	0	0	0	0	0	0	0	0	0	0	0	0
AD-Mada_2_076	26271	0	0	0	0	0	0	0	0	0	0	0	0	0	0	0	0	0	0	0	0	0	0	0	0	0	60	0	0	0	0	0	0	0	0	0	0	0	0	0	0	0	0	0	0	0	0	0	0
AD-Mada_2_077	1555	18	0	0	0	0	0	0	0	0	0	0	0	0	0	0	0	0	0	0	0	0	0	0	0	0	0	0	0	0	0	0	0	0	0	0	0	0	0	0	0	0	0	0	0	0	0	0	0
AD-Mada_2_084	4581	0	0	0	0	0	0	0	0	0	0	0	0	0	0	0	4	0	0	0	0	0	0	0	0	0	26	0	0	0	0	0	0	0	0	0	0	0	0	0	0	0	0	0	0	0	0	0	0
AD-Mada_2_085	173	0	0	0	0	0	0	0	0	0	0	0	0	0	0	0	0	0	0	0	0	5	0	0	0	0	0	0	0	0	0	0	0	0	0	0	0	0	0	0	0	0	0	0	0	0	0	0	0
AD-Mada_2_097	505	0	0	0	0	0	0	0	0	0	0	0	0	0	0	0	0	0	3	0	0	28	0	0	0	0	24	0	0	0	0	0	0	0	0	7	0	0	0	0	0	0	0	0	0	0	0	0	0
AD-Mada_2_099	59917	0	0	0	0	0	0	0	0	0	0	0	0	0	0	0	0	0	0	0	0	270	0	0	0	0	316	0	0	0	0	0	0	0	0	252	0	0	0	0	0	0	0	0	0	0	0	0	0
AD-Mada_2_102	99333	0	0	0	0	0	0	0	0	0	0	0	0	0	0	0	0	0	0	0	133	226	0	0	0	0	265	0	0	0	0	0	0	0	0	201	0	0	0	0	0	0	0	0	0	0	0	0	0
AD-Mada_2_109	100264	0	0	0	0	0	0	0	0	0	0	0	0	0	0	0	0	0	0	0	0	1145	0	0	0	0	677	0	0	0	0	0	0	0	0	346	0	0	0	0	0	0	0	0	0	0	0	0	0
AD-Mada_2_119	41587	0	0	0	0	0	0	0	0	0	9	0	0	0	0	0	0	0	19	0	0	701	0	0	0	0	377	0	0	0	0	0	0	0	0	388	0	0	0	0	0	0	0	0	0	0	0	0	0
AD-Mada_2_120	77377	3	0	7	0	0	0	0	0	0	0	0	0	0	0	0	0	0	21	0	0	653	0	0	0	0	472	0	0	0	0	0	0	0	0	269	0	0	0	0	0	0	0	0	0	0	0	0	0
AD-Mada_2_135	96898	0	0	11	0	0	0	0	0	0	17	0	0	0	0	0	0	89	19	0	147	621	0	0	0	0	601	0	0	0	0	0	0	0	0	277	0	0	0	0	0	0	2	0	0	0	0	0	0
AD-Mada_2_136	234	0	0	0	0	0	0	0	0	0	0	0	0	0	0	0	0	0	0	0	0	0	0	0	0	0	0	0	0	0	0	0	0	0	0	0	0	0	0	0	0	0	0	0	0	0	0	0	0
AD-Mada_2_144	88478	0	0	393	0	0	0	0	0	0	0	0	0	0	0	0	0	0	0	0	75	894	0	0	0	0	1006	0	0	0	0	0	0	0	0	689	0	0	0	0	0	0	0	0	0	0	0	0	0
AD-Mada_2_145	58099	0	0	0	0	0	0	0	0	0	0	0	0	0	0	0	0	0	0	0	289	830	0	0	0	0	233	0	0	0	0	0	0	0	0	170	0	0	0	0	0	0	0	0	0	0	0	0	0
AD-Mada_2_146	18837	8	0	1476	0	0	0	0	0	0	0	0	0	0	0	0	0	0	0	0	0	147	0	0	0	0	18	0	0	0	0	0	0	0	0	28	0	0	0	0	0	0	0	0	0	0	0	0	0
AD-Mada_2_148	69084	0	0	25	0	0	0	0	0	0	0	0	0	0	0	0	0	0	0	0	0	1215	0	0	0	0	724	0	0	0	0	0	0	0	0	516	0	0	0	0	0	0	0	0	0	0	0	0	0
AD-Mada_2_164	152449	0	0	479	0	0	0	0	0	0	0	0	0	0	0	0	0	0	0	0	50	669	0	0	0	0	629	0	0	0	0	0	0	0	0	437	0	0	0	0	0	0	0	0	0	0	0	0	0
AD-Mada_2_165	235	0	0	0	0	0	0	0	0	0	0	0	0	0	0	0	0	0	0	0	0	0	0	0	0	0	0	0	0	0	0	0	0	0	0	0	0	0	0	0	0	0	0	0	0	0	0	0	0
AD-Mada_2_177	80259	18	5	0	0	0	0	0	0	0	0	0	0	0	0	0	0	0	0	0	15	412	0	0	0	0	528	0	0	0	0	0	0	0	0	257	0	0	0	0	0	0	0	0	0	0	0	0	0
AD-Mada_2_178	107244	0	0	348	0	0	0	0	0	0	0	0	0	0	0	0	0	0	0	0	73	1041	0	0	0	0	1033	0	0	0	0	0	0	0	0	608	0	0	0	0	0	0	0	0	0	0	0	0	0
AD-Mada_2_186	139707	0	0	0	0	0	0	0	0	274	0	0	0	0	0	0	0	0	0	0	100	776	0	0	0	0	523	0	0	0	0	0	0	0	0	335	0	0	0	0	0	0	0	0	0	0	0	0	0
AD-Mada_2_187	85459	17	0	0	0	0	0	0	0	0	0	0	0	0	0	0	0	0	0	0	0	334	0	0	0	0	604	0	0	0	0	0	0	0	0	378	0	0	0	0	0	0	0	0	0	0	0	0	0
AD-Mada_2_189	88915	0	0	158	0	0	0	0	0	0	0	0	0	0	0	0	0	0	0	0	0	404	0	0	0	0	395	0	0	0	0	0	0	0	0	295	0	0	0	0	0	0	0	0	0	0	0	0	0
AD-Mada_2_191	104233	0	0	0	0	0	0	0	0	0	0	0	0	0	0	0	0	0	0	0	6	365	0	0	0	0	385	0	0	0	0	0	0	0	0	305	0	0	0	0	0	0	0	0	0	0	0	0	0
AD-Mada_2_197	119253	0	0	0	0	0	0	0	0	0	0	0	0	0	0	0	0	0	0	0	0	873	0	0	0	0	471	0	0	0	0	0	0	0	0	811	0	0	0	0	0	0	0	0	0	0	0	0	0
AD-Mada_2_198	150127	0	0	0	0	0	0	0	0	0	0	0	0	0	0	0	0	0	0	0	0	1706	0	0	0	0	871	0	0	0	0	0	0	0	0	416	0	0	0	0	0	0	0	0	0	0	0	0	0
AD-Mada_2_206	45971	0	0	257	0	0	0	0	0	0	14	0	0	0	0	0	0	0	41647	0	14	766	0	0	0	0	664	0	20	0	0	0	0	0	0	964	0	0	0	0	0	0	0	0	0	0	0	0	0
AD-Mada_2_208	67620	0	0	0	0	0	0	0	0	0	0	0	0	0	0	0	0	0	0	0	0	157	0	0	0	0	236	0	0	0	0	0	0	0	0	157	0	0	0	0	0	0	0	0	0	0	0	0	0
AD-Mada_2_210	131103	28	0	0	0	0	0	0	0	0	0	0	0	0	0	0	0	0	0	0	0	1559	0	0	0	0	516	0	0	0	0	0	0	0	0	197	0	0	0	0	0	0	0	0	0	0	0	0	0
AD-Mada_2_211	90846	0	0	0	0	0	0	0	0	0	0	0	0	0	0	0	0	89	0	0	0	745	0	0	0	0	517	0	0	0	0	0	0	0	0	521	0	0	0	0	0	0	0	0	0	0	0	0	0
AD-Mada_2_215	76988	0	0	0	0	0	0	0	0	0	8	0	0	0	0	0	0	0	0	0	0	349	0	0	0	0	334	0	0	0	0	0	0	0	0	323	0	0	0	0	0	0	0	0	0	0	0	0	0
AD-Mada_2_219	38009	0	0	0	0	0	0	0	0	0	11	0	0	0	0	0	0	0	33	0	0	346	0	0	0	0	292	0	0	0	0	0	0	0	0	321	0	0	0	0	0	0	0	0	0	0	0	0	0
AD-Mada_2_221	113834	0	0	0	0	0	0	0	0	0	0	0	0	0	0	0	0	333	0	0	0	1685	0	0	0	0	593	0	0	0	0	0	0	0	0	451	0	0	0	0	0	0	0	0	0	0	0	0	0
AD-Mada_2_227	33515	0	0	16	0	0	0	0	0	0	0	0	0	0	0	0	0	4	0	0	0	3352	0	0	0	0	1463	0	0	0	0	0	0	0	0	2612	0	0	0	0	0	0	0	0	0	0	0	0	0
AD-Mada_2_242	19679	0	0	0	0	0	0	0	0	0	0	0	0	0	0	0	0	0	0	0	0	113	0	0	0	0	198	0	0	0	0	0	0	0	0	0	0	0	0	0	0	0	0	0	0	0	0	0	0
AD-Mada_1_005	54293	20	16	0	0	0	0	0	0	0	0	0	0	0	0	0	0	0	24	0	23	260	0	0	0	0	350	0	0	0	0	0	0	0	0	76	0	0	0	0	0	0	0	0	0	0	0	0	0
AD-Mada_1_011	16104	43	9	34750	0	0	0	0	0	0	0	204	0	0	0	0	100	0	0	0	25	128	0	0	0	0	103	0	0	0	0	0	0	0	0	149	0	0	0	0	5	0	0	0	0	0	280	0	0
AD-Mada_1_012	44810	13	9	0	0	0	0	0	0	0	0	0	0	0	0	0	0	0	104	0	0	210	0	0	0	0	191	0	52	0	0	4	0	0	0	207	0	0	0	0	0	0	0	0	0	0	0	0	0
AD-Mada_1_014	17936	0	0	2	0	0	0	0	0	0	0	0	0	0	0	0	0	0	0	0	0	316	0	0	0	0	435	0	0	0	0	11	0	0	0	159	0	0	0	0	0	0	0	0	0	0	0	0	0
AD-Mada_1_015	41337	36	8	14	0	0	24	0	0	0	0	0	0	0	0	0	0	0	0	0	0	118	0	0	0	0	147	0	0	0	0	0	0	0	0	160	0	0	0	0	0	0	0	0	0	0	0	0	0
AD-Mada_1_020	39794	17	9	0	0	0	0	0	0	0	0	0	0	0	0	0	0	0	0	0	7	104	0	0	0	0	249	0	0	0	0	0	0	0	0	148	0	0	0	0	2	0	0	0	0	0	0	0	0
AD-Mada_1_022	39423	23	0	0	0	0	0	0	0	0	0	0	0	0	0	0	0	0	0	0	0	308	0	0	0	0	432	0	0	0	0	0	0	0	0	0	0	0	0	0	0	0	0	0	0	0	4	0	0
AD-Mada_1_026	80186	0	0	0	0	0	0	0	0	0	0	0	0	0	0	0	0	0	0	0	0	164	0	0	0	0	160	0	0	0	0	0	0	0	0	106	0	0	0	0	0	0	0	0	0	0	0	0	0
AD-Mada_1_027	61267	138	6	0	0	0	0	0	0	0	0	0	0	0	0	0	28	0	0	0	49	177	0	0	13	0	253	0	0	0	0	0	0	0	0	187	0	0	0	0	0	0	0	0	0	0	0	0	0
AD-Mada_1_029	894	0	0	0	0	0	0	0	0	0	0	0	0	0	0	0	0	0	0	0	0	0	0	0	0	0	0	0	0	0	0	0	0	0	0	0	0	0	0	0	0	0	0	0	0	0	0	0	0
AD-Mada_1_033	75088	0	0	0	0	0	0	0	0	0	0	0	0	0	0	0	0	0	0	0	0	334	0	0	0	0	685	0	0	0	0	0	0	0	0	492	0	0	0	0	0	0	0	0	0	0	0	0	0
AD-Mada_1_066	44797	0	0	2	0	0	19	0	0	0	0	0	0	0	0	0	0	0	0	0	0	210	0	0	0	0	429	0	0	0	0	5	0	0	0	239	0	0	0	0	0	0	0	0	0	0	0	0	0
AD-Mada_1_071	67652	14	22	0	0	0	0	0	0	0	0	0	0	0	0	0	0	0	0	0	0	41	0	0	0	0	263	0	0	0	0	0	0	0	0	176	0	0	0	0	0	0	0	0	0	0	0	0	0
AD-Mada_1_076	2772	0	0	0	0	0	0	0	0	0	0	0	0	0	0	0	0	0	0	0	0	7	0	0	0	0	0	0	0	0	0	0	0	0	0	0	0	0	0	0	0	0	0	0	0	0	0	0	0
AD-Mada_1_101	49606	0	0	0	0	0	0	0	0	0	0	0	0	0	0	0	0	0	0	0	0	142	0	0	0	0	206	0	0	0	0	0	0	0	0	154	0	0	0	0	0	0	0	0	0	0	0	0	0
AD-Mada_1_102	3641	0	0	0	0	0	0	0	0	0	0	0	0	3	0	0	0	0	0	0	0	50	0	0	0	0	0	0	0	0	0	0	0	0	0	15	0	0	0	0	0	0	0	0	0	0	0	0	0
AD-Mada_1_118	116596	0	0	0	0	0	0	0	0	0	0	0	0	0	0	0	0	0	0	0	164	989	0	0	0	0	760	0	0	0	0	0	0	0	0	549	0	0	0	0	0	0	0	0	0	0	0	0	0
AD-Mada_1_124	73409	0	0	0	0	0	0	0	0	0	0	0	0	0	0	0	0	0	0	0	4	386	0	0	0	0	446	0	0	0	0	0	0	0	0	429	0	0	0	0	0	0	0	0	0	0	0	0	0
AD-Mada_1_128	115387	0	0	0	0	0	0	0	0	0	0	0	0	0	0	0	0	0	0	0	0	1233	0	0	0	0	905	0	0	0	0	0	0	0	0	1178	0	0	0	0	0	0	0	0	0	0	0	0	0
AD-Mada_1_134	66985	0	4	0	0	0	0	2	0	0	0	0	0	0	0	0	0	0	1336	0	0	265	0	0	0	0	323	0	0	0	0	0	0	0	0	0	0	0	0	0	0	0	0	0	0	0	0	0	0
AD-Mada_1_139	556	0	0	0	0	0	0	0	0	0	0	0	0	0	0	0	0	0	0	0	0	9	0	0	0	0	0	0	0	0	0	0	0	0	0	12	0	0	0	0	0	0	0	0	0	0	0	0	0
AD-Mada_1_140	94245	0	0	0	0	0	0	0	0	0	16	0	0	0	0	0	0	0	34	0	0	727	0	0	0	0	441	0	0	0	0	0	0	0	0	545	0	0	0	0	0	0	0	0	0	0	0	0	0
AD-Mada_1_143	115532	0	0	0	0	0	0	0	0	0	0	0	0	0	0	0	0	0	8812	0	0	810	0	0	0	0	319	0	0	0	0	0	0	0	0	678	0	0	0	0	0	0	0	0	0	0	0	0	0
AD-Mada_1_154	70627	0	0	0	0	0	0	0	0	0	0	0	0	0	0	0	0	0	0	0	0	500	0	0	0	0	408	0	0	0	0	0	0	0	0	387	0	0	0	0	0	0	0	0	0	0	0	0	0
AD-Mada_1_158	87020	0	0	24	0	0	0	0	0	0	0	0	0	0	0	0	0	0	12	0	16	1003	0	0	0	0	1307	0	0	0	0	0	0	0	0	284	0	0	0	0	0	0	0	0	0	0	0	0	0
AD-Mada_1_184	83345	0	0	0	0	0	0	0	0	0	0	0	0	0	0	0	0	0	0	0	0	318	0	0	0	0	396	0	0	0	0	0	0	0	0	198	0	0	0	0	0	0	0	0	0	0	0	0	0
AD-Mada_1_190	31313	0	0	0	0	0	0	0	0	0	0	0	0	0	0	0	0	0	0	0	0	553	0	0	0	0	370	0	0	0	0	0	0	0	0	76	0	0	0	0	0	0	0	0	0	0	0	0	0
AD-Mada_1_194	92762	0	0	0	0	0	0	0	0	0	0	0	0	0	0	0	0	0	0	0	0	407	0	0	0	0	345	0	0	0	0	0	0	0	0	223	0	0	0	0	0	0	0	0	0	0	0	0	0
AD-Mada_1_223	76644	0	0	0	0	0	0	0	0	0	0	0	0	0	0	0	0	0	13	0	0	496	0	0	0	0	499	0	0	0	0	0	0	0	0	230	0	0	0	0	0	0	0	0	0	0	0	0	0
AD-Mada_1_224	80538	0	0	0	0	0	0	0	0	0	17	0	0	0	0	0	0	0	31	0	16	564	0	0	0	0	417	0	0	0	0	0	0	0	0	745	0	0	0	0	0	0	0	0	0	0	0	0	0
AD-Mada_1_228	105621	123	0	0	0	0	0	0	0	0	0	0	0	0	0	0	0	0	0	0	0	556	0	0	0	0	726	0	0	0	0	0	0	0	0	487	0	0	0	0	0	0	0	0	0	0	0	0	0
AD-Mada_1_229	88570	0	0	0	0	0	0	0	0	0	0	0	0	0	0	0	0	0	0	0	0	1511	0	0	0	0	908	0	0	0	0	0	0	0	0	457	0	0	0	0	0	0	0	0	0	0	0	0	0
AD-Mada_1_230	22316	0	0	0	0	0	0	0	0	0	0	0	0	0	0	0	0	0	0	0	0	248	0	0	0	0	406	0	0	0	0	0	0	0	0	90	0	0	0	0	0	0	0	0	0	0	0	0	0
AD-Mada_1_232	84035	0	13	0	0	0	0	0	0	0	0	0	0	0	0	0	0	0	0	0	0	1036	0	0	0	0	440	0	0	0	0	0	0	0	0	352	0	0	0	0	0	0	0	0	0	0	0	0	0
AD-Mada_1_233	215	0	0	0	0	0	0	0	0	0	0	0	0	0	0	0	0	0	0	0	0	6	0	0	0	0	0	0	0	0	0	0	0	0	0	0	0	0	0	0	0	0	0	0	0	0	0	0	0
AD-Mada_1_238	104086	0	0	48	0	0	0	0	0	0	0	0	0	0	0	0	0	0	0	0	0	961	0	0	0	0	979	0	0	0	0	0	0	0	0	1044	0	0	0	0	0	0	0	0	0	0	0	0	0
AD-Mada_1_243	108085	0	0	0	0	0	0	0	0	0	0	0	0	0	0	0	0	0	0	0	0	287	0	0	0	0	512	0	0	0	0	0	0	0	0	326	0	0	0	0	0	0	0	0	0	0	0	0	0
AD-Mada_1_247	146500	17	0	0	0	0	0	0	0	0	0	0	0	0	0	0	0	0	0	0	0	1442	0	0	0	0	845	0	0	0	0	0	0	0	0	493	0	0	0	0	0	0	0	0	0	0	0	0	0
AD-HRA061	45226	0	109	9	0	0	0	0	0	0	0	0	0	0	0	0	0	0	0	26	0	209	0	0	0	0	448	0	0	0	0	0	0	0	0	212	0	0	0	0	0	0	0	0	0	0	0	0	0
AG-CAR_004	2532	0	0	0	261	0	0	330	0	0	0	0	0	0	0	0	0	0	26960	0	0	37	0	0	0	0	78	0	0	0	0	0	0	0	0	46	0	0	0	0	0	0	0	0	0	0	4	0	0
AG-CAR_024	36355	0	11	6	0	0	0	0	0	0	0	0	0	0	0	0	0	0	154	0	8	289	0	0	0	0	336	0	0	0	0	0	0	0	0	229	0	0	0	0	0	0	0	0	0	0	0	0	0
AG-CAR_027	33908	14	0	4	0	0	0	0	0	0	0	0	0	0	0	0	5	0	146	0	0	71	0	0	0	0	113	0	0	0	0	0	0	0	0	112	0	0	0	0	0	0	0	0	0	0	0	0	0
AG-CAR_040	26096	0	14	16	0	0	0	0	0	0	0	0	0	0	0	0	0	49	115	0	0	216	0	0	0	0	237	0	0	0	0	0	0	0	0	226	0	0	0	0	0	0	0	0	0	0	0	0	0
AG-CAR_043	6873	0	0	0	191	0	0	202	0	0	0	0	0	0	0	0	0	0	24409	0	3	197	0	0	0	0	123	0	0	0	0	0	0	0	0	200	0	0	0	0	0	0	0	0	0	0	0	0	0
AG-CAR_048	40123	200	0	5	0	0	0	0	0	0	0	0	0	0	0	0	0	0	0	0	0	581	0	0	0	0	279	0	0	0	0	0	0	0	0	276	0	0	0	0	0	0	0	0	0	0	0	0	0
AG-CAR_053	529	0	104	12	0	0	0	0	0	0	0	0	0	0	0	0	0	0	0	0	4	0	0	0	0	0	0	0	0	0	0	0	0	0	0	0	0	0	0	0	0	0	0	0	0	0	0	0	0
AG-CAR_060	13379	0	4	1241	0	0	0	13	0	0	0	0	0	9538	0	0	0	0	5780	0	0	75	0	0	0	0	110	4060	0	0	0	0	0	0	0	53	0	0	0	0	0	0	0	0	0	0	0	0	0
AG-CAR_061	37581	17	0	0	0	0	0	0	0	0	0	0	0	592	0	0	0	0	20	0	0	326	0	0	0	0	605	192	0	0	0	0	0	0	0	343	0	0	0	0	0	0	0	0	0	0	0	0	0
AG-CAR_088	28108	0	17	0	0	0	0	0	0	0	0	0	0	0	0	0	0	0	0	0	0	198	0	0	0	0	166	0	0	0	0	0	0	0	0	195	0	0	0	0	0	0	0	0	0	0	0	0	0
AG-CAR_092	14738	0	0	5	0	0	0	0	0	0	0	0	0	0	0	0	0	0	29	0	0	0	0	0	0	0	391	0	0	0	0	0	0	0	0	275	0	0	0	0	0	0	0	0	0	0	0	0	0
AG-CAR_094	35908	162	0	0	0	0	0	0	0	0	0	0	0	0	0	0	0	0	0	0	28	307	0	0	0	0	384	0	0	0	0	0	0	0	0	270	0	0	0	0	0	0	0	0	0	0	0	0	0
AG-CAR_097	24579	0	16	0	0	0	0	0	0	0	0	0	0	0	0	0	0	0	0	16	0	283	0	0	0	0	388	0	0	0	0	0	0	0	0	343	0	0	0	0	2	0	6	0	0	0	0	0	0
AG-CAR_103	47610	0	10	0	0	0	0	0	0	0	0	0	0	0	0	0	0	0	9	0	13	251	0	0	0	0	400	0	0	0	0	0	0	0	0	294	0	0	0	0	0	0	0	0	0	0	0	0	0
AG-CAR_104	42294	0	0	0	0	0	0	0	0	0	0	0	0	0	0	13	0	0	0	0	0	1152	0	0	0	0	860	0	0	0	0	0	0	0	0	598	0	0	0	0	0	0	0	0	0	0	0	0	0
AG-CAR_106	46318	0	0	5	0	0	0	0	0	0	0	0	0	0	0	0	0	0	0	0	0	553	0	0	0	0	378	0	0	0	0	0	0	0	0	394	0	0	0	0	0	0	0	0	0	0	0	0	0
AG-CAR_109	56729	0	52	0	0	0	0	0	0	0	0	0	0	0	0	0	0	0	19	0	0	207	0	0	0	0	292	0	0	0	0	0	0	0	0	102	0	0	0	0	0	0	0	0	0	0	0	0	0
AG-CAR_113	49039	0	0	6	0	0	34	0	0	0	0	0	0	0	0	0	0	0	0	0	0	211	0	0	0	0	206	0	0	0	0	0	0	0	0	136	0	0	0	0	0	0	0	0	0	0	0	0	0
AG-CAR_116	32750	0	0	0	0	0	0	0	0	0	0	0	0	0	0	0	0	0	0	0	0	532	0	0	0	0	716	0	0	0	0	0	0	0	0	469	0	0	0	0	0	0	0	0	0	0	0	0	0
AG-CAR_118	28965	0	0	0	0	0	0	0	0	0	0	0	0	0	0	0	0	0	42	0	0	218	0	0	0	0	258	0	0	0	0	0	0	0	0	99	0	0	0	0	0	0	0	0	0	0	0	0	0
AG-CAR_122	21719	16	13	0	0	0	0	0	0	0	0	0	0	0	0	0	0	0	0	0	0	239	0	0	0	0	210	0	0	0	0	0	0	0	0	217	0	0	0	0	0	0	0	0	0	0	0	0	0
AG-CAR_144	36226	0	0	11	0	0	0	0	0	20	0	0	0	0	0	0	0	0	0	0	0	262	0	0	0	0	125	0	0	0	0	21	0	0	0	233	0	0	0	0	0	0	0	0	0	0	0	0	0
AG-CAR_152	30697	0	0	0	0	0	0	0	0	0	0	0	0	0	0	0	0	0	0	0	0	238	0	0	0	0	176	0	0	0	0	7	0	0	0	0	0	0	0	0	0	0	0	0	0	0	0	0	0
AG-CAR_153	32623	0	0	0	0	0	0	0	0	0	0	0	0	0	0	0	0	50	13	0	0	208	0	0	0	0	221	0	0	0	0	8	0	0	0	0	0	0	0	0	0	0	0	0	0	0	0	0	0
AG-CAR_155	21005	0	0	0	0	0	0	0	0	0	0	0	0	0	0	0	0	0	10	0	0	105	0	11	0	0	208	0	0	0	0	9	0	0	0	189	0	0	0	0	0	0	0	0	0	0	0	0	0
AG-CAR_158	32870	32	0	15	0	0	0	0	0	0	0	0	0	0	0	0	0	0	11	0	0	659	0	0	0	0	434	0	0	0	0	0	0	0	0	170	0	0	0	0	0	0	0	0	0	0	0	0	0
AG-CAR_159	69955	0	0	0	0	0	0	0	0	0	0	0	0	0	0	0	0	0	158	0	122	454	0	0	0	0	196	0	0	0	0	0	0	0	0	145	0	0	0	0	0	0	0	0	0	0	0	0	0
AG-CAR_164	40157	0	12	8	0	0	0	0	0	0	0	0	0	0	0	0	0	0	0	0	0	158	0	0	0	0	133	0	0	0	0	0	0	0	0	0	0	0	0	0	0	0	0	0	0	0	0	0	0
AG-CAR_165	41312	25	0	0	0	0	0	0	0	0	0	0	0	0	0	0	0	0	0	0	0	531	0	0	0	0	491	0	0	0	0	0	4	0	0	297	0	0	0	0	0	0	0	0	0	0	0	0	0
AG-CAR_168	32746	0	0	0	0	0	0	0	0	0	0	0	0	7	0	0	0	17	0	0	0	149	0	0	0	0	307	0	0	0	0	269	0	0	0	151	0	0	0	0	0	0	0	0	0	0	0	0	0
AG-CAR_171	28905	0	0	0	0	0	0	0	0	0	0	0	0	0	0	0	0	0	15	0	0	386	0	0	0	0	176	0	0	0	0	214	0	0	0	337	0	0	0	0	0	0	0	0	0	0	5	0	0
AG-CAR_178	36341	0	0	0	0	0	0	0	0	0	0	0	0	0	0	0	0	0	0	0	0	381	0	0	0	0	406	0	0	0	0	0	0	0	0	180	0	9	0	0	0	0	0	0	0	0	0	0	17
AG-CAR_180	29533	0	9	0	0	0	7	0	0	0	0	0	0	0	0	0	0	0	0	0	0	1070	0	0	0	0	844	0	0	0	0	0	0	0	0	803	0	0	0	0	0	0	0	0	0	0	0	0	0
AG-CAR_182	43533	12	0	8	0	0	0	6	0	0	0	0	0	0	0	0	0	0	24	22	14	837	0	0	5	0	903	0	0	0	0	0	0	0	0	344	0	18	0	0	0	0	0	0	0	0	0	0	0
AG-CAR_316	184185	0	0	0	0	0	0	0	0	0	0	0	0	0	0	0	0	0	0	0	0	2803	0	0	0	0	2267	0	0	0	0	0	0	0	0	1829	0	0	0	0	0	0	0	0	0	0	0	0	0
AG-CAR_330	1388	0	0	0	0	0	0	0	0	0	0	0	0	0	0	0	0	0	0	0	0	7	0	0	0	0	0	0	0	0	0	0	0	0	0	0	0	0	0	0	0	0	0	0	0	0	0	0	0
AG-CAR_331	81	0	0	0	0	0	0	0	0	0	0	0	0	0	0	0	0	0	0	0	0	0	0	0	0	0	0	0	0	0	0	0	0	0	0	0	0	0	0	0	0	0	0	0	0	0	0	0	0
AG-CAR_332	164135	0	0	0	0	0	0	0	0	0	0	0	0	0	0	0	0	0	0	0	0	3913	0	0	0	0	2465	0	0	0	0	0	0	0	0	820	0	0	0	0	0	0	0	0	0	0	0	0	0
AG-CAR_333	36	0	0	0	0	0	0	0	0	0	0	0	0	0	0	0	0	0	0	0	0	0	0	0	0	0	0	0	0	0	0	0	0	0	0	0	0	0	0	0	0	0	0	0	0	0	0	0	0
AG-CAR_334	126462	0	0	0	0	0	0	0	0	0	0	0	0	0	0	0	0	0	0	0	0	8509	0	0	0	0	4378	0	0	0	0	0	0	0	0	6253	0	0	0	0	0	0	0	0	0	0	0	0	0
AG-CAR_338	42523	0	0	0	0	0	0	0	0	0	0	0	0	0	0	0	0	0	0	0	0	440	0	0	0	0	536	0	0	0	0	0	0	0	0	187	0	0	0	0	0	0	0	0	0	0	0	0	0
AG-CAR_339	704	12	2	0	0	0	0	0	0	0	0	0	0	0	0	0	0	0	0	0	0	3	0	0	0	0	0	0	0	0	0	0	0	0	0	0	0	0	0	0	0	0	0	0	0	0	0	0	0
AG-CAR_343	776	3	0	0	94	0	0	0	0	0	0	0	0	0	0	0	0	0	0	0	13	0	0	0	0	0	0	0	0	0	166	0	0	0	0	0	0	0	0	0	0	0	0	0	0	0	0	0	0
AG-CAR_348	263	0	0	0	0	0	0	0	0	0	0	0	0	0	0	0	0	0	0	0	0	0	0	0	0	0	0	0	0	0	0	0	0	0	0	0	0	0	0	0	0	0	0	0	0	0	0	0	0
AG-CAR_349	119387	0	0	0	0	0	0	0	0	0	0	0	0	0	0	0	0	0	0	0	0	1265	0	0	0	0	598	0	0	0	0	0	0	0	0	431	0	0	0	0	0	0	0	0	0	0	0	0	0
AG-CAR_351	0	0	0	0	0	193852	0	0	0	0	0	0	0	0	0	0	0	0	0	0	0	0	0	0	0	0	0	0	0	0	0	0	0	0	0	0	0	0	0	0	0	0	0	0	0	0	0	0	0
AG-CAR_352	179	0	0	0	0	0	0	0	0	0	0	0	0	0	0	0	0	0	0	0	0	0	0	0	0	0	0	0	0	0	0	0	0	0	0	0	0	0	0	0	0	0	0	0	0	0	0	0	0
AG-CAR_354	3570	0	4	0	0	0	0	0	0	0	0	0	0	0	0	0	0	0	0	0	0	0	0	0	0	0	11	0	0	0	0	0	0	0	0	30	0	0	0	0	3	0	0	0	0	0	0	0	0
AG-CAR_356	3056	0	0	0	0	0	0	0	0	0	0	0	0	0	0	0	0	0	0	0	0	21	0	0	0	0	0	0	0	0	0	0	0	0	0	0	0	0	0	0	0	0	0	0	0	0	0	0	0
AG-CAR_358	378	0	0	0	0	0	0	0	0	0	0	0	0	0	0	0	0	0	0	0	0	0	0	0	0	0	0	0	0	0	0	0	0	0	0	0	0	0	0	0	0	0	0	0	0	0	0	0	0
AG-CAR_359	63448	0	0	0	0	0	0	0	0	0	10	0	0	0	0	0	0	0	17	0	0	1168	0	0	0	0	320	0	0	0	0	0	0	0	0	81	0	0	0	0	0	0	0	0	0	0	0	0	0
AG-CAR_362	92222	0	0	0	0	0	0	0	0	0	0	0	0	0	0	0	0	0	0	0	0	818	0	0	0	0	651	0	0	0	0	0	0	0	0	440	0	0	0	0	0	0	0	0	0	0	0	0	0
AG-CAR_363	8948	0	0	0	0	0	0	0	0	0	0	0	0	0	0	0	0	0	0	0	0	0	0	0	0	0	0	0	0	0	110	0	9	0	0	0	0	0	0	0	0	0	0	0	0	0	0	0	0
AG-CAR_364	113555	0	0	0	0	0	0	0	0	0	0	0	0	121	0	0	0	0	0	0	121	404	0	0	0	0	375	0	0	0	293	0	10	0	0	157	0	0	0	0	0	0	0	0	0	0	0	0	0
AG-CAR_367	354	56	0	0	0	0	0	0	0	0	0	0	0	0	0	0	0	0	5	0	0	0	0	0	0	0	0	0	0	0	2569	0	0	0	0	0	0	0	0	0	0	0	0	0	0	0	0	0	0
AG-CAR_369	197	0	0	0	0	0	0	0	0	0	0	0	0	0	0	0	0	0	0	0	0	0	0	0	0	0	0	0	0	0	220	0	0	0	0	0	0	0	0	0	0	0	0	0	0	123	0	0	0
AG-CAR_376	243	0	0	0	0	0	0	0	0	0	0	0	0	0	0	0	0	0	0	0	0	0	0	0	0	0	0	0	0	0	33	0	0	0	0	0	0	0	0	0	0	0	0	0	0	0	0	0	0
AG-CAR_377	49713	27	0	0	0	0	0	0	0	0	0	0	0	0	0	0	0	0	0	0	7	366	0	0	0	0	360	0	0	0	692	0	8	0	0	32	0	0	0	0	0	0	0	0	0	0	0	0	0
AG-CAR_378	608	8	0	0	0	0	0	0	0	0	0	0	0	0	0	0	0	0	0	0	0	0	0	0	0	0	0	0	0	0	1803	0	0	0	0	0	0	0	0	0	0	0	0	0	0	0	0	0	0
AG-CAR_383	406	70	0	0	0	0	0	0	0	0	0	0	0	0	0	0	0	0	0	0	237	0	0	0	0	0	0	0	0	0	61	0	31	0	0	0	0	0	0	0	0	0	0	0	0	0	0	0	0
AG-CAR_384	324	0	0	0	0	0	0	0	0	0	0	0	0	0	0	0	0	0	0	0	0	0	0	0	0	0	0	0	0	0	931	0	0	0	0	0	0	0	0	0	0	0	0	0	0	0	0	0	0
AG-CAR_386	1481	0	0	0	0	0	0	0	0	0	0	0	0	0	0	0	0	0	0	0	0	9	0	0	0	0	0	0	0	0	95	0	0	0	0	0	0	0	0	0	0	0	0	0	0	0	0	0	0
AG-CAR_392	0	0	0	0	0	0	0	0	0	0	0	0	0	0	0	0	0	0	0	0	0	0	0	0	0	0	0	0	0	0	1498	0	0	0	0	0	0	0	0	0	0	0	0	0	0	0	0	0	0
AG-CAR_396	0	0	0	0	0	0	0	0	0	0	0	0	0	0	0	0	0	0	0	0	68	0	0	0	0	0	0	0	0	0	317	0	0	0	0	0	0	0	0	0	0	0	0	0	0	0	0	0	0
AG-CAR_401	101	0	0	0	0	0	0	0	0	0	0	0	0	0	0	0	0	0	0	0	0	0	0	0	0	0	0	0	0	0	112	0	0	0	0	0	0	0	0	0	0	0	0	0	0	0	0	0	0
AG-CAR_408	1091	0	0	0	0	0	0	0	0	0	0	0	0	0	0	0	0	0	12776	0	0	18	0	0	0	0	0	0	0	0	103	0	0	0	0	0	0	0	0	0	0	0	0	0	0	0	0	0	0
AG-CAR_411	264	0	0	0	0	0	0	0	0	0	0	0	0	0	0	0	0	0	0	0	0	0	0	0	0	0	0	0	0	0	0	0	0	0	0	0	0	0	0	0	0	0	0	0	0	0	0	0	0
AG-CAR_416	208	0	0	0	0	0	0	0	0	0	0	0	0	0	0	0	0	0	0	0	0	0	0	0	0	0	0	0	0	0	721	0	0	0	0	0	0	0	0	0	0	0	0	0	0	0	0	0	0
AG-CAR_417	0	0	0	0	0	188	0	0	0	0	0	0	0	0	0	0	0	0	0	0	0	0	0	0	0	0	0	0	0	0	0	0	0	0	0	0	0	0	0	0	0	0	0	0	0	0	0	0	0
AG-CAR_418	156	0	0	2	0	0	0	0	0	0	0	0	0	0	0	0	0	0	0	0	0	3	0	0	0	0	0	0	0	0	113	0	0	0	0	0	0	0	0	0	0	0	0	0	0	0	0	0	0
AG-CAR_420	4972	0	0	0	0	0	0	0	0	0	0	0	0	0	0	0	0	0	0	0	0	57	0	0	0	0	56	0	0	0	682	0	0	0	0	31	0	0	0	0	0	0	0	0	0	0	0	0	0
AG-CAR_421	906	0	0	0	0	0	0	0	0	0	0	0	0	0	0	0	0	0	0	0	0	0	0	0	0	0	0	0	0	0	8141	0	0	0	0	0	0	0	0	0	0	0	0	0	0	0	0	0	0
AG-CAR_423	122042	0	0	0	0	0	0	0	0	0	0	0	0	0	0	0	0	0	29	0	12	1620	0	0	0	0	1288	0	0	0	0	0	0	0	0	490	0	0	0	0	0	0	0	0	0	0	0	0	0
AG-CAR_424	160	0	0	0	0	0	0	0	0	0	0	0	0	0	0	4	0	0	0	0	0	0	0	0	0	0	0	0	0	0	0	0	0	0	0	0	0	0	0	0	0	0	0	0	0	0	0	0	0
AG-CAR_425	200	0	0	0	0	0	0	0	0	0	0	0	0	0	0	0	0	133	0	0	0	0	0	0	0	0	0	0	0	0	62	0	0	0	0	0	0	0	0	0	0	0	0	0	0	0	0	0	0
AG-CAR_426	141161	0	0	0	0	0	0	0	0	0	0	0	0	0	0	0	0	0	0	0	17	357	0	0	0	0	295	0	0	0	0	0	0	0	0	252	0	0	0	0	0	0	0	0	0	0	0	0	0
AG-CAR_427	29076	8	0	0	0	0	0	0	0	0	0	0	0	0	0	0	0	0	0	0	0	100	0	0	0	0	120	0	0	0	0	0	0	0	0	491	0	0	0	0	0	0	0	0	0	0	0	0	0
AG-CAR_428	713	0	0	0	0	0	0	0	0	0	0	0	0	0	0	0	0	0	0	0	0	80	0	0	0	0	30	0	0	0	0	0	0	0	0	10	0	0	0	0	0	0	0	0	0	0	0	0	0
AG-CAR_429	226	0	0	0	0	0	0	0	0	0	0	0	0	0	0	0	0	0	6	0	0	0	0	0	0	0	0	0	0	0	0	0	0	0	0	0	0	0	0	0	0	0	0	0	0	0	0	0	0
AG-CAR_430	196226	0	0	0	0	0	0	0	0	0	22	0	67	0	0	0	0	0	38	0	0	483	0	0	50	0	311	0	0	0	0	0	0	0	0	337	0	0	0	0	0	0	0	0	0	0	0	0	0
AG-CAR_431	1486	284	0	0	0	0	0	0	0	0	0	0	0	0	0	0	0	0	0	0	0	0	0	0	0	0	0	0	0	0	0	0	0	0	0	0	0	0	0	0	0	0	0	0	0	0	0	0	0
AG-CAR_432	222609	0	0	0	0	0	0	0	0	0	0	0	0	0	0	0	0	0	0	0	0	1205	0	0	0	0	689	0	0	0	1276	0	0	0	0	1066	0	0	0	0	0	0	0	0	0	0	0	0	0
AG-CAR_433	190	0	0	0	0	0	0	0	0	0	0	0	0	0	0	0	0	247	0	0	0	0	0	0	0	0	0	0	0	0	0	0	0	0	0	0	0	0	0	0	0	0	0	0	0	0	0	0	0
AG-CAR_434	916	0	0	0	0	0	0	0	0	0	0	0	0	0	0	0	0	0	0	0	0	0	0	0	0	0	0	0	0	0	223	0	0	0	0	0	0	0	0	0	0	0	0	0	0	0	0	0	0
AG-CAR_435	415	0	0	0	0	0	0	0	0	0	0	0	0	0	0	0	0	0	0	0	0	0	0	0	0	0	0	0	0	0	0	0	0	0	0	0	0	0	0	0	0	0	0	0	0	0	0	0	0
AG-CAR_436	129155	17	9	0	0	0	0	0	0	0	0	0	0	8	0	0	0	0	0	0	0	379	0	0	0	0	257	0	0	0	0	0	0	0	0	257	0	0	0	0	0	0	0	0	0	0	0	0	0
AG-CAR_437	124	3	0	0	0	0	0	0	0	0	0	0	0	0	0	0	0	0	0	0	0	0	0	0	0	0	0	0	0	0	0	0	0	0	0	0	0	0	0	0	0	0	0	0	0	0	0	0	0
AG-CAR_438	47833	0	0	247	0	0	0	0	0	0	0	0	0	0	0	0	0	0	0	0	966	2639	0	0	0	0	274	0	0	0	0	0	0	0	0	1261	0	0	0	0	0	0	0	0	0	0	0	0	0
AG-CAR_440	727	0	0	0	0	0	0	0	0	0	0	0	0	0	0	0	0	0	0	0	0	0	0	0	0	0	0	0	0	0	38	0	0	0	0	0	0	0	0	0	0	0	0	0	0	0	0	0	0
AG-CAR_441	283	0	0	0	0	0	0	0	0	0	0	0	0	0	0	0	0	0	0	0	0	0	0	0	0	0	0	0	0	0	0	0	0	0	0	0	0	0	0	0	0	0	0	0	0	0	0	0	0
AG-CAR_444	430	0	0	0	0	0	0	0	0	0	0	0	0	0	0	0	0	0	0	0	393	0	0	0	0	0	0	0	0	0	0	0	0	0	0	0	0	0	0	0	0	0	0	0	0	0	0	0	0
AG-CAR_445	126413	56	0	0	0	0	0	0	0	0	0	0	0	0	0	0	0	0	0	0	0	278	0	0	0	0	245	0	0	0	0	0	0	0	0	490	0	0	0	0	0	0	0	0	0	0	0	0	0
AG-CAR_446	44966	25	0	0	0	0	0	0	0	0	0	0	0	0	0	0	0	0	0	0	8	558	0	0	0	0	267	0	0	0	0	0	0	0	0	857	0	0	0	0	0	0	0	0	0	0	0	0	0
AG-CAR_447	0	0	0	0	0	107662	0	0	0	0	0	0	0	0	0	0	0	0	0	0	0	0	0	0	0	0	0	0	0	0	0	0	0	0	0	0	0	0	0	0	0	0	0	0	0	0	0	0	0
AG-CAR_449	0	0	0	0	0	181988	0	0	0	0	0	0	0	0	0	0	0	0	0	0	0	0	0	0	0	0	0	0	0	0	0	0	0	0	0	0	0	0	0	0	0	0	0	0	0	0	0	0	0
AG-CAR_456	4719	16	0	0	0	0	0	0	0	0	0	0	0	0	0	0	0	0	0	0	0	0	0	0	0	0	0	0	0	0	718	0	0	0	0	0	0	0	0	0	0	0	0	0	0	0	0	0	0
AG-CAR_459	0	0	0	0	0	3804	0	0	0	0	0	0	0	0	0	0	0	0	0	0	0	0	0	0	0	0	0	0	0	0	0	0	0	0	0	0	0	0	0	0	0	0	0	0	0	0	0	0	0
AG-CAR_460	218786	0	0	0	0	0	0	0	0	657	0	0	0	0	0	0	0	0	0	0	0	1013	0	0	0	0	0	0	0	0	1412	0	0	0	0	259	0	0	0	0	0	0	0	0	0	0	0	0	0
AG-CAR_465	0	0	0	0	0	198061	0	0	0	0	0	0	0	0	0	0	0	0	0	0	0	0	0	0	0	0	0	0	0	0	0	0	0	0	0	0	0	0	0	0	0	0	0	0	0	0	0	0	0
AG-CAR_470	173845	0	0	0	0	0	0	0	0	0	14	0	0	0	0	0	0	0	31	0	0	2863	0	0	0	0	2690	0	0	0	1103	0	0	0	0	3363	0	0	0	0	0	0	0	0	0	0	0	0	0
AG-CAR_473	96275	737	0	0	0	0	0	0	0	0	0	0	0	0	0	0	0	0	0	0	0	916	0	0	0	0	570	0	0	0	878	0	154	0	0	301	0	0	0	0	0	0	0	0	0	0	0	0	0
AG-Mada_2_002	43593	0	12	0	0	0	0	0	0	0	0	0	0	0	0	0	0	0	0	27	0	139	0	0	0	0	226	0	0	0	0	0	0	0	0	49	0	0	0	0	0	0	0	0	0	0	0	0	0
AG-Mada_2_004	55949	494	14	0	0	0	0	0	0	0	0	0	0	0	0	0	0	0	0	0	248	601	0	0	0	0	369	0	0	0	0	0	0	0	0	34	0	0	0	0	0	0	0	0	0	0	0	0	0
AG-Mada_2_014	39356	0	0	5	0	0	0	0	0	0	0	0	0	0	0	0	0	0	0	0	170	391	0	0	0	0	363	0	0	0	0	0	0	0	0	492	0	0	0	0	0	0	0	0	0	0	0	0	0
AG-Mada_2_016	77697	0	0	0	0	0	0	0	0	0	0	0	0	0	0	0	0	0	0	0	0	569	0	0	0	0	414	0	0	0	0	0	0	0	0	537	0	0	0	0	0	0	0	0	0	0	0	0	0
AG-Mada_2_018	61190	0	0	257	0	0	0	0	0	0	0	6	0	0	0	0	0	0	0	0	0	626	0	0	0	0	253	0	0	0	0	0	0	0	0	276	0	0	0	0	0	0	0	0	0	0	0	0	0
AG-Mada_2_019	79837	91	0	0	0	0	0	0	0	0	0	0	0	0	0	0	0	0	0	0	0	409	0	0	0	0	410	0	0	0	0	0	0	0	0	446	0	0	0	0	0	0	0	0	0	0	0	0	0
AG-Mada_2_020	32850	0	0	0	0	0	0	0	0	0	0	0	0	0	0	0	0	0	0	0	0	168	0	0	0	0	216	0	0	0	0	0	0	0	0	249	0	0	0	0	0	0	0	0	0	0	0	0	0
AG-Mada_2_022	84999	0	0	329	0	0	0	0	0	0	0	0	0	0	0	0	0	0	0	0	0	681	0	0	0	0	490	0	0	0	0	0	0	0	0	442	0	0	0	0	0	0	0	0	0	0	0	0	0
AG-Mada_2_026	53740	11	0	0	0	0	0	0	0	0	0	0	0	0	0	0	0	0	0	0	0	273	0	0	0	0	152	0	0	0	0	0	0	0	0	745	0	0	0	0	0	0	0	0	0	0	0	0	0
AG-Mada_2_037	48832	10	0	39	0	0	0	0	0	0	0	0	0	0	0	0	0	0	54	0	0	563	0	0	0	47	465	0	0	0	0	0	0	0	0	218	0	0	0	0	0	0	0	0	0	0	0	0	0
AG-Mada_2_038	37272	13	0	0	0	0	0	0	0	0	0	0	0	0	0	0	0	0	0	0	0	383	0	0	0	0	390	0	0	0	0	0	0	0	0	242	0	0	0	0	0	0	0	0	0	0	0	0	0
AG-Mada_2_042	37106	28	0	16	0	0	0	0	0	0	0	0	0	0	0	0	0	0	0	0	0	426	0	0	0	0	325	0	0	0	0	0	0	0	0	216	0	0	0	0	0	0	0	0	0	0	0	0	0
AG-Mada_2_049	102232	68	0	0	0	0	0	0	0	0	0	0	0	0	0	0	0	0	0	0	0	597	0	0	0	0	863	0	0	0	0	0	0	0	0	556	0	0	0	0	0	0	0	0	0	0	0	0	0
AG-Mada_2_051	178394	0	0	0	0	0	0	0	0	0	0	0	0	0	0	0	0	0	0	0	363	1013	0	0	0	3	497	0	0	0	0	0	5	0	0	532	0	0	0	0	0	0	0	0	0	0	0	0	0
AG-Mada_2_055	89908	15	0	313	0	0	0	0	0	0	0	0	0	0	0	0	0	0	0	0	0	503	0	0	0	0	546	0	0	0	0	0	0	0	0	453	0	0	0	0	0	0	0	0	0	0	0	0	0
AG-Mada_2_060	6082	0	0	0	0	0	5	0	0	0	0	0	0	0	0	0	0	0	0	0	0	65	0	0	0	0	90	0	0	0	0	0	0	0	0	0	0	0	0	0	0	0	0	0	0	0	0	0	0
AG-Mada_2_061	47200	0	0	0	0	0	0	0	0	0	0	0	0	0	0	0	0	0	0	0	5	319	0	0	0	0	312	0	0	0	0	0	0	0	0	228	0	0	0	0	0	14	0	0	0	0	0	0	0
AG-Mada_2_062	34760	26	0	0	0	0	0	0	0	0	0	0	0	0	0	0	0	0	0	0	0	271	0	0	0	0	314	0	0	0	0	0	0	0	0	92	0	0	0	0	0	0	0	0	0	0	0	0	0
AG-Mada_2_063	409	0	54	0	0	0	0	0	0	0	0	0	0	0	0	0	53	0	0	0	83	0	0	0	0	0	0	0	0	0	0	0	0	0	0	0	0	0	0	0	0	0	0	0	0	0	111	0	0
AG-Mada_2_066	58025	0	0	0	0	0	0	0	0	0	0	0	0	0	0	0	0	0	0	0	0	723	0	0	0	0	805	0	0	0	0	0	0	0	0	753	0	0	0	0	0	0	0	0	0	0	6	0	0
AG-Mada_2_073	30383	15	0	0	0	0	0	0	0	0	0	0	0	0	0	0	0	0	0	0	0	266	0	0	0	0	169	0	0	0	0	0	0	0	0	184	0	0	0	0	0	0	0	0	0	0	0	0	0
AG-Mada_2_076	56341	28	0	0	0	0	7	0	0	0	0	0	0	0	0	0	0	0	0	0	0	278	0	0	0	0	356	0	0	0	0	0	0	0	0	54	0	0	0	0	0	0	0	0	0	0	0	0	0
AG-Mada_2_077	46789	21	0	0	0	0	0	0	0	0	0	0	0	10	0	0	0	0	0	0	0	105	0	0	0	0	161	0	0	0	0	0	0	0	0	107	0	0	0	0	0	0	0	0	0	0	0	0	0
AG-Mada_2_084	25531	12	0	0	0	0	0	0	0	0	0	0	0	0	0	0	0	0	0	0	0	87	0	0	0	0	69	0	0	0	0	0	0	0	0	72	0	0	0	0	0	0	0	0	0	0	0	0	0
AG-Mada_2_085	617	29	0	0	0	0	0	0	0	0	0	0	0	0	0	0	0	0	0	0	0	0	0	0	0	0	0	0	0	0	0	0	0	0	0	0	0	0	0	0	0	0	0	0	0	0	0	0	0
AG-Mada_2_086	40388	34	0	0	0	0	4	0	0	0	0	0	0	0	0	0	0	0	0	0	0	429	0	0	0	0	238	0	0	0	0	0	0	0	0	0	0	0	0	0	0	0	0	0	0	0	0	0	0
AG-Mada_2_096	49758	0	0	18	0	0	0	0	0	0	0	0	0	0	0	0	0	0	0	0	11	293	0	0	0	0	321	0	0	0	0	0	0	0	0	351	0	0	0	0	0	0	0	0	0	0	0	0	0
AG-Mada_2_097	57302	39	0	0	0	0	0	0	0	0	0	13	0	0	0	0	0	0	0	0	0	579	0	0	0	0	286	0	0	0	0	0	0	0	0	367	0	0	0	0	0	0	0	0	0	0	0	0	0
AG-Mada_2_100	62216	58	1261	0	0	0	0	0	0	0	0	0	0	0	0	0	0	0	0	0	0	399	0	0	0	0	474	0	0	0	0	0	0	0	0	201	0	0	0	0	0	0	0	0	0	0	0	0	0
AG-Mada_2_102	861	21	0	0	0	0	0	0	0	0	0	0	0	7	0	0	0	0	0	0	52	20	0	0	0	0	0	0	0	0	0	0	0	0	0	6	0	0	0	0	0	0	0	0	0	0	0	0	0
AG-Mada_2_108	59663	21	0	216	0	0	0	0	0	0	0	0	0	0	0	0	0	0	0	0	0	307	0	0	0	0	535	0	0	0	0	0	0	0	0	372	0	0	0	0	0	0	0	0	0	0	0	0	0
AG-Mada_2_109	11033	34	0	185	0	0	0	0	0	0	0	0	0	0	0	0	0	0	0	0	0	18	0	0	304	0	147	0	0	0	0	0	0	0	0	0	0	0	0	0	0	0	0	0	0	0	0	0	0
AG-Mada_2_119	103882	41	0	0	0	0	0	0	0	0	0	0	0	0	0	0	0	0	0	0	0	954	0	0	0	0	501	0	0	0	0	0	0	0	0	245	0	0	0	0	0	0	0	0	0	0	0	0	0
AG-Mada_2_120	49542	28	0	0	0	0	0	0	0	0	0	10	0	0	0	0	0	0	0	0	0	158	0	0	0	0	201	0	0	0	0	0	0	0	0	63	0	0	0	0	0	0	0	0	0	0	0	0	0
AG-Mada_2_126	89537	20	35	9	0	0	0	0	0	0	0	0	0	0	0	0	0	0	0	0	0	245	0	0	0	0	325	0	0	0	0	0	0	0	0	513	0	0	0	0	0	0	0	0	0	0	0	0	0
AG-Mada_2_129	120100	0	0	0	0	0	0	0	0	0	0	0	0	0	0	0	0	0	0	0	99	1121	0	0	0	0	780	0	0	0	0	0	0	0	0	231	0	0	0	0	0	0	0	0	0	0	0	0	0
AG-Mada_2_135	49710	5	0	0	0	0	0	0	0	0	0	0	0	0	0	0	0	0	0	0	0	257	0	0	0	0	330	0	0	0	0	0	0	0	0	203	0	0	0	0	0	0	0	0	0	0	0	0	0
AG-Mada_2_136	44611	24	46	408	0	0	0	0	0	0	0	0	0	0	0	0	0	0	48	0	0	321	0	0	68	0	379	0	0	0	0	0	0	0	0	229	0	0	0	0	0	0	0	0	0	0	0	0	0
AG-Mada_2_144	43950	33	0	337	0	0	0	0	0	0	0	5	0	0	0	0	0	0	0	0	0	252	0	0	0	0	326	0	0	0	0	0	0	0	0	170	0	0	0	0	0	0	0	0	0	0	0	0	0
AG-Mada_2_145	64638	47	0	0	0	0	0	0	0	0	0	8	0	0	0	0	0	0	0	0	95	567	0	0	0	0	371	0	0	0	0	0	0	0	0	379	0	0	0	0	0	0	0	0	0	0	0	0	0
AG-Mada_2_146	66274	16	0	0	0	0	0	0	0	0	0	0	0	0	0	0	0	0	0	0	0	316	0	0	0	0	274	0	0	0	0	0	0	0	0	177	0	0	0	0	0	0	0	0	0	0	0	0	0
AG-Mada_2_148	23628	0	0	0	0	0	0	0	0	0	0	0	0	0	0	0	0	0	0	0	1616	189	0	0	0	0	81	0	0	0	0	0	0	0	0	0	0	0	0	0	0	0	0	0	0	0	0	0	0
AG-Mada_2_164	81939	0	45	488	0	0	0	0	0	0	0	0	0	0	0	0	0	0	0	0	39	371	0	0	0	0	411	0	0	0	0	0	0	0	0	263	0	0	0	0	0	0	0	0	0	0	0	0	0
AG-Mada_2_165	145952	47	0	0	0	0	21	0	0	0	0	0	0	0	0	0	0	0	0	0	301	642	0	0	0	0	557	0	0	0	0	0	0	0	0	350	0	0	0	0	0	0	0	0	0	0	0	0	0
AG-Mada_2_178	85272	61	0	0	0	0	0	0	0	0	0	0	0	0	0	0	0	0	6	0	0	306	0	0	0	0	518	0	0	0	0	0	0	0	0	158	0	0	0	0	0	0	0	0	0	0	0	0	0
AG-Mada_2_186	63514	0	0	0	0	0	0	0	0	0	0	0	0	0	0	0	0	0	0	0	0	328	0	0	0	0	418	0	0	0	0	0	0	0	0	146	0	0	0	0	0	0	0	0	0	0	0	0	0
AG-Mada_2_187	15896	18	0	0	0	0	0	0	0	0	0	0	0	14	0	0	0	0	0	0	0	62	0	0	0	0	158	0	0	0	0	0	0	0	0	9	0	0	0	0	0	0	0	0	0	0	0	0	0
AG-Mada_2_189	995	27	2	0	0	0	0	0	0	0	0	0	0	0	0	0	0	0	0	0	0	18	0	0	0	0	62	0	0	0	0	0	0	0	0	0	0	0	0	0	0	0	0	0	0	0	0	0	0
AG-Mada_2_191	58268	0	0	0	0	0	0	0	0	0	0	0	0	0	0	0	0	0	0	0	0	659	0	0	0	0	660	0	0	0	0	0	0	0	0	636	0	0	0	0	0	0	0	0	0	0	0	0	0
AG-Mada_2_195	36087	0	7	9	0	0	0	0	0	0	0	0	0	0	0	0	0	0	0	0	0	204	0	0	0	0	388	0	0	0	0	0	0	0	0	209	0	0	0	0	0	0	0	0	0	0	0	0	0
AG-Mada_2_197	21583	0	0	0	0	0	16	0	0	0	0	8	0	0	0	0	0	0	0	0	0	70	0	0	0	0	38	0	0	0	0	0	0	0	0	69	0	0	0	0	0	0	0	0	0	0	0	0	0
AG-Mada_2_198	47501	5	0	449	2	0	0	0	0	0	0	0	0	0	0	0	0	0	0	0	0	285	0	0	0	0	280	0	0	0	0	0	0	0	0	139	0	0	0	0	0	0	0	0	0	0	0	0	0
AG-Mada_2_208	73944	0	0	20	0	0	0	0	0	0	0	0	0	0	0	0	0	0	0	0	0	389	0	0	0	0	259	0	0	0	0	0	0	0	0	257	0	0	0	0	0	0	0	0	0	0	0	0	0
AG-Mada_2_210	70542	0	0	405	0	0	0	0	0	0	0	5	0	0	0	0	0	0	0	0	0	1570	0	0	0	0	516	0	0	0	0	0	0	0	0	200	0	0	0	0	0	0	0	0	0	0	0	0	0
AG-Mada_2_211	131136	100	0	5	0	0	0	0	0	0	0	12	0	0	0	0	0	0	0	0	0	631	0	0	0	0	893	0	0	0	0	0	0	0	0	364	0	0	0	0	0	0	0	0	0	0	0	0	0
AG-Mada_2_215	133618	44	0	0	0	0	0	0	0	0	0	0	0	19	0	0	0	0	0	0	72	950	0	0	0	0	583	0	0	0	0	0	0	0	0	678	0	0	0	0	0	0	0	0	0	0	0	0	0
AG-Mada_2_219	127395	24	0	0	0	0	0	0	0	0	0	0	0	0	0	0	0	0	0	0	0	916	0	0	0	0	772	0	0	0	0	0	0	0	0	946	0	0	0	0	0	0	0	0	0	0	0	0	0
AG-Mada_2_221	70609	0	0	0	0	0	0	0	0	0	0	0	0	0	0	0	0	0	0	0	0	425	0	0	0	0	457	0	0	0	0	0	0	0	0	328	0	0	0	0	0	0	0	0	0	0	0	0	0
AG-Mada_2_242	8262	0	0	0	0	0	0	0	0	0	0	0	0	0	0	0	0	0	0	0	0	0	0	0	0	0	0	0	0	0	0	0	0	0	0	6	0	0	0	0	0	0	0	0	0	0	0	0	0
AG-Mada_1_005	37588	0	0	0	0	0	0	0	0	0	0	0	0	0	0	0	4	0	20	0	34	78	0	0	0	0	208	0	0	0	0	0	0	0	0	29	0	0	0	0	0	0	0	0	0	0	0	0	0
AG-Mada_1_012	39539	0	12	0	0	0	0	0	0	0	0	0	0	0	0	0	0	0	0	0	0	147	0	0	0	0	182	0	27	0	0	0	0	0	0	180	0	0	0	0	0	0	0	0	0	0	0	0	0
AG-Mada_1_014	616	25	0	0	0	0	0	0	0	0	0	0	0	0	0	0	0	0	7	0	0	0	0	0	0	0	0	0	0	0	0	0	0	0	0	0	0	0	0	0	0	0	0	0	0	0	0	0	0
AG-Mada_1_018	26150	0	0	0	0	0	0	0	0	0	0	0	0	0	0	0	0	0	0	0	0	159	0	0	0	0	248	0	0	0	0	0	0	0	0	85	0	0	0	0	0	0	0	0	0	0	0	0	0
AG-Mada_1_020	15164	0	4	0	0	0	0	0	0	0	0	0	0	0	0	0	0	0	0	0	0	111	0	0	0	0	145	0	0	0	0	0	0	0	0	111	0	0	0	0	0	0	0	0	0	0	0	0	0
AG-Mada_1_022	47525	301	514	111	11	0	0	0	0	0	0	0	0	64	0	0	172	0	0	0	0	387	0	118	0	0	663	0	0	0	0	0	0	0	0	0	0	0	0	0	0	0	0	0	0	0	3006	0	0
AG-Mada_1_026	1722	18	0	0	0	0	0	0	0	0	0	0	0	0	0	0	0	0	0	0	0	0	0	0	0	0	65	0	0	0	0	0	0	0	0	0	0	0	0	0	0	0	0	0	0	0	0	0	0
AG-Mada_1_027	63292	370	44	9	0	0	0	0	0	0	0	0	0	0	0	0	98	0	0	62	78	179	0	0	95	0	327	0	0	0	0	0	0	0	0	223	0	0	0	0	39	0	0	0	0	0	5	0	0
AG-Mada_1_029	1525	0	0	0	0	0	0	0	0	0	0	0	0	0	0	0	0	0	0	0	147	0	0	0	0	0	17	0	0	0	0	0	0	0	0	0	0	0	0	0	0	0	0	0	0	0	0	0	0
AG-Mada_1_033	70659	34	0	0	0	0	0	0	0	0	5	10	0	0	0	0	0	0	0	0	0	204	0	0	0	0	401	0	0	0	0	0	0	0	0	390	0	0	0	0	0	0	0	0	0	0	0	0	0
AG-Mada_1_035	55492	0	0	273	0	0	12	0	0	0	0	0	0	11	0	0	0	0	0	0	15	460	0	0	0	0	126	0	0	0	0	0	0	0	0	220	0	0	0	0	0	0	0	0	0	0	0	0	0
AG-Mada_1_045	90127	63	0	0	0	0	0	0	0	0	0	0	0	0	0	0	0	0	0	0	0	844	0	0	0	0	673	0	0	0	0	0	0	0	0	732	0	0	0	0	0	0	0	0	0	0	0	0	0
AG-Mada_1_046	59269	0	0	0	0	0	0	0	0	0	0	0	0	0	0	0	0	0	11784	0	70	504	0	0	0	0	273	0	0	0	0	0	0	0	0	313	0	0	0	0	0	0	0	0	0	0	0	0	0
AG-Mada_1_052	12882	43	3	0	0	0	0	0	0	0	0	0	0	0	0	0	0	0	0	0	0	90	0	0	0	0	61	0	0	0	0	0	0	0	0	45	0	0	0	0	0	0	0	0	0	0	0	0	0
AG-Mada_1_053	88530	0	0	0	0	0	0	0	0	0	0	0	0	0	0	0	0	0	0	0	0	577	0	0	0	0	484	0	0	0	0	0	0	0	0	361	0	0	0	0	0	0	0	0	0	0	0	0	0
AG-Mada_1_055	39478	0	0	0	0	0	0	0	0	0	0	0	0	0	0	0	0	0	0	0	0	471	0	0	0	0	440	0	0	0	0	0	0	0	0	258	0	0	0	0	0	0	0	0	0	0	0	0	0
AG-Mada_1_062	42190	0	0	0	0	0	0	0	0	0	0	0	0	0	0	0	0	0	0	0	14	232	0	0	0	0	289	20	0	0	0	0	0	0	0	207	0	0	0	0	0	0	0	0	0	0	0	0	0
AG-Mada_1_063	70811	0	0	88	0	0	0	0	0	0	0	0	0	0	0	0	0	0	0	0	0	568	0	0	0	0	580	0	0	0	0	0	0	0	0	208	0	0	0	0	0	0	0	0	0	0	0	0	0
AG-Mada_1_066	41548	58	0	0	0	0	0	0	0	0	0	0	0	0	0	0	0	0	0	0	0	26	0	0	0	0	269	0	0	0	0	0	0	0	0	66	0	0	0	0	0	0	0	0	0	0	0	0	0
AG-Mada_1_071	25878	13	13	24	0	0	0	0	0	0	0	0	0	0	0	0	0	0	0	0	0	78	0	12	0	0	153	0	0	0	0	0	3	0	0	198	0	0	0	0	0	0	0	0	0	0	0	0	0
AG-Mada_1_076	6739	11	0	7	0	0	0	0	0	0	0	0	0	9	0	0	0	0	0	0	0	0	0	0	0	0	9	0	0	0	0	0	0	0	0	90	0	0	0	0	0	0	0	0	0	0	0	0	0
AG-Mada_1_081	74869	0	0	0	0	0	0	0	0	0	0	0	0	0	0	0	0	0	0	0	0	381	0	0	0	0	444	0	0	0	0	0	0	0	0	387	0	0	0	0	0	0	0	0	0	0	0	0	0
AG-Mada_1_082	122880	0	0	0	0	0	0	0	0	0	0	0	0	0	0	0	0	0	0	0	0	569	0	0	0	0	1109	0	0	0	0	0	0	0	0	312	0	0	0	0	0	0	0	0	0	0	0	0	0
AG-Mada_1_101	104271	27	0	0	0	0	0	0	0	0	0	0	0	0	6	0	0	0	0	0	0	622	0	0	0	0	532	0	0	0	0	0	0	0	0	447	0	0	0	0	0	0	0	0	0	0	0	0	0
AG-Mada_1_102	71828	55	0	265	0	0	0	0	0	0	0	0	0	0	0	0	0	0	0	0	0	497	0	0	0	0	652	0	0	0	0	0	0	0	0	577	0	0	0	0	0	0	0	0	0	0	0	0	0
AG-Mada_1_106	493	27	0	0	0	0	21	0	0	0	0	0	0	0	0	0	0	0	0	0	45	0	0	0	0	0	13	0	0	0	0	0	0	0	0	0	0	0	0	0	0	0	0	0	0	0	0	0	0
AG-Mada_1_108	63943	0	0	0	0	0	0	0	0	0	0	0	0	0	0	0	0	0	0	78	0	362	0	0	0	0	206	0	0	0	0	0	0	0	0	220	0	0	0	0	0	0	0	0	0	0	0	0	0
AG-Mada_1_114	134105	126	0	69	0	0	0	0	0	0	0	0	0	0	0	0	0	0	0	0	0	676	0	0	0	0	866	0	0	0	0	0	0	0	0	737	0	0	0	0	0	0	0	0	0	0	0	0	0
AG-Mada_1_117	30219	36	0	0	0	0	0	0	0	0	0	0	0	0	0	0	0	0	0	0	0	120	0	0	0	0	366	0	0	0	0	0	0	0	0	172	0	0	0	0	0	0	0	0	0	0	0	0	0
AG-Mada_1_118	78402	41	0	45	0	0	0	0	0	0	0	0	0	0	0	0	0	0	0	0	0	972	0	0	0	0	654	0	0	0	0	0	0	0	0	461	0	0	0	0	0	0	0	0	0	0	0	0	0
AG-Mada_1_124	120270	76	0	10	0	0	0	0	0	0	0	8	0	0	0	0	0	0	0	0	0	629	0	0	0	0	641	0	0	0	0	0	0	0	0	623	0	0	0	0	0	0	0	0	0	0	0	0	0
AG-Mada_1_127	107517	15	0	116	17	0	0	0	0	0	0	0	0	0	0	0	0	0	0	0	0	657	0	0	0	0	504	0	0	0	0	0	0	0	0	168	0	0	0	0	0	0	0	0	0	0	0	0	0
AG-Mada_1_128	179737	45	0	38	0	0	20	0	0	0	0	12	0	0	0	0	0	0	0	0	423	1212	0	0	0	0	1493	0	0	0	0	0	0	0	0	1323	0	0	0	0	0	0	0	0	0	0	0	0	0
AG-Mada_1_132	63085	21	0	168	0	0	0	0	0	0	0	0	0	0	0	0	0	0	0	0	45	372	0	0	0	0	705	0	0	0	0	0	0	0	0	471	0	0	0	0	0	0	0	0	0	0	0	0	0
AG-Mada_1_134	43152	0	0	31	0	0	0	0	0	0	0	0	0	0	0	0	0	0	4638	0	0	182	0	0	0	0	276	0	0	0	0	0	0	0	0	0	0	0	0	0	0	0	0	0	0	0	0	0	0
AG-Mada_1_136	87760	0	0	0	0	0	0	0	0	0	0	0	0	0	10	0	0	0	0	0	0	896	0	0	0	0	885	0	0	0	0	0	0	0	0	700	0	0	0	0	0	0	0	0	0	0	0	0	0
AG-Mada_1_137	36686	0	0	0	0	0	0	0	0	0	0	0	0	0	0	0	0	0	0	0	0	221	0	0	0	0	205	0	0	0	0	0	0	0	0	165	0	0	0	0	0	0	0	0	0	0	0	0	0
AG-Mada_1_138	67968	40	0	16	0	0	29	0	0	0	0	11	0	0	0	0	0	0	0	0	0	841	0	0	0	0	952	0	0	0	0	0	4	0	0	707	0	0	0	0	0	0	0	0	0	0	0	0	0
AG-Mada_1_139	99382	43	0	231	0	0	0	0	0	0	0	0	0	16	0	0	0	0	204	0	0	449	0	0	0	0	428	0	0	0	0	0	0	0	0	262	0	0	0	0	0	0	0	0	0	0	0	0	0
AG-Mada_1_140	67273	22	0	0	0	0	0	2	0	0	0	0	0	0	0	0	0	0	0	0	117	488	0	0	0	0	290	0	0	0	0	0	0	0	0	272	0	0	0	0	0	0	0	0	0	0	0	0	0
AG-Mada_1_141	56013	0	0	0	0	0	0	0	0	0	0	0	0	0	0	0	0	0	103	0	35	871	0	0	0	0	360	0	0	0	0	0	0	0	0	297	0	0	0	0	0	0	0	0	0	0	0	0	0
AG-Mada_1_143	42259	49	0	0	0	0	0	0	0	0	0	0	0	0	0	0	0	0	13085	0	0	173	0	0	0	0	141	0	0	0	0	0	0	0	0	154	0	0	0	0	0	0	0	0	0	0	0	0	0
AG-Mada_1_149	37142	0	0	0	0	0	0	0	0	0	0	0	0	0	0	0	0	0	0	0	2	290	0	0	0	0	360	0	0	0	0	0	0	0	0	188	0	0	0	0	0	0	0	0	0	0	0	0	0
AG-Mada_1_151	81422	93	0	35	0	0	0	0	0	0	0	0	0	0	0	0	0	0	0	0	0	362	0	0	0	0	506	0	0	0	0	0	0	0	0	439	0	0	0	0	0	0	0	0	0	0	0	0	0
AG-Mada_1_156	43172	23	0	0	0	0	0	0	0	0	0	0	0	0	0	0	0	0	0	0	0	143	0	0	0	0	238	0	0	0	0	0	0	0	6	74	0	0	0	0	0	0	0	0	0	0	0	0	0
AG-Mada_1_158	45008	58	0	14811	0	0	0	0	0	0	0	13	0	0	0	0	0	0	525	0	0	576	0	0	0	0	605	0	0	0	0	0	0	0	0	110	0	0	0	0	0	0	0	0	0	0	0	0	0
AG-Mada_1_171	1795	0	232	0	0	0	0	0	0	0	0	0	0	0	0	0	0	0	0	0	0	21	0	0	0	0	18	0	0	0	0	0	0	0	0	23	0	0	0	0	0	0	0	0	0	0	0	0	0
AG-Mada_1_190	30548	42	0	0	0	0	18	0	0	0	0	0	0	23	0	0	0	0	0	0	0	177	0	0	0	0	186	0	0	0	0	0	0	0	0	18	0	0	0	0	0	0	0	0	0	0	0	0	0
AG-Mada_1_194	28045	27	0	0	0	0	0	0	0	0	0	0	0	0	0	0	0	0	0	0	0	137	0	0	0	0	201	0	0	0	0	0	0	0	0	75	0	0	0	0	0	0	0	0	0	0	0	0	0
AG-Mada_1_199	9896	6	0	155	0	0	0	0	0	0	0	0	0	0	0	0	0	0	0	0	0	115	0	0	0	0	60	0	0	0	0	0	0	0	0	47	0	0	0	0	0	0	0	0	0	0	0	0	0
AG-Mada_1_200	81238	78	0	9	0	0	0	0	0	0	0	3	0	0	0	0	0	0	0	0	0	231	0	0	0	0	244	0	0	0	0	0	0	0	0	124	0	0	0	0	0	0	0	0	0	0	0	0	0
AG-Mada_1_212	55795	30	0	0	0	0	0	0	0	0	0	0	0	0	0	0	0	0	0	0	0	454	0	0	0	0	350	0	0	0	0	0	0	0	0	252	0	0	0	0	0	0	0	0	0	0	0	0	0
AG-Mada_1_223	116082	40	0	0	0	0	0	0	0	0	0	18	0	14	0	0	0	0	12	0	0	1181	0	0	0	0	1632	0	0	0	0	0	0	0	0	656	0	0	0	0	0	0	0	0	0	0	0	0	0
AG-Mada_1_224	110423	0	0	13	0	0	0	0	0	0	0	0	0	0	0	0	0	0	0	0	0	426	0	0	0	0	450	0	0	0	0	0	0	0	0	698	0	0	0	0	0	0	0	0	0	0	0	0	0
AG-Mada_1_228	52651	0	0	0	0	0	0	0	0	0	0	0	0	0	0	0	0	0	108	0	0	387	0	0	0	0	180	0	0	0	0	0	0	0	0	151	0	0	0	0	0	0	0	0	0	0	0	0	0
AG-Mada_1_230	119104	0	0	397	0	0	0	0	0	0	0	0	0	0	0	0	0	0	0	0	708	633	0	0	0	0	1491	0	0	0	0	0	0	0	0	963	0	0	0	0	0	0	0	0	0	0	0	0	0
AG-Mada_1_232	72663	20	0	0	0	0	0	0	0	0	0	0	0	0	0	0	0	0	0	0	0	213	0	0	0	0	308	0	0	0	0	0	0	0	0	292	0	0	0	0	0	0	0	0	0	0	0	0	0
AG-Mada_1_233	46619	0	0	0	0	0	0	0	0	0	0	0	0	0	0	0	0	0	0	0	0	259	0	0	0	0	301	0	0	0	0	0	0	0	0	187	0	0	0	0	0	0	0	0	0	0	0	0	0
AG-Mada_1_238	50671	44	0	6	0	0	0	0	0	0	0	11	0	0	0	0	0	0	0	0	0	331	0	0	0	0	405	0	0	0	0	0	0	0	0	332	0	0	0	0	0	0	0	0	0	0	0	0	0
DNA-0DZ6	10	0	0	12	0	0	0	0	0	0	0	0	0	0	0	0	0	0	0	0	0	0	0	0	0	0	0	4	0	0	0	0	0	0	0	0	0	0	0	0	0	0	0	0	0	0	0	0	0
DNA-0DZ7	46	0	0	28	0	0	0	0	0	0	0	0	0	0	15	0	7	0	0	0	0	0	0	0	0	0	0	0	0	0	0	0	0	0	0	0	0	0	0	0	0	0	0	0	0	0	0	0	0
DNA-0DZ8	40	0	10	19	0	0	0	0	0	0	0	0	0	0	0	0	0	0	0	0	0	0	20	0	0	0	0	0	0	0	0	0	0	0	0	0	0	0	0	0	0	0	0	0	0	0	0	0	0
DNA-0E1U	0	0	0	0	0	0	0	0	0	0	0	0	0	0	0	0	0	0	0	0	0	0	0	0	0	0	0	0	0	0	0	0	0	0	0	0	0	0	0	0	0	0	0	0	0	0	0	0	0
DNA-0E1V	1	0	0	0	0	0	0	0	0	0	0	0	0	0	0	0	0	0	0	0	0	0	0	0	0	0	0	0	0	0	0	0	0	0	0	0	0	0	0	0	0	0	0	0	0	0	0	0	0
DNA-0E1W	0	1	0	0	0	0	0	0	0	0	0	0	0	0	0	0	0	0	0	0	0	0	0	0	0	0	0	0	0	0	0	0	0	0	0	0	0	0	0	0	0	0	0	0	0	0	0	0	0
DNA-0E7E	36	0	0	0	0	0	0	0	0	0	0	0	0	0	0	0	0	0	0	0	0	0	0	0	0	0	0	0	0	0	0	0	0	0	0	0	0	0	0	0	0	0	0	0	0	0	0	0	0
DNA-0E7F	13	0	0	0	0	0	0	0	0	0	0	0	0	0	0	0	0	0	0	0	0	0	0	0	0	0	0	0	0	0	0	0	0	0	0	0	0	0	0	0	0	0	0	0	0	0	0	0	0
DNA-0E7G	17	0	0	0	0	0	0	0	0	0	0	0	0	0	0	0	0	0	0	0	0	0	0	0	0	0	0	0	0	0	0	0	0	0	0	0	0	0	0	0	0	0	0	0	0	0	0	0	0
DNA-0ECI	142	6	0	0	0	0	0	0	0	0	0	0	0	0	0	0	0	0	0	0	0	0	0	0	0	0	0	0	0	0	0	0	0	0	0	0	0	0	0	0	0	0	0	0	0	0	0	0	0
DNA-0ECJ	108	23	0	0	0	0	0	0	0	0	0	6	0	0	0	0	0	0	0	0	0	0	0	0	0	0	0	0	0	0	0	0	0	0	0	0	0	0	0	0	0	0	0	0	0	0	0	0	0
DNA-0ECK	133	16	0	0	0	0	0	0	0	0	0	0	0	10	0	0	0	0	0	0	0	0	0	0	0	0	0	0	0	0	0	0	0	0	0	0	0	0	0	0	0	0	0	0	0	0	0	0	0
DNA-0EF6	49	0	0	0	0	0	0	0	0	0	0	0	0	0	0	0	0	0	0	0	0	0	0	0	0	0	0	0	0	0	0	0	0	0	0	0	0	0	0	0	0	0	0	0	0	0	0	0	0
DNA-0EF7	32	0	0	0	0	0	0	0	0	0	0	0	0	0	0	0	0	0	0	0	0	0	0	0	0	0	0	0	0	0	0	0	0	0	0	0	0	0	0	0	0	0	0	0	0	0	0	0	0
DNA-0EF8	44	0	0	0	0	0	0	0	0	0	0	0	0	0	0	0	0	0	0	0	0	0	0	0	0	0	0	0	0	0	0	0	0	0	0	0	0	0	0	0	0	0	0	0	0	0	0	0	0
DNA-0EHP	20	0	0	0	0	0	0	0	0	0	0	0	0	0	0	0	0	0	0	0	0	0	0	0	0	0	0	0	0	0	0	0	0	0	0	0	0	0	0	0	0	0	0	0	0	0	0	0	0
DNA-0EHQ	3	0	0	0	0	0	0	0	0	0	0	0	0	0	0	0	0	0	0	0	0	0	0	0	0	0	0	0	0	0	0	0	0	0	0	0	0	0	0	0	0	0	0	0	0	0	0	0	0
DNA-0EHR	122	0	0	0	0	0	0	0	0	0	0	0	0	0	0	0	0	0	0	0	0	0	0	0	0	0	0	0	0	0	0	0	0	0	0	0	0	0	0	0	0	0	0	0	0	0	0	0	0
DNA-0EHS	0	0	0	0	0	0	0	0	0	0	0	0	0	0	0	0	0	0	0	0	0	0	0	0	0	0	0	0	0	0	0	0	0	0	0	0	0	0	0	0	0	0	0	0	0	0	0	0	0
DNA-0EHT	0	0	0	0	0	0	0	0	0	0	0	0	0	0	0	0	0	0	0	80	0	0	0	0	0	0	0	0	0	0	0	0	0	0	0	0	0	0	0	0	0	0	0	0	0	0	0	0	0
DNA-0EHU	0	0	0	0	0	0	0	0	0	0	0	0	0	0	0	0	0	0	0	0	0	0	0	0	0	0	0	0	0	0	0	0	0	0	0	0	0	0	0	0	0	0	0	0	0	0	0	0	0
DNA-0EHV	0	0	0	0	0	0	0	0	0	0	0	0	0	0	0	0	0	0	0	0	0	0	0	0	0	0	0	0	0	0	0	0	0	0	0	0	0	0	0	0	0	0	0	0	0	0	0	0	0
DNA-0EHW	2	0	0	0	0	0	0	0	0	0	0	0	0	0	0	0	0	0	0	0	0	0	0	0	0	0	0	0	0	0	0	0	0	0	0	0	0	0	0	0	0	0	0	0	0	0	0	0	0
DNA-0F8J	26	27	0	0	0	0	0	0	0	0	0	0	0	0	0	0	0	0	0	0	0	0	0	0	0	0	0	0	0	0	0	0	0	0	0	0	0	0	0	0	0	0	0	0	0	0	0	0	0
DNA-0F8K	14	56	0	0	0	0	0	0	0	0	0	0	0	0	0	0	0	0	0	0	0	0	0	0	0	0	0	0	0	0	0	0	0	0	0	0	0	0	0	0	0	0	0	0	0	0	0	0	0
DNA-0FG8	28	0	0	0	24	0	0	0	0	0	0	0	0	0	0	0	0	0	0	8	0	0	0	0	0	0	0	0	0	0	0	0	0	0	0	0	0	0	0	0	0	0	0	0	0	0	0	0	0
DNA-0FG9	982	0	0	0	2171	0	0	0	0	0	0	0	0	0	0	0	0	0	0	23	0	0	0	0	0	0	0	0	0	0	0	0	0	0	0	0	0	0	0	0	0	0	0	0	0	0	0	0	0
DNA-0FGA	23	0	0	0	1765	0	0	0	0	0	0	0	0	0	0	0	0	0	0	0	0	0	0	0	0	0	0	0	0	0	0	0	0	0	0	0	0	0	0	0	0	0	0	0	0	0	0	0	0
DNA-0FGB	41	0	0	0	0	0	0	0	0	0	0	0	0	0	0	0	0	0	0	0	0	0	0	0	0	0	0	0	0	0	0	0	0	0	0	0	0	0	0	0	0	0	0	0	0	0	0	0	0
DNA-0FGC	17	0	6	0	0	0	0	0	0	0	0	0	0	0	0	0	0	0	0	0	0	0	0	0	0	0	0	0	0	0	0	0	0	0	0	0	0	0	0	0	0	0	0	0	0	0	0	0	0
DNA-0FIZ	28	21	0	0	0	0	0	0	0	0	0	0	0	0	0	0	0	0	0	0	0	0	0	0	0	0	0	0	0	0	0	0	0	0	0	0	0	2	0	0	0	0	0	0	0	0	0	0	0
DNA-0FJ0	18	50	0	0	0	0	0	0	0	0	0	0	0	0	0	0	0	0	0	0	0	0	0	0	0	0	0	0	0	0	0	0	0	0	0	0	0	0	0	0	0	0	0	0	0	0	0	0	0
DNA-0FLN	28	0	0	0	0	0	0	0	0	0	0	0	0	0	0	13	0	0	0	0	0	0	0	0	0	0	0	0	0	0	0	6	0	0	0	0	0	0	0	0	0	0	0	0	0	0	0	0	0
DNA-0FLO	46	0	0	2	0	0	0	0	0	0	0	0	0	0	0	0	0	0	0	0	0	0	0	0	0	0	0	0	0	0	0	0	0	0	0	0	0	0	0	0	0	0	0	0	0	0	0	0	0
DNA-0Q01	20	20	0	0	0	0	0	0	0	0	0	0	0	0	0	0	0	0	0	0	0	0	0	0	0	0	0	0	0	0	0	0	0	0	0	0	0	0	0	0	0	0	0	0	0	0	0	0	0
DNA-0Q02	111	44	0	0	0	0	0	0	0	0	0	0	0	0	0	0	0	0	0	0	0	0	0	0	0	0	0	0	0	0	0	0	0	0	0	0	0	0	0	0	0	0	0	0	0	0	0	0	0
DNA-0Q03	80	75	0	0	0	0	0	0	0	0	0	0	0	0	0	0	0	0	0	0	0	0	0	0	0	0	0	0	0	0	0	0	0	0	0	0	0	0	0	0	0	0	0	0	0	0	0	0	0
DNA-0Q04	67	40	0	0	0	0	0	0	0	0	0	0	0	0	0	0	0	0	0	0	0	0	0	0	0	0	0	0	0	0	0	0	0	0	0	0	0	0	0	0	0	0	0	0	0	0	0	0	0
DNA-0Q05	29	40	0	0	0	0	0	0	0	0	11	0	0	0	0	0	0	0	0	0	0	0	0	0	0	0	0	0	0	0	0	0	0	0	0	0	0	0	0	0	0	0	0	0	0	0	0	0	0
DNA-0Q2O	39	47	0	0	0	0	0	0	0	0	0	0	0	0	0	0	0	0	0	0	0	0	0	0	0	0	0	0	0	0	0	0	0	0	0	0	0	0	0	0	0	0	0	0	0	0	0	0	0
ER-CAR_194	988	5075	0	0	5147	0	0	6151	0	628	72728	0	0	0	0	0	0	0	33	0	0	0	123	0	0	0	0	0	0	0	2006	0	870	0	0	0	0	678	0	0	0	0	1339	0	0	173	0	0	0
SE-CAR_427	499	51083	21	0	29327	0	976	37346	0	0	30	9614	0	4501	0	0	0	0	0	0	0	0	0	0	286	0	0	1736	398	0	0	0	0	0	0	38	0	0	0	0	0	0	71	0	0	217	0	0	0
AD-AGN031	30558	120	0	0	0	0	0	0	7899	0	0	0	0	0	0	0	0	0	0	0	0	266	0	0	0	0	369	0	0	0	0	0	0	0	0	311	0	0	0	0	0	0	0	0	0	0	0	0	0
AD-AGN032	9464	5295	1315	1804	223	0	0	411	1914	0	139	0	1546	70	69	272	0	259	0	0	546	78	0	93	113	116	0	69	99	687	0	0	0	0	0	0	0	0	0	137	0	0	324	0	0	144	0	0	0
AD-AGN033	58309	166	199	0	0	0	0	0	13366	0	0	0	36	0	0	0	0	0	0	0	37	240	0	0	0	0	317	0	0	0	0	0	0	0	0	233	0	0	0	0	0	0	0	0	0	0	0	0	0
AD-AGN034	4680	4523	1750	801	495	0	242	0	1023	0	117	0	1086	66	0	153	140	154	83	0	327	89	0	159	0	82	0	0	91	1461	0	0	225	0	100	0	0	86	0	857	0	92	0	0	0	306	0	0	0
AD-AGN035	40824	535	263	92	0	0	56	0	0	0	0	0	89	0	0	0	0	0	0	0	0	129	0	0	0	0	281	0	0	125	0	0	0	0	39	82	0	0	0	0	0	0	64	61	0	0	0	0	0
AD-AGN037	47561	57	0	0	0	0	0	0	10774	0	0	0	0	0	0	0	0	0	0	0	19	183	0	0	0	0	311	0	0	0	0	0	0	0	0	0	0	0	0	0	0	0	0	0	0	0	0	0	0
AD-AGN038	6053	1425	3	0	0	0	0	0	1143	0	0	0	0	0	0	0	0	0	0	0	0	0	0	0	0	0	0	0	0	0	0	0	0	0	0	0	0	0	0	0	0	0	0	0	0	0	0	5	0
AD-AGN039	61192	36	0	0	0	0	0	0	13717	0	0	0	0	0	0	0	0	0	0	0	30	117	0	0	0	0	212	0	0	0	0	0	0	0	0	0	0	0	0	0	0	0	0	0	0	0	0	0	0
AD-AGN040	46232	0	0	0	0	0	0	0	12769	0	0	0	0	0	0	0	0	0	0	0	0	151	0	0	0	0	188	0	0	0	0	0	0	0	0	99	0	0	0	0	0	0	0	0	0	0	0	0	0
AD-AGN041	30475	50	0	0	0	0	0	0	7693	0	0	0	0	0	0	0	0	0	0	0	0	169	0	0	0	0	279	0	0	0	0	0	0	0	0	73	0	0	0	0	0	0	0	0	0	0	0	0	0
AD-AGN042	26304	77	0	0	0	0	0	12	6502	27	0	0	0	0	0	0	0	0	0	0	16	355	0	0	0	0	463	0	0	0	0	0	0	0	0	186	0	0	0	0	0	0	0	0	0	0	0	0	0
AD-AGN043	43053	37	0	0	0	0	0	0	10674	0	0	0	0	0	0	0	0	0	0	0	0	199	0	0	0	0	322	0	0	0	0	0	0	0	0	88	0	0	0	0	0	0	0	0	0	0	0	0	0
AD-AGN044	13239	52	0	0	224	0	0	0	0	0	0	0	0	0	0	0	0	0	2637	0	0	147	0	0	0	0	178	0	0	7	0	0	0	0	0	184	0	0	0	0	0	0	0	0	0	0	0	0	0
AD-AGN045	40121	30	633	0	0	0	0	0	9106	0	0	0	0	0	0	0	0	0	0	0	0	321	0	0	0	0	130	0	0	292	0	0	0	0	0	79	0	0	0	0	0	0	0	0	0	0	0	0	0
AD-AGN046	45719	47	0	0	0	0	0	0	10561	0	0	0	0	0	0	0	0	0	0	0	0	26	0	0	0	0	261	0	0	0	0	0	0	0	0	0	0	0	0	0	0	0	0	0	0	0	0	0	0
AD-AGN047	43438	40	0	0	0	0	0	1015	10577	0	0	0	0	0	0	0	0	0	0	0	202	437	0	0	0	0	226	0	0	0	0	0	0	0	0	164	0	0	0	0	0	0	22	0	0	0	0	0	0
AD-CAR_178	47126	72	16	0	0	0	0	0	12923	0	0	0	0	0	0	0	0	0	0	0	0	310	0	0	0	0	570	0	0	0	0	0	0	0	0	249	0	0	0	0	0	0	0	0	0	0	0	0	0
AD-CAR_182	16645	68	2094	0	0	0	0	0	4199	0	0	0	0	0	0	0	0	0	0	0	0	0	0	0	0	0	0	0	0	1332	0	0	0	0	0	0	0	0	0	0	0	0	0	0	0	0	0	0	0
AD-CAR_438	22513	32	0	0	0	0	448	0	5457	0	0	0	0	0	0	0	0	0	0	0	3802	0	0	0	0	0	20	0	0	0	0	0	0	0	0	0	0	0	0	0	0	0	0	0	0	0	0	0	0
AD-CAR_444	5371	812	500	0	0	0	0	0	1215	0	0	0	0	0	0	0	0	0	0	0	0	0	0	0	0	0	14	0	0	241	263	0	0	0	0	0	0	0	0	0	0	0	0	0	0	0	0	0	0
AD-CAR_445	45763	49	0	0	0	0	0	0	0	0	0	0	0	0	0	0	0	0	0	0	0	186	0	0	0	0	143	0	0	0	0	0	0	0	0	178	0	0	0	0	0	0	0	0	0	0	0	0	0
AD-CAR_448	46185	42	0	0	150	0	0	0	10480	0	17	0	139	0	0	0	0	0	0	0	0	145	0	0	0	0	141	0	0	0	0	0	0	0	0	177	0	0	0	0	0	0	0	0	0	0	0	0	0
AD-CAR_469	47609	55	350	0	0	0	0	0	10416	0	0	0	0	0	0	0	0	0	0	0	0	156	0	0	0	0	477	0	0	171	0	0	0	0	0	213	0	0	0	0	0	0	0	0	0	0	0	0	0
AD-CAR_473	7357	33	0	0	0	0	0	0	1600	0	0	0	0	0	0	0	0	0	0	0	0	0	0	0	0	0	0	0	0	0	0	0	0	0	0	0	0	0	0	0	0	0	0	0	0	0	0	0	0
AD-CAR_474	63415	52	221	0	0	0	0	0	16157	0	0	0	0	0	0	0	0	0	0	0	0	204	0	0	0	0	328	0	0	0	0	0	0	0	0	339	0	0	0	0	0	0	0	0	0	0	0	0	0
AD-CAR_476	15026	56	0	0	0	0	0	0	3061	0	0	0	0	0	0	0	0	0	0	0	30	162	0	0	0	0	223	0	0	0	0	0	0	0	0	206	0	0	0	0	0	0	0	0	0	0	0	0	0
AD-CAR_477	8131	3693	4576	2258	197	0	72	381	1599	0	0	106	827	46	0	0	0	0	27	234	107	19	356	90	123	150	158	48	107	2461	168	0	120	0	0	48	0	0	0	277	0	0	0	0	0	0	0	0	0
AD-CAR_478	39658	44	0	0	0	0	0	0	9840	0	0	0	0	0	0	0	0	0	0	0	15	196	0	0	0	0	320	0	0	0	0	0	0	0	0	113	0	0	0	0	0	0	0	0	0	0	0	0	0
AD-CAR_480	46136	59	6	0	0	0	0	0	0	0	0	0	0	0	0	0	0	0	0	0	0	137	0	0	0	0	251	0	0	0	0	0	0	0	0	0	0	0	0	0	0	0	0	0	0	0	0	0	0
AD-CAR_481	21874	46	0	1128	0	0	0	0	5117	0	16	0	0	0	0	0	0	0	0	0	0	0	0	0	0	0	52	0	0	0	0	0	0	0	0	0	0	0	0	0	0	0	0	0	0	0	0	0	0
AD-CAR_482	32432	72	0	0	0	0	0	0	7379	0	0	0	0	0	0	0	0	0	3022	0	0	303	0	0	0	0	277	0	0	0	0	0	0	0	0	313	0	0	0	0	0	0	0	0	0	0	0	0	0
AD-CAR_483	34688	79	0	0	0	0	0	0	8634	0	0	0	0	0	0	0	0	0	0	0	0	213	0	0	0	0	214	0	0	0	0	0	0	0	0	121	0	0	0	0	0	0	0	0	0	0	0	0	0
AD-CAR_484	34463	37	0	0	0	0	0	0	8875	0	0	0	0	0	0	0	0	0	0	0	0	278	0	0	0	0	286	0	0	0	0	0	0	0	0	173	0	0	0	0	0	0	0	0	0	0	0	0	0
AD-CAR_487	39443	45	0	290	158	0	0	0	9881	0	0	0	0	0	0	0	0	0	0	0	93	256	0	0	0	0	546	0	0	0	0	0	0	0	0	139	0	0	0	0	0	0	0	0	0	0	0	0	0
AD-CAR_488	38612	56	0	0	0	0	0	0	9276	0	0	0	0	0	0	0	0	0	0	0	0	164	0	0	0	0	236	0	0	0	0	0	0	0	0	161	0	0	0	0	0	0	0	0	0	0	0	0	0
AD-CAR_490	10328	34	0	0	0	0	0	0	2268	0	0	0	0	0	0	0	0	0	0	0	0	116	0	0	0	0	0	0	0	0	0	0	0	0	0	0	0	0	0	0	0	0	0	0	0	0	0	0	0
AD-CAR_492	6620	28	0	0	0	0	0	0	0	0	0	0	0	0	0	0	0	0	0	0	0	70	0	0	0	0	123	0	0	0	0	0	0	0	0	42	0	0	0	0	0	0	0	0	0	0	0	0	0
AD-CAR_494	34965	31	0	0	0	0	0	0	8275	0	10	0	0	0	0	0	0	0	242	0	0	59	0	0	0	0	125	0	0	0	0	0	0	0	0	186	0	0	0	0	0	0	0	0	0	0	0	0	0
AD-CAR_495	29957	57	0	0	0	0	0	0	6864	0	0	0	0	0	0	0	0	0	0	0	0	186	0	0	0	0	0	0	0	0	0	0	0	0	0	139	0	0	0	0	0	0	0	0	0	0	0	0	0
AD-CAR_497	5891	21	0	0	0	0	0	0	1248	0	0	0	0	0	0	0	0	0	0	0	0	484	0	0	0	0	0	0	0	0	952	0	0	0	0	0	0	0	0	0	0	0	0	0	0	0	0	0	0
AD-CAR_500	46363	52	0	0	0	0	0	0	11902	0	0	0	0	0	0	0	0	0	0	0	0	290	0	0	0	0	297	0	0	0	0	0	0	0	0	163	0	0	0	0	0	0	0	0	0	0	0	0	0
AD-CAR_501	53001	754	0	0	0	0	0	625	13134	0	0	0	0	0	0	0	0	0	413	0	498	79	0	0	0	0	159	0	0	0	1423	0	0	0	0	100	0	0	0	0	0	0	0	0	0	0	0	0	0
AD-CAR_502	45806	35	0	0	0	0	0	0	11384	0	0	0	0	0	0	0	0	0	0	0	491	112	0	0	0	0	293	0	0	0	1501	0	0	0	0	48	0	0	0	0	0	0	53	0	0	0	0	0	0
AD-Mada_2_015	25833	38	0	27	0	0	0	0	6573	0	0	0	0	0	0	0	0	0	0	0	0	215	0	0	0	0	316	0	0	0	0	0	0	0	0	127	0	0	0	0	0	0	0	0	0	0	0	0	0
AD-Mada_2_018	31206	37	0	0	0	0	0	0	0	0	0	0	0	0	0	0	0	0	0	0	0	378	0	0	0	0	266	0	0	0	0	0	0	0	0	164	0	0	0	0	0	0	0	0	0	0	0	0	0
AD-Mada_2_019	37741	53	0	54	0	0	0	0	8773	0	0	0	0	0	0	0	0	0	0	0	0	205	0	0	0	0	298	0	0	0	0	0	0	0	0	169	0	0	0	0	0	0	0	0	0	0	0	0	0
AD-Mada_2_020	33191	57	801	0	0	0	0	0	7594	0	0	0	0	0	0	0	0	0	94	0	0	211	0	0	0	0	237	0	0	418	0	0	0	0	0	109	0	0	0	0	0	0	0	0	0	0	0	0	0
AD-Mada_2_022	37487	34	0	0	0	0	0	0	9373	0	0	0	0	0	0	0	0	0	0	0	0	33	0	0	0	0	176	0	0	0	0	0	0	0	0	156	0	0	0	0	0	0	0	0	0	0	0	0	0
AD-Mada_2_037	48849	43	126	0	0	0	0	0	11963	0	0	0	0	0	0	0	0	0	0	0	42	233	0	0	0	0	398	0	0	0	0	0	0	0	0	166	0	0	0	0	0	0	0	7	0	0	0	0	0
AD-Mada_2_038	52586	0	0	0	0	0	0	0	13080	0	0	0	0	0	16	0	0	0	0	0	250	230	0	0	0	0	257	0	0	0	0	0	0	0	0	72	0	0	0	0	0	0	0	0	0	0	0	0	0
AD-Mada_2_042	35366	40	0	110	0	0	0	0	8336	0	0	0	0	0	0	0	0	0	0	0	0	154	0	0	0	0	145	0	0	0	0	0	0	0	0	74	0	0	0	2	0	0	0	0	0	0	0	0	0
AD-Mada_2_049	21592	124	30	10	0	0	0	0	5458	0	0	0	36	0	0	0	0	0	0	0	0	221	0	0	0	0	313	0	0	0	0	0	0	0	0	171	0	0	0	0	0	0	0	0	0	0	0	0	0
AD-Mada_2_051	33774	293	1849	70	0	0	0	0	0	0	0	0	0	0	0	0	0	121	98	0	0	170	0	0	0	0	149	0	0	1479	0	0	0	0	0	58	0	0	0	0	0	0	67	0	0	0	0	0	0
AD-Mada_2_061	33017	41	0	0	0	0	0	0	7310	0	0	0	0	0	0	0	0	0	0	0	0	305	0	0	0	0	442	0	0	0	0	0	0	0	0	215	0	0	0	0	0	0	0	0	0	0	0	0	0
AD-Mada_2_129	113	37	189	0	0	0	0	0	0	0	0	0	0	0	0	0	0	0	0	0	0	0	0	0	0	0	0	0	0	257	0	0	0	0	0	0	0	0	0	0	0	0	0	0	0	0	0	0	0
AD-Mada_2_225	42020	35	0	0	0	0	0	0	10396	0	0	0	0	0	0	0	0	0	0	0	0	168	0	0	0	0	383	0	0	0	0	0	0	0	0	215	0	0	0	0	0	0	0	0	0	0	0	0	0
AD-Mada_2_240	1450	29	0	0	0	0	0	0	0	0	0	0	0	0	0	0	0	0	0	0	536	0	0	0	0	0	0	0	0	0	0	0	0	0	0	0	0	0	0	0	0	0	0	0	0	0	0	0	0
AD-Mada_2_244	1091	35	0	0	0	0	0	0	0	0	0	0	0	0	0	0	0	0	0	0	0	0	0	0	0	0	0	0	0	0	0	0	0	0	0	0	0	0	0	0	0	0	0	0	0	0	0	0	0
AD-Mada_2_245	1512	0	1138	0	0	0	0	0	0	0	0	0	0	0	536	0	0	0	170	0	0	0	0	0	0	0	0	0	0	1022	0	0	0	0	0	0	0	0	0	0	0	0	0	0	0	0	0	0	0
AD-Mada_2_246	22865	0	2231	0	0	0	0	0	6051	0	8	0	0	0	0	0	0	0	0	0	0	74	0	0	0	0	173	0	0	1491	0	0	0	0	0	31	0	0	0	0	0	0	0	0	0	0	0	0	0
AD-Mada_1_045	23837	29	0	0	0	0	0	0	0	0	0	0	0	0	0	0	0	0	0	0	0	125	0	0	0	0	149	0	0	0	0	0	0	0	0	80	0	0	0	0	0	0	0	0	0	0	0	0	0
AD-Mada_1_052	28340	18	186	0	0	0	0	0	6719	0	0	0	0	0	0	0	0	0	0	0	0	379	0	0	0	0	67	0	0	109	0	0	0	0	0	201	0	0	0	0	0	0	0	0	0	0	0	0	0
AD-Mada_1_060	36189	145	0	0	0	0	0	0	8452	0	0	0	0	0	0	0	0	0	0	0	0	214	0	0	0	0	206	0	0	0	0	0	0	0	0	44	0	0	0	0	0	0	0	0	0	0	0	0	0
AD-Mada_1_062	18750	21	29	0	0	0	0	0	4789	0	0	0	0	0	0	0	0	0	0	0	0	152	0	0	0	0	161	0	0	0	0	0	0	0	0	76	0	0	0	0	0	0	0	0	0	0	0	0	0
AD-Mada_1_137	51922	422	335	0	0	0	0	0	13127	0	0	258	0	0	0	0	0	0	0	0	0	154	0	0	0	0	270	0	0	0	0	0	0	0	0	226	0	0	0	274	0	0	0	0	0	0	0	0	0
AD-Mada_1_235	30078	52	0	0	0	0	0	0	7518	0	0	0	0	0	21	0	0	0	0	0	0	182	0	0	0	0	232	0	0	0	0	0	0	0	0	160	0	0	0	0	0	0	0	0	0	0	0	0	0
AD-Mada_1_255	52121	61	0	0	0	0	0	0	12712	0	0	0	42	0	0	0	0	0	0	0	52	168	0	0	0	0	486	0	0	0	0	0	0	0	0	247	0	0	0	0	0	0	0	0	0	0	0	0	0
AD-Mada_1_257	60333	60	0	0	0	0	0	0	14963	0	0	0	0	0	0	0	0	0	0	0	0	158	0	0	0	0	275	0	0	0	0	0	0	0	0	241	0	0	0	0	0	0	0	0	0	0	0	0	0
AD-Mada_1_259	42049	48	7	0	0	0	0	0	0	0	0	0	0	0	0	0	0	0	0	0	0	211	0	0	0	0	309	0	0	0	0	0	0	0	0	222	0	0	0	0	0	0	0	0	0	0	0	0	0
AD-Mada_1_263	5355	38	0	0	0	0	0	264	1040	0	20	0	0	0	0	0	0	0	0	0	0	125	0	0	0	0	0	0	0	0	0	0	0	0	0	0	0	0	0	0	0	0	0	0	0	0	0	0	0
AD-Mada_1_267	37817	73	0	0	0	0	0	0	8684	0	0	0	0	0	0	0	0	0	0	0	0	390	0	0	0	0	491	0	0	0	0	0	0	0	0	238	0	0	0	0	0	0	0	0	0	0	0	0	0
AD-Mada_1_269	17586	46	0	1959	0	0	0	0	4554	0	0	0	0	0	0	0	0	0	0	0	0	0	0	0	0	0	183	0	916	0	0	0	0	0	0	0	0	0	0	0	0	0	0	0	0	0	0	0	0
AD-Mada_1_271	50465	0	0	0	0	0	0	0	12957	0	0	0	0	0	0	0	0	0	0	0	43	400	0	0	0	0	578	0	0	0	0	0	0	0	0	0	0	0	0	0	0	0	0	0	0	0	0	0	0
AD-Mada_1_274	42808	44	49	0	0	0	0	0	10738	0	0	0	113	0	27	0	0	0	0	0	8	216	0	0	0	0	343	0	0	0	0	0	0	0	0	134	0	0	0	0	0	0	0	0	0	0	0	0	0
AD-Mada_1_278	50887	64	0	0	0	0	0	0	12299	0	0	0	91	0	0	0	0	0	0	0	29	259	0	0	0	0	336	0	0	0	0	0	0	17	0	157	0	0	0	0	0	0	0	0	0	0	0	0	0
AD-Mada_1_279	41508	59	0	0	0	0	0	0	10346	0	13	0	0	0	0	0	0	0	0	0	0	225	0	0	0	0	266	0	0	0	0	0	0	0	0	211	0	0	0	0	0	0	0	0	0	0	0	0	0
AD-Mada_1_281	30647	888	0	0	0	0	0	0	0	0	7	0	0	0	0	0	0	0	0	0	0	224	0	0	0	0	180	0	0	0	0	0	0	0	0	235	0	0	0	0	0	0	0	0	0	0	0	0	0
AD-Mada_1_284	49	32	0	0	0	0	0	0	0	0	15	0	0	0	0	0	0	0	0	0	0	0	0	0	0	0	0	0	0	0	0	0	0	0	0	0	0	0	0	0	0	0	0	0	0	0	0	0	0
AD-Mada_1_291	51968	63	0	0	0	0	0	0	11396	0	0	0	0	890	0	0	0	0	0	0	0	254	0	0	0	0	399	0	0	0	0	0	0	0	0	83	0	0	0	0	0	0	0	0	0	0	0	0	0
AD-Mada_1_292	44291	266	0	0	0	0	0	0	11104	0	0	0	0	0	0	0	0	0	0	0	62	197	0	0	0	0	311	0	0	0	0	0	0	0	0	0	0	0	0	0	0	0	0	0	0	0	0	0	0
AD-Mada_1_293	50066	265	72	0	0	0	0	0	12741	0	0	0	0	0	0	0	0	0	0	0	0	246	0	0	0	0	424	0	0	0	0	0	0	0	0	175	0	0	0	0	0	0	0	0	0	0	0	0	0
AD-Mada_1_299	52861	53	0	0	0	0	0	0	13314	0	0	0	0	0	0	0	0	0	0	0	0	339	0	0	0	0	642	0	0	0	0	0	0	0	0	256	0	0	0	0	0	0	0	0	0	0	0	0	0
Contr��le	51	29	0	0	0	0	0	0	0	0	0	0	0	0	0	0	0	0	0	0	0	0	0	0	0	0	0	0	0	0	0	0	0	0	0	0	0	0	0	0	0	0	0	0	0	0	0	0	0
Paris_eau_1	280	53	836	0	0	0	0	0	0	0	0	0	0	0	0	0	0	0	0	0	21709	0	0	0	0	0	0	0	0	475	0	0	0	0	0	0	0	0	0	0	0	0	0	0	0	0	0	0	0
Paris_eau_2	93	1439	813	0	0	0	0	0	0	0	0	0	0	0	0	0	0	0	1139	0	15218	0	0	0	1552	0	0	0	0	601	0	0	0	0	0	0	0	0	0	0	0	0	0	0	0	0	0	0	0
Paris_eau_3	152	38	0	0	0	0	0	0	0	0	25	0	0	0	0	0	0	0	0	0	19334	0	0	0	0	0	0	0	0	0	0	0	0	0	0	0	0	0	0	0	0	0	0	0	0	0	0	0	0
Paris_mock_1	73	47	0	0	3064	0	0	0	0	0	0	0	0	0	0	0	0	0	0	0	178	0	0	0	0	0	0	0	0	0	0	0	0	0	0	0	0	0	0	0	0	0	0	0	0	0	0	5773	0
Paris_mock_2	75	48	0	0	3179	0	0	0	0	0	0	0	0	0	0	0	0	0	0	0	189	0	0	0	0	0	0	0	0	0	0	0	0	0	0	0	0	0	0	0	0	0	0	0	0	0	0	4641	0
Paris_mock_3	75	55	0	0	4516	0	0	0	0	0	0	0	0	0	0	0	0	0	0	0	438	0	0	0	0	0	0	0	0	0	0	0	0	0	0	0	0	0	0	0	0	0	0	0	0	0	0	8133	0
Paris_mock_4	58	69	0	21	3579	0	0	0	0	0	0	0	0	0	0	0	0	0	0	0	445	0	0	0	0	0	0	0	0	0	0	0	0	0	0	0	0	0	0	0	0	0	0	0	0	0	0	6635	0
Paris_mock_5	41	41	0	0	3508	0	0	0	0	0	0	0	0	0	0	0	0	0	0	0	209	0	0	0	0	0	0	0	0	0	0	0	0	0	0	0	0	0	0	0	0	0	0	0	0	0	0	7192	0
Paris_mock_6	35	35	0	0	4178	0	0	0	0	0	0	0	0	0	0	0	0	0	0	0	597	0	0	0	0	0	0	0	0	0	0	0	0	0	0	0	0	0	0	0	0	0	0	0	0	0	0	7829	0
RCA-Eau-1	503	8121	4521	4377	0	0	0	0	0	0	0	0	5765	0	0	0	0	0	0	0	0	0	0	0	0	11	0	2047	0	1192	0	0	0	0	0	0	0	0	0	0	0	0	0	0	0	0	0	0	0
RCA-Eau-2	243	5407	13	0	0	0	0	0	0	0	0	0	20	0	0	0	0	0	0	0	18	0	0	0	0	0	0	0	0	0	0	0	0	0	0	0	0	0	0	0	0	22	0	0	0	0	0	0	0
RCA-Eau-3	311	2999	5712	4770	11	0	0	0	0	0	0	0	0	0	0	0	0	0	0	0	0	0	0	0	0	0	0	0	0	1506	79	0	0	0	0	0	0	0	0	0	0	0	0	0	0	0	0	0	0
RCA-Mock1	67	14	48	219	53416	0	0	0	0	0	0	0	0	0	0	0	0	0	5	0	0	0	0	0	0	0	0	0	0	0	0	0	0	0	0	0	0	0	0	0	0	0	0	0	0	0	0	8761	0
RCA-Mock2	34	297	384	22	93411	0	0	0	0	0	0	0	636	0	0	0	0	0	0	0	11	0	0	0	0	0	0	0	0	118	0	0	0	0	0	0	0	0	0	0	0	0	0	0	0	0	0	15812	0
RCA-Mock3	38	0	45	23	3107	0	0	0	0	0	0	0	39	0	0	0	0	0	0	0	0	0	0	0	0	0	0	0	0	0	0	0	0	0	0	0	0	0	0	0	0	0	0	0	0	0	0	469	0
SE-AGN001	20809	52329	9	0	0	0	0	175	0	0	0	0	0	271	0	0	0	0	0	0	0	48	109	0	0	0	43	144	0	0	0	0	535	0	0	18	0	0	0	0	0	0	105	0	0	194	0	0	0
SE-AGN002	789	56904	0	0	778	0	0	202	0	0	15	0	0	0	0	0	0	72	0	0	482	0	0	0	0	0	20	0	0	0	0	0	66	0	1161	0	0	0	0	0	0	0	120	0	0	650	0	0	0
SE-AGN003	84	5640	0	0	0	0	0	0	0	0	0	0	0	1702	0	0	0	0	15	0	0	0	51	0	0	0	0	764	0	0	0	0	23	0	0	0	0	0	0	0	0	0	19	0	0	25	0	0	0
SE-AGN004	64	25348	0	0	0	0	0	0	0	0	0	0	0	1665	0	0	0	0	0	0	0	0	0	0	0	0	0	400	0	0	0	0	2895	0	0	0	0	0	0	0	0	0	296	0	0	0	0	0	0
SE-AGN005	145	6388	0	0	0	0	297	0	0	0	0	6970	0	0	0	0	0	96	0	0	0	0	0	0	29	0	0	0	0	0	0	0	36	0	2905	0	0	0	0	20	0	0	127	0	0	107	0	0	0
SE-AGN006	303	2775	0	0	67	0	0	0	0	0	0	100	0	4236	17	0	0	0	0	0	0	0	0	0	0	0	0	718	0	0	0	0	0	0	92	0	0	0	0	0	0	0	67	0	0	0	0	0	0
SE-AGN007	104	4897	0	0	33	0	10128	0	0	0	0	116	0	249	0	0	0	0	0	0	0	0	0	0	0	0	0	189	0	0	0	0	88	0	0	0	0	0	0	0	0	0	102	0	0	726	0	0	0
SE-AGN008	865	33138	0	0	804	0	76	775	0	0	0	115	0	0	0	0	0	0	85	0	0	13	0	0	0	0	0	41	0	0	0	0	203	0	2673	0	0	0	0	0	0	0	428	145	0	613	0	0	0
SE-AGN009	67	2921	0	0	0	0	22	0	0	0	0	0	0	0	0	0	0	0	0	0	0	0	0	0	0	0	0	0	0	0	0	0	0	0	0	0	0	0	0	0	0	0	0	0	0	0	0	0	0
SE-AGN010	735	38778	0	0	0	0	0	300	0	0	22	0	0	796	0	0	0	0	0	0	0	11	0	0	0	0	0	235	0	0	0	0	1594	0	567	0	0	0	0	0	0	0	181	0	0	207	0	0	0
SE-AGN011	112	41340	2026	18	0	0	0	64	0	0	4792	0	0	245	0	0	0	0	0	0	0	0	0	0	0	0	0	65	0	1621	0	0	77	0	0	0	0	0	0	0	0	0	0	26	0	0	0	0	0
SE-AGN012	180	42432	0	57	0	0	0	0	0	0	296	0	0	83	0	0	0	41	0	0	0	0	0	0	0	0	0	76	0	0	0	0	0	0	0	0	0	0	0	0	0	0	579	0	0	31	0	0	0
SE-AGN013	240	2546	0	0	1345	0	0	469	0	0	38	0	0	12	0	0	0	0	7	0	0	0	0	0	0	0	0	0	0	0	0	0	0	0	12	0	0	0	0	0	0	0	21	20	0	0	0	0	0
SE-AGN014	344	77178	0	0	68	0	0	0	0	91	0	572	0	0	51	0	0	0	0	0	0	0	0	0	44	0	0	0	0	0	0	0	362	0	0	0	0	0	0	0	0	0	1562	2172	0	552	0	0	0
SE-AGN015	177	3836	385	5	135	0	1124	60	0	0	4977	2800	0	0	0	0	0	0	0	0	603	0	0	0	10777	0	0	0	0	477	0	0	193	0	0	0	0	0	0	0	0	0	247	11	94	104	0	0	0
SE-AGN018	122	56151	0	0	0	0	0	0	0	37	31	0	0	0	58	0	0	0	0	0	25	0	0	0	0	0	0	0	0	0	0	0	0	0	0	0	0	0	0	0	0	0	106	0	0	0	0	0	0
SE-AGN019	241	42223	2476	0	0	0	0	37	0	0	25	0	0	41	0	0	0	0	8	0	0	0	0	0	0	0	0	23	0	1973	0	0	7	0	0	0	0	0	0	0	0	0	0	0	0	0	0	0	0
SE-AGN020	505	13866	0	0	0	0	26	198	0	0	46186	0	0	0	21	0	0	0	0	0	0	0	12	0	0	0	0	15	0	0	0	0	107	0	0	0	0	0	0	0	0	0	0	302	0	136	0	0	0
SE-AGN021	87	11920	0	10	19	0	0	0	0	0	9	0	0	62	0	0	0	0	0	0	0	0	0	0	0	0	0	0	0	3	0	0	78	0	0	0	0	0	0	0	0	0	117	26	0	64	0	0	0
SE-AGN022	117	6578	0	0	0	0	0	0	0	0	13	111	0	558	98	0	0	0	0	0	0	0	0	0	0	0	0	432	0	0	0	0	38	0	0	0	0	0	0	0	0	0	44	0	0	0	0	0	0
SE-AGN023	106	1488	0	0	0	0	0	0	0	0	0	0	0	7981	0	0	0	0	0	0	0	0	0	0	0	0	0	2316	0	0	0	0	50	0	0	0	0	0	0	0	0	0	0	0	0	0	0	0	0
SE-AGN025	79	8041	0	0	0	0	0	80	0	0	367	1437	0	438	13	0	0	148	13	0	0	0	0	0	0	0	0	126	0	0	0	0	140	0	0	0	0	17	0	0	0	0	83	735	0	57	0	0	0
SE-AGN026	79	7907	802	0	0	0	0	0	0	0	34	0	0	144	0	0	0	0	0	0	11	0	28	0	0	0	0	0	0	1032	0	0	35	0	7856	0	0	0	0	0	0	0	156	0	0	9	0	0	0
SE-AGN027	450	5725	0	0	0	0	59	124	0	0	32019	0	0	1222	0	0	0	0	0	0	914	0	0	0	0	0	9	908	0	0	0	0	574	0	0	19	0	0	0	0	0	0	65	0	0	64	0	5	0
SE-AGN028	59	848	0	0	0	0	0	0	0	0	8	0	0	62	0	0	0	0	0	0	0	0	0	0	0	0	0	31	0	0	0	0	0	0	0	0	0	0	0	0	0	0	93	0	0	0	0	0	0
SE-AGN029	67	33857	0	0	0	0	115	0	0	0	18	14	0	0	0	0	0	0	0	0	0	0	0	0	0	0	0	0	0	0	0	0	19	0	0	0	0	0	0	0	0	0	109	0	0	30	0	0	0
SE-AGN030	228	26288	0	0	0	0	0	0	0	0	0	70	0	237	0	0	0	0	0	0	0	0	0	0	0	0	0	99	0	0	0	0	4025	0	0	0	0	0	0	0	0	0	1118	200	0	681	0	0	0
SE-AGN031	148	2812	0	0	0	0	0	0	0	28	5	0	0	211	0	0	0	0	0	0	42	0	0	0	0	0	0	27	0	0	0	0	0	0	0	0	0	0	0	0	0	0	19	84	0	4	0	0	0
SE-AGN032	131	42255	0	9	0	0	0	232	0	0	0	21	0	2193	0	0	0	0	34	0	0	0	0	0	0	0	0	659	0	0	0	0	0	0	489	0	0	0	0	0	0	0	1030	0	0	1214	0	0	0
SE-AGN033	122	8642	0	29	43	0	0	0	0	0	4533	877	0	14	23	0	0	0	0	0	0	0	0	0	34	0	0	0	0	0	0	0	0	0	196	0	0	0	0	0	0	0	13	0	0	6	0	0	0
SE-AGN034	69	15095	0	0	0	0	0	0	0	0	0	20	0	0	0	0	0	0	0	0	0	0	0	0	0	0	0	0	0	0	0	0	0	0	0	0	0	0	0	0	0	0	0	0	0	0	0	2	0
SE-AGN035	123	12754	0	0	0	0	0	131	0	0	0	6110	0	0	0	0	0	0	0	0	22	0	0	0	0	0	0	38	0	0	0	0	538	0	0	0	0	0	0	0	0	0	211	0	0	70	0	0	0
SE-AGN036	520	34470	0	0	0	0	0	0	0	0	12487	0	0	0	0	0	0	104	0	0	0	0	0	0	0	0	0	31	0	0	0	0	96	0	0	0	0	0	0	0	0	0	19	0	0	147	0	0	0
SE-AGN037	47	287	0	0	0	0	1080	0	0	72	14	37	0	261	0	0	0	0	0	0	0	0	0	0	0	0	0	28	0	0	0	0	0	0	0	0	0	0	0	0	0	0	0	0	0	6	0	0	0
SE-AGN038	70	16958	0	0	92	0	0	0	0	0	0	0	0	793	0	0	0	0	0	0	0	0	0	0	0	0	0	160	0	0	0	0	3761	0	0	0	0	0	0	0	0	0	658	56	0	1288	0	0	0
SE-AGN039	663	8742	0	150	0	0	0	975	0	0	0	0	0	0	0	0	0	0	110	0	0	0	0	0	0	0	0	0	0	0	0	0	182	0	0	0	0	0	0	0	0	0	48	213	0	10	0	4	0
SE-AGN040	2772	8355	210	0	1758	0	78	1916	707	0	28	0	154	0	0	0	0	116	45	0	0	0	0	0	0	0	0	0	0	0	0	0	108	0	0	21	0	0	0	0	0	0	123	7339	0	9	0	0	0
SE-AGN041	2160	16776	0	114	1603	0	0	987	0	25	0	24	0	0	0	0	0	0	0	0	0	0	0	0	0	0	0	0	0	0	0	0	43	0	0	0	0	0	0	26	0	0	29	0	0	202	0	0	0
SE-AGN042	182	48050	70	0	0	0	0	0	0	0	0	0	0	0	0	0	0	0	0	0	11	0	0	0	0	0	0	0	0	202	0	0	108	0	0	0	0	0	0	0	0	0	2254	373	0	4926	0	0	0
SE-AGN043	71	817	0	0	0	0	0	0	0	0	12	0	19	149	0	0	0	0	0	0	12	0	0	0	0	0	0	111	0	0	0	0	0	0	0	0	0	0	0	0	0	0	0	0	0	0	0	0	0
SE-AGN044	234	3021	0	0	1115	0	0	1637	0	0	0	4	0	1568	0	0	0	0	0	0	0	0	0	0	0	0	0	213	0	0	0	0	0	0	0	0	0	0	0	0	0	0	0	325	0	0	0	0	0
SE-AGN045	39	50	0	0	0	0	0	0	0	0	0	0	0	72	0	0	0	0	0	0	0	0	0	0	0	0	0	39	0	0	0	0	0	0	0	0	0	0	0	0	0	0	0	0	0	0	0	0	0
SE-AGN046	97	33097	0	0	133	0	0	376	0	0	0	0	0	55	0	0	0	0	0	0	0	0	0	0	0	0	0	0	0	0	0	0	190	0	0	0	0	0	0	0	0	0	177	298	0	100	0	0	0
SE-AGN047	69	20299	0	0	0	0	0	0	0	0	0	0	0	122	0	0	0	0	0	0	0	0	0	0	0	0	0	0	0	0	0	0	498	0	0	0	0	0	0	0	0	0	533	132	0	135	0	0	0
SE-CAR_472	108	2564	0	0	0	0	0	0	0	0	0	14	0	0	0	0	0	0	0	0	0	0	0	0	0	0	0	0	0	0	0	0	14	0	0	0	0	0	0	0	0	0	0	0	0	0	0	0	0
SE-CAR_475	1776	5668	0	0	1162	0	0	0	0	0	0	0	0	470	0	0	0	0	0	0	0	0	0	0	12552	0	0	334	0	0	0	0	0	0	836	42	0	25	0	0	0	0	9	0	0	0	0	0	0
SE-CAR_476	160	14266	0	0	0	0	0	0	0	0	0	0	0	0	0	0	0	0	0	0	0	0	0	0	0	0	0	0	0	0	0	0	0	0	0	0	0	0	0	4	0	0	9	0	0	0	0	0	0
SE-CAR_477	54	176	0	0	0	0	0	0	0	0	5	0	0	0	0	0	0	0	0	0	5	0	0	0	0	0	0	0	0	0	0	0	0	0	0	0	0	0	0	0	0	0	0	0	0	0	0	0	0
SE-CAR_478	56	12440	0	0	0	0	0	58	0	0	0	0	0	0	0	0	0	117	0	0	0	0	0	0	0	0	0	0	0	0	0	0	0	0	0	0	0	0	0	0	0	0	1924	0	0	18	0	0	0
SE-CAR_479	71	7801	0	0	0	0	0	0	0	0	0	121	0	0	0	0	0	0	0	0	0	0	0	0	0	0	0	0	0	0	0	0	0	0	28	0	0	0	0	0	0	0	57	0	0	13	0	0	0
SE-CAR_480	50	44	0	0	0	0	0	0	0	0	0	0	0	0	0	0	0	0	0	0	0	0	0	0	0	0	0	0	0	0	0	0	0	0	5	0	0	0	0	0	0	0	0	0	0	0	0	0	0
SE-CAR_481	69	2193	38	0	0	0	0	0	0	42	4	0	0	0	0	0	0	0	0	0	0	0	8	0	0	0	0	0	0	0	0	0	982	0	5	0	0	0	0	0	0	0	154	0	0	39	0	2	0
SE-CAR_482	479	6353	351	0	240	0	0	0	0	0	0	0	0	571	0	0	0	0	0	0	0	0	0	0	0	0	0	371	0	0	0	0	0	0	705	0	0	0	0	0	0	0	0	0	0	0	0	0	0
SE-CAR_484	448	8343	0	0	35	0	0	0	0	0	0	0	0	0	0	0	0	0	0	0	0	6	0	0	0	0	0	0	0	0	0	0	0	0	0	0	0	0	0	0	0	0	0	54	0	53	0	0	0
SE-CAR_485	15	7	0	0	0	0	0	0	0	0	0	0	0	0	0	0	0	0	0	0	0	0	0	0	0	0	0	0	0	0	0	0	0	0	0	0	0	0	0	0	0	0	0	0	0	0	0	0	0
SE-CAR_486	132	1147	0	51	0	0	0	0	0	124	0	0	0	0	0	0	0	0	0	0	0	0	19	0	0	0	0	0	0	0	0	0	0	0	688	0	0	0	0	0	0	0	12	0	0	0	0	0	0
SE-CAR_487	76	7169	0	0	0	0	0	0	0	0	0	18	0	0	0	0	0	0	0	0	0	0	0	0	0	0	0	0	0	0	0	0	0	0	0	0	0	0	0	0	0	0	138	0	0	54	0	0	0
SE-CAR_488	21	1687	0	0	0	0	0	0	0	0	0	0	0	0	0	0	0	0	0	0	0	0	0	0	0	0	0	0	0	0	0	0	145	0	0	0	0	0	0	0	0	0	80	0	0	47	0	0	0
SE-CAR_489	27	4106	0	0	0	0	1309	0	0	1491	0	0	0	0	0	0	0	0	0	0	0	0	0	0	0	0	0	0	0	0	0	0	53	0	0	0	0	0	0	33	0	0	96	0	0	35	0	0	0
SE-CAR_490	984	7493	0	0	0	0	251	0	0	0	0	72	0	30	0	0	0	0	0	0	0	0	0	0	0	0	0	0	0	0	0	0	0	0	0	0	0	0	0	267	0	0	3275	0	0	486	0	0	0
SE-CAR_491	30	373	0	0	0	0	0	0	0	0	3	0	0	0	0	0	0	0	0	0	0	0	0	0	0	0	0	0	0	0	0	0	22	0	0	0	0	0	0	0	0	0	0	0	0	0	0	0	0
SE-CAR_492	30	4994	0	0	0	0	22	0	0	0	0	276	0	0	0	0	0	0	0	0	0	0	167	0	0	0	0	0	0	0	0	0	168	0	0	0	0	0	0	0	0	0	118	0	0	7	0	0	0
SE-CAR_494	1515	6987	0	0	0	0	0	0	0	0	0	0	0	0	0	0	0	0	0	0	12	16	0	0	0	0	0	0	0	0	0	0	2417	0	0	0	0	0	0	0	0	0	611	0	0	1230	0	0	0
SE-CAR_495	3849	279	242	17	0	0	0	192	0	0	0	0	0	0	0	0	0	180	0	0	104	22	0	0	0	0	0	0	0	136	0	143	29	0	0	0	0	3448	0	0	0	0	23	0	0	71	0	0	0
SE-CAR_496	14	87	75	0	7	0	0	0	0	0	0	0	0	0	0	0	0	0	0	0	0	0	0	0	0	0	0	0	0	0	0	0	0	0	0	0	0	0	0	0	0	0	0	7	0	2	0	0	0
SE-CAR_500	18	466	210	0	0	0	0	0	0	0	750	34	0	0	0	0	0	0	0	0	0	0	0	0	0	0	0	0	0	89	0	0	10	0	0	0	0	0	0	0	0	0	0	0	0	0	0	0	0
SE-CAR_501	5049	21040	0	0	0	0	0	0	1228	0	0	140	0	0	0	0	0	0	4	0	0	0	159	0	25	0	0	0	0	0	0	0	320	0	0	0	0	0	0	143	0	0	215	0	0	35	0	0	0
SE-CAR_502	2179	2894	52	0	1248	0	0	1254	485	0	0	5867	0	0	0	0	0	4465	0	0	0	3	0	0	291	0	69	0	0	0	0	0	141	0	401	0	0	54	0	56	0	0	187	0	0	767	0	0	0
SE-CAR_503	1976	8125	0	0	0	0	0	0	638	0	0	0	55	117	0	0	0	261	0	0	0	0	0	0	0	0	0	73	0	0	0	0	0	0	0	0	0	0	0	0	0	0	53	7890	0	0	0	0	0
SE-CAR_504	50	755	227	0	0	0	36	0	0	0	0	0	0	0	0	0	0	454	0	0	0	0	0	0	0	0	0	0	0	0	0	0	7	0	0	0	0	0	0	0	0	0	0	0	0	0	0	0	0
SE-CAR_506	51	8025	0	0	0	0	0	0	0	0	0	0	0	0	0	0	0	9862	0	0	0	0	0	0	0	0	0	0	0	0	0	0	0	0	0	0	0	0	0	0	0	0	0	0	0	0	0	0	0
SE-CAR_507	1900	37613	0	0	0	0	741	0	0	0	16	0	0	0	0	0	0	68	0	0	0	15	0	0	0	0	26	0	0	0	0	0	459	0	0	0	0	0	0	27	0	0	728	0	0	65	0	0	0
SE-CAR_508	995	11228	71	0	2380	0	131	2525	0	30	0	405	0	0	0	0	0	17602	0	0	33	18	0	0	0	0	0	0	0	0	0	0	97	0	8	0	0	0	0	0	0	0	179	0	0	191	0	0	0
SE-CAR_509	393	19411	2335	0	1648	0	0	1665	0	0	0	58	0	0	0	0	0	0	11	0	6	0	0	0	0	0	0	0	0	1482	0	0	14	0	0	0	0	3	0	0	0	0	89	0	0	0	0	0	0
SE-CAR_510	144	13366	0	0	45	0	326	0	0	0	0	299	0	0	0	0	0	138	0	0	0	0	0	0	0	0	0	0	0	0	0	0	327	0	0	0	0	0	0	0	0	0	29	0	0	374	0	0	0
SE-CAR_511	330	14000	0	0	0	0	209	0	0	0	0	0	0	0	0	0	0	0	0	0	0	0	0	0	0	0	0	0	0	0	0	0	130	0	0	0	0	0	0	0	0	0	0	45	0	11	0	0	0
SE-CAR_512	65	124	0	0	0	0	499	0	0	0	74	0	0	0	0	0	0	0	0	0	0	0	0	0	0	0	0	0	0	0	0	0	0	0	0	0	0	0	0	0	0	0	0	0	0	0	0	0	0
SE-CAR_513	18571	6402	697	0	0	0	0	0	3839	0	0	0	0	1258	16	0	0	5247	0	0	0	47	0	0	0	0	46	744	0	436	0	126	450	0	0	16	0	1776	0	0	0	0	314	0	0	489	0	0	0
SE-CAR_514	2491	17406	0	0	913	0	0	474	0	0	0	0	0	0	0	0	0	31	0	0	0	0	0	0	0	0	0	0	0	0	0	0	109	0	0	14	0	0	0	0	0	0	338	211	0	328	0	0	0
SE-CAR_516	845	3146	10	11	0	0	0	47	0	0	27	0	0	0	0	0	0	242	0	0	0	0	0	0	0	0	0	0	0	0	0	0	4	0	0	0	0	134	0	0	0	0	0	0	0	0	0	0	0
SE-CAR_517	18066	1221	0	0	634	0	0	600	0	0	0	13	0	0	0	0	0	84	8	0	35	85	0	0	0	0	72	0	0	0	0	0	40	0	0	77	0	0	0	0	0	0	70	0	0	25	0	0	0
SE-CAR_518	34	27	0	0	0	0	0	0	0	0	0	0	0	0	0	0	0	0	0	0	0	0	0	0	0	0	0	0	0	0	0	0	0	0	0	0	0	0	0	0	0	0	0	0	0	0	0	0	0
SE-CAR_519	924	783	0	25	1189	0	4905	865	0	0	0	0	0	0	0	0	0	1253	0	0	496	0	0	0	0	0	0	0	0	0	0	0	0	0	2102	24	0	0	0	0	0	0	0	0	0	0	0	0	0
SE-CAR_520	656	3947	0	3	0	0	0	322	0	0	14606	524	0	18	0	0	0	51	0	0	180	4	0	0	0	0	0	0	0	0	0	254	46	0	0	0	0	0	0	0	0	0	0	0	0	0	0	0	0
SE-Mada_2_076	474	62570	3088	670	99	0	323	0	0	0	0	13	0	0	836	184	0	0	0	0	0	0	0	0	0	0	0	0	0	2038	0	0	0	0	0	0	0	0	0	0	0	0	0	0	0	0	0	0	0
SE-Mada_2_087	222	275	0	373	0	0	0	0	0	0	0	0	244	0	65270	0	0	0	0	0	27	0	0	0	0	0	0	0	0	0	0	0	0	0	0	0	0	0	0	0	0	0	0	0	0	0	0	0	0
SE-Mada_2_088	2243	156	0	1819	0	0	0	0	520	0	0	0	0	0	0	0	0	0	0	0	31	0	0	0	0	0	0	0	0	0	0	0	0	0	0	0	0	0	0	4952	672	0	0	0	0	0	0	0	0
SE-Mada_2_090	36	38	0	0	0	0	0	0	0	0	0	0	0	0	0	0	0	0	0	0	0	0	0	0	0	0	0	0	0	0	0	0	0	0	0	0	0	0	0	0	0	0	0	0	0	0	0	0	0
SE-Mada_2_092	73	127	5491	693	0	0	0	0	0	0	0	0	0	776	0	0	0	0	529	0	13	0	0	0	0	0	0	380	40	3968	0	0	0	0	0	0	0	0	0	0	0	0	0	0	0	0	0	0	0
SE-Mada_2_093	39	3560	0	10	0	0	0	0	0	0	0	0	0	0	0	0	0	0	0	0	0	0	0	0	0	0	0	0	5	0	0	0	0	0	0	0	0	0	0	0	0	0	0	0	0	0	0	0	0
SE-Mada_2_097	15163	19889	2938	4404	587	0	2215	314	0	0	0	0	0	0	0	0	0	0	866	0	21	0	0	0	76	15974	0	0	75	880	0	0	17	54	0	58	0	374	0	3	0	0	0	0	0	0	0	0	0
SE-Mada_2_098	1461	699	15	13194	40	0	0	0	0	0	0	0	0	1138	0	0	109	0	334	0	867	0	0	0	0	0	0	448	22	0	0	0	42	970	0	13	0	0	0	0	0	0	0	0	0	0	0	0	0
SE-Mada_2_099	97525	325	25	973	45	0	0	0	0	0	0	0	0	0	0	0	0	0	0	0	0	293	0	34	0	0	147	0	0	0	0	0	0	0	0	166	0	0	0	0	0	0	0	0	0	0	0	0	0
SE-Mada_2_100	7040	4572	9134	4500	918	0	17623	1556	0	0	0	0	0	149	0	0	0	0	527	14	0	224	59	0	55	0	23	43	1449	2537	0	0	0	0	0	0	0	0	0	0	0	0	0	0	0	0	0	0	0
SE-Mada_2_101	654	21	13	247	747	0	0	743	0	0	0	0	0	0	0	32982	0	0	5	0	0	0	10	0	0	12	5	0	0	0	0	0	0	0	0	0	0	0	0	0	0	0	0	0	0	0	0	0	0
SE-Mada_2_103	10687	18	0	14073	0	0	0	0	0	0	0	0	32236	0	0	0	0	0	542	0	11362	0	0	0	0	0	57	0	0	13	0	0	0	0	0	0	0	0	0	0	0	37	0	0	0	0	0	0	0
SE-Mada_2_134	16931	2314	45	12450	264	0	0	0	0	0	0	0	0	0	0	0	0	0	0	0	0	80	0	0	0	599	16	0	0	0	0	0	0	0	0	0	0	0	0	1347	0	0	0	0	0	0	0	0	0
SE-Mada_2_152	3648	111	54	11510	0	0	0	990	0	0	0	0	0	0	0	0	0	0	0	0	0	0	0	0	0	0	0	0	289	0	0	0	0	0	0	0	0	0	0	0	0	0	0	0	0	0	0	0	0
SE-Mada_2_153	1498	89	39130	4374	61	0	0	0	0	0	0	0	0	140	0	0	0	0	0	0	511	10	0	0	0	0	18	307	0	10590	0	0	0	0	0	0	0	0	0	0	0	0	0	0	0	0	0	3	0
SE-Mada_2_180	1845	46	135	61164	62	0	0	0	0	0	0	0	2591	0	0	0	21	0	0	0	118	0	0	0	0	0	0	0	0	0	0	0	0	0	0	0	0	0	0	0	0	0	0	0	0	0	0	0	0
SE-Mada_2_183	14703	0	0	15031	478	0	0	243	0	0	0	0	0	0	0	0	0	0	0	0	3558	0	0	0	0	0	221	0	4214	0	0	0	0	0	0	0	0	0	0	0	0	0	0	0	0	0	0	0	0
SE-Mada_2_195	31178	0	17714	6151	459	0	33	0	0	0	0	0	0	2172	0	5937	0	0	496	0	1365	25	0	0	0	0	95	1202	0	4656	0	0	0	0	0	179	0	0	0	0	0	0	0	0	0	0	0	0	0
SE-Mada_2_204	2235	39379	1306	99	99	0	0	144	0	0	0	0	0	0	0	0	0	0	0	0	57	8	0	0	0	0	22	0	10	363	0	0	0	0	0	0	0	0	0	0	0	0	0	0	0	0	0	0	0
SE-Mada_2_211	1472	21	40449	3491	129	0	0	143	0	0	0	0	31	0	0	0	0	0	0	0	22	0	0	0	0	0	19	0	0	10449	0	0	0	0	0	0	0	0	0	0	0	29	0	0	0	0	0	0	0
SE-Mada_2_212	4570	26	60	12161	0	0	0	0	0	0	0	0	7149	0	0	0	0	0	0	0	349	0	0	0	0	10450	24	0	0	0	0	0	0	0	0	0	0	0	0	0	0	0	0	0	0	0	0	0	0
SE-Mada_2_214	408	0	75030	107	109	0	0	0	0	0	0	0	0	0	0	0	0	57	0	0	10	0	0	0	0	0	0	0	0	19962	0	0	0	0	0	0	0	0	0	0	13	0	0	0	0	0	0	0	0
SE-Mada_2_215	4826	71025	43	2100	3252	0	0	3090	0	0	0	0	345	0	0	455	0	0	0	0	26	0	0	0	0	0	0	0	0	0	0	0	24	0	0	0	0	0	0	0	0	0	0	0	0	0	0	0	0
SE-Mada_2_224	30679	2118	1173	3643	61	0	0	0	0	0	0	0	57	0	0	0	23	0	0	0	0	116	3	0	0	0	129	0	0	340	0	0	0	0	0	105	0	0	0	562	0	0	0	0	0	0	0	0	0
SE-Mada_2_225	4794	722	27	9885	52	0	348	0	0	0	0	0	0	0	0	0	0	0	85	0	7729	0	0	43	0	0	0	0	7906	0	0	0	0	0	0	0	0	0	0	0	0	0	0	0	0	0	0	0	0
SE-Mada_2_226	25104	22	42	3912	70	0	25092	0	0	0	0	0	0	0	0	0	0	0	0	24	0	28	0	0	0	0	60	0	0	0	0	0	0	0	0	96	0	0	0	0	0	0	0	0	0	0	0	0	0
SE-Mada_2_229	204	100	17	60	648	0	25	822	0	0	5	0	0	750	0	0	5451	0	15	0	892	0	6	0	0	0	0	1158	0	0	0	0	0	5363	0	0	0	0	0	0	0	0	0	0	0	0	0	0	0
SE-Mada_2_230	113	42	356	1136	142	0	0	94	0	0	0	0	36970	0	0	0	0	0	0	0	0	0	0	0	0	0	0	0	0	82	0	0	0	0	0	0	0	0	0	0	0	34	0	0	0	0	0	0	0
SE-Mada_2_231	12823	20	41	1139	0	0	0	0	0	0	2	0	17	0	0	0	0	0	0	6	0	144	0	0	0	10	90	0	0	0	0	0	0	0	0	47	0	0	0	0	0	0	0	0	0	0	0	0	0
SE-Mada_2_232	26483	1509	67	12999	9201	0	0	9922	0	0	0	0	732	1451	0	2317	0	0	1003	0	190	30	0	3317	0	0	151	909	0	0	0	0	0	0	0	144	0	0	0	4	0	0	0	0	0	0	0	0	0
SE-Mada_2_233	3638	45034	99	341	93	0	39	0	0	0	0	0	0	0	0	46	0	0	0	0	49	32	0	0	0	16	36	0	0	0	0	0	21	0	0	41	0	0	0	0	0	0	0	0	0	0	0	0	0
SE-Mada_2_234	804	47845	143	6150	303	0	0	426	0	0	0	0	0	0	0	0	157	177	91	0	101	0	0	0	83	0	0	0	0	0	0	0	404	0	0	0	0	0	0	0	0	60	0	0	0	0	0	0	74
SE-Mada_2_235	276	62	36	362	35	0	0	0	0	0	0	0	6659	0	0	6478	0	0	0	0	195	25	0	10040	3374	0	0	0	0	0	0	0	0	0	0	0	0	0	0	0	0	0	0	0	0	0	0	0	0
SE-Mada_2_236	12474	149	49	311	3793	0	18	4662	0	0	0	0	0	1180	0	0	0	13757	40	29	382	18	0	0	1323	0	30	742	0	0	0	0	0	0	0	22	0	0	0	0	0	55	0	0	0	0	0	0	65
SE-Mada_2_237	23041	158	3931	1696	3604	0	913	3557	0	0	0	0	0	0	0	32	0	0	0	0	175	207	4	0	0	13	87	0	0	1057	0	0	0	0	0	21	0	0	0	0	0	0	0	0	0	0	0	0	0
SE-Mada_2_238_	1725	545	408	1458	156	0	0	146	0	0	0	0	26288	0	0	0	0	0	0	0	0	9	0	0	0	0	0	0	0	96	0	0	0	0	0	52	0	0	0	0	0	23	0	0	0	0	0	0	0
SE-Mada_2_239	743	113	42945	917	15	0	0	0	0	0	0	0	0	609	0	0	0	0	358	0	60	0	0	0	0	0	0	263	454	11119	0	0	0	0	0	0	0	0	0	0	0	0	0	0	0	0	0	0	0
SE-Mada_2_240	356	269	26324	1249	190	0	645	158	0	0	0	9	0	0	0	12309	0	0	41	0	25	8	0	203	0	0	15	0	36	7055	0	0	244	0	0	0	0	0	0	0	0	0	0	0	0	0	0	0	0
SE-Mada_2_241	66	60	47	294	48	0	0	0	0	0	0	0	168	0	0	0	0	0	0	0	26	0	0	0	0	0	0	0	0	0	0	0	7	0	0	0	0	0	0	0	0	0	0	0	0	0	0	0	0
SE-Mada_2_242	200	33	49	14376	64	0	0	0	0	0	0	0	2839	0	0	0	0	0	90	0	63	0	0	0	0	0	0	0	0	0	0	0	0	0	0	0	0	0	0	0	0	24384	0	0	0	0	0	0	19681
SE-Mada_2_244_	2126	622	1032	9019	206	0	0	350	0	0	0	0	0	0	0	20190	0	0	733	0	2418	0	0	29060	0	0	0	0	0	340	0	0	0	0	0	0	0	0	0	0	0	0	0	0	0	0	0	0	0
SE-Mada_2_246	228	39	50820	849	66	0	0	0	0	0	0	0	0	307	25	0	0	0	460	20	61	0	0	0	0	0	0	162	277	13954	0	0	6	0	0	0	0	0	0	0	0	0	0	0	0	0	0	0	0
SE-Mada_2_247	640	34	24	6017	111	0	0	286	0	0	0	0	0	0	0	536	6	0	0	0	0	0	0	855	0	15	0	0	0	0	0	0	0	0	0	0	0	0	0	0	0	0	0	0	0	0	0	0	0
SE-Mada_1_103	2898	3810	305	30986	0	0	0	0	0	0	0	0	472	0	0	0	0	0	22	0	866	0	0	0	0	0	28	0	0	95	0	0	0	0	0	0	0	0	0	0	0	36	0	0	0	0	0	0	0
SE-Mada_1_111	80	43	50151	79	36	0	0	0	0	0	0	0	0	0	0	0	0	0	15	0	5	0	0	0	0	0	0	0	0	12828	0	0	0	0	0	0	0	0	0	0	4	0	0	0	0	0	0	0	0
SE-Mada_1_112	1739	1422	71	45571	37	0	0	0	0	0	0	10	0	0	0	0	272	0	314	0	0	0	0	0	0	0	5	0	0	0	0	0	0	877	0	0	0	1244	0	0	0	0	0	0	0	0	0	0	0
SE-Mada_1_117	1225	30452	29	2273	68	0	0	0	0	0	0	0	0	0	430	0	0	0	0	0	28	0	0	0	0	4	0	0	0	0	0	0	0	0	0	0	0	0	0	0	0	0	0	0	0	0	0	0	0
SE-Mada_1_118	32240	1575	43	13731	2651	0	0	2445	0	0	0	0	868	0	616	0	0	0	0	0	0	535	55	0	0	0	253	0	11	0	0	0	0	0	0	116	0	0	0	0	0	0	0	0	0	0	0	0	0
SE-Mada_1_121	244	0	2914	4558	779	0	0	1077	0	0	0	0	4237	0	0	0	0	98	0	0	0	0	0	0	0	0	0	0	0	777	0	0	0	0	0	0	0	0	0	0	0	0	0	0	0	0	0	0	0
SE-Mada_1_171	497	36	49	64736	435	0	32	524	0	0	0	0	0	0	0	0	0	0	216	29	138	0	0	0	0	0	0	0	0	0	0	0	0	0	0	0	0	0	0	0	0	0	0	0	0	0	0	0	0
SE-Mada_1_173	32936	69	0	913	96	0	0	162	0	0	0	0	0	15	0	0	0	0	88	0	0	246	0	0	0	233	237	0	0	13	0	0	0	43	0	125	0	0	0	0	0	0	0	0	0	0	0	0	0
SE-Mada_1_174	8803	577	0	29665	1162	0	0	1920	0	0	0	0	30	0	0	354	0	0	0	0	4982	17	0	0	0	0	0	0	0	0	0	0	0	0	0	7	0	0	0	0	0	0	0	0	0	0	0	0	0
SE-Mada_1_182	3721	236	44	30674	0	0	0	341	0	0	0	0	0	0	0	5237	0	0	403	0	1242	0	0	0	297	7	0	0	0	0	0	0	531	0	0	0	0	0	0	0	0	0	0	0	0	0	0	0	0
SE-Mada_1_187	5545	6658	1640	32135	46	0	0	0	0	0	0	0	0	0	0	0	0	0	8181	0	1321	0	0	0	0	0	0	0	0	451	0	0	0	0	0	0	0	0	0	0	0	0	0	0	0	0	0	0	0
SE-Mada_1_188	10249	30783	943	7183	4945	0	0	6611	0	0	0	0	0	0	0	0	0	0	199	0	208	0	0	0	0	13	0	0	0	295	0	0	0	885	0	15	0	0	0	0	0	0	0	0	0	0	0	0	0
SE-Mada_1_204	40615	0	28476	4008	2723	0	0	1673	0	0	0	0	0	1812	0	0	0	0	2907	0	533	29	0	0	0	0	23	27	17	7424	0	0	0	0	0	0	0	0	0	1197	1406	0	0	0	0	0	0	0	52
SE-Mada_1_205	3571	187	0	19432	65	0	0	0	0	0	0	0	0	366	0	21	0	2686	0	0	3979	0	0	0	1085	5	17	183	579	0	0	0	0	0	0	0	0	0	0	0	0	0	0	0	0	0	0	0	0
SE-Mada_1_207	6112	0	42	6710	7642	0	6700	8890	0	0	0	0	0	0	0	0	0	18	0	25	647	0	0	0	0	0	25	0	0	0	0	0	0	0	0	22	0	0	0	0	0	0	0	0	0	0	0	0	0
SE-Mada_1_208	1282	62	3666	2851	493	0	0	707	0	0	0	0	0	0	0	30	0	0	73	0	251	13	0	0	0	23216	0	0	252	1015	0	0	0	0	0	0	0	0	0	0	0	0	0	0	0	0	0	0	0
SE-Mada_1_215	4629	7482	14	3408	2778	0	323	3162	0	0	0	0	0	0	0	752	0	0	0	0	16	0	829	0	276	0	0	0	13817	0	0	0	0	0	0	0	0	0	0	8	0	17	0	0	0	0	0	0	16
SE-Mada_1_224	1757	1069	1175	12001	3079	0	0	3656	0	0	0	0	0	0	0	0	0	0	15	0	43	0	0	0	0	7	0	0	0	297	0	0	90	0	0	0	0	0	0	0	0	60	0	0	0	0	0	0	74
SE-Mada_1_227	2541	99	51	1511	18619	0	0	20292	0	0	0	6	0	0	0	0	0	0	250	0	161	0	0	0	0	0	19	0	0	0	0	0	0	0	0	0	0	0	0	0	0	0	0	0	0	0	0	0	0
SE-Mada_1_232	1038	105	37	6935	809	0	0	1157	0	0	0	0	0	0	0	0	7	0	97	0	30	8	0	0	0	0	0	0	15	0	0	0	25930	0	0	0	0	0	0	0	0	0	0	0	0	0	0	0	0
SE-Mada_1_234	175	53	34	371	4232	0	0	5430	0	0	0	0	0	0	0	0	9	77	15	0	112	0	0	0	0	0	0	0	42124	0	0	0	5771	0	0	0	0	0	0	0	0	94	0	0	0	0	0	0	0
SE-Mada_1_237	5162	0	24095	7857	9049	0	0	7938	0	0	0	0	0	0	0	0	0	0	0	0	0	423	0	0	0	0	0	0	0	6371	0	0	0	0	0	0	0	0	0	0	0	0	0	0	0	0	0	0	0
SE-Mada_1_238	8175	147	7157	1092	1366	0	18	1723	0	0	0	0	0	0	0	0	0	3672	0	18	947	0	0	0	0	0	14	0	0	1990	0	0	170	0	0	0	0	0	0	0	0	0	0	0	0	0	0	0	0
SE-Mada_1_242	486	37	1620	2621	0	0	0	0	0	0	0	0	195	0	0	0	7	0	0	100	0	0	0	0	0	11	0	0	0	466	0	0	785	0	0	18	0	0	0	0	0	0	0	0	0	0	0	0	0
SE-Mada_1_243	55386	44	47	46	0	0	0	9	0	0	0	0	39	0	0	0	0	0	0	0	22	189	0	0	0	0	257	0	0	0	0	0	0	0	0	198	0	0	0	0	0	0	0	0	0	0	0	0	0
SE-Mada_1_246	7175	8239	76	447	185	0	0	42	0	0	0	0	14	0	0	0	0	0	0	0	0	0	0	0	0	4	0	0	0	0	0	0	342	0	0	0	0	0	0	0	0	0	0	0	0	0	0	0	0
SE-Mada_1_248	26	25	46	23	40	0	0	0	0	0	0	0	0	0	0	0	0	0	0	0	0	0	0	0	0	0	0	0	0	0	0	0	0	0	0	0	0	0	0	0	0	0	0	0	0	0	0	5	0
SE-Mada_1_249	12904	2641	2575	1836	2247	0	261	1651	0	0	0	0	0	0	0	940	0	129	41	0	1817	213	494	0	0	0	0	0	16642	737	0	0	12	0	0	17	0	0	0	0	0	0	0	0	0	0	0	0	0
SE-Mada_1_250	26055	1576	13173	3788	91	0	0	119	0	0	0	0	0	0	0	0	12	0	0	0	1863	0	0	0	0	1094	195	369	987	3506	0	0	919	0	0	90	0	0	0	0	287	0	0	0	0	0	0	0	0
SE-Mada_1_251	1508	0	3690	14883	31	0	0	0	0	0	0	0	0	0	0	1004	0	0	0	0	768	0	0	0	0	0	0	0	1647	1038	0	0	191	0	0	0	0	0	0	0	0	0	0	0	0	0	0	0	0
SE-Mada_1_255	2630	504	33	259	39	0	19380	0	0	0	0	0	0	0	0	0	0	0	0	13	0	0	0	0	0	0	0	0	60	0	0	0	0	0	0	0	0	0	0	0	493	0	0	0	0	0	0	4	0
SE-Mada_1_256	201	1311	199	208	62	0	0	88	0	0	0	0	0	20	0	0	2324	0	14	0	61	0	6918	85	62	0	0	0	0	0	0	0	154	2094	0	0	0	0	0	0	0	0	0	0	0	0	0	0	0
SE-Mada_1_257	16646	1272	20	11415	1206	0	19	1052	0	0	0	0	15	0	0	0	0	0	385	0	390	275	0	0	0	0	31	0	0	0	0	0	0	0	0	47	0	0	0	0	0	27	0	0	0	0	0	0	0
SE-Mada_1_258	7905	17	26	740	428	0	7616	389	0	0	0	0	0	0	0	0	0	0	176	0	31	12	0	0	0	0	39	0	0	0	0	0	0	0	0	15	0	0	0	0	10611	0	0	0	0	0	0	0	0
SE-Mada_1_259	8695	959	1195	4383	1153	0	0	1023	0	0	0	0	0	0	0	0	0	0	0	0	19	27	0	0	0	0	32	0	0	340	0	0	4	0	0	43	0	0	0	7821	0	0	0	0	0	0	0	0	0
SE-Mada_1_260	2054	56425	406	4663	61	0	0	0	0	0	0	0	0	0	0	0	5	0	129	0	294	0	0	0	0	0	59	0	0	109	0	0	0	0	0	0	0	0	0	0	0	0	0	0	0	0	0	0	0
SE-Mada_1_261	25437	316	38	12204	32	0	0	0	0	0	0	0	0	0	0	0	0	0	0	0	0	122	0	0	0	0	152	0	11	0	0	0	0	21	0	42	0	0	0	0	0	0	0	0	0	0	0	0	0
SE-Mada_1_262	15589	787	2133	4955	0	0	0	0	0	0	0	0	0	6209	0	0	0	0	0	0	0	144	0	24	0	0	80	3744	0	605	0	0	0	0	0	82	0	0	0	0	0	0	0	0	0	0	0	0	0
SE-Mada_1_263	2226	116	2706	732	61	0	0	0	0	0	0	0	0	0	0	0	0	0	30	61484	89	31	0	0	42	0	39	0	0	779	0	0	0	0	0	0	0	0	0	0	2585	0	0	0	0	0	0	2	0
SE-Mada_1_264	2725	35	8939	290	0	0	0	97	0	0	0	0	0	0	0	24	6	0	0	1080	0	0	0	0	0	12	17	0	126	2312	0	0	0	0	0	0	0	0	0	0	0	0	0	0	0	0	0	0	0
SE-Mada_1_265	73	26758	48	70	0	0	0	0	0	0	0	0	25	0	0	0	0	0	0	0	13	0	0	0	0	0	0	0	0	0	0	0	0	0	0	0	0	0	0	0	0	0	0	0	0	0	0	0	27
SE-Mada_1_266	9651	28928	44	70	20	0	0	0	0	0	0	0	11	0	0	0	0	0	0	12	0	49	0	0	0	9	57	0	0	0	0	0	0	0	0	34	0	0	0	0	0	0	0	0	0	0	0	0	0
SE-Mada_1_267	931	34	34148	14064	48	0	0	0	0	0	0	0	0	1250	0	0	0	0	0	0	0	0	0	13	0	0	0	118	0	9420	0	0	0	0	0	0	0	0	0	0	0	0	0	0	0	0	0	0	0
SE-Mada_1_268	10634	51	1074	19177	3394	0	0	3291	0	0	0	0	0	1194	0	2024	15	0	1045	0	0	0	0	2904	0	0	0	0	1938	313	0	0	9	0	0	0	0	0	0	0	0	0	0	0	0	0	0	0	0
SE-Mada_1_269	4945	15	404	93	30	0	67	0	0	0	0	0	0	0	0	0	19156	0	0	0	0	0	0	0	0	0	37	0	0	105	0	0	0	9988	0	0	0	0	0	0	0	0	0	0	0	0	0	0	0
SE-Mada_1_270	23306	36	43	22953	44	0	0	0	0	0	0	0	0	85	0	0	0	0	0	0	0	61	0	0	0	0	145	0	2220	0	0	0	0	0	0	81	0	0	0	0	0	0	0	0	0	0	0	6	0
SE-Mada_1_271	1424	299	40	36887	392	0	0	233	0	0	0	0	0	0	0	125	0	0	0	31	1347	18	0	0	0	0	6	0	1843	0	0	0	0	0	0	0	0	0	0	0	0	0	0	0	0	0	0	0	0
SE-Mada_1_272	841	42	41	6738	893	0	0	824	0	0	0	0	0	0	0	0	0	0	0	0	8	6	12	0	0	5	0	0	0	0	0	0	0	0	0	0	0	0	0	0	0	0	0	0	0	0	0	0	0
SE-Mada_1_273	572	89	2040	264	19	0	0	0	0	0	0	0	21	0	0	0	0	0	0	0	0	0	0	0	0	0	0	0	1779	594	0	0	0	0	0	0	0	0	0	0	0	27	0	0	0	0	0	0	0
SE-Mada_1_274	26019	32	138	179	241	0	0	249	0	0	0	0	11259	0	0	0	0	0	45	0	119	129	0	0	0	8	150	0	0	0	0	0	0	0	0	64	0	0	0	0	0	0	0	0	0	0	0	0	0
SE-Mada_1_275	5811	118	45	864	8569	0	0	6505	0	0	0	0	0	0	0	4428	0	0	0	0	282	103	0	4682	0	0	0	0	0	0	0	0	0	0	0	0	0	0	0	0	0	0	0	0	0	0	0	0	0
SE-Mada_1_276	533	388	83	266	206	0	0	212	0	0	0	0	0	0	0	397	10013	0	11	1005	23	0	0	648	0	0	0	0	12	0	0	0	0	0	0	0	0	0	0	0	0	0	0	0	0	0	0	0	0
SE-Mada_1_277	20771	335	188	2265	389	0	0	0	0	0	0	0	0	0	0	0	0	0	0	0	444	109	0	0	115	0	0	0	71	0	0	0	0	0	0	268	0	0	0	0	2117	0	0	0	0	0	0	0	0
SE-Mada_1_278	43097	7630	20	7406	55	0	0	0	0	0	0	0	0	0	0	0	104	0	0	0	58	307	0	0	0	0	206	0	0	0	0	0	0	0	0	116	0	0	0	0	0	0	0	0	0	0	0	0	0
SE-Mada_1_279	3278	1061	18	1315	21535	0	0	22899	0	0	0	0	0	0	0	0	0	0	0	0	0	0	0	733	0	0	0	0	0	0	0	0	0	0	0	0	0	0	0	0	0	0	0	0	0	0	712	0	0
SE-Mada_1_282	4857	69	4836	3037	21	0	0	0	0	0	0	0	0	0	0	4810	241	0	112	0	0	117	0	9030	0	12	74	0	0	1287	0	0	0	0	0	9	0	21	0	0	0	0	0	0	0	0	0	0	0
SE-Mada_1_283	243	29	13	213	0	0	0	0	0	0	0	0	20	0	0	0	0	0	0	0	25	0	1022	0	0	0	0	0	0	0	0	0	0	0	0	0	0	0	0	0	2611	0	0	0	0	0	0	0	0
SE-Mada_1_285	0	0	0	0	0	0	0	0	0	0	0	0	0	0	0	0	0	0	0	0	0	0	0	0	0	0	0	0	0	0	0	0	0	0	0	0	0	0	0	0	0	0	0	0	0	0	0	0	0
SE-Mada_1_287	22	0	1090	16	0	0	0	0	0	0	0	0	0	0	0	0	9	0	0	0	0	0	0	0	0	0	0	0	264	268	0	0	0	0	0	0	0	0	0	40	0	0	0	0	0	0	0	0	0
SE-Mada_1_288	0	42	0	0	0	0	0	0	0	0	0	0	0	0	0	0	0	0	0	0	0	0	0	0	0	0	0	0	0	0	0	0	0	0	0	0	0	0	0	0	18	0	0	0	0	0	0	0	0
SE-Mada_1_289	0	0	203	0	0	0	0	0	0	0	0	0	0	0	0	0	0	0	0	0	8	0	0	0	0	0	0	0	0	0	0	0	0	0	0	0	0	0	0	0	0	0	0	0	0	0	0	0	0
SE-Mada_1_290	0	0	0	0	0	0	0	0	0	0	0	0	0	0	0	0	0	0	0	0	0	0	0	0	0	0	0	0	0	0	0	0	0	0	0	0	0	0	0	0	0	0	0	0	0	0	0	0	0
SE-Mada_1_291	0	0	0	0	0	0	0	0	0	0	0	0	0	0	0	0	0	0	0	0	0	0	0	0	0	0	0	0	0	0	0	0	0	0	0	0	0	0	0	0	0	0	0	0	0	0	0	0	0
SE-Mada_1_292	3	0	0	0	0	0	0	0	0	0	0	0	0	0	0	0	0	0	0	0	0	0	0	0	0	0	0	0	0	0	0	0	0	0	0	0	0	0	0	0	0	0	0	0	0	0	0	0	0
SE-Mada_1_293	3	17	1164	0	0	0	19	0	0	0	0	0	190	0	0	0	0	0	0	0	3	0	0	0	0	0	0	0	0	293	0	0	0	0	0	0	0	0	0	0	0	0	0	0	0	0	0	0	0
SE-Mada_1_295	17	19	7	0	0	0	0	0	0	0	0	0	0	0	0	0	0	0	0	0	0	0	0	0	0	0	0	0	0	0	0	0	0	0	0	0	0	0	0	0	0	0	0	0	0	0	0	0	0
SE-Mada_1_296	30	69	50	94	17	0	0	0	0	0	0	0	38	0	0	669	0	0	0	0	14	0	0	991	0	0	0	0	77	0	0	0	18	0	0	0	0	0	0	36	0	0	0	0	0	0	0	0	0
SE-Mada_1_297	0	0	4	6	0	0	0	0	0	0	0	0	0	0	0	0	0	0	0	0	0	0	0	5	0	0	0	0	0	0	0	0	0	0	0	0	0	0	0	0	0	0	0	0	0	0	0	0	0
SE-Mada_1_298	15	0	6	7	0	0	0	0	0	0	0	0	0	0	0	0	0	0	0	0	0	0	0	0	0	0	0	0	0	0	0	0	0	0	0	0	0	0	0	0	0	0	0	0	0	0	0	0	0
SE-Mada_1_299	484	3673	75	1168	39	0	0	99	0	0	0	0	0	0	0	88	34	0	0	0	123	15	0	191	25	0	43	0	59	0	0	0	70	0	0	22	0	0	0	2515	0	0	0	0	0	0	0	0	0
SE-Mada_1_300	14	47	991	48	0	0	0	15	0	0	0	0	0	0	0	0	0	0	33	0	0	0	0	0	0	0	0	0	0	267	0	0	0	0	0	0	0	0	0	0	0	0	0	0	0	0	0	0	0
mada_eau_1	93	13238	3549	3762	0	0	0	0	0	0	0	0	0	0	0	0	0	0	0	0	0	0	0	0	0	1102	0	0	0	908	0	0	0	0	0	0	0	0	0	0	0	0	0	0	0	0	0	0	0
mada_eau_2	1489	12718	8395	3542	0	0	0	3603	0	0	0	0	4421	0	0	0	0	0	0	0	0	367	0	0	0	0	0	0	0	2273	0	0	0	0	0	0	0	0	0	0	0	0	0	0	0	0	0	0	0
mada_eau_3	60	0	15	0	2424	0	0	0	0	0	0	0	2427	0	0	0	0	0	0	0	23	0	0	0	0	0	0	0	0	0	0	0	0	0	0	0	0	0	0	0	0	0	0	0	0	2153	0	4	0
mada_mock_3	161	237	691	830	75711	0	0	0	0	0	173	0	284	0	0	0	18	0	0	0	0	0	0	0	0	0	0	0	0	187	0	0	0	0	0	0	0	0	0	0	0	0	0	0	0	0	0	7655	0
mada_mock1	83	556	218	85	92400	0	0	0	0	0	0	0	130	0	0	0	0	0	321	0	0	0	0	0	0	0	0	0	0	69	0	0	0	0	0	0	0	0	0	0	0	0	0	0	0	172	0	12284	0
mada_mock2	116	120	45	113	77044	0	28	0	0	0	297	0	0	0	0	164	0	0	0	0	0	0	0	0	0	0	0	0	0	0	0	0	0	0	0	0	0	0	0	0	0	0	0	0	0	0	0	8489	0
AG-Mada_1_278	183283	183	151	97	54	0	0	0	0	0	0	0	150	0	0	0	0	0	0	0	16	943	0	0	0	0	566	0	0	0	0	0	0	0	0	243	0	0	0	0	0	0	0	0	0	0	0	0	0
SE-Mada_2_182	53	51	5875	429	23	0	0	0	0	0	0	0	0	0	0	0	0	0	12	0	0	0	0	0	0	0	0	0	0	1556	0	0	0	0	0	0	0	0	0	0	0	0	0	0	0	0	0	0	0
SE-Mada_2_163	55	43	6353	172	21	0	0	0	0	0	0	0	0	0	0	0	276	0	0	0	13	0	0	0	0	0	0	0	0	1699	0	0	0	0	0	0	0	0	0	0	0	0	0	0	0	0	0	0	0
SE-Mada_2_105	557	37	35	383	54	0	12	72	0	0	0	0	0	0	5	0	0	0	0	12	0	24	2222	0	0	0	11	0	0	0	0	0	0	0	0	18	0	0	0	0	0	0	0	0	0	0	0	0	0
SE-Mada_1_098	24	18127	31	73	0	0	0	18	0	0	0	0	0	0	719	0	0	0	0	0	0	0	0	87	0	0	0	0	0	0	0	0	0	0	0	0	0	0	0	0	749	0	0	0	0	0	0	0	0
SE-Mada_1_101	13328	34	18	2792	10	0	10966	0	0	0	0	0	0	0	0	0	0	0	0	0	349	401	0	0	19	0	304	0	0	0	0	0	0	0	0	182	0	0	0	0	0	29	0	0	0	0	0	0	0
SE-CAR_435	672	8643	29	17	0	0	0	0	0	0	0	91	0	0	0	0	0	0	122	0	0	40	378	0	0	0	32	0	0	0	0	0	16	0	0	0	0	0	0	0	0	0	821	0	0	374	0	0	0
SE-CAR_378	44	2555	48	39	186	0	0	137	0	0	1847	12684	0	1405	0	0	0	0	0	0	13	0	0	0	0	0	0	678	0	0	0	0	0	0	0	0	0	380	0	0	0	0	0	0	0	0	22	0	0
SE-Mada_1_066	32	54	27	18	53	0	16	61	0	0	0	631	0	14	0	0	0	0	4	0	14	0	0	0	0	0	0	0	0	0	0	0	0	0	0	0	0	0	0	0	0	0	0	0	0	0	0	0	0
SE-Mada_2_112	696	128	16122	553	35	0	3494	0	0	0	0	0	768	0	0	2469	0	0	52	0	49	11	3911	0	0	0	0	0	23	4283	0	0	0	0	0	0	0	0	0	0	58	0	0	0	0	0	52	0	0
SE-Mada_1_281	4058	5023	3095	30093	0	0	0	0	0	0	0	0	1631	0	0	3585	0	0	125	0	0	73	0	6012	0	0	34	0	0	883	0	0	0	0	0	0	0	0	0	0	0	0	0	0	0	0	0	0	0
SE-CAR_347	83	2440	203	18	61	0	11	78	0	64	39	508	0	0	0	0	0	0	99	0	135	7	0	0	2383	0	0	0	0	0	0	0	122	0	0	0	0	461	0	0	0	0	0	0	0	0	0	0	0
SE-CAR_354	213	6576	665	192	0	0	0	67	0	0	4000	0	162	0	0	0	0	0	0	0	515	0	0	0	996	9	0	0	0	166	0	0	272	0	0	48	0	0	0	0	0	0	139	0	0	22	0	0	0
SE-Mada_2_243	3008	2880	35	1851	119	0	0	260	0	0	0	0	18	0	0	0	0	0	0	0	909	24	0	0	0	0	0	0	0	0	0	0	0	0	0	0	0	0	0	0	0	42698	0	0	0	0	0	0	30712
AD-Mada_1_063	1429	1733	2987	9	0	0	0	0	0	0	0	0	1598	0	0	0	0	0	0	0	882	0	0	0	0	0	0	0	0	724	0	0	0	0	0	0	0	0	0	0	0	0	0	0	0	0	0	0	0
AG-Mada_2_245	1915	1844	759	1289	0	0	0	0	0	0	0	0	2112	0	0	0	0	0	0	0	321	116	0	0	0	0	5	0	0	225	0	0	0	0	0	40	0	0	0	0	0	0	0	0	0	0	0	0	0
AG-Mada_2_227	552	7349	6222	24	0	0	0	1203	0	0	0	0	0	0	0	2930	0	0	0	0	5119	0	0	0	995	0	75	0	0	1634	0	0	0	0	0	0	0	0	0	0	0	0	0	0	0	0	0	0	0
AD-CAR_152	52425	839	444	38	0	0	0	92	0	0	0	52	692	0	0	0	11	0	0	0	44	942	0	0	0	0	612	0	0	128	0	0	212	0	0	0	0	0	0	0	0	0	0	0	0	0	0	0	0
AD-Mada_1_046	51423	561	180	20708	35	0	0	0	0	0	0	0	185	4	0	0	0	0	0	0	279	665	0	0	0	0	404	0	0	0	0	0	0	0	0	250	0	0	0	0	0	0	0	0	0	0	0	0	0
AG-Mada_1_011	88392	564	1241	42	55	0	0	0	0	0	0	0	0	0	0	0	0	0	0	0	88	558	0	0	0	0	250	0	0	349	0	0	0	0	0	364	0	0	0	0	0	0	309	0	0	0	0	0	0
SE-CAR_004	151	4654	0	4	0	0	0	21	0	0	0	0	0	0	0	0	0	28	18	0	0	0	0	0	0	0	0	0	0	0	0	0	0	0	190	0	0	47	0	0	0	0	53	0	0	0	0	0	0
SE-CAR_006	184	16415	0	25	0	0	21	50	0	36	0	17	0	20	12	0	0	0	0	0	0	0	0	0	0	0	0	0	0	0	0	0	0	0	0	0	0	0	0	0	0	0	0	6	0	0	0	0	0
SE-CAR_012	20	462	0	0	0	0	0	0	0	0	0	0	0	0	0	0	0	18	0	0	0	0	37	0	2022	0	0	21	0	0	0	0	0	0	0	0	0	0	0	0	0	0	4	1600	0	0	0	0	0
SE-CAR_013	0	548	0	0	0	0	0	0	0	17	0	0	0	0	0	0	0	0	0	0	0	0	0	0	0	0	0	0	0	0	0	0	0	0	0	0	0	3	0	0	0	0	114	116	0	17	0	0	0
SE-CAR_017	277	14596	184	4	0	0	0	0	0	15	0	10756	0	3970	0	0	0	0	0	0	0	0	0	0	7	0	0	1470	0	0	0	0	0	0	1801	0	0	0	0	0	0	0	20	0	58	0	0	0	0
SE-CAR_019	18	1302	0	0	0	0	0	8	0	0	0	0	0	534	0	0	0	0	0	0	0	0	0	0	16888	0	0	227	0	0	0	0	0	0	0	0	0	0	0	0	0	0	96	0	0	16	0	0	0
SE-CAR_021	31	10245	0	0	0	0	0	2	0	0	0	79	0	12	0	0	0	22	0	0	10	0	0	0	0	0	0	15	0	0	0	0	31	0	1454	0	0	0	0	0	0	0	11	0	0	0	0	0	0
SE-CAR_024	25	23	0	0	0	0	0	0	0	0	0	0	0	0	0	0	0	0	0	0	0	0	0	0	0	0	0	0	0	0	0	0	0	0	0	0	0	0	0	0	0	0	0	0	0	0	0	0	0
SE-CAR_025	24622	14248	0	56	291	0	707	405	0	12	0	0	0	1029	0	0	0	2977	0	0	0	85	0	0	0	0	247	299	0	0	0	0	307	0	0	156	0	0	0	0	0	0	1796	0	0	302	0	0	0
SE-CAR_027	7	56232	0	9	0	0	0	0	0	0	4	117	0	0	0	0	5	0	0	0	0	0	0	0	0	0	0	0	0	0	0	0	0	0	0	0	0	0	0	0	0	0	40	0	0	12	0	0	0
SE-CAR_029	587	18114	385	0	0	0	7424	47	0	106	188	0	0	18	0	0	0	1242	0	0	43	3	0	0	0	0	0	0	0	0	0	0	0	0	959	0	0	1975	0	0	0	0	30	0	0	19	0	0	0
SE-CAR_031	31	9583	748	0	13	0	0	0	0	52	0	13	0	349	0	0	0	473	0	0	0	0	0	0	0	0	0	98	0	0	0	0	12	0	0	0	0	0	0	67	0	0	100	0	0	25	0	0	0
SE-CAR_033	160072	148	411	0	0	0	0	54	0	0	0	0	0	5476	0	0	0	1132	445	0	30	3227	0	0	0	0	3656	1019	0	0	0	0	0	0	6168	4954	0	0	0	0	0	0	0	0	0	0	0	0	0
SE-CAR_036	153	2241	67	0	0	0	5575	33	0	0	0	0	0	0	0	0	0	54	3	0	0	0	0	0	0	0	0	0	0	0	0	0	0	0	1397	0	0	0	0	19	0	0	62	161	0	0	0	0	0
SE-CAR_037	29	19	0	0	0	0	0	0	0	59	0	0	0	0	0	0	0	0	0	0	0	0	0	0	0	0	0	0	0	0	0	0	0	0	0	0	0	0	0	0	0	0	0	0	7	0	0	0	0
SE-CAR_040	76	565	0	46	0	0	0	0	0	0	0	0	0	64	0	0	0	0	0	0	0	0	0	0	0	0	0	70	0	0	0	0	0	0	0	0	0	0	0	0	0	0	0	0	0	0	0	0	0
SE-CAR_041	39	469	0	0	0	0	0	0	0	12	0	0	0	0	0	0	0	0	0	0	0	0	0	0	0	0	0	0	0	0	0	0	6	0	0	0	0	0	0	0	0	0	0	0	0	0	0	0	0
SE-CAR_042	100	10430	0	21	34	0	6905	0	0	0	0	103	0	280	0	0	0	200	14	0	0	0	0	0	0	0	0	162	0	0	0	0	0	0	12475	0	0	0	0	0	0	0	0	0	0	14	0	0	0
SE-CAR_043	0	70	30	0	0	0	0	0	0	0	0	0	0	0	0	0	0	0	0	0	0	0	0	0	0	0	0	0	0	0	0	0	0	0	7	0	0	0	0	0	0	0	0	0	0	0	0	0	0
SE-CAR_044	15	88	0	0	0	0	0	0	0	34	2	0	0	0	0	0	0	0	0	0	0	0	16	0	0	0	0	0	0	0	0	0	0	0	0	0	0	0	0	0	0	0	0	0	0	2	0	0	0
SE-CAR_045	66	123	8	3	0	0	0	0	0	0	0	0	0	0	0	0	0	0	0	0	0	0	0	0	0	0	0	0	0	0	0	0	0	0	0	0	0	0	0	0	0	0	0	0	0	0	0	0	0
SE-CAR_048	152083	106793	2970	28	57	0	1105	69	0	0	0	0	0	283	0	0	0	61	203	0	0	760	0	0	0	0	561	0	0	0	0	0	209	0	0	744	0	0	0	0	0	0	1792	321	0	892	0	0	0
SE-CAR_053	4529	1191	0	0	911	0	0	1129	0	203464	0	0	0	0	0	0	0	54	197	0	55	0	0	0	0	0	44	0	0	0	0	0	666	0	0	9	0	0	0	0	0	0	37	0	0	39	31	0	0
SE-CAR_059	184	69683	13	22	0	0	0	13	0	0	0	0	0	0	4041	0	0	32	0	0	0	0	0	0	0	0	0	45	0	0	0	0	6	0	0	0	0	4	0	0	0	0	344	0	0	39	0	0	0
SE-CAR_060	94	5451	0	7	0	0	0	0	0	0	4	31	0	0	402	0	0	0	0	0	0	0	0	0	0	0	0	0	0	0	0	3	491	0	0	0	0	0	0	0	0	0	69	0	0	5	0	0	0
SE-CAR_061	14719	23841	51	8	0	0	0	0	0	0	0	751	0	7	0	0	9	0	0	0	0	255	0	0	0	0	441	0	0	0	0	0	0	0	0	286	0	0	0	0	0	0	297	26	0	108	0	0	0
SE-CAR_068	0	127	11	0	0	0	0	0	0	0	0	0	0	0	0	0	3	0	0	0	0	0	0	0	0	0	0	0	0	0	0	0	0	0	0	0	0	0	0	9	0	0	0	0	0	0	0	0	0
SE-CAR_077	2	265	0	0	0	0	5	6	0	7	0	0	0	0	2060	0	0	0	0	0	0	0	0	0	0	0	0	0	0	0	0	0	23	0	0	0	0	0	0	0	0	0	0	411	0	0	0	0	0
SE-CAR_078	32	24851	3	12	0	0	0	0	0	0	0	68	0	21	0	0	0	0	0	0	0	0	0	0	0	0	0	13	0	0	0	0	16	0	0	0	0	156	0	0	0	0	1230	0	0	171	0	0	0
SE-CAR_079	49	18938	6	27	0	0	19370	0	0	82	0	0	0	16	0	0	0	0	9	0	16	0	8797	0	0	0	0	26	0	0	0	0	381	0	0	0	0	62	0	0	0	0	87	0	0	12	0	0	0
SE-CAR_084	25	190	0	0	0	0	0	0	0	15	0	0	7	0	0	0	0	0	0	0	0	0	0	0	0	0	0	0	0	0	0	0	0	0	0	0	0	0	0	0	0	0	0	0	0	0	0	0	0
SE-CAR_088	46	4603	0	0	0	0	0	0	0	0	0	4830	0	21	0	0	0	0	0	0	0	0	0	0	0	0	0	13	0	0	0	0	0	0	0	0	0	0	0	0	0	0	30	0	0	0	0	0	0
SE-CAR_091	23320	23210	0	0	0	0	0	91	0	0	0	0	0	3193	0	0	0	119	0	0	70	138	0	0	32	0	465	1279	0	0	0	0	0	0	139	157	0	0	0	0	0	0	0	82	196	0	0	0	0
SE-CAR_092	814	7499	182	6	19	0	0	0	0	3541	0	8	0	248	0	0	0	34	0	0	0	13	36	0	0	0	10	69	0	0	0	0	9	0	99	7	0	4764	0	0	0	0	37	0	0	0	0	0	0
SE-CAR_094	50	35457	15	0	5	0	0	0	0	0	0	6	0	0	0	0	0	0	0	0	0	0	138	0	0	0	0	0	0	0	0	0	1626	0	0	0	0	0	0	95	0	0	162	0	0	2911	0	0	0
SE-CAR_095	52	14150	12	0	0	0	0	0	0	0	0	881	0	6	0	0	0	0	0	0	0	0	0	0	0	0	0	0	0	0	0	0	20	0	0	0	0	0	0	0	0	0	62	0	0	10	0	0	0
SE-CAR_096	11	36635	5	21	0	0	0	47	0	51	4	109	0	0	0	0	0	0	0	0	0	0	0	0	0	0	0	0	0	0	0	0	323	0	0	0	0	0	0	0	0	0	19	0	11	79	0	0	0
SE-CAR_097	19087	21636	5	0	0	0	0	0	0	0	0	0	0	0	0	0	0	0	0	0	63	387	268	0	43	0	880	0	0	0	0	0	35	0	3511	625	0	0	0	0	0	0	85	0	0	51	0	0	0
SE-CAR_098	28	3080	6	0	0	0	0	0	0	0	0	328	0	0	0	0	0	0	0	0	4	0	0	0	0	0	0	0	0	0	0	0	0	0	0	0	0	0	0	0	0	0	11	0	0	0	0	0	0
SE-CAR_099	13	4474	1769	3	0	0	0	2	0	0	0	0	0	0	0	0	0	0	0	0	0	0	0	0	0	0	0	0	0	0	0	0	0	0	0	0	0	0	0	0	0	0	16	0	0	8	0	0	0
SE-CAR_100	33	296	0	0	0	0	0	0	0	0	0	109	0	0	0	0	0	0	0	0	0	0	0	0	0	0	0	0	0	0	0	0	0	0	0	0	0	0	0	0	0	0	5	0	0	0	0	0	0
SE-CAR_101	106	2247	0	0	0	0	0	31	0	0	0	0	0	0	0	0	0	13	0	0	0	0	0	0	0	0	0	0	0	0	0	0	317	0	0	0	0	0	0	0	0	0	644	81	0	94	0	0	0
SE-CAR_102	30	1965	14	21	9	0	0	0	0	0	0	8	0	0	0	0	12	85	0	0	0	0	0	0	0	0	0	0	0	0	0	0	0	0	0	0	0	0	0	0	0	0	145	419	0	14	0	0	0
SE-CAR_103	147	16997	37	0	0	0	0	28	0	0	0	0	0	242	0	0	0	83	0	0	0	0	49	0	0	0	0	131	0	0	0	0	74	0	898	0	0	0	0	10	0	0	554	0	0	79	0	0	0
SE-CAR_104	26980	265649	0	5269	5913	0	0	4511	0	41	0	0	0	1600	0	0	0	12656	619	0	143	0	0	0	0	0	30	1285	0	0	0	0	1151	0	1448	230	0	0	0	0	0	0	2443	0	0	1806	0	0	0
SE-CAR_105	94634	227698	30	1674	0	0	0	0	0	0	0	11	0	594	0	0	0	714	213	0	0	1255	0	0	0	0	1044	579	0	0	0	0	20	0	0	1174	0	0	0	0	0	0	0	47	919	0	0	0	0
SE-CAR_106	53	1031	35	0	0	0	365	0	0	0	0	0	0	3	0	0	0	0	0	0	0	0	5	0	0	0	0	0	0	0	0	0	7	0	43	0	0	0	0	0	0	0	28	0	0	0	0	0	0
SE-CAR_107	93	95	13	4	0	0	0	0	0	34	0	0	0	0	0	0	12	0	0	0	0	0	0	0	0	0	0	0	0	0	0	0	0	0	0	0	0	0	0	0	0	0	0	0	0	0	0	0	0
SE-CAR_108	69401	27182	41	0	0	0	0	0	0	0	0	16	0	9	0	0	0	82	0	0	13	652	0	0	0	0	867	0	0	0	0	0	94	0	0	497	0	0	0	0	0	0	140	2188	0	548	0	0	0
SE-CAR_109	123	370	0	9	0	0	0	0	0	0	0	7	0	0	0	0	0	0	0	0	0	0	3	0	0	0	0	0	0	0	0	7	0	0	997	0	0	8	0	0	0	0	0	0	0	0	0	0	0
SE-CAR_110	9	4115	0	0	0	0	0	0	0	0	0	336	0	0	0	0	0	22	0	0	0	0	5	0	0	0	0	0	0	0	0	0	13	0	0	0	0	0	0	0	0	0	0	0	0	0	0	0	0
SE-CAR_111	110	1915	12	0	0	0	0	0	0	0	0	221	0	28	0	0	0	140	0	0	0	0	90	0	0	0	8	15	0	0	0	0	0	0	2060	0	0	36	0	0	0	0	6	0	0	0	0	0	0
SE-CAR_112	0	302	1604	0	0	0	0	0	0	3402	0	0	0	52	0	0	0	28	0	0	0	0	156	0	0	0	0	18	0	0	0	0	0	0	0	0	0	14	0	0	0	0	0	0	0	0	0	0	0
SE-CAR_113	6336	47889	13	0	530	0	1180	716	0	0	0	917	0	135	49	0	0	0	81	0	0	14	222	0	0	0	61	43	0	0	0	0	40	0	0	11	0	0	0	0	0	0	777	12	0	139	0	0	0
SE-CAR_114	18	40	10	0	0	0	0	0	0	0	0	0	0	0	0	0	0	205	0	0	0	0	0	0	0	0	0	0	0	0	0	0	0	0	0	0	0	0	0	0	0	0	0	0	0	0	0	0	0
SE-CAR_115	73	129	0	18	0	0	0	0	0	51	0	0	25	0	0	0	0	0	0	0	0	0	0	0	0	0	0	13	0	0	0	0	0	0	330	0	0	4507	0	0	0	0	0	0	46207	0	145	0	0
SE-CAR_116	21	30	0	0	0	0	0	0	0	12	0	0	0	0	0	0	0	0	0	0	0	0	0	0	0	0	0	0	0	0	0	0	0	0	0	0	0	0	0	0	0	0	0	0	0	0	0	0	0
SE-CAR_117	1046	92498	0	0	13	0	0	0	0	0	0	7244	0	0	12	0	0	0	0	0	15	3	0	0	0	0	15	0	0	0	0	0	19	0	112	0	0	0	0	2	0	0	81	0	0	50	0	0	0
SE-CAR_118	24	67	0	0	0	0	0	0	0	0	0	0	0	0	0	0	0	0	0	0	0	0	4	0	0	0	0	0	0	0	0	0	0	0	0	0	0	0	0	0	0	0	0	0	0	0	7	0	0
SE-CAR_120	0	47	0	9	0	0	0	0	0	0	0	0	0	0	0	0	9	0	0	0	0	0	0	0	0	0	0	0	0	0	0	0	0	0	0	0	0	0	0	0	0	0	0	0	0	0	0	0	0
SE-CAR_121	85	52128	0	19	48	0	41	0	0	0	654	15108	0	24	0	0	0	0	0	0	37	0	30	0	7530	0	8	0	0	0	0	0	0	0	0	0	0	0	0	0	0	0	423	0	0	259	0	0	0
SE-CAR_122	4	50	9	0	0	0	0	0	0	0	0	0	0	0	0	0	0	0	0	0	0	0	0	0	0	0	0	0	0	0	0	0	0	0	0	0	0	0	0	4	0	0	0	0	0	0	0	0	0
SE-CAR_123	20433	35899	0	20	702	0	0	1040	0	0	0	0	0	0	0	0	0	102	30	0	0	71	266	0	68	0	93	0	0	0	0	0	42	0	64	123	0	13	0	0	0	0	97	60	0	72	0	0	0
SE-CAR_124	22	5014	0	0	0	0	0	43	0	50	0	635	0	23	0	0	0	1581	0	0	40	2	0	0	0	0	0	0	0	0	0	0	1031	0	0	0	0	0	0	13	0	0	231	20	32	96	41674	0	0
SE-CAR_125	16192	37697	102	0	0	0	0	44	0	0	0	535	0	111	0	0	0	93	7	0	0	50	0	0	0	0	189	87	0	0	0	92	20278	0	0	14	0	0	0	76	0	0	6097	0	0	1134	0	0	0
SE-CAR_126	182	2750	26	5	0	0	0	79	0	0	0	0	0	0	0	0	0	2055	0	0	49	0	0	0	0	0	0	0	0	0	0	0	0	0	18601	0	0	0	0	347	0	0	22	0	0	0	0	0	0
SE-CAR_128	41	1604	416	0	0	0	0	11	0	0	0	9	0	0	0	0	9	37441	5	0	0	0	0	0	0	0	0	0	0	0	0	0	21	0	0	0	0	0	0	0	0	0	349	0	16	16	0	0	0
SE-CAR_129	112	16248	0	134	310	0	0	318	0	0	0	0	0	145	0	0	0	38	31	0	0	0	0	0	0	0	0	0	0	0	0	0	0	0	0	0	0	0	0	0	0	0	10	401	0	0	0	0	0
SE-CAR_130	0	72	6	0	0	0	4	0	0	0	0	0	0	0	0	0	0	0	0	0	0	0	4	0	0	0	0	0	0	0	0	0	0	0	0	0	0	0	0	0	0	0	0	0	0	0	0	0	0
SE-CAR_131	45	8140	0	49	0	0	4399	5	0	0	0	0	0	74	0	0	0	32774	0	0	0	0	0	0	0	0	0	76	0	0	0	0	14	0	0	0	0	749	0	0	0	0	30	0	55	0	0	0	0
SE-CAR_132	144	8117	5058	0	0	0	0	2	0	0	0	2510	0	116	0	0	0	413	0	0	0	0	0	0	91	0	0	80	0	0	0	0	0	0	0	0	0	1904	0	12	0	0	6	0	0	14	0	0	0
SE-CAR_133	31	87	0	6	0	0	17	0	0	0	0	60	0	0	0	0	0	0	0	0	0	0	0	0	0	0	0	0	0	0	0	0	0	0	0	0	0	0	0	0	0	0	0	0	0	0	0	0	0
SE-CAR_134	15	13180	4779	17	0	0	460	0	0	0	0	862	0	130	0	0	0	193	0	0	0	0	0	0	0	0	0	58	0	0	0	0	0	0	0	0	0	0	0	0	0	0	17	0	0	62	0	0	0
SE-CAR_135	10	14346	0	0	0	0	0	0	0	0	0	0	0	25	0	0	0	38	0	0	0	0	0	0	0	0	0	0	0	0	0	0	10	0	0	0	0	24	0	0	0	0	0	250	256	2	0	0	0
SE-CAR_136	297	33491	0	0	0	0	0	0	0	0	12	120	0	0	0	0	0	0	0	0	0	8	0	0	13	0	0	0	0	0	0	3	85	0	0	13	0	0	0	0	0	0	234	86	0	199	0	0	0
SE-CAR_137	9	24	0	0	0	0	0	0	0	0	0	0	0	0	0	0	0	0	0	0	0	0	0	0	0	0	0	0	0	0	0	0	0	0	0	0	0	0	0	0	0	0	0	0	0	0	0	0	0
SE-CAR_138	78	1579	2919	200	0	0	0	30	0	0	0	0	0	104	0	0	0	85	24	0	0	0	0	0	0	0	0	61	0	0	0	0	81	0	0	0	0	0	0	0	0	0	29	307	284	14	0	0	0
SE-CAR_139ER	7559	151231	14	107	3656	0	0	3551	0	0	0	0	6	0	0	0	0	288	0	0	270	20	0	0	0	0	92	0	0	0	0	0	27	0	0	23	0	0	0	0	0	0	209	0	0	0	0	0	0
SE-CAR_140	0	48	0	2	0	0	0	0	0	14	7	0	0	0	0	0	0	0	0	0	0	0	0	0	0	0	0	0	0	0	0	0	0	0	0	0	0	0	0	0	0	0	0	0	0	0	0	0	0
SE-CAR_141	15	221	0	0	0	0	0	0	0	0	0	7	0	52	0	0	0	58	0	0	0	0	40	0	0	0	0	24	0	0	0	0	0	0	0	0	0	0	0	0	0	0	0	0	0	0	0	0	0
SE-CAR_142	12	20	0	0	0	0	0	0	0	0	0	0	0	0	0	0	0	0	0	0	0	0	0	0	0	0	0	0	0	0	0	0	0	0	0	0	0	0	0	0	0	0	0	0	0	0	0	0	0
SE-CAR_143	23	14378	15	0	0	0	0	2	0	0	0	0	0	13	0	0	0	0	12	0	0	0	0	0	0	0	0	16	0	0	0	0	244	0	0	0	0	0	0	0	0	0	152	0	0	28	0	0	0
SE-CAR_144	41	45639	11	36	0	0	20	0	0	0	0	0	0	3	0	0	0	0	0	0	0	0	7	0	0	0	0	0	0	0	0	0	30	0	0	0	0	0	0	0	0	0	0	264	0	0	0	0	0
SE-CAR_145	5205	720	6	12	114	0	0	161	0	56	15763	0	0	0	0	0	11	66943	0	0	0	133	0	0	0	0	156	0	0	0	0	0	921	0	0	57	0	0	0	0	0	0	305	0	0	4	0	0	0
SE-CAR_146	0	326	10	0	0	0	0	0	0	0	0	0	0	0	0	0	0	54	0	0	0	0	2	0	0	0	0	0	0	0	0	0	0	0	3	0	0	0	0	8	0	0	0	10	0	0	0	0	0
SE-CAR_147	4674	4968	0	0	0	0	2865	0	0	36	0	31	0	0	0	0	0	1062	0	0	0	19	20273	0	0	0	52	0	0	0	0	0	0	0	0	32	0	0	0	0	0	0	6	0	0	0	0	0	0
SE-CAR_148	294	5370	8	0	0	0	0	0	0	348	0	28	0	9	0	0	0	0	0	0	0	0	0	0	3726	0	11	0	0	0	0	0	73	0	0	9	0	0	0	0	0	0	49	0	0	5	0	0	0
SE-CAR_152	10989	34116	25	0	0	0	6	0	0	0	0	90	0	100	0	0	0	302	0	0	0	72	0	0	0	0	83	51	0	0	0	0	71	0	8	0	0	0	0	0	0	0	2096	446	0	62	0	0	0
SE-CAR_153	47	5762	0	8	0	0	1008	0	0	0	101	0	0	0	0	0	0	31	10	0	0	0	1794	0	0	0	0	0	0	0	0	0	0	0	0	0	0	10	0	0	0	0	14	15	0	0	336	0	0
SE-CAR_154	2604	10947	121	0	45	0	0	0	0	0	0	23	0	0	0	0	0	85	0	0	28	27	0	0	0	0	37	0	0	0	0	0	18	0	0	22	0	0	0	0	0	0	17	0	0	0	1336	0	0
SE-CAR_155	9259	34380	16	4	8	0	444	0	0	0	0	8400	0	0	0	0	0	81	0	0	26	77	0	0	18153	0	151	0	0	0	0	0	228	0	0	121	0	0	0	0	0	0	497	0	0	160	0	0	0
SE-CAR_157	112	5643	0	0	0	0	0	29	0	0	0	7996	0	14	0	0	0	8942	11	0	24	0	0	0	0	0	0	20	0	0	0	0	25	0	0	0	0	0	0	0	0	0	148	160	0	0	2558	0	0
SE-CAR_158	0	826	0	0	0	0	51	0	0	0	0	3	0	0	0	0	0	0	0	0	0	0	0	0	0	0	0	0	0	0	0	0	0	0	0	0	0	0	0	0	0	0	3	0	0	0	0	0	0
SE-CAR_159	0	226	0	0	0	0	1347	0	0	0	0	29	0	0	0	0	0	0	0	0	0	0	0	0	0	0	0	0	0	0	0	0	0	0	0	0	0	0	0	3	0	0	0	0	0	0	0	0	0
SE-CAR_160	56	41117	35	0	0	0	0	37	0	145	7	0	0	26	0	0	0	37	0	0	0	0	133	0	0	0	0	0	0	0	0	0	0	0	0	0	0	0	0	0	0	0	13	0	0	8	415	0	0
SE-CAR_161	393	4078	27	0	0	0	0	39	0	20	6672	0	0	658	0	0	0	0	4	0	425	5	0	0	0	0	0	189	0	0	0	7	0	0	1293	19	0	0	0	0	0	0	12	0	0	18	0	0	0
SE-CAR_163	19	38	0	0	0	0	0	0	0	0	0	0	0	0	0	0	7	0	0	0	0	0	0	0	0	0	0	0	0	0	0	0	0	0	0	0	0	0	0	0	0	0	0	0	0	0	0	0	0
SE-CAR_164	12	2076	0	13	0	0	46	7	0	0	0	8	0	34	0	0	13	163	26	0	0	0	0	0	0	0	0	7	0	0	0	0	0	0	0	0	0	0	0	0	0	0	22	633	0	114	0	0	0
SE-CAR_165	23	326	0	0	0	0	21	0	0	0	0	0	0	0	0	0	0	7189	0	0	0	0	0	0	0	0	0	0	0	0	0	404	0	0	92	0	0	0	0	0	0	0	2	0	0	0	0	0	0
SE-CAR_166	14	893	9	3	0	0	554	0	0	0	0	142	0	0	0	0	0	29	0	0	0	0	0	0	0	0	0	0	0	0	0	55	5	0	0	0	0	0	0	0	0	0	0	0	0	0	0	0	0
SE-CAR_167	11	29	0	6	0	0	0	0	0	8	0	0	0	0	0	0	0	0	0	0	0	0	0	0	0	0	0	0	0	0	0	0	0	0	0	0	0	0	0	0	0	0	0	0	0	0	0	0	0
SE-CAR_168	49	1278	0	0	0	0	9311	0	0	0	0	0	0	13	0	0	0	0	0	0	0	0	0	0	0	0	0	11	0	0	0	0	0	0	0	0	0	0	0	90	0	0	11	0	0	0	0	0	0
SE-CAR_169	28	6279	0	0	0	0	7	4	0	0	75	0	0	0	0	0	0	28	8	0	0	0	0	0	0	0	0	0	0	0	0	186	25	0	1020	0	0	0	0	0	0	0	32	0	0	13	0	0	0
SE-CAR_171	24	86537	0	0	0	0	0	4	0	0	0	0	0	0	0	0	0	22188	0	0	0	0	0	0	0	0	0	0	0	0	0	4989	0	0	0	0	0	0	0	0	0	0	6	0	0	0	0	0	0
SE-CAR_172	40	22774	0	0	0	0	0	0	0	0	78	57	0	0	0	0	0	0	0	0	3	0	0	0	0	0	0	0	0	0	0	0	11	0	0	0	0	0	0	0	0	0	35	0	0	0	0	0	0
SE-CAR_173	0	58	0	0	0	0	0	0	0	15	0	0	0	0	0	0	0	0	0	0	0	0	10	0	0	0	0	9	0	0	0	0	0	0	0	0	0	0	0	0	0	0	0	0	0	0	0	0	0
SE-CAR_174	500	78566	12	0	0	0	0	42	0	16	0	0	0	0	0	0	0	5071	8	0	0	0	0	0	0	0	0	0	0	0	0	0	406	0	0	0	0	0	0	21	0	0	465	0	0	328	0	0	0
SE-CAR_175	68	5916	0	36	0	0	0	5	0	0	0	0	0	0	0	0	0	0	0	0	0	0	0	0	0	0	0	15	0	0	0	0	931	0	0	0	0	0	0	0	0	0	34	46	0	12	0	0	0
SE-CAR_176	2	134	4	6	0	0	0	7	0	0	0	0	0	0	0	0	0	0	0	0	0	0	0	0	0	0	0	0	0	0	0	0	42	0	0	0	0	0	0	0	0	0	0	0	0	0	0	0	0
SE-CAR_177	169	13249	0	0	0	0	558	16	0	0	0	0	0	0	0	0	0	134	5	0	0	7	0	0	0	0	0	12	0	0	0	0	51	0	15	0	0	0	0	59	0	0	102	0	0	102	0	0	0
SE-CAR_178	4816	3362	0	0	0	0	1713	55	0	0	0	0	0	0	0	0	0	857	5	11	0	111	0	0	0	0	175	5	0	0	0	0	809	0	0	49	0	0	0	0	0	0	217	0	0	439	0	0	0
SE-CAR_179	92	162	0	288	0	0	4106	0	0	0	116	118	0	33	0	0	0	0	0	0	0	0	0	0	0	0	0	16	0	0	0	0	20	0	0	5	0	0	0	4	0	0	0	0	102	0	0	0	0
SE-CAR_180	20	864	14	4	0	0	0	0	0	0	0	147	0	0	0	0	0	0	0	0	0	0	0	0	0	0	0	0	0	0	0	0	16	0	0	0	0	0	0	0	0	0	0	0	0	7	0	0	0
SE-CAR_181	7	2124	14	0	0	0	2296	0	0	0	0	53	0	7	0	0	0	56	0	0	0	0	0	0	0	0	0	0	0	0	0	0	0	0	11497	0	0	0	0	0	0	0	13	0	0	8	0	0	0
SE-CAR_182	30	5842	0	36	0	0	52	0	0	13	112	0	0	0	0	0	0	0	0	0	7	0	0	0	0	0	0	6	0	0	0	0	53	0	0	0	0	1767	0	0	0	0	17	0	0	0	0	0	0
SE-CAR_184	93	44677	0	0	46	0	0	65	0	0	19879	232	0	2756	0	0	0	0	548	0	0	0	0	0	0	0	0	791	0	0	0	0	253	0	5	0	0	0	0	0	0	0	200	0	0	52	0	0	0
SE-CAR_186	5353	30510	13	9	0	0	0	37	0	106	0	0	0	163	0	0	0	251	0	0	0	37	0	0	0	0	78	126	0	0	0	0	3240	0	0	0	0	0	0	0	0	0	89	0	0	122	0	0	0
SE-CAR_194	0	0	0	0	0	1284	0	0	0	0	0	0	0	0	0	0	0	0	0	0	0	0	0	0	0	0	0	0	0	0	0	0	0	0	0	0	131069	0	13945	0	0	0	0	0	0	0	0	0	0
SE-CAR_210	318	10490	85	0	1010	0	0	954	0	0	454	0	0	261	0	0	0	0	4	0	0	5	0	0	0	0	0	99	0	0	0	0	0	0	0	0	0	0	0	0	0	0	30	1751	0	29	0	0	0
SE-CAR_322	728	59760	0	0	256	0	0	241	0	0	0	0	0	135	0	0	0	0	19	0	0	0	0	0	0	0	0	76	0	0	0	0	735	0	0	0	0	0	0	0	0	0	502	0	0	769	0	0	0
SE-CAR_323	233	237	0	0	0	0	0	53	0	0	0	0	0	975	0	0	0	0	2	0	0	0	0	0	0	0	0	620	0	0	0	0	0	0	7840	0	0	52	0	0	0	0	10	0	0	0	0	0	0
SE-CAR_324	2318	12729	0	0	2220	0	0	2479	0	0	0	652	0	202	0	0	0	0	0	0	0	5	27	0	56	0	0	82	0	0	0	0	0	0	542	5	0	1396	0	2	0	0	216	0	0	84	0	0	0
SE-CAR_325	76	4213	75	0	24	0	0	0	0	0	0	0	0	1474	0	0	0	0	2	0	0	0	0	0	0	0	0	655	0	0	0	0	13	0	10	0	0	0	0	0	0	0	0	0	0	0	0	0	0
SE-CAR_326	135	618	0	0	0	0	0	0	0	0	0	0	0	443	0	0	0	0	0	0	0	0	0	0	0	0	0	205	0	0	0	0	0	0	0	0	0	0	0	0	0	0	3	0	0	0	0	0	0
SE-CAR_330	4336	2133	0	22	107	0	0	156	0	0	0	0	0	11278	0	0	0	0	0	0	0	33	0	0	0	0	27	1952	0	0	0	0	513	0	0	12	0	0	0	4	0	0	14	0	0	57	0	0	0
SE-CAR_331	327	84674	0	0	0	0	0	0	0	19	8	0	0	0	0	0	0	0	19	0	0	0	0	0	0	0	0	0	0	0	0	0	1172	0	0	0	0	0	0	0	0	0	543	70	0	1107	0	0	0
SE-CAR_332	52	809	0	0	0	0	0	0	0	0	139	0	0	4156	0	0	0	0	0	0	0	0	0	0	0	0	0	1952	0	0	0	0	0	0	0	0	0	0	0	0	0	0	7	0	0	0	0	0	0
SE-CAR_333	0	0	0	0	0	305	0	0	0	0	0	0	0	0	0	0	0	0	0	0	0	0	0	0	0	0	0	0	0	0	0	0	0	0	0	0	0	0	10096	0	0	0	0	0	0	0	0	0	0
SE-CAR_334	1223	18110	0	0	88	0	0	81	0	0	2599	1889	0	86	0	0	0	0	26	0	95	6	0	0	0	0	0	31	0	0	0	0	2079	0	0	20	0	0	0	0	0	0	2154	0	0	2690	0	0	0
SE-CAR_335	0	0	0	0	0	202	0	0	0	0	0	0	0	0	0	0	0	0	0	0	0	0	0	0	0	0	0	0	0	0	0	0	0	0	0	0	8091	0	1625	0	0	0	0	0	0	0	0	0	0
SE-CAR_337	256	63	0	0	0	0	0	0	0	0	31	0	0	0	0	0	0	0	0	0	15	3	0	0	0	0	0	0	0	0	0	0	0	0	2	0	0	0	0	0	0	0	6	0	0	0	0	0	0
SE-CAR_338	74	31981	0	0	0	0	0	0	0	0	1625	0	0	661	0	0	0	0	0	0	0	0	0	0	0	0	0	519	0	0	0	0	61	0	0	0	0	0	0	0	0	0	64	0	0	57	0	0	0
SE-CAR_339	25	17156	3680	16	0	0	74	0	0	0	0	0	0	41	0	0	0	0	8	0	0	11	0	0	0	0	0	12	0	0	0	0	139	0	0	0	0	0	0	0	0	0	263	0	1245	54	0	0	0
SE-CAR_340	5493	84317	121	0	1444	0	0	1180	0	0	0	0	0	0	0	0	0	0	0	0	37	59	1623	0	0	0	38	0	0	0	88	0	4175	0	0	10	0	227	0	0	0	0	2583	0	0	1464	0	0	0
SE-CAR_341	837	29228	0	28	249	0	0	222	0	0	0	0	0	8	0	0	0	0	56	0	0	10	0	0	0	0	0	0	0	0	0	0	15	0	0	0	0	0	0	0	0	0	25	0	0	39	0	0	0
SE-CAR_342	77	1256	836	0	0	0	0	58	0	0	0	0	0	0	0	0	0	327	11	0	35	0	0	0	0	0	0	0	1748	0	0	0	0	0	145	0	0	0	0	0	0	0	0	0	0	0	0	0	0
SE-CAR_343	136	83549	0	0	0	0	0	0	0	0	0	0	0	0	0	0	0	0	0	0	0	0	0	0	0	0	0	0	0	0	0	0	348	0	0	0	0	0	0	0	0	0	708	652	0	952	0	0	0
SE-CAR_344	28104	13063	0	164	0	0	0	0	0	0	0	6029	0	72	0	0	0	172	0	0	0	44	0	0	0	0	28	32	0	0	0	0	0	0	0	29	0	0	0	0	0	0	0	0	0	54	0	0	0
SE-CAR_345	199	11743	0	7	0	0	0	53	0	0	0	0	0	44	0	0	0	0	0	0	0	0	0	0	0	0	0	30	0	0	0	0	146	0	0	0	0	0	0	0	0	0	98	30	0	157	0	0	0
SE-CAR_346	160	4536	0	14	28	0	14	0	0	0	0	187	0	240	0	0	0	0	0	0	0	3	0	0	0	0	0	190	0	0	0	0	13	0	0	0	0	0	0	0	0	0	0	0	0	11	0	0	0
SE-CAR_348	139	59805	0	0	8	0	0	0	0	0	0	0	0	0	0	0	0	0	0	0	0	0	0	0	0	0	0	0	0	0	0	0	101	0	0	0	0	0	0	0	0	0	18	0	0	0	0	0	0
SE-CAR_349	311	24678	3	0	61	0	0	77	0	0	0	0	0	8	0	0	0	0	0	0	0	0	0	0	0	0	0	0	0	0	0	0	7712	0	18	0	0	0	0	0	0	0	0	0	0	9	0	0	0
SE-CAR_350	316	51903	10	0	126	0	27	147	0	0	0	0	0	0	0	0	0	0	0	0	204	0	0	0	0	0	0	0	0	0	0	0	11	0	0	0	0	0	0	0	0	0	138	0	0	18	0	0	0
SE-CAR_351	291	2819	0	35	373	0	0	434	0	50	0	613	0	20919	0	0	0	0	0	0	7	0	0	0	0	0	6	12474	0	0	0	0	9	0	0	0	0	434	0	0	0	0	74	0	0	0	0	0	0
SE-CAR_352	253	7477	0	0	0	0	0	28	0	0	9	0	0	0	1765	0	0	0	0	0	0	0	0	0	0	0	0	0	0	0	0	0	37	0	0	0	0	0	0	0	0	0	33	42	0	43	0	0	0
SE-CAR_353	42	154	0	0	0	0	0	0	0	0	0	0	0	0	0	0	0	0	0	0	0	0	0	0	0	0	0	0	0	0	0	0	0	0	0	0	0	0	0	0	0	0	0	0	0	0	0	0	0
SE-CAR_355	299	9422	2350	24	39	0	1556	54	0	0	0	0	0	808	0	0	0	0	0	0	0	6	0	0	0	0	0	225	0	0	0	0	0	0	0	0	0	0	0	0	0	0	39	0	0	26	0	0	0
SE-CAR_356	0	746	7	0	0	0	0	0	0	0	0	65	0	41	0	0	0	0	0	0	0	0	0	0	12	0	0	0	0	0	0	0	0	0	0	0	0	0	0	0	0	0	5	0	0	0	0	0	0
SE-CAR_357	4	191	0	0	0	0	0	0	0	0	94	0	0	659	0	0	0	0	0	0	0	0	0	0	0	0	0	377	0	0	0	287	0	0	0	0	0	0	0	0	0	0	0	0	0	0	0	0	0
SE-CAR_358	244	76890	0	628	0	0	1191	23	0	0	0	0	0	61	0	0	0	0	0	0	0	0	0	0	0	0	0	0	0	0	0	0	157	0	0	0	0	0	0	0	0	0	550	2897	0	341	0	0	0
SE-CAR_359	667	6400	0	57	82	0	54954	0	0	0	0	0	0	1776	0	0	0	0	0	0	0	0	0	0	0	0	0	228	0	0	1891	0	0	0	0	0	0	0	0	0	0	0	0	0	0	0	0	0	0
SE-CAR_360	529	48557	0	0	38	0	1197	34	0	15	0	0	0	0	0	0	0	149	0	0	31	0	0	0	0	0	0	0	0	0	0	0	250	0	1240	0	0	3534	0	0	0	0	869	5502	0	677	0	0	0
SE-CAR_361	649	70105	0	0	510	0	12099	691	0	0	0	0	0	279	0	0	0	38	0	0	0	0	0	0	0	0	0	0	0	0	0	0	30	0	0	0	0	32	0	0	0	0	901	0	0	24	0	0	0
SE-CAR_362	1475	38452	0	0	2894	0	0	3789	0	0	1020	12	0	0	0	0	0	0	15	0	44	0	0	0	0	0	0	0	0	0	0	0	476	0	0	11	0	0	0	0	0	0	299	0	0	879	0	0	0
SE-CAR_363	205	64637	0	0	0	0	0	0	0	0	12	23	0	0	0	0	0	0	0	0	0	0	0	0	0	0	0	0	0	0	0	0	0	0	0	0	0	0	0	0	0	0	0	0	0	0	0	0	0
SE-CAR_364	6	48	1780	0	0	0	10343	10	0	38	0	0	0	160	0	0	0	28	0	0	28	0	0	0	0	0	0	0	0	0	0	0	0	0	0	0	0	0	0	0	0	0	0	0	0	0	0	0	0
SE-CAR_365	861	28014	0	6	326	0	333	397	0	0	16743	245	0	208	0	0	0	0	0	0	0	8	0	0	0	6	0	166	0	0	0	0	0	0	0	0	0	0	0	0	0	0	34	0	0	12	0	0	0
SE-CAR_366	59	26	0	0	0	0	6	0	0	0	0	0	0	0	0	0	0	0	0	0	0	0	0	0	0	0	0	0	0	0	0	0	2	0	0	0	0	0	0	0	0	0	0	0	0	0	0	0	0
SE-CAR_367	102	38357	0	0	69	0	0	82	0	0	0	0	0	0	0	0	0	0	0	0	0	0	0	0	0	0	0	22	0	0	0	0	464	0	8	0	0	133	0	0	0	0	734	0	0	710	0	0	0
SE-CAR_368	378	26685	22057	0	1400	0	0	1984	0	0	0	0	0	11743	0	0	0	0	54	0	46	0	0	0	0	0	0	2470	0	0	0	41	0	0	0	0	0	0	0	0	0	0	12	0	34	0	0	0	0
SE-CAR_369	206	36520	0	0	0	0	34485	6	0	1954	0	1454	0	2131	0	0	0	20	0	0	30	0	0	0	0	0	0	582	0	0	0	0	0	0	0	0	0	0	0	0	0	0	0	59	0	18	0	0	0
SE-CAR_372	303	63754	0	0	222	0	0	140	0	20	0	0	0	175	15	0	0	0	16	0	50	0	16	0	0	0	0	0	0	0	57	0	18	0	35173	0	0	125	0	0	0	0	274	0	0	105	567	0	0
SE-CAR_373	622	7020	288	0	37	0	0	31	0	0	0	24	0	1421	0	0	0	362	10	0	0	0	57	0	0	0	0	685	0	0	0	0	69	0	0	0	0	551	0	0	0	0	350	9	0	555	0	0	0
SE-CAR_374	0	0	0	0	0	47	0	0	0	0	0	0	0	0	0	0	0	0	0	0	0	0	0	0	0	0	0	0	0	0	0	0	0	0	0	0	0	0	8545	0	0	0	0	0	0	0	0	0	0
SE-CAR_375	330	13326	0	0	0	0	18	7	0	0	0	1035	0	37438	0	0	0	0	0	0	0	0	5	0	0	0	0	6619	0	0	0	0	0	0	0	0	0	0	0	0	0	0	0	0	0	24	0	0	0
SE-CAR_376	97	6652	0	0	0	0	22679	0	0	0	0	0	0	8	0	0	0	0	0	0	27	0	0	0	0	0	0	0	0	0	0	0	36	0	0	0	0	0	0	0	0	0	0	0	0	41	0	0	0
SE-CAR_377	5126	101767	19	218	8269	0	0	7100	0	0	0	0	0	267	0	0	0	0	0	0	0	0	0	0	0	0	0	0	0	0	0	0	3081	0	0	0	0	0	0	0	0	0	187	0	0	1260	0	0	0
SE-CAR_379	0	8917	0	0	0	0	0	0	0	0	0	934	0	0	0	0	0	0	0	0	0	0	0	0	24	0	0	0	0	0	0	41	29	0	0	0	0	0	0	0	0	0	0	32	0	22	0	0	0
SE-CAR_380	551	57173	0	0	109	0	0	131	0	0	247	1878	0	6	0	0	0	0	9	0	0	0	0	0	28	0	0	0	0	0	0	0	0	0	0	0	0	0	0	0	0	0	5	12	0	0	0	0	0
SE-CAR_381	18048	32230	0	0	0	0	472	0	0	0	39	6	0	0	0	0	0	0	0	0	0	55	0	0	0	0	73	0	0	0	0	0	68	0	0	49	0	0	0	0	0	0	623	0	0	33	0	0	0
SE-CAR_382	1837	16917	3397	0	349	0	50	487	0	2111	8	99	0	11992	24	0	0	0	0	0	0	0	0	0	75995	0	20	6097	0	0	0	603	257	0	124	0	0	0	0	0	0	0	219	8	0	55	0	0	0
SE-CAR_383	5	0	0	0	0	0	0	0	0	0	0	0	0	0	0	0	0	0	0	0	0	0	0	0	0	0	0	0	0	0	0	0	0	0	0	0	0	0	0	0	0	0	0	0	0	0	0	0	0
SE-CAR_384	407	68528	0	0	4202	0	0	3024	0	0	5639	0	0	0	0	0	0	142	0	0	0	0	0	0	0	0	0	0	0	0	0	0	148	0	0	0	0	0	0	0	0	0	91	0	0	668	0	0	0
SE-CAR_386	35	78060	837	0	222	0	0	352	0	0	0	25	0	36	0	0	0	213	47	0	0	0	0	0	0	0	0	33	0	0	0	0	16	0	29	0	0	0	0	0	0	0	61	10782	0	83	0	0	0
SE-CAR_387	318	8491	0	95	144	0	38	193	0	0	33	12	0	35	63309	0	0	0	0	0	0	15	0	0	0	0	9	11	0	0	0	7	32	0	0	11	0	0	0	0	0	0	174	0	0	120	0	0	0
SE-CAR_388	8691	101035	2207	285	1920	0	362	2681	0	256	788	23	0	25	16	0	0	55	0	0	0	254	0	0	0	0	0	0	0	0	0	0	1159	0	0	0	0	0	0	371	0	0	1084	8428	0	265	41	0	0
SE-CAR_389	273	38015	16838	0	87	0	0	0	0	68068	80	4644	0	264	0	0	0	0	314	0	154	0	0	0	0	0	0	193	0	0	0	0	351	0	0	0	0	0	0	0	0	0	653	0	0	1109	0	0	0
SE-CAR_390	4881	35796	0	31	537	0	0	796	0	0	0	151	0	0	0	0	0	1451	97	0	0	22	0	0	0	0	51	0	0	0	0	0	116	0	0	32	0	0	0	0	0	0	1087	0	0	763	416	0	0
SE-CAR_391	4	0	0	0	0	0	0	0	0	0	0	0	0	0	0	0	0	0	0	0	0	0	0	0	0	0	0	0	0	0	0	0	0	0	0	0	0	0	0	0	0	0	0	0	0	0	0	0	0
SE-CAR_392	1394	107214	0	0	0	0	0	21	0	0	17	0	0	0	0	0	0	0	0	0	0	117	0	0	0	0	0	22	0	0	0	0	99	0	0	23	0	0	0	0	0	0	0	1165	0	447	0	0	0
SE-CAR_393	267	15516	2275	0	985	0	0	1402	0	0	31428	19899	0	0	0	0	0	0	0	0	1781	0	0	0	1175	0	0	0	0	0	0	0	208	0	0	0	0	0	0	0	0	0	74	0	0	42	0	0	0
SE-CAR_394	6	0	0	0	0	0	0	0	0	0	0	0	0	0	0	0	0	0	0	0	0	0	0	0	0	0	0	0	0	0	0	0	0	0	0	0	0	0	0	0	0	0	0	0	0	0	0	0	0
SE-CAR_395	471	119524	0	0	113	0	0	82	0	0	0	0	0	163	246	0	0	0	0	0	0	0	0	0	0	0	0	41	0	0	0	0	506	0	0	0	0	93	0	0	0	0	57	0	0	22	0	0	0
SE-CAR_396	102	18848	625	28	0	0	0	64	0	2344	18	18	0	567	0	0	0	0	0	0	0	0	0	0	0	0	0	456	0	0	0	0	1947	0	5665	0	0	0	0	0	0	0	268	21646	0	369	0	0	0
SE-CAR_397	16227	46242	0	0	502	0	0	724	0	0	0	0	0	66	0	0	0	0	0	0	0	187	444	0	0	0	0	0	0	0	0	0	1451	0	0	9	0	23157	0	13	0	0	5260	0	0	12023	0	0	0
SE-CAR_398	7	8848	0	0	8	0	0	0	0	0	465	38409	0	765	0	0	0	0	0	0	0	0	0	0	0	0	0	380	0	0	0	0	0	0	0	0	0	0	0	0	0	0	14	0	0	0	0	0	0
SE-CAR_399	520	11269	0	0	759	0	0	1089	0	0	0	1631	0	3518	0	0	0	0	2	0	28	7	0	0	3422	0	0	1142	0	0	0	0	37	0	1026	0	0	0	0	0	0	0	146	17	0	42	0	0	0
SE-CAR_400	20	15827	0	0	0	0	0	19	0	0	6469	76	0	487	0	0	0	0	0	0	0	2	0	0	67	0	0	173	0	0	0	0	0	0	0	0	0	0	0	0	0	0	86	0	0	114	0	0	0
SE-CAR_401	699	108818	22	0	1002	0	10	1369	0	0	39	3731	0	0	0	0	0	0	0	0	0	0	0	0	0	0	0	0	0	0	0	0	674	0	0	0	0	0	0	0	0	0	95	0	0	420	0	0	0
SE-CAR_402	0	121	0	0	0	0	0	0	0	0	0	0	0	0	0	0	0	0	0	0	0	0	0	0	0	0	0	0	0	0	0	0	0	0	0	0	0	0	0	0	0	0	5	17	0	0	0	0	0
SE-CAR_403	16	51736	15333	0	35	0	17	57	0	384	0	75	0	852	0	0	0	41	0	0	0	0	0	0	0	0	0	341	0	0	0	0	45	0	0	0	0	0	0	0	0	0	53	0	0	17	0	0	0
SE-CAR_404	2807	37598	0	0	24036	0	0	25083	0	0	50	403	0	89	0	0	0	0	0	0	0	57	0	0	0	0	17	0	0	0	0	0	61	0	0	14	0	10	0	0	0	0	163	0	0	0	0	0	0
SE-CAR_405	353	9368	3845	251	125	0	0	199	0	254	0	7489	0	61	0	0	0	0	30	0	96	0	0	0	0	0	10	0	0	0	0	0	0	0	0	0	0	0	0	0	0	0	0	335	0	0	0	0	0
SE-CAR_406	396	42319	0	944	2172	0	0	2696	0	808	276	21772	0	0	0	0	0	0	262	0	0	144	0	0	0	0	0	0	0	0	0	0	751	0	0	0	0	0	0	0	0	0	47	54	0	3	0	0	0
SE-CAR_407	39	83819	0	0	53	0	0	0	0	0	0	73	0	20	0	0	0	0	0	0	12	5	0	0	0	0	0	5	0	0	0	0	914	0	0	0	0	5	0	0	0	0	578	20	25	3649	0	0	0
SE-CAR_408	440	44820	0	44	186	0	0	35	0	0	487	17	0	27	0	0	0	0	0	0	0	0	24	0	0	0	0	0	0	0	0	0	5890	0	0	0	0	117	0	149	0	0	3990	0	0	7755	0	0	0
SE-CAR_409	69	133607	0	0	0	0	0	15	0	50	0	0	0	9	0	0	0	0	0	0	0	0	0	0	0	0	0	12	0	0	0	0	34	0	0	0	0	10	0	0	0	0	54	4	0	0	0	0	0
SE-CAR_410	1157	71259	12	0	4963	0	0	4996	0	0	0	0	0	0	0	0	0	0	0	0	7	9	0	0	0	0	9	0	0	0	0	0	102	0	0	0	0	0	0	0	0	0	167	30	0	184	0	0	0
SE-CAR_411	456	1479	0	0	430	0	640	438	0	0	55615	0	0	0	0	0	0	0	20	0	7	7	0	0	0	0	0	0	0	0	0	0	25	0	0	0	0	0	0	0	0	0	0	41	0	125	0	0	0
SE-CAR_412	875	26558	552	0	51	0	0	37	0	0	0	15357	0	31	0	0	0	0	0	0	84	0	7798	0	1812	0	0	0	0	0	0	0	119	0	15	0	0	13	0	0	0	0	507	0	0	140	0	0	0
SE-CAR_413	4	0	0	0	0	0	0	0	0	0	0	0	0	0	0	0	0	0	0	0	0	0	0	0	0	0	0	0	0	0	0	0	0	0	0	0	0	0	0	0	0	0	0	0	0	0	0	0	0
SE-CAR_414	1296	24702	0	209	18943	0	0	20005	0	274	21	0	0	0	0	0	0	0	23	0	0	0	0	0	0	0	0	0	0	0	0	0	172	0	0	6	0	0	0	0	0	0	239	9	0	21	0	0	0
SE-CAR_416	6208	100095	20	0	1973	0	0	2450	0	75	0	896	0	264	0	0	0	0	0	0	64	12	365	0	0	0	35	0	0	0	0	0	119	0	0	0	0	0	0	0	0	0	2059	0	0	39	0	0	0
SE-CAR_417	25	5057	0	5	67	0	67847	76	0	0	0	76	613	3707	21	0	0	0	0	0	15	0	0	0	0	0	0	1585	0	0	0	0	85	0	0	0	0	0	0	0	0	0	74	0	0	51	0	0	0
SE-CAR_418	69	67585	22	0	48	0	6948	38	0	0	0	124	0	308	0	0	0	123	0	0	0	0	0	0	0	0	0	220	0	0	0	0	555	0	0	0	0	19	0	10	0	0	266	30	0	657	0	0	0
SE-CAR_419	5313	138277	0	305	3302	0	33	3098	0	0	0	453	679	1381	13	0	0	0	0	0	0	0	0	0	0	0	20	449	0	0	0	5	992	0	0	22	0	0	0	0	0	0	1222	0	0	828	0	0	0
SE-CAR_420	420	99375	0	115	2283	0	0	2593	0	1699	32	0	603	35	0	0	0	216	0	0	14	4	53	0	0	0	0	0	0	0	0	0	283	0	0	0	0	10	0	0	0	0	453	0	0	206	62	0	0
SE-CAR_421	126	75154	0	54	63	0	23	0	0	0	321	0	801	13	0	0	0	0	0	0	0	0	16	0	0	0	0	26	0	0	0	0	3621	0	0	0	0	31	0	42	0	0	2421	0	0	5294	0	0	0
SE-CAR_423	247	33209	164	22	256	0	0	346	0	1141	2827	32	0	453	0	0	0	824	22	0	0	42	0	0	0	0	0	229	0	0	0	0	492	0	909	0	0	0	0	0	0	0	2335	5385	0	718	0	0	0
SE-CAR_424	59	51846	0	0	315	0	21789	368	0	0	16	0	37	0	0	0	0	0	17	0	11	0	0	0	0	0	0	0	0	0	0	0	0	0	0	0	0	0	0	212	0	0	155	295	0	31	0	0	0
SE-CAR_425	66	8434	66	0	0	0	0	21	0	21	59137	3350	0	18	0	0	0	0	0	0	259	0	0	0	0	0	0	0	0	0	0	0	25	0	0	0	0	0	0	0	0	0	474	9	0	334	0	0	0
SE-CAR_426	15	44161	0	0	0	0	36	0	0	0	8	21662	0	12	21	0	0	0	0	0	21	0	0	0	2328	0	0	0	0	0	0	0	60	0	0	0	0	0	0	0	0	0	0	102	0	68	0	0	0
SE-CAR_428	106	22675	0	0	0	0	13	0	0	0	6	4944	0	0	0	0	0	0	0	0	0	0	0	0	0	0	0	0	0	0	0	0	30	0	0	0	0	0	0	0	0	0	1176	82	0	3865	0	0	0
SE-CAR_429	7	0	0	0	0	0	0	0	0	0	0	0	0	0	0	0	0	0	0	0	0	0	0	0	0	0	0	0	0	0	0	0	0	0	0	0	0	0	0	0	0	0	0	0	0	0	0	0	0
SE-CAR_430	4	7391	86	0	0	0	0	30	0	21	10	95	6	75	0	0	0	0	0	0	0	0	0	0	0	0	0	40	0	0	0	0	0	0	0	0	0	0	0	0	0	0	34	0	0	22	0	0	0
SE-CAR_431	42	85	0	0	0	0	0	0	0	0	0	0	0	5	0	0	0	0	0	0	0	0	0	0	0	0	0	0	0	0	0	0	0	0	0	0	0	0	0	0	0	0	7	0	0	0	0	0	0
SE-CAR_432	0	5728	0	0	7	0	0	0	0	0	32	0	0	0	0	0	0	0	0	0	0	0	0	0	0	0	0	0	0	0	0	0	1829	0	362	0	0	0	0	0	0	0	60	0	0	353	0	0	0
SE-CAR_434	6860	5144	0	8	0	0	0	11	0	0	0	355	0	0	0	0	0	0	0	0	54	66	84	0	16	0	85	0	0	0	0	0	12	0	0	38	0	0	0	0	0	0	8	0	0	4	0	0	0
SE-CAR_437	0	13	0	0	0	0	0	0	0	0	0	0	0	0	0	0	0	0	0	0	0	0	0	0	0	0	0	0	0	0	0	0	0	0	0	0	0	0	0	0	0	0	0	0	0	0	0	0	0
SE-CAR_438	13287	560	30236	0	0	0	10927	31	0	0	0	1046	0	0	0	0	0	62	0	0	140	687	0	0	0	0	95	0	0	0	0	0	53	0	0	292	0	0	0	0	0	0	63	0	0	98	0	0	0
SE-CAR_439	7	152	0	0	0	0	0	6	0	0	0	6	22	0	0	0	0	0	0	0	0	0	0	0	0	0	0	0	0	0	0	0	0	0	0	0	0	0	0	0	0	0	7	0	0	0	0	0	0
SE-CAR_440	0	7450	88	0	0	0	0	0	0	0	0	0	0	0	130	0	0	0	0	0	0	0	0	0	0	0	0	0	0	0	0	0	55	0	0	0	0	0	0	0	0	0	131	0	0	51	0	0	0
SE-CAR_441	166	33542	4	0	18	0	0	0	0	0	0	23769	0	0	0	0	0	0	0	0	5	0	0	0	6400	0	0	0	0	0	0	0	393	0	0	0	0	0	0	0	0	0	128	0	0	229	0	0	0
SE-CAR_442	2943	117696	0	0	31	0	0	0	0	1734	0	0	0	0	0	0	0	0	0	0	80	47	0	0	0	0	0	0	0	0	0	0	773	0	18	0	0	0	0	73	0	0	31	0	0	2331	0	0	0
SE-CAR_443	53	27063	20	11	45	0	0	44	0	0	0	87	0	12	14	0	0	53	24	0	0	0	0	0	0	0	0	0	0	0	0	0	36	0	0	0	0	0	0	0	0	0	2313	111	0	745	0	0	0
SE-CAR_444	10	0	0	0	0	0	0	0	0	0	0	0	0	0	0	0	0	0	0	0	0	0	0	0	0	0	0	0	0	0	0	0	0	0	0	0	0	0	0	0	0	0	0	0	0	0	0	0	0
SE-CAR_445	10501	3838	5	8	398	0	1890	480	0	0	0	2791	0	0	0	0	0	0	0	0	0	48	0	0	0	0	30	0	0	0	0	0	0	0	0	120	0	0	0	0	0	0	5927	0	0	291	0	0	0
SE-CAR_446	6	45245	0	0	0	0	0	9	0	7	0	10	0	0	0	0	0	0	0	0	0	0	4	0	0	0	0	0	0	0	0	0	0	0	0	0	0	10	0	0	0	0	29	4	0	20	0	0	0
SE-CAR_447	1286	17455	630	0	42	0	1432	46	0	0	0	0	0	35	0	0	0	83	5	0	0	16	0	0	0	0	23	0	0	0	0	0	0	0	0	5	0	0	0	0	0	0	70	2294	0	28	0	0	0
SE-CAR_448	7	4035	0	0	0	0	0	0	0	0	0	3	0	11	0	0	0	0	0	0	0	0	0	0	0	0	0	0	0	0	0	0	0	0	271	0	0	0	0	0	0	0	58	0	0	0	0	0	0
SE-CAR_449	0	6204	0	0	0	0	0	0	0	0	0	0	0	0	0	0	0	0	0	0	0	0	0	0	0	0	0	0	0	0	0	0	0	0	18	0	0	0	0	0	0	0	15	0	0	0	0	0	0
SE-CAR_450	0	135	0	0	0	0	0	0	0	0	0	0	0	62	0	0	0	0	0	0	0	0	0	0	0	0	0	28	0	0	0	0	0	0	0	0	0	0	0	0	0	0	0	0	0	2	0	0	0
SE-CAR_451	3635	62521	0	0	648	0	0	356	0	0	0	0	0	2889	141	0	0	0	0	0	56	0	0	0	0	0	0	1793	0	0	0	17362	1317	0	0	0	0	0	0	0	0	0	3026	2849	0	654	0	0	0
SE-CAR_452	10	37880	265	0	0	0	0	36	0	0	9	11	0	10	0	0	0	0	0	0	0	0	0	0	0	0	0	0	0	0	0	14	0	0	0	0	0	0	0	0	0	0	101	90	0	3	0	0	0
SE-CAR_453	0	117	0	0	0	0	10	0	0	0	0	0	0	19	0	0	0	0	0	0	0	0	0	0	0	0	0	0	0	0	0	0	0	0	0	0	0	0	0	0	0	0	0	0	0	0	0	0	0
SE-CAR_454	185	456	0	0	0	0	0	0	0	0	902	0	0	0	0	0	0	0	0	0	0	5	0	0	70	0	0	0	0	0	0	0	23	0	0	0	0	0	0	0	0	0	13	0	0	0	0	0	0
SE-CAR_455	0	93	0	0	15	0	0	0	0	0	0	0	0	0	0	0	0	0	0	0	0	0	0	0	0	0	0	0	0	0	0	0	0	0	0	0	0	0	0	0	0	0	0	0	0	0	0	0	0
SE-CAR_456	0	434	0	0	0	0	0	0	0	0	0	0	0	0	0	0	0	0	0	0	0	0	0	0	0	0	0	0	0	0	0	0	0	0	0	0	0	0	0	0	0	0	8	0	0	0	0	0	0
SE-CAR_457	967	7469	43	0	2325	0	0	2293	0	0	0	174	0	57	0	0	0	665	4	0	49	0	0	0	0	0	0	0	0	0	0	0	49	0	178	0	0	0	0	0	0	0	3288	0	0	557	0	0	0
SE-CAR_458	94	107860	0	0	12	0	0	0	0	0	0	2431	0	293	0	0	0	164	0	0	0	32	0	0	0	0	0	256	0	0	0	0	0	0	0	0	0	0	0	0	0	0	744	0	0	575	0	0	0
SE-CAR_459	7	0	0	0	0	0	0	0	0	0	0	0	0	0	0	0	0	0	0	0	0	0	0	0	0	0	0	0	0	0	0	0	0	0	0	0	0	0	0	0	0	0	0	0	0	0	0	0	0
SE-CAR_460	88	4116	170	0	220	0	24127	286	0	0	0	1203	0	15011	17	0	0	33	0	0	0	0	0	0	0	0	0	9176	0	0	0	0	13	0	0	0	0	0	0	0	0	0	200	0	0	0	0	0	0
SE-CAR_462	215	2336	9	10	0	0	889	70	0	0	0	33	0	39	5207	0	0	0	0	0	0	0	0	0	0	0	0	0	0	0	0	0	0	0	8	0	0	0	0	0	0	0	5	0	0	0	0	0	0
SE-CAR_463	0	80759	24	0	0	0	0	0	0	0	0	19	0	20	0	0	0	0	0	0	0	0	0	0	0	0	0	0	0	0	0	0	0	0	0	0	0	0	0	0	0	0	0	0	0	0	0	0	0
SE-CAR_464	0	0	0	0	0	0	0	0	0	0	0	0	0	0	0	0	0	0	0	0	0	0	0	0	0	0	0	0	0	0	0	0	0	0	0	0	0	0	0	0	0	0	0	0	0	0	0	0	0
SE-CAR_465	13295	101747	0	712	3642	0	0	5447	0	0	0	0	0	0	0	0	0	0	1429	0	0	21	0	0	0	0	98	0	0	0	136	0	0	0	152	5	0	0	0	0	0	0	16	0	0	68	0	0	1396
SE-CAR_466	730	32231	0	8	5609	0	0	6674	0	1103	13	730	0	0	0	0	0	0	45	0	0	0	0	0	0	0	15	10	0	0	0	0	19	0	0	0	0	0	0	0	0	0	5551	0	0	562	0	0	0
SE-CAR_468	907	91766	0	0	2339	0	0	2195	0	0	0	0	0	0	0	0	0	561	0	0	0	0	0	0	0	0	0	0	0	0	0	0	0	0	0	0	0	0	0	0	0	0	854	0	0	317	0	0	0
SE-CAR_469	0	2359	36	0	0	0	0	9	0	20	0	157	0	0	0	0	0	180	2	0	0	0	0	0	0	0	0	0	0	0	0	0	0	0	0	0	0	0	0	0	0	0	496	0	0	2	0	0	0
SE-CAR_470	34177	31162	0	970	58	0	0	41	0	0	0	612	0	21	4	0	0	0	63	0	0	73	0	0	0	0	147	0	0	0	0	0	4	0	7332	149	0	0	0	87	0	0	20	0	0	21	0	0	0
SE-CAR_471	44	74	0	0	0	0	0	0	0	0	0	0	0	0	0	0	0	0	0	0	0	0	0	0	0	0	0	0	0	0	0	0	0	0	0	0	0	0	0	0	0	0	0	0	0	0	0	0	0
SE-CAR_473	82	17175	30	0	0	0	9	35	0	27	0	162	0	12	0	0	0	0	0	0	0	0	0	0	0	0	0	20	0	0	0	0	0	0	0	0	0	104	0	0	0	0	572	0	39	70	0	0	0
SE-CAR_474	0	148	0	0	0	0	0	10	0	0	0	21	0	0	0	0	0	0	0	0	0	0	0	0	0	0	0	0	0	0	0	0	0	0	14	0	0	0	0	0	0	0	0	0	0	0	0	0	0
SE-Mada_2_001	61	7	66	232	0	0	0	0	0	0	0	0	0	0	0	0	0	0	0	61	0	0	0	0	160	0	0	0	0	0	0	0	0	0	0	0	0	0	0	0	0	0	0	0	0	0	0	0	0
SE-Mada_2_002	13372	586	10	8873	0	0	170	0	0	0	0	0	258	0	0	5625	36588	0	46	0	72	41	0	7137	0	0	331	0	0	0	0	0	0	0	0	48	0	7123	0	0	0	0	0	0	0	0	0	0	0
SE-Mada_2_003	1078	44	9	49	0	0	0	8	0	0	0	0	0	0	0	0	0	0	0	0	0	40	0	0	0	0	65	0	0	0	0	0	0	0	0	31	0	0	0	3	0	0	0	0	0	0	0	0	0
SE-Mada_2_004	1544	0	563	4526	0	0	998	0	0	0	0	0	0	0	0	0	5592	0	47	0	55	0	1037	0	0	0	7	0	0	0	0	4	0	0	0	7	0	0	0	1593	0	0	0	0	0	0	0	0	0
SE-Mada_2_005	2857	24	2466	3568	52	0	10	70	0	0	0	0	0	2	0	0	34	0	114	0	0	19	0	0	54	0	31	0	0	0	0	0	1401	0	0	32	0	0	0	892	1714	0	0	0	0	0	4	0	0
SE-Mada_2_006	53463	0	12	113	8	0	14	0	0	0	0	0	0	0	0	494	0	0	15269	0	32	131	10032	662	0	0	267	0	0	0	0	0	0	0	0	97	0	0	0	0	0	0	0	0	0	0	0	0	0
SE-Mada_2_008	1269	92	5525	121	0	0	741	31	0	0	0	7	0	104	0	608	0	0	0	6724	18	32	0	580	0	3	41	52	0	0	0	0	0	0	0	20	0	0	0	0	13	0	0	0	0	0	8	0	0
SE-Mada_2_009	775	194	197	1704	0	0	0	0	0	0	0	0	0	0	0	9973	0	0	0	2083	0	7	0	21817	0	0	0	0	0	0	0	0	0	0	0	0	0	0	0	0	0	0	0	0	0	0	0	0	0
SE-Mada_2_010	49	14	11	10	0	0	5	0	0	0	0	0	0	0	0	0	0	0	0	0	0	0	0	0	0	0	0	0	0	0	0	0	0	0	0	0	0	0	0	0	0	0	0	0	0	0	0	0	0
SE-Mada_2_011	32004	0	0	58032	0	0	42805	0	0	0	0	0	0	0	0	0	105	0	246	0	1055	371	0	0	0	0	150	0	0	0	0	0	0	0	0	0	0	0	0	0	0	0	0	0	0	0	0	0	0
SE-Mada_2_012	7752	1521	195	2152	0	0	0	0	0	0	0	0	0	37014	0	0	7	0	0	0	0	36	0	0	0	0	0	50719	0	0	0	0	0	0	0	313	0	0	0	0	0	0	0	0	0	0	0	0	0
SE-Mada_2_013	26418	89	15	782	0	0	0	0	0	0	0	0	0	0	0	0	0	0	0	0	0	101	0	71	0	0	170	0	0	0	0	0	0	0	0	122	0	0	0	0	0	0	0	0	0	0	0	0	0
SE-Mada_2_014	9018	17794	10	108	0	0	0	0	0	6	0	0	0	0	0	0	0	0	0	0	0	70	0	0	0	0	91	0	7	0	0	0	0	0	0	87	0	0	0	4624	0	0	0	0	0	0	0	0	0
SE-Mada_2_015	446	24776	43502	286	0	0	0	45	0	0	0	0	0	356	0	79	0	0	44	0	12	9	0	121	0	0	8	215	23	0	0	0	0	0	0	0	0	0	0	0	0	0	0	0	0	0	0	0	0
SE-Mada_2_016	18402	0	1061	4974	260	0	0	253	0	0	0	0	0	7448	0	0	23270	0	0	0	144	63	0	0	0	0	114	5167	2894	0	0	0	142	0	0	111	0	0	0	0	0	0	0	0	0	0	0	0	0
SE-Mada_2_017	39	12	370	5	0	0	0	0	0	0	0	0	109	0	0	0	0	0	0	0	0	0	0	0	0	0	0	0	0	0	0	0	0	5	0	0	0	0	0	0	0	0	0	0	0	0	0	0	0
SE-Mada_2_018	13340	0	12557	11343	313	0	311	139	0	0	0	0	0	0	0	0	0	0	1719	26561	0	19	8	614	0	0	56	0	0	0	0	0	0	0	0	0	0	0	0	2	0	0	0	0	0	0	5718	0	0
SE-Mada_2_019	50232	11579	0	13519	0	0	0	0	0	0	0	0	0	0	0	6791	0	0	1724	0	1183	448	0	8793	0	0	296	0	0	0	0	0	0	0	0	78	0	0	0	0	1874	0	0	0	0	0	0	0	0
SE-Mada_2_020	26	0	5	0	0	0	0	0	0	0	0	0	0	0	0	0	0	0	0	0	0	0	0	6	0	0	0	0	0	0	0	0	0	0	0	0	0	0	0	0	0	0	0	0	0	0	0	0	0
SE-Mada_2_021	56	77	0	16	0	0	156	0	0	0	0	0	0	0	0	0	0	0	0	0	0	0	0	0	0	0	4	0	0	0	0	0	0	0	0	0	0	0	0	0	0	0	0	0	0	0	0	0	0
SE-Mada_2_022	89	29	29	10	0	0	0	0	0	0	0	0	13	46	0	9115	8	0	0	0	0	0	0	17523	0	0	0	23	0	0	0	0	0	0	0	2	0	0	0	0	9	0	0	0	0	0	0	0	0
SE-Mada_2_023	65	0	4	0	0	0	0	0	0	0	0	0	0	0	0	0	0	0	16	0	0	0	0	0	0	0	0	0	0	0	0	0	0	0	0	0	0	0	0	0	0	0	0	0	0	0	0	0	0
SE-Mada_2_024	4083	375	1035	1378	17	0	224	0	0	0	0	0	0	0	0	33	0	0	0	0	223	39	0	49	0	0	92	0	0	0	0	0	0	0	0	51	0	0	0	0	0	0	0	0	0	0	0	0	0
SE-Mada_2_025	15	20	0	0	0	0	0	0	0	0	0	2	0	0	0	0	0	0	0	0	0	0	0	0	0	0	0	0	0	0	0	0	0	0	0	0	0	0	0	0	0	0	0	0	0	0	0	0	0
SE-Mada_2_026	120	0	0	12	0	0	0	0	0	0	0	0	0	0	0	0	0	0	0	35	0	2	0	0	0	0	0	0	0	0	0	0	0	0	0	0	0	0	0	0	0	0	0	0	0	0	0	0	0
SE-Mada_2_027	35525	0	401	3795	0	0	0	0	0	0	0	0	12628	0	0	0	0	0	0	0	92	341	0	0	0	0	370	0	0	0	0	0	0	0	0	330	0	0	0	0	0	0	0	0	0	0	0	0	0
SE-Mada_2_028	21	16	34	49	0	0	0	0	0	0	0	0	0	0	0	0	0	0	0	0	0	0	0	0	0	0	0	0	20	0	0	0	0	0	0	0	0	0	0	0	0	0	0	0	0	0	0	0	0
SE-Mada_2_029	31	0	0	0	0	0	0	0	0	0	0	0	0	0	0	10	0	0	0	0	0	0	0	0	0	0	0	0	0	0	0	10	0	0	0	0	0	0	0	0	0	0	0	0	0	0	0	0	0
SE-Mada_2_030	53	0	3	9	0	0	151	0	0	0	0	0	0	0	0	0	0	0	0	0	0	0	0	0	0	0	0	0	0	0	0	0	0	0	0	0	0	0	0	0	0	0	0	0	0	0	0	0	0
SE-Mada_2_031	15	24609	41	30	0	0	0	0	0	10	0	0	0	0	0	0	0	0	0	0	0	0	0	0	0	0	0	0	0	0	0	0	0	0	0	0	0	0	0	0	0	0	0	0	0	0	7	0	0
SE-Mada_2_032	99	45	16	22	0	0	0	0	0	0	0	0	0	0	0	31	0	0	7	0	13	0	4	0	0	0	0	0	167	0	0	0	0	0	0	0	0	0	0	0	0	0	0	0	0	0	0	0	0
SE-Mada_2_033	80	0	6	38	0	0	0	0	0	0	0	0	0	0	0	26	7	0	0	0	0	0	0	0	0	0	0	0	0	0	0	0	42	0	0	0	0	0	0	0	0	0	0	0	9	0	0	0	0
SE-Mada_2_034	678	38	158	320	29	0	0	125	0	0	0	0	16355	0	0	0	0	0	0	0	14	6	6	0	0	0	10	0	0	0	0	0	4	0	0	12	0	0	0	0	0	0	0	0	0	0	0	0	0
SE-Mada_2_035	38524	1502	1037	5807	3319	0	0	2909	0	0	0	0	0	0	0	24952	23412	0	0	0	0	344	15	16532	0	0	122	0	131	0	0	0	260	2482	0	0	0	6520	0	13258	0	0	0	0	0	0	0	0	0
SE-Mada_2_036	490	190	54	987	0	0	0	11	0	0	6	0	0	0	0	4931	731	0	0	0	0	0	1700	4002	0	0	0	0	71	0	0	0	0	0	0	16	0	0	0	898	0	0	0	0	0	0	0	0	0
SE-Mada_2_037	13	29	0	21	0	0	46	0	0	0	0	0	0	0	0	0	0	0	9	0	0	0	0	0	0	0	0	0	0	0	0	0	0	0	0	0	0	0	0	0	0	0	0	0	0	0	0	0	0
SE-Mada_2_038	14660	41	21	4310	0	0	0	0	0	0	0	0	0	0	0	112	0	0	643	0	5396	127	0	191	0	0	119	0	0	0	0	0	0	0	0	177	0	0	0	0	0	0	0	0	0	0	0	0	0
SE-Mada_2_039	47810	0	0	6713	0	0	0	37	0	0	0	0	0	0	0	2102	0	0	0	0	209	317	298	2538	0	0	182	0	0	0	0	0	0	0	0	285	0	0	0	2	0	0	0	0	0	0	0	0	0
SE-Mada_2_040	5474	317	3948	1374	0	0	0	61	0	0	0	0	2373	0	0	1367	3	0	71	0	0	101	6106	475	0	0	84	0	0	0	0	0	0	0	0	52	0	0	0	0	0	0	0	0	0	0	4	0	0
SE-Mada_2_041	58	43	30	18	0	0	29	0	0	0	0	0	0	7	0	0	65	0	0	0	0	0	0	0	0	0	0	0	0	0	0	0	0	45	0	0	0	24	0	0	0	0	0	0	0	0	0	0	0
SE-Mada_2_042	1581	28	170	113	0	0	55	0	0	0	0	0	0	0	0	643	2439	0	0	0	126	24	0	932	0	0	18	0	277	0	0	0	3	2001	0	23	0	350	0	275	0	0	0	0	0	0	0	0	0
SE-Mada_2_043	25	0	5	7	0	0	0	0	0	16	0	0	0	0	0	1605	10	0	0	0	0	0	0	1764	0	0	0	0	6	0	0	0	0	0	0	0	0	0	0	3	0	0	0	0	0	0	0	0	0
SE-Mada_2_044	35	27	2	2	0	0	0	0	0	0	0	0	0	0	0	0	13	0	0	0	0	0	0	73	0	0	0	0	13	0	0	0	0	0	0	0	0	0	0	0	0	0	0	0	0	0	0	0	0
SE-Mada_2_045	121	435	157	188	0	0	0	0	0	0	0	0	10857	20	9	20311	4	0	0	0	0	0	0	0	0	0	0	0	0	0	0	0	0	0	0	0	0	0	0	0	11	0	0	0	0	0	0	0	0
SE-Mada_2_046	65	63663	0	22	0	0	0	17	0	0	0	0	0	12	0	93	18	0	0	0	14	0	0	194	0	0	0	0	19	0	0	0	0	0	0	0	0	0	0	0	1273	0	0	0	0	0	0	0	0
SE-Mada_2_047	1973	792	803	3058	0	0	0	0	0	0	0	0	0	856	0	0	839	0	0	0	0	19	0	0	0	0	23	489	0	0	0	0	0	0	4	6	0	257	0	3	0	0	0	0	0	0	0	0	0
SE-Mada_2_048	10629	24	0	17729	0	0	28	0	0	0	0	0	0	0	0	0	0	0	61	0	84	87	0	0	0	0	135	0	0	0	0	0	7	0	0	69	0	0	0	0	0	0	0	0	0	0	0	0	0
SE-Mada_2_049	11711	756	0	15461	0	0	0	0	0	0	0	0	0	0	0	0	4	0	1996	0	4373	11	0	0	0	0	72	0	112	0	0	0	0	0	0	46	0	0	0	9	0	0	0	0	0	0	0	0	0
SE-Mada_2_050	88	742	20757	55	0	0	0	0	0	0	0	0	0	0	4	17	23	0	33	0	0	0	0	14	0	0	0	0	88	0	0	869	0	0	0	0	0	0	0	12	44	0	0	0	0	0	0	0	0
SE-Mada_2_051	31	0	0	0	0	0	0	0	0	0	0	0	0	0	0	0	0	0	0	0	0	0	0	0	0	0	0	0	0	0	0	0	0	0	0	0	0	0	0	0	0	0	0	0	0	0	0	0	0
SE-Mada_2_052	49	0	5	24	0	0	0	0	0	0	0	0	0	0	282	0	0	0	0	0	0	0	0	0	0	0	0	0	0	0	0	0	0	0	0	0	0	0	0	0	0	0	0	0	0	0	0	0	0
SE-Mada_2_055	0	33	0	0	0	0	0	0	0	0	0	0	0	0	0	0	0	0	0	0	0	0	0	0	0	0	0	0	0	0	0	0	0	0	0	0	0	0	0	0	0	0	0	0	0	0	0	0	0
SE-Mada_2_056	39	46	15	3	0	0	0	0	0	0	0	0	0	0	0	0	11	0	0	0	0	0	0	0	0	0	0	0	0	0	0	0	0	0	0	0	0	0	0	0	0	0	0	0	0	0	0	0	0
SE-Mada_2_058	18	0	7	0	0	0	0	0	0	0	0	0	0	0	0	0	0	0	0	0	0	0	0	0	0	0	0	0	0	0	0	0	0	0	0	0	0	0	0	0	0	0	0	0	0	0	0	0	0
SE-Mada_2_059	61392	0	688	938	0	0	0	0	0	0	0	0	0	0	0	0	0	0	7	0	252	18	0	0	0	0	111	0	0	0	0	0	0	5	0	113	0	0	0	0	0	1269	0	0	0	0	0	0	227
SE-Mada_2_061	0	14	4	0	0	0	0	0	0	0	0	0	0	0	0	0	0	0	0	0	0	0	0	0	0	0	0	0	0	0	0	0	0	0	0	0	0	0	0	0	0	0	0	0	0	0	0	0	0
SE-Mada_2_062	14	0	1321	4	0	0	0	6	0	0	0	0	32	0	0	31	4	0	0	0	0	0	0	62	0	0	0	0	0	0	0	0	0	0	0	0	0	0	0	0	0	0	0	0	0	0	0	0	0
SE-Mada_2_063	0	33	3	0	0	0	0	0	0	11	0	0	0	0	0	0	0	0	0	0	0	0	0	0	0	0	0	0	0	0	0	0	0	0	0	0	0	0	0	0	0	0	0	0	0	0	0	0	0
SE-Mada_2_064	47	0	8	5	0	0	0	0	0	0	0	0	0	0	0	13	0	0	0	0	0	0	0	0	0	0	0	0	0	0	0	0	0	0	0	0	0	0	0	0	0	0	0	0	0	0	0	0	0
SE-Mada_2_065	67	331	43	7	0	0	15	0	0	0	0	0	0	0	109	0	0	0	0	0	4	0	0	0	0	0	0	0	0	0	0	0	0	0	0	0	0	0	0	0	0	0	0	0	0	0	0	0	0
SE-Mada_2_066	74	11088	0	26	0	0	0	9	0	0	0	0	38	6	9	0	0	0	0	0	0	0	0	0	0	0	0	0	0	0	0	0	0	0	0	0	0	0	0	0	0	0	0	0	0	0	0	0	0
SE-Mada_2_067	350	138	35261	79	51	0	0	0	0	0	0	0	10274	229	0	9095	0	0	3	0	321	0	0	16908	0	0	0	238	0	0	0	0	0	0	0	0	0	0	0	0	0	0	0	0	0	0	0	0	0
SE-Mada_2_068	117	35357	6062	25	0	0	0	0	0	0	0	0	0	1401	0	0	0	0	0	0	0	0	0	124	0	0	0	1330	0	0	0	0	0	0	0	0	0	0	0	0	0	0	0	0	0	0	0	0	0
SE-Mada_2_069	28	199	129917	122	0	0	431	44	0	0	0	0	0	3505	77	0	0	0	0	0	27	0	0	0	0	31	0	3731	0	0	0	0	0	0	0	0	0	0	0	0	0	0	0	0	0	0	0	0	0
SE-Mada_2_071	37	42	4	0	0	0	0	0	0	0	0	0	0	0	24	0	0	0	0	0	0	0	0	0	0	0	0	0	0	0	0	0	0	0	0	0	0	0	0	0	0	0	0	0	0	0	0	0	0
SE-Mada_2_073	122	728	20509	31	0	0	2504	5	0	0	0	4	0	0	173	55	0	0	0	0	0	0	0	0	0	0	0	0	0	0	0	0	0	0	0	0	0	0	0	0	0	0	0	0	0	0	0	0	0
SE-Mada_2_074	76	648	0	6	0	0	0	0	0	0	0	0	0	0	0	0	0	0	0	0	0	0	0	0	0	0	0	0	0	0	0	0	0	0	0	0	0	0	0	0	0	0	0	0	0	0	0	0	0
SE-Mada_2_075	0	40	0	13	0	0	0	5	0	0	0	0	0	0	0	0	8	17	0	0	0	0	0	0	0	0	0	0	0	0	0	0	0	0	0	0	0	0	0	0	0	0	0	0	0	0	0	0	0
SE-Mada_2_077	3352	0	54405	0	0	0	0	0	0	0	0	0	0	0	0	1909	0	0	0	0	36	11	0	3097	0	0	41	0	0	0	0	0	0	0	0	91	0	0	0	0	0	0	0	0	0	0	0	0	0
SE-Mada_2_078	40	482	29	0	0	0	0	0	0	0	0	0	0	34	15595	22	0	0	0	0	0	0	0	0	0	0	0	0	0	0	0	0	0	0	0	0	0	0	0	0	0	0	0	0	0	0	0	0	0
SE-Mada_2_080	55	40	0	0	0	0	0	0	0	0	0	4	14	0	0	0	0	0	0	0	7	0	0	38	0	0	0	0	0	0	0	0	0	0	0	0	0	0	0	0	0	0	0	0	0	0	0	0	0
SE-Mada_2_081	0	19	0	0	0	0	0	2	0	0	0	0	0	0	0	0	0	0	0	0	0	0	0	0	0	0	0	0	0	0	0	0	0	0	0	0	0	0	0	0	0	0	0	0	0	0	0	0	0
SE-Mada_2_082	615	39	0	9	0	0	0	0	0	0	0	0	0	0	15	0	0	0	0	0	39	21	0	0	0	0	25	0	0	0	0	0	0	0	0	24	0	0	0	0	0	0	0	0	0	0	0	0	0
SE-Mada_2_083	2991	15	0	3000	0	0	17	0	0	0	0	0	0	0	27	0	17815	0	356	0	229	44	0	0	0	0	27	0	0	0	43	0	0	0	0	17	0	0	0	0	13688	0	0	0	0	0	3	0	0
SE-Mada_2_084	13	81	29	5	0	0	0	0	0	0	0	0	0	0	0	0	10	0	0	0	0	0	0	0	0	0	0	10	0	0	0	0	0	0	0	0	0	0	0	8	0	0	0	0	0	0	0	0	0
SE-Mada_2_085	26	88	0	4	0	0	0	0	0	0	0	0	0	0	0	0	0	0	0	0	0	0	0	0	0	0	0	0	0	0	0	0	0	0	0	0	0	0	0	0	0	0	0	0	0	0	13	0	0
SE-Mada_2_086	13	55	0	0	0	0	9	0	0	0	0	0	0	0	0	0	0	0	0	0	0	0	9	0	0	0	0	0	0	0	0	0	0	0	0	0	0	0	0	0	0	0	0	0	0	0	0	0	0
SE-Mada_2_089	12	2	0	49	0	0	0	0	0	0	0	0	0	0	0	0	0	0	0	0	0	0	0	0	0	0	0	0	0	0	0	0	0	0	0	0	0	0	0	0	0	0	0	0	0	0	0	0	0
SE-Mada_2_094	68350	418	1302	12345	566	0	390	1010	0	0	0	0	0	0	0	0	0	0	0	0	0	433	0	0	0	0	684	0	0	0	0	0	0	0	0	670	0	0	0	0	0	0	0	0	0	0	0	0	0
SE-Mada_2_096	14882	150	111	6725	38736	0	1837	42092	0	0	0	0	0	0	2290	0	0	0	1278	160	618	0	0	0	0	0	75	0	14806	0	0	0	58	0	0	69	0	0	0	536	0	946	0	0	70	0	0	0	407
SE-Mada_2_102	8	0	0	0	0	0	0	0	0	0	0	0	0	0	0	0	0	0	0	0	0	0	0	0	0	0	0	0	0	0	0	0	0	0	0	0	0	0	0	0	0	0	0	0	0	0	0	0	0
SE-Mada_2_106	0	12	18	0	0	0	0	0	0	0	0	0	0	0	0	0	0	0	0	0	0	0	0	0	0	0	0	0	0	0	0	0	0	0	0	0	0	0	0	0	0	0	0	0	0	0	0	0	0
SE-Mada_2_107	70355	20	6482	1308	0	0	0	0	0	0	0	0	0	0	0	0	0	0	54	0	0	165	0	0	0	16	176	13	0	0	0	0	0	0	0	133	0	0	0	0	0	0	0	0	0	0	0	0	0
SE-Mada_2_108	3714	59	2759	2251	7	0	0	0	0	0	0	0	0	0	0	0	0	0	21	0	14	61	0	0	0	0	59	8	0	0	0	0	0	0	0	54	0	0	0	0	0	0	0	0	0	0	0	0	0
SE-Mada_2_109	47563	4694	559	1096	68	0	0	96	0	0	0	0	0	57	0	0	0	0	226	0	196	188	0	0	0	21381	182	0	0	0	0	0	0	0	0	69	0	8	0	0	0	35	0	0	13	0	0	0	0
SE-Mada_2_110	5213	295	63039	16692	1075	0	1309	540	0	0	0	0	0	0	0	134	0	0	281	0	3009	0	19	0	0	0	0	0	187	0	0	0	0	23	0	0	0	0	0	0	0	0	0	0	0	0	0	0	0
SE-Mada_2_113	48478	1521	0	5953	0	0	0	0	0	0	0	0	0	0	0	0	0	0	3825	0	321	126	0	0	531	0	208	0	104	0	0	0	0	0	0	118	0	0	0	0	0	0	0	0	0	0	0	0	0
SE-Mada_2_114	0	0	0	0	0	0	0	0	0	0	0	0	0	0	0	0	0	0	0	0	0	0	0	0	0	0	0	0	0	0	0	0	0	0	0	0	0	0	0	0	0	0	0	0	0	0	0	0	0
SE-Mada_2_115	13	14	0	5	0	0	0	0	0	0	0	0	0	0	0	0	0	0	0	0	0	0	0	0	0	0	0	0	0	0	0	0	0	0	0	0	0	0	0	0	0	0	0	0	0	0	0	0	0
SE-Mada_2_116	5251	21	2724	2252	0	0	0	16	0	0	0	0	0	0	0	0	0	0	7	0	0	8	0	0	0	0	10	0	0	0	0	0	0	41327	0	9	0	0	0	0	0	0	0	0	0	0	0	0	0
SE-Mada_2_117	25227	1251	3409	18561	21481	0	1749	15829	0	0	0	0	0	0	0	265	1381	0	85	0	483	72	2590	0	132	7969	155	0	0	0	0	0	0	0	0	21	0	11201	0	0	71	65	0	0	0	0	0	0	0
SE-Mada_2_118	22	0	0	8	0	0	0	0	0	0	0	0	0	0	0	0	0	0	0	0	0	0	0	0	0	0	0	0	0	0	0	0	0	0	0	0	0	0	0	0	0	0	0	0	0	0	0	0	0
SE-Mada_2_119	6827	0	25	38501	29891	0	0	35699	0	0	0	0	0	0	0	0	0	0	2301	0	0	0	18	0	0	0	0	0	0	0	0	0	0	0	0	0	0	0	0	0	0	0	0	0	0	0	0	0	0
SE-Mada_2_120	18	0	0	0	0	0	0	0	0	0	0	0	0	0	0	0	0	0	0	0	0	0	0	0	0	0	0	0	0	0	0	0	0	0	0	0	0	0	0	0	0	0	0	0	0	0	0	0	0
SE-Mada_2_122	74497	2621	606	28799	12153	0	0	18249	0	0	0	0	560	12434	0	0	0	0	689	0	0	479	0	0	2467	0	333	6765	413	0	0	10	0	0	0	0	0	0	0	0	428	0	0	0	0	0	0	0	0
SE-Mada_2_124	89	33	7275	121	0	0	0	13	0	0	0	0	41	0	0	0	0	0	11	0	177	0	68	0	0	119	0	0	0	0	0	0	0	0	0	0	0	0	0	0	43	0	0	0	0	0	0	0	0
SE-Mada_2_125	12	7	0	0	0	0	0	5	0	0	0	0	0	0	0	0	0	0	0	0	0	0	0	0	0	0	0	0	0	0	0	0	0	3	0	0	0	0	0	0	0	0	0	0	0	0	0	0	0
SE-Mada_2_126	17430	288	57839	34559	546	0	27403	254	0	0	0	0	0	211	0	132	545	0	0	0	51	0	1233	0	0	151	22	321	0	0	0	0	4	96	0	27	0	1392	0	1917	0	0	0	0	0	0	0	0	0
SE-Mada_2_127	7	0	0	0	0	0	0	0	0	0	0	0	0	0	0	0	0	0	0	0	0	0	0	0	0	0	0	0	0	0	0	0	0	0	0	0	0	0	0	0	0	0	0	0	0	0	0	0	0
SE-Mada_2_128	10	0	0	0	0	0	0	0	0	0	0	0	0	0	0	0	0	0	0	0	0	0	0	0	0	0	0	0	0	0	0	0	0	0	0	0	0	0	0	0	0	0	0	0	0	0	0	0	0
SE-Mada_2_130	20795	433	75550	31784	457	0	332	424	0	0	0	0	0	0	0	0	0	0	0	0	59	360	1371	230	0	31	5	0	0	0	0	0	0	0	0	0	0	15	0	19	0	0	0	0	0	0	0	0	0
SE-Mada_2_131	2	0	0	0	0	0	0	0	0	0	0	0	0	0	0	0	0	0	0	0	0	0	0	0	0	0	0	0	0	0	0	0	0	0	0	0	0	0	0	0	0	0	0	0	0	0	0	0	0
SE-Mada_2_132	5147	11675	1612	21005	676	0	0	280	0	0	0	0	0	0	0	0	0	0	36	0	71	0	0	0	0	0	65	0	0	0	0	0	0	0	0	11	0	0	0	0	0	0	0	0	0	0	0	0	0
SE-Mada_2_133	2907	1026	20713	2303	19227	0	0	20346	0	0	0	0	0	0	24825	30	0	0	196	0	0	0	0	0	0	102	17	0	0	0	0	13766	0	0	0	0	0	0	0	0	0	0	0	0	0	0	0	0	0
SE-Mada_2_135	2378	14	13	2738	474	0	0	352	0	0	0	0	0	0	0	0	0	0	0	0	0	16	0	0	0	0	18	0	58	0	0	0	0	0	0	0	0	0	0	0	0	0	0	0	0	0	0	0	0
SE-Mada_2_136	2	0	0	0	0	0	0	0	0	0	0	0	0	0	0	0	0	0	0	0	0	0	0	0	0	0	0	0	0	0	0	0	0	0	0	0	0	0	0	0	0	0	0	0	0	0	0	0	0
SE-Mada_2_137	0	0	0	0	0	0	0	0	0	0	0	0	0	0	0	0	0	0	0	0	0	0	0	0	0	0	0	0	0	0	0	0	0	0	0	0	0	0	0	0	0	0	0	0	0	0	0	0	0
SE-Mada_2_138	8	0	0	0	0	0	0	0	0	0	0	0	0	0	0	4	0	0	0	0	0	0	0	0	0	0	0	0	0	0	0	0	0	0	0	0	0	0	0	0	0	0	0	0	0	0	0	0	0
SE-Mada_2_139	14826	6036	13	340	0	0	0	0	0	0	0	0	3041	11796	0	0	0	0	0	0	0	72	2464	0	0	5	0	4507	0	0	0	0	0	0	0	36	0	0	0	0	198	0	0	0	0	0	0	0	0
SE-Mada_2_142	550	49	12521	2518	62	0	2685	53	0	0	0	0	0	0	0	0	1016	0	37	0	18	0	2217	0	0	13	0	0	294	0	0	0	0	0	0	0	0	0	0	0	0	0	0	0	0	0	0	0	0
SE-Mada_2_143	1	0	0	0	0	0	0	0	0	0	0	0	0	0	0	0	0	0	0	0	0	0	0	0	0	0	0	0	0	0	0	0	0	0	0	0	0	0	0	0	0	0	0	0	0	0	0	0	0
SE-Mada_2_144	3	0	0	0	0	0	0	0	0	0	0	0	0	0	0	0	0	0	0	0	0	0	0	0	0	0	0	0	0	0	0	0	0	0	0	0	0	0	0	0	0	0	0	0	0	0	0	0	0
SE-Mada_2_145	3976	36065	12379	551	1000	0	16	1224	0	0	0	0	0	34	4476	0	2449	0	15	0	0	9	996	0	0	14	8	0	0	0	0	0	0	2549	0	0	0	262	0	6	0	0	0	0	0	0	0	0	0
SE-Mada_2_147	0	0	0	0	0	0	0	0	0	0	0	0	0	0	0	0	0	0	0	0	0	0	0	0	0	0	0	0	0	0	0	0	0	0	0	0	0	0	0	0	0	0	0	0	0	0	0	0	0
SE-Mada_2_148	12	0	0	0	0	0	0	0	0	0	0	0	0	0	0	0	0	0	0	0	0	0	0	0	0	0	0	0	0	0	0	0	0	4	0	0	0	0	0	0	0	0	0	0	0	0	0	0	0
SE-Mada_2_151	15758	366	57	18406	34501	0	0	30240	0	0	0	0	0	0	0	0	0	0	760	0	315	72	57	0	54	171	35	11	0	0	0	0	9650	0	0	29	0	0	0	414	0	0	0	0	0	0	0	0	0
SE-Mada_2_154	39303	0	145	1952	82	0	90	34	0	0	0	0	0	0	0	0	0	0	0	0	0	245	10831	0	0	3868	263	0	0	0	0	0	7	38	0	82	0	0	0	0	13680	0	0	0	0	0	0	0	0
SE-Mada_2_156	14990	60	36	14938	9	0	28	0	0	0	0	0	0	0	0	0	0	0	42	0	0	0	0	0	0	29605	52	0	0	0	0	0	74	13	0	32	0	0	0	0	0	0	0	0	22	0	0	0	0
SE-Mada_2_157	0	606	0	127	0	0	8861	0	0	0	0	0	0	0	0	0	0	0	0	0	95	0	104	0	9	0	0	0	136	0	0	0	0	0	0	0	0	0	0	0	0	0	0	0	0	0	0	0	0
SE-Mada_2_159	11	0	0	0	0	0	0	0	0	0	0	0	0	0	0	0	0	0	0	0	0	0	0	0	0	0	0	0	0	0	0	0	0	0	0	0	0	0	0	0	0	0	0	0	0	0	0	0	0
SE-Mada_2_162	10	0	0	0	0	0	0	0	0	0	0	0	0	0	0	0	0	0	0	0	0	0	0	0	0	0	0	0	0	0	0	0	0	0	0	0	0	0	0	0	0	0	0	0	0	0	0	0	0
SE-Mada_2_164	24989	25794	1088	2518	13754	0	0	14900	0	0	0	0	0	0	0	47	145	0	0	0	66	28	0	0	69	2583	72	0	0	0	0	0	10	38	0	13	0	0	0	0	0	0	0	0	0	0	0	0	0
SE-Mada_2_165	9	0	0	0	0	0	0	0	0	0	0	0	0	0	0	0	0	0	0	0	0	0	0	0	0	0	0	0	0	0	0	0	0	0	0	0	0	0	0	0	0	0	0	0	0	0	0	0	0
SE-Mada_2_166	39180	0	585	114	202	0	0	241	0	0	0	0	0	0	0	0	718	0	0	0	0	102	0	0	0	961	121	0	0	0	0	0	0	49858	0	0	0	0	0	0	0	0	0	0	0	0	0	0	0
SE-Mada_2_167	37210	917	130455	761	739	0	128	1874	0	0	0	0	0	0	0	1302	39	0	363	0	268	312	603	0	0	41	230	0	0	0	0	0	31	0	0	168	0	0	0	0	0	0	0	0	0	0	0	0	0
SE-Mada_2_168	2591	0	255	7376	841	0	0	819	0	0	0	0	57	0	0	0	557	0	0	0	184	24	0	0	514	0	37	0	0	0	0	0	0	0	0	0	0	0	0	0	0	0	0	0	0	0	0	0	0
SE-Mada_2_169	5670	45	9381	96	153	0	0	166	0	0	0	0	0	616	0	0	0	0	0	0	0	32	0	0	0	0	11	295	0	0	0	0	0	16	0	8	0	0	0	0	0	0	0	0	0	0	0	0	0
SE-Mada_2_170	35954	59197	129	26427	1031	0	76	1905	0	0	0	0	6876	0	0	0	0	0	894	0	120	15	192	0	0	0	31	0	0	0	0	61	0	0	0	86	0	0	0	0	0	0	0	0	0	0	0	0	0
SE-Mada_2_171	111	966	5112	123	0	0	19	8	0	0	0	0	0	0	0	0	14	0	17	0	6	0	38	0	0	7416	0	0	0	0	0	0	0	0	0	0	0	0	0	0	0	0	0	0	0	0	0	0	0
SE-Mada_2_172	31	12	5	10	0	0	0	0	0	0	0	0	0	0	0	0	0	0	0	0	0	0	0	0	0	2204	0	0	0	0	0	0	0	0	0	0	0	0	0	0	0	0	0	0	0	0	0	0	0
SE-Mada_2_173	44227	9981	31166	6905	12310	0	0	15065	0	0	0	0	0	0	0	0	0	0	212	0	98	143	0	0	0	0	169	0	0	0	0	0	0	0	0	145	0	0	0	0	0	0	0	0	0	0	0	0	0
SE-Mada_2_175	25	0	7	0	0	0	0	0	0	0	0	0	0	0	0	0	0	0	0	0	0	0	38	0	0	0	0	0	0	0	0	0	17	0	0	0	0	0	0	0	401	0	0	0	0	0	0	0	0
SE-Mada_2_176	11	0	0	0	0	0	42	0	0	0	0	0	0	0	0	0	0	0	0	0	0	0	0	0	0	26	0	0	0	0	0	0	0	0	0	0	0	0	0	0	0	0	0	0	0	0	0	0	0
SE-Mada_2_177	166117	50	37	30	58	0	0	57	0	0	0	0	0	0	0	110	22	0	25	0	20	726	13	0	0	0	977	0	0	0	0	0	0	0	0	555	0	0	0	0	0	0	0	0	0	0	0	0	0
SE-Mada_2_178	48546	52823	1081	1712	538	0	0	398	0	0	0	0	18	21	0	0	0	0	9	0	21	120	309	0	0	0	164	0	1241	0	0	0	0	0	0	42	0	0	0	0	199	0	0	0	11	0	0	0	0
SE-Mada_2_179	2572	30	46	64	771	0	0	710	0	0	0	0	0	0	0	0	0	0	0	0	0	0	6942	0	0	0	20	0	0	0	0	0	0	0	0	14	0	0	0	0	7664	0	0	0	0	0	0	0	0
SE-Mada_2_185	24578	64	4367	64682	58	0	0	0	0	30	0	0	0	0	0	0	0	0	75	0	98	51	0	0	0	0	53	0	0	0	0	0	0	0	0	79	0	0	0	0	0	0	0	0	0	0	0	0	0
SE-Mada_2_186	123	2419	3	182	0	0	0	0	0	0	0	0	0	0	0	0	0	0	70	0	111	0	0	0	0	0	13	0	0	0	0	0	0	0	0	17	0	0	0	171	0	0	0	0	0	0	0	0	0
SE-Mada_2_187	4	12	12	3	0	0	0	0	0	0	0	0	0	0	0	0	0	0	0	0	0	0	0	0	0	0	0	0	0	0	0	0	0	0	0	0	0	0	0	0	0	0	0	0	0	0	0	0	0
SE-Mada_2_188	14	0	0	0	0	0	0	0	0	0	0	0	0	0	0	0	0	0	0	0	0	0	0	0	0	0	0	0	0	0	0	0	0	0	0	0	0	0	0	0	0	0	0	0	0	0	0	0	0
SE-Mada_2_189	46789	3647	0	16026	11247	0	0	6037	0	0	0	0	0	0	0	0	19	0	0	0	2070	794	4	0	0	0	15	0	0	0	0	0	0	0	0	0	0	0	0	0	0	0	0	0	0	0	0	0	0
SE-Mada_2_190	6558	1230	30551	6920	1725	0	0	1794	0	0	0	0	11	0	0	0	0	0	0	0	186	0	0	0	0	0	0	8	0	0	0	0	0	5	0	0	0	0	0	0	0	0	0	0	47887	0	0	0	0
SE-Mada_2_191	0	0	0	0	0	0	0	0	0	0	0	0	0	0	0	0	0	0	0	0	0	0	0	0	0	0	0	0	0	0	0	0	0	0	0	0	0	0	0	0	0	0	0	0	0	0	0	0	0
SE-Mada_2_192	5	0	0	0	0	0	0	0	0	0	0	0	0	0	0	0	0	0	0	0	0	0	0	0	0	0	0	0	0	0	0	0	0	0	0	0	0	0	0	0	0	0	0	0	0	0	0	0	0
SE-Mada_2_194	476	3473	2044	134	44	0	0	54	0	0	0	0	0	0	0	0	0	0	20	0	49	0	0	0	12	0	0	0	136	0	0	0	0	2	0	0	0	0	0	0	0	0	0	0	0	0	0	0	0
SE-Mada_2_197	41068	70	11	5853	6593	0	0	9612	0	0	0	0	0	0	0	0	3235	0	0	0	74	343	0	0	0	0	184	0	0	0	0	0	0	1874	0	244	0	2444	0	0	0	0	0	0	0	0	0	0	0
SE-Mada_2_198	0	0	4	0	0	0	0	0	0	0	0	0	0	0	0	0	0	0	0	0	0	0	0	0	0	0	0	0	4	0	0	0	0	0	0	0	0	0	0	0	0	0	0	0	0	0	0	0	0
SE-Mada_2_199	112	1511	0	255	502	0	0	561	0	0	0	0	0	0	0	1326	0	0	10	0	117	0	0	0	0	8	0	0	0	0	0	0	22	0	0	20	0	0	0	0	0	0	0	0	0	0	0	0	0
SE-Mada_2_200	197	123	47	2069	0	0	4978	0	0	0	0	0	0	0	0	0	0	0	27	0	978	20	0	0	0	0	0	0	0	0	0	0	0	2	0	0	0	0	0	0	0	0	0	0	0	0	0	0	0
SE-Mada_2_202	145647	100486	14704	6649	541	0	0	101	0	0	0	0	0	0	0	0	0	0	0	0	0	119	0	0	0	0	610	0	0	0	0	0	249	0	0	386	0	0	0	0	0	0	0	0	0	0	0	0	0
SE-Mada_2_203	0	0	0	0	0	0	0	0	0	0	0	0	0	0	0	0	0	0	0	0	0	0	0	0	0	0	0	0	0	0	0	0	0	0	0	0	0	0	0	0	0	0	0	0	0	0	0	0	0
SE-Mada_2_205	3	0	0	0	0	0	0	0	0	0	0	0	0	0	0	0	0	0	0	0	0	0	0	0	0	0	0	0	0	0	0	0	0	0	0	0	0	0	0	0	0	0	0	0	0	0	0	0	0
SE-Mada_2_206	12987	0	4400	34025	0	0	0	295	0	0	0	0	0	6	0	0	460	0	0	0	20681	0	0	0	0	0	0	0	0	0	0	0	0	0	0	0	0	0	0	0	0	0	0	0	0	0	0	0	0
SE-Mada_2_208	3520	49	0	5460	5	0	0	0	0	0	0	0	1515	0	0	0	0	0	0	0	53	25	0	0	0	0	27	0	43	0	0	0	0	0	0	0	0	0	0	0	0	0	0	0	0	0	0	0	0
SE-Mada_2_209	184868	0	66	675	174	0	4386	221	0	0	0	0	0	0	0	0	0	0	0	0	896	481	0	0	0	0	504	0	0	0	0	0	0	37	0	258	0	0	0	0	0	0	0	0	0	0	0	0	0
SE-Mada_2_213	9425	90882	53227	171	61	0	0	0	0	0	0	0	0	0	0	0	0	1010	0	0	574	0	11	0	0	0	414	0	0	0	0	0	0	0	0	0	0	0	0	0	0	0	0	0	0	0	0	0	0
SE-Mada_2_216	6	18	13	0	0	0	0	0	0	0	0	0	0	0	0	0	0	0	0	0	0	0	0	0	0	0	0	0	0	0	0	0	0	0	0	0	0	0	0	0	0	0	0	0	0	0	0	0	0
SE-Mada_2_217	4	20	16	0	0	0	8	0	0	0	0	0	0	9	0	0	0	0	0	0	0	0	0	0	0	0	0	0	0	0	0	0	0	0	0	0	0	0	0	0	0	0	0	0	0	0	0	0	0
SE-Mada_2_218	282	2059	450	3005	14	0	122	0	0	0	0	0	0	0	0	0	0	0	0	0	275	107	55	0	0	0	0	0	0	0	0	0	0	0	0	0	0	0	0	0	0	0	0	0	0	0	0	0	0
SE-Mada_2_219	0	0	0	0	0	0	0	0	0	0	0	0	0	0	0	0	0	0	0	0	0	0	0	0	0	0	0	0	0	0	0	0	0	0	0	0	0	0	0	0	0	0	0	0	0	0	0	0	0
SE-Mada_2_220	68	0	0	31	2	0	0	0	0	0	0	0	0	0	0	0	0	0	0	0	40	0	0	0	0	0	0	0	0	0	0	0	0	0	0	0	0	0	0	0	0	0	0	0	0	0	0	0	0
SE-Mada_2_221	22180	36966	216	2636	194	0	0	239	0	0	0	0	16	0	0	0	0	1104	0	0	86	81	0	0	0	13	133	0	0	0	0	0	567	0	0	82	0	0	0	0	16	0	0	0	22	0	0	0	0
SE-Mada_1_001	9219	2120	29	2476	2545	0	0	2968	0	0	0	0	0	0	0	0	0	0	0	0	16683	10	0	0	2233	0	42	0	0	0	0	22057	0	0	0	0	0	0	0	0	0	11176	0	0	0	0	0	0	7767
SE-Mada_1_002	78	0	326	0	0	0	0	0	0	0	0	0	0	30	0	0	0	0	0	14	0	0	0	0	0	0	0	53	0	0	0	0	0	0	0	0	0	0	0	0	0	218	0	0	0	0	0	0	98
SE-Mada_1_003	59530	136	68118	3071	1309	0	0	1653	0	0	0	0	0	597	0	0	0	0	624	0	2098	485	0	0	0	0	174	401	0	0	0	0	0	0	0	206	0	0	0	0	4	146	2	0	0	0	0	0	0
SE-Mada_1_004	8405	2658	66	17865	1050	0	12	1358	0	0	0	0	0	0	0	0	55	0	130	1105	26	26	0	0	0	0	25	49	0	0	0	0	0	50	0	7	0	0	0	0	0	7397	0	0	0	0	0	0	5827
SE-Mada_1_005	20	0	7	0	0	0	0	0	0	0	0	0	0	0	0	0	0	0	0	0	0	0	0	0	0	0	0	0	0	0	0	0	0	0	0	0	0	0	0	0	0	0	0	0	0	0	0	0	0
SE-Mada_1_006	640	66242	3273	14193	0	0	0	0	0	0	0	0	0	0	0	0	0	242	22	16910	0	0	0	0	0	0	0	0	8	0	0	0	0	0	0	0	0	0	0	0	4490	254	0	0	0	0	0	0	118
SE-Mada_1_007	67	456	11	0	0	0	0	0	0	0	0	0	0	0	0	0	0	0	0	0	0	0	0	0	0	0	0	0	0	0	0	0	0	0	0	0	0	0	0	0	0	0	0	0	0	0	0	0	0
SE-Mada_1_008	289	0	17	209	0	0	0	0	0	0	0	0	0	0	0	0	7605	22	0	0	21	11	3	0	0	0	0	0	0	0	0	0	0	958	0	8	0	3789	0	0	0	21848	0	0	0	0	0	0	15376
SE-Mada_1_009	254	189	8543	1742	828	0	0	861	0	0	0	0	0	0	0	0	1262	226	17	0	118	0	0	0	0	0	0	0	51	0	0	0	0	0	0	0	0	308	0	0	0	34	0	0	0	0	0	0	0
SE-Mada_1_010	5300	297	5397	65854	15010	0	0	15966	0	0	0	0	0	0	0	0	0	0	19	30117	633	0	0	0	0	0	0	0	0	0	0	0	0	0	0	0	0	0	0	0	0	1758	0	0	0	0	0	0	779
SE-Mada_1_011	283136	219	30	4607	38	0	0	0	0	0	0	0	0	0	0	0	0	0	0	0	0	1532	0	0	0	0	1252	0	0	0	0	0	0	0	0	2287	0	0	0	0	0	0	0	0	0	0	0	0	0
SE-Mada_1_012	28	0	0	4	0	0	0	0	0	0	0	0	6	0	0	0	0	0	0	0	0	0	0	0	0	0	0	0	0	0	0	0	0	0	0	0	0	0	0	0	0	0	0	0	0	0	0	0	0
SE-Mada_1_013	29819	26	7161	26121	8034	0	24	14330	0	0	0	0	0	0	0	0	2522	0	4384	48045	763	0	0	0	0	0	0	0	0	0	0	19	137	976	0	116	0	0	0	0	0	1186	0	0	0	0	0	0	0
SE-Mada_1_014	3577	0	6	1397	94	0	15	109	0	0	0	0	0	0	0	0	0	0	115	0	4	111	0	0	0	0	164	0	0	0	0	0	4	0	0	35	0	0	0	0	0	0	0	0	0	0	0	0	0
SE-Mada_1_015	145646	0	0	16982	243	0	0	0	0	0	0	0	0	0	0	0	0	0	353	0	385	920	0	0	0	0	607	0	0	0	0	0	0	0	0	583	0	0	0	0	0	0	0	0	0	0	0	0	0
SE-Mada_1_016	3247	35448	9924	3792	94	0	0	47	0	0	0	0	0	0	0	0	33342	0	0	0	0	0	0	0	0	0	0	8	0	0	0	0	0	0	0	0	0	0	0	0	0	0	0	0	0	0	0	0	0
SE-Mada_1_017	138456	21028	9121	3077	814	0	0	1371	0	33	0	0	22	0	0	0	0	0	0	0	0	462	0	0	0	0	799	0	1060	0	0	0	0	0	0	836	0	0	0	2909	0	0	0	0	0	0	0	0	0
SE-Mada_1_018	709	24982	9239	1042	0	0	0	0	0	0	0	0	27	0	0	160	0	0	52	165	0	13	0	0	0	0	17	0	0	0	0	76	0	0	0	4	0	0	0	0	6	0	0	0	0	0	0	0	0
SE-Mada_1_020	25060	5708	301	13135	0	0	0	0	0	0	0	0	0	0	0	0	0	0	0	0	533	0	0	0	0	0	68	792	0	0	0	0	0	0	0	12	0	0	0	0	0	0	0	0	0	0	0	0	0
SE-Mada_1_021	133428	244	412	141	0	0	0	55	0	0	0	0	0	0	0	0	0	0	0	0	16	472	4257	0	0	0	1121	0	0	0	0	0	0	0	0	801	0	0	0	0	0	0	0	0	0	0	0	0	0
SE-Mada_1_022	117	6616	416	90	0	0	7	12	0	0	0	0	0	161	0	0	0	0	0	0	0	0	0	0	0	0	0	45	0	0	0	0	0	0	0	0	0	0	0	0	0	0	0	0	0	0	0	0	0
SE-Mada_1_023	16	96	5	20	0	0	0	0	0	0	2	0	0	0	0	0	0	0	0	0	0	0	0	0	0	0	0	0	0	0	0	0	0	0	0	0	0	0	0	0	0	0	0	0	0	0	0	0	0
SE-Mada_1_024	1064	11	201	35	0	0	0	0	0	0	0	0	0	471	0	60	0	0	0	38393	0	0	6	71	6	0	23	480	0	0	0	7	0	0	0	0	0	0	0	74	0	0	0	0	0	0	0	0	0
SE-Mada_1_025	318	807	4909	113	0	0	70	0	0	0	0	0	24	187	0	269	0	0	37	268	13	0	0	395	0	0	0	254	0	0	0	16403	0	0	0	0	0	0	0	0	0	0	0	0	0	0	0	0	0
SE-Mada_1_026	3678	18	512	705	0	0	888	10	0	0	0	0	0	7521	0	55	0	0	7	21641	110	36	0	48	0	0	39	5800	0	0	0	0	0	0	0	16	0	0	0	0	0	0	0	0	0	0	0	0	0
SE-Mada_1_027	352	220	206	1615	40	0	0	25	0	0	0	0	0	51	0	1501	0	0	6	9246	0	8	0	1096	0	0	0	54	13	0	0	0	2	0	0	0	0	0	0	1162	0	0	0	0	0	0	0	0	0
SE-Mada_1_028	132	1991	124	337	54	0	175	93	0	0	0	0	0	676	0	563	0	0	51	143	0	0	0	509	0	0	0	1110	116	0	0	0	0	0	0	0	0	0	0	0	0	0	0	0	0	0	0	0	0
SE-Mada_1_029	1825	3209	3172	264	0	0	0	34	0	0	0	0	0	73	0	4181	0	0	0	0	20	9	0	5957	0	0	22	17	0	0	0	12	8	0	0	14	0	0	0	0	0	0	0	0	0	0	0	0	0
SE-Mada_1_030	2385	437	22	3411	34	0	0	0	0	0	0	0	0	72	0	102	0	0	0	0	53	15	0	0	0	0	33	62	0	0	0	0	8	0	0	23	0	0	0	0	0	0	0	0	0	0	0	0	0
SE-Mada_1_031	70	12	6	228	8	0	0	0	0	0	0	0	0	0	0	94	0	0	0	0	0	0	0	49	0	0	0	0	0	0	0	0	0	0	0	0	0	0	0	0	0	0	0	0	0	0	0	0	0
SE-Mada_1_032	3421	0	11	309	0	0	0	0	0	0	0	0	2306	0	0	0	0	0	0	0	34	20	0	39	0	0	23	0	19	0	0	22	0	0	0	23	0	0	0	0	0	0	0	0	0	0	0	0	0
SE-Mada_1_033	261	2967	332	38	0	0	6	0	0	0	0	0	0	0	0	1294	17	0	0	0	20	0	0	1808	0	0	0	0	0	0	0	68515	0	0	0	0	0	0	0	0	0	0	0	0	0	0	0	0	0
SE-Mada_1_034	309	36	42076	118	3	0	0	0	0	0	0	0	0	0	0	0	0	0	0	0	0	9	0	0	0	0	9	0	0	0	0	34	0	0	0	0	0	0	0	40	0	0	0	0	0	0	0	0	0
SE-Mada_1_035	11214	0	1161	2088	840	0	1158	1160	0	0	0	0	0	0	1471	0	6522	0	374	0	250	105	0	812	3117	0	34	0	326	0	0	303	0	220	0	0	0	0	0	53788	0	0	0	0	0	0	0	0	0
SE-Mada_1_036	44	0	380	12	0	0	0	0	0	0	0	0	0	0	0	0	0	0	0	0	0	0	0	0	0	0	0	0	0	0	0	0	0	0	0	0	0	0	0	0	0	0	0	0	0	0	0	0	0
SE-Mada_1_037	516	0	103	1136	0	0	7715	9	0	0	0	0	0	0	2788	3506	0	0	8	0	154	12	0	4689	1415	0	0	0	0	0	0	0	0	82	0	0	0	26	0	0	2175	0	0	0	0	0	0	0	0
SE-Mada_1_038	82	19	427	287	0	0	49	0	0	0	0	0	0	0	14811	1580	0	0	0	0	14	4	0	3145	0	0	0	0	250	0	0	0	0	15	0	0	0	8	0	0	0	0	0	0	0	0	0	0	0
SE-Mada_1_039	60	0	0	6	0	0	0	0	0	0	0	0	0	0	0	0	0	0	0	0	0	0	0	0	0	0	0	0	0	0	0	0	0	0	0	0	0	11	0	0	0	15	0	0	0	0	0	0	0
SE-Mada_1_040	5988	944	18420	1016	73	0	0	70	0	0	0	0	0	0	0	0	0	0	73	0	379	39	0	52	0	0	21	20	0	0	0	0	0	0	0	17	0	0	0	0	0	0	0	0	0	0	0	0	0
SE-Mada_1_041	1319	8	12855	2682	0	0	2424	0	0	0	0	0	94	0	0	0	0	0	30	0	4	7	0	0	0	0	20	0	0	0	0	0	0	0	0	4	0	0	0	0	2	0	0	0	0	0	557	0	0
SE-Mada_1_042	121	151	0	10	0	0	0	0	0	0	0	0	0	0	0	0	7	0	0	0	0	0	9	0	0	0	0	0	0	0	0	0	0	0	5	0	0	0	0	0	0	0	0	0	0	0	0	0	0
SE-Mada_1_043	0	21	3	9	7	0	8	0	0	0	0	0	0	0	0	13	0	0	0	0	0	0	17	0	0	0	0	0	0	0	0	0	0	0	0	0	0	0	0	0	0	0	0	0	0	0	0	0	0
SE-Mada_1_044	52474	251	672	1202	0	0	150	63	0	0	0	0	0	0	24020	3066	128	0	91	0	20	357	0	4938	39	0	910	0	0	0	0	0	0	482	0	240	0	268	0	0	23	0	0	0	0	0	0	0	0
SE-Mada_1_045	927	26968	1580	731	35	0	48	0	0	0	0	0	0	8	10491	1582	0	0	569	0	23	20	0	2120	0	0	24	0	213	0	0	0	0	131	0	22	0	68	0	0	8	0	0	0	0	0	0	0	0
SE-Mada_1_046	19	0	0	5	0	0	0	0	0	0	0	0	0	0	0	0	0	0	0	0	0	0	0	0	0	0	0	0	0	0	0	0	0	0	0	0	0	0	0	0	0	0	0	0	0	0	0	0	0
SE-Mada_1_047	7813	80	9273	1832	0	0	21	87	0	0	0	0	0	0	4334	457	1866	0	27	0	55	25	0	1112	0	0	62	0	0	0	0	0	0	702	0	50	0	28	0	0	0	0	0	0	0	0	0	0	0
SE-Mada_1_048	1048	48	15749	1860	0	0	0	16	0	0	0	0	0	0	0	0	0	0	41	0	45	24	0	0	0	0	29	0	0	0	0	0	0	0	0	14	0	0	0	0	0	0	0	0	0	0	0	0	0
SE-Mada_1_049	5231	151	13993	1442	0	0	0	7	0	0	0	0	0	261	0	5101	170	0	59	26	621	282	0	8677	0	0	136	262	220	0	0	1536	274	52	0	169	0	0	0	0	0	0	0	0	0	0	0	0	0
SE-Mada_1_051	0	17	0	0	0	0	0	0	0	0	0	0	0	0	0	0	0	0	0	0	0	0	0	0	0	0	0	0	0	0	0	0	0	0	0	0	0	0	0	0	0	0	0	0	0	0	0	0	0
SE-Mada_1_052	3265	12429	12	66	0	0	0	6	0	0	0	0	0	0	0	59	0	39	0	0	0	54	0	132	0	0	83	0	0	0	0	0	0	0	0	60	0	0	0	0	0	0	0	0	0	0	0	0	0
SE-Mada_1_053	76229	16	1561	751	104	0	515	0	0	0	0	0	2547	0	93	0	0	0	65	0	31	391	142	64	302	0	499	0	0	0	0	0	0	0	0	445	0	0	0	0	0	0	0	0	0	0	0	0	0
SE-Mada_1_054	1497	449	1917	410	146	0	73247	126	0	53	0	0	0	0	0	1292	11	0	1805	0	0	11	0	2104	106	0	0	0	874	0	0	0	44	0	0	17	0	7	0	0	0	0	0	0	0	0	0	0	0
SE-Mada_1_055	0	0	0	2	0	0	31	0	0	0	0	0	0	0	0	99	0	0	0	0	0	0	0	186	21	0	0	0	0	0	0	0	0	0	0	0	0	0	0	0	0	0	0	0	0	0	0	0	0
SE-Mada_1_056	13	0	0	0	0	0	0	0	0	0	0	0	0	0	0	0	0	0	0	0	0	0	0	0	0	0	0	0	0	0	0	0	0	0	0	0	0	0	0	0	0	0	0	0	0	0	0	0	0
SE-Mada_1_057	407	42109	1719	2790	0	0	239	57	0	0	0	0	0	18	1864	308	41	0	16	0	0	3	0	377	0	0	0	26	0	0	0	0	0	174	0	0	0	146	0	0	9	0	0	0	0	0	0	0	0
SE-Mada_1_058	3837	20420	9345	2830	0	0	0	0	0	0	0	0	0	0	0	4595	438	0	227	0	1313	22	0	6014	0	0	72	0	0	0	0	0	0	0	0	33	0	0	0	233	0	0	0	0	0	0	0	0	0
SE-Mada_1_059	22261	306	0	960	42	0	0	56	0	0	0	0	0	0	0	0	0	0	0	0	28	224	0	34	0	0	198	0	0	0	0	0	0	0	0	221	0	0	0	0	0	0	0	0	0	0	0	0	0
SE-Mada_1_060	22	11	0	0	0	0	0	0	0	0	0	0	0	0	0	0	0	0	0	0	0	0	0	0	0	0	0	0	0	0	0	0	0	0	0	0	0	0	0	0	0	0	0	0	0	0	0	0	0
SE-Mada_1_061	0	35	0	8	0	0	0	0	0	0	0	0	0	0	0	0	0	0	0	0	0	0	0	0	0	0	0	0	35	0	0	0	0	0	0	0	0	0	0	0	0	0	0	0	0	0	0	0	0
SE-Mada_1_062	50	0	0	0	0	0	0	0	0	0	0	0	0	0	0	0	0	0	4	0	0	0	0	0	0	0	0	0	0	0	0	0	0	0	0	0	0	0	0	0	0	0	0	0	0	0	0	0	0
SE-Mada_1_063	4740	76	92	13	0	0	15	0	0	0	0	0	0	0	0	0	0	0	0	0	0	59	0	0	0	0	49	0	0	0	0	0	0	0	0	83	0	0	0	0	0	0	0	0	0	0	0	0	0
SE-Mada_1_064	68	0	3	8	0	0	0	0	0	0	0	0	0	0	0	0	0	0	0	16	0	0	0	0	0	0	0	0	0	0	0	0	0	0	0	0	0	0	0	0	0	0	0	0	0	0	0	0	0
SE-Mada_1_067	721	24	15587	397	9	0	0	0	0	0	0	0	0	1358	0	58	0	0	7	0	18	8	180	129	0	0	17	482	0	0	0	0	9	0	0	0	0	0	0	504	3871	0	0	0	0	0	0	0	0
SE-Mada_1_068	890	2333	315	1232	144	0	0	160	0	0	0	0	0	0	11	279	0	0	7	0	8	0	0	402	0	0	0	37	0	0	0	13812	0	0	0	15	0	0	0	0	0	0	0	0	0	0	0	0	0
SE-Mada_1_069	52	14	17	0	0	0	0	0	0	0	0	0	0	0	0	0	0	0	4	0	0	0	0	0	0	0	0	0	0	0	0	0	0	0	0	0	0	0	0	0	0	0	0	0	0	0	0	0	0
SE-Mada_1_070	106	25	640	927	0	0	0	11	0	0	0	0	52329	0	32	5013	0	0	22	0	756	0	0	6084	0	0	0	0	0	0	0	0	0	0	0	0	0	0	0	0	0	0	0	0	0	0	0	0	0
SE-Mada_1_071	51	135775	0	567	0	0	0	9	0	0	0	0	15	0	0	332	4	0	0	0	103	0	0	535	0	0	0	0	8	0	0	0	0	0	0	0	0	0	0	0	0	0	0	0	0	0	0	0	0
SE-Mada_1_072	0	20	0	9	0	0	0	0	0	0	0	0	0	0	0	0	0	0	0	0	0	0	0	0	0	0	0	0	0	0	0	0	0	0	0	0	0	0	0	0	0	0	0	0	0	0	0	0	0
SE-Mada_1_073	39	0	0	12	0	0	0	8	0	0	0	0	0	0	1325	0	0	0	0	0	0	0	0	0	0	0	0	0	0	0	0	0	0	0	0	0	0	0	0	0	0	0	0	0	0	0	0	0	0
SE-Mada_1_074	0	31	22	0	0	0	0	0	0	0	0	0	0	0	0	0	0	0	0	0	0	0	0	0	0	0	0	0	0	0	0	0	0	0	0	0	0	0	0	0	0	0	0	0	0	0	0	0	0
SE-Mada_1_075	30	0	0	0	0	0	0	0	0	0	0	0	0	0	0	0	0	0	6	0	0	0	0	0	0	0	0	0	0	0	0	0	0	0	0	0	0	0	0	0	0	0	0	0	0	0	0	0	0
SE-Mada_1_076	33	0	786	3	0	0	0	0	0	0	0	0	0	0	1306	0	0	0	0	0	0	0	0	0	0	0	0	0	0	0	0	0	0	0	0	0	0	0	0	0	0	0	0	0	0	0	0	0	0
SE-Mada_1_077	100	0	0	18	0	0	0	0	0	0	0	0	0	0	0	0	0	0	0	24	0	0	0	0	0	0	0	0	0	0	0	0	0	0	0	0	0	0	0	0	0	0	0	0	0	0	0	0	0
SE-Mada_1_079	36	6	16	4	0	0	0	0	0	0	0	0	0	0	0	0	0	0	0	6	0	0	0	0	0	0	0	0	0	0	0	0	0	0	0	0	0	0	0	0	0	0	0	0	0	0	0	0	0
SE-Mada_1_081	466	12115	55	911	0	0	0	0	0	0	0	0	3258	0	0	0	8	0	9	0	35	0	0	0	0	0	0	0	0	0	0	0	0	0	0	0	0	0	0	0	6	0	0	0	0	0	0	0	0
SE-Mada_1_082	38	71	0	34	0	0	4	0	0	0	0	0	0	0	134	0	0	0	0	0	13	0	0	0	0	0	0	0	0	0	0	0	0	0	0	0	0	0	0	0	0	0	0	0	0	0	0	0	0
SE-Mada_1_084	44	0	5	2	0	0	0	0	0	0	0	0	0	0	0	0	0	0	0	0	0	0	0	7	0	0	0	0	0	0	0	0	0	0	0	0	0	0	0	0	0	0	0	0	0	0	0	0	0
SE-Mada_1_085	3	14	0	0	0	0	0	0	0	0	0	0	0	0	0	0	0	0	0	0	0	0	0	0	0	0	0	0	0	0	0	0	0	0	0	0	0	0	0	0	0	0	0	0	0	0	0	0	0
SE-Mada_1_086	18	35	2	0	0	0	0	0	0	0	0	0	0	0	0	0	0	0	0	0	0	0	0	0	0	0	0	0	0	0	0	0	0	0	0	0	0	0	0	0	0	0	0	0	0	0	0	0	0
SE-Mada_1_087	53	0	7	0	0	0	0	0	0	0	0	0	0	0	0	0	0	0	3	0	6	0	0	0	0	0	0	0	0	0	0	0	0	0	0	0	0	0	0	0	0	0	0	0	0	0	0	0	0
SE-Mada_1_088	49	0	0	3	0	0	0	0	0	0	0	0	0	0	0	11	0	0	0	0	0	0	0	0	0	0	0	0	0	0	0	0	0	0	0	0	0	0	0	0	0	0	0	0	0	0	0	0	0
SE-Mada_1_089	100	0	15	14	0	0	0	0	0	0	0	0	0	0	0	0	0	0	0	0	0	0	0	18	0	0	0	0	0	0	0	0	0	0	0	0	0	0	0	0	0	0	0	0	0	0	0	0	0
SE-Mada_1_090	50	97	26	9	0	0	10	0	0	0	0	0	0	0	0	0	0	0	0	0	0	0	6	0	0	0	0	10	0	0	0	0	0	0	0	0	0	0	0	0	0	0	0	0	0	0	0	0	0
SE-Mada_1_091	13	22	5	0	0	0	0	0	0	0	0	0	0	0	0	0	0	0	0	0	0	0	0	0	0	0	0	0	0	0	0	0	0	0	0	0	0	0	0	0	0	0	0	0	0	0	0	0	0
SE-Mada_1_092	12	11	0	0	0	0	7	0	0	0	0	0	0	0	0	0	0	0	0	0	0	0	0	0	0	0	0	0	0	0	0	0	0	0	0	0	0	0	0	0	0	0	0	0	0	0	0	0	0
SE-Mada_1_093	65	31	30	53	0	0	0	0	0	0	0	0	0	0	1135	0	0	0	0	0	0	0	0	65	0	0	0	0	0	0	0	7	0	0	0	0	0	0	0	3	0	0	0	0	0	0	0	0	0
SE-Mada_1_094	65	16	15	0	0	0	0	0	0	0	0	0	0	0	0	0	0	0	0	0	0	0	0	0	0	0	0	0	0	0	0	0	0	0	0	0	0	0	0	0	0	0	0	0	0	0	0	0	0
SE-Mada_1_096	4	12	0	8	0	0	11	0	0	0	0	0	0	0	0	0	0	0	0	0	0	0	0	0	0	0	0	0	0	0	0	0	0	0	0	0	0	0	0	0	0	0	0	0	0	0	0	0	0
SE-Mada_1_099	136	14128	0	14	0	0	0	0	0	0	0	0	0	0	1786	0	0	0	0	0	0	0	0	0	0	0	0	0	0	0	0	0	0	0	0	0	0	0	0	0	0	0	0	0	0	0	0	0	0
SE-Mada_1_102	16	0	0	0	0	0	0	0	0	0	0	0	0	0	0	0	0	0	0	0	0	0	0	0	0	0	0	0	0	0	0	0	0	0	0	0	0	0	0	0	0	0	0	0	0	0	0	0	0
SE-Mada_1_104	27	0	0	0	0	0	0	0	0	0	0	0	0	0	0	0	0	0	0	0	0	0	0	0	0	0	0	0	0	0	0	0	0	0	0	0	0	0	0	0	0	0	0	0	0	0	0	0	0
SE-Mada_1_105	7	0	0	0	0	0	0	0	0	0	0	0	0	0	0	0	0	0	0	0	0	0	0	0	0	0	0	0	0	0	0	0	0	0	0	0	0	0	0	0	0	0	0	0	0	0	0	0	0
SE-Mada_1_106	1639	0	9	6133	0	0	0	0	0	0	0	3321	0	0	0	0	0	0	0	0	1455	0	0	0	0	0	0	0	56765	0	0	0	0	0	0	0	0	0	0	0	0	0	0	0	0	0	0	0	0
SE-Mada_1_107	37	26831	0	96	5	0	0	0	0	0	0	0	0	9	5556	0	0	0	5	0	9	0	38	0	33	0	0	0	68	0	0	0	0	0	0	2	0	0	0	0	0	0	0	0	0	0	0	0	0
SE-Mada_1_108	321	0	17	55	0	0	0	9	0	0	0	0	24	0	20101	0	0	0	0	0	10	0	0	0	0	0	0	0	0	0	0	0	0	0	0	0	0	0	0	0	16	0	0	0	0	0	0	0	0
SE-Mada_1_109	0	0	0	0	5	0	0	0	0	0	0	0	0	0	0	0	0	0	0	0	0	0	0	0	0	0	0	0	0	0	0	0	0	0	0	0	0	0	0	0	0	0	0	0	0	0	0	0	0
SE-Mada_1_114	14	0	0	0	0	0	0	0	0	0	0	0	0	0	0	0	0	0	0	0	0	0	0	0	0	0	0	0	0	0	0	0	0	0	0	0	0	0	0	0	0	0	0	0	0	0	0	0	0
SE-Mada_1_116	21122	51	1805	758	198	0	0	217	0	0	0	0	0	0	0	195	0	0	13	0	0	134	0	458	0	0	152	0	45	0	0	0	0	0	0	141	0	0	0	0	0	0	0	0	0	0	0	0	0
SE-Mada_1_119	24	22	0	19	0	0	0	0	0	0	0	0	0	0	0	0	0	0	0	0	0	0	0	0	0	0	0	0	0	0	0	0	0	0	0	0	0	0	0	0	0	0	0	0	0	0	0	0	0
SE-Mada_1_120	9	31	71	77	0	0	4	0	0	0	0	0	0	139	0	0	0	0	0	0	0	0	238	0	0	0	0	51	0	0	0	0	0	0	0	0	0	0	0	0	46	0	0	0	0	0	0	0	0
SE-Mada_1_122	8883	974	2519	31264	179	0	78293	48	0	0	0	0	0	0	238	0	27	0	6990	0	1580	0	0	0	0	157	198	0	0	0	0	0	0	0	0	65	0	0	0	0	0	0	0	0	0	0	0	0	0
SE-Mada_1_123	2	0	0	0	0	0	0	0	0	0	0	0	0	0	0	0	0	0	0	0	0	0	0	0	0	0	0	0	0	0	0	0	0	0	0	0	0	0	0	0	0	0	0	0	0	0	0	0	0
SE-Mada_1_124	3	0	4	0	0	0	0	0	0	0	0	0	0	0	0	0	0	0	0	0	0	0	0	0	0	0	0	0	0	0	0	0	0	0	0	0	0	0	0	0	0	0	0	0	0	0	0	0	0
SE-Mada_1_125	0	0	0	0	0	0	0	0	0	0	0	0	0	0	0	0	0	0	0	0	0	0	0	0	0	0	0	0	0	0	3	0	0	0	0	0	0	0	0	0	0	0	0	0	0	0	0	0	0
SE-Mada_1_126	8	0	0	4	0	0	0	0	0	0	0	0	0	0	0	0	0	0	0	0	0	0	0	0	0	0	0	0	0	0	0	0	0	0	0	0	0	0	0	0	2	0	0	0	0	0	0	0	0
SE-Mada_1_127	10840	0	4949	17983	0	0	0	23	0	0	0	0	0	0	25020	0	0	0	0	0	3952	0	0	0	0	0	54	0	0	0	0	0	0	0	0	0	0	0	0	0	0	0	0	0	0	0	0	0	0
SE-Mada_1_128	851	16	0	33	0	0	0	0	0	0	0	0	0	0	0	0	15	0	0	0	0	2	3	0	0	0	0	0	0	0	0	0	0	0	0	0	0	0	0	0	0	0	0	0	0	0	43	0	0
SE-Mada_1_129	22	0	0	0	0	0	0	0	0	0	0	0	0	0	0	0	0	0	0	0	0	0	0	0	0	0	0	0	0	0	0	0	0	0	0	0	0	0	0	0	0	0	0	0	0	0	0	0	0
SE-Mada_1_131	16890	0	20	8762	0	0	0	0	0	0	0	0	0	0	0	0	0	0	0	0	50	120	0	0	0	0	132	0	0	0	0	0	0	0	0	120	0	0	0	0	95	0	0	0	0	0	0	0	0
SE-Mada_1_132	4	0	0	0	0	0	0	0	0	0	0	0	0	0	0	0	2	0	0	0	0	0	0	0	0	0	0	0	0	0	0	0	0	0	0	0	0	0	0	0	0	0	0	0	0	0	0	0	0
SE-Mada_1_133	798	146	0	1214	50	0	0	75	0	0	0	0	0	0	0	0	10636	0	5	0	233	5	0	0	0	0	0	0	4730	0	0	0	0	6069	0	0	0	68	0	0	0	0	0	0	0	0	0	0	0
SE-Mada_1_134	0	0	0	0	0	0	0	0	0	0	0	0	0	0	0	0	0	0	0	0	0	0	0	0	0	0	0	0	0	0	0	0	0	0	0	0	0	0	0	0	0	0	0	0	0	0	0	0	0
SE-Mada_1_136	1633	16	762	2300	7173	0	5193	8373	0	0	0	0	0	289	0	0	0	0	12	0	219	8	19	0	0	0	0	223	0	0	0	0	5	0	0	12	0	0	0	10208	0	0	0	0	0	0	0	0	0
SE-Mada_1_137	273	262	4	42	0	0	0	3	0	0	0	0	0	38	44	0	39	0	0	0	0	0	1303	0	0	0	0	34	0	0	0	7	0	0	0	0	0	0	0	0	0	0	0	0	0	0	0	0	0
SE-Mada_1_138	32	0	312	433	0	0	0	0	0	0	0	0	24	0	565	0	31	0	10	0	0	0	4551	0	0	0	0	0	0	0	0	0	0	41	0	0	0	0	0	0	0	0	0	0	0	0	0	0	0
SE-Mada_1_139	81382	0	0	11781	0	0	0	0	0	0	0	0	0	0	0	0	15	0	27	0	0	341	0	0	20	0	430	0	17	0	0	16	0	0	0	0	0	0	0	0	0	0	0	0	0	0	0	0	0
SE-Mada_1_140	0	0	0	0	0	0	0	0	0	0	0	0	0	0	0	0	0	0	0	0	0	0	0	0	0	0	0	0	0	0	1	0	0	0	0	0	0	0	0	0	0	0	0	0	0	0	0	0	0
SE-Mada_1_141	19066	2274	39768	987	2952	0	0	3928	0	0	0	0	0	0	0	0	0	0	0	0	23	47	0	0	0	0	35	0	0	0	0	591	397	0	0	0	0	0	0	0	0	0	0	0	0	0	0	0	0
SE-Mada_1_143	57996	0	123	11013	650	0	22	175	0	0	0	0	398	0	0	0	0	0	0	0	182	153	0	0	0	0	169	0	0	0	0	0	0	0	0	138	0	0	0	0	0	0	0	0	0	0	0	0	0
SE-Mada_1_145	39077	34	0	89	10	0	0	0	0	0	0	0	0	0	0	0	0	0	0	0	164	173	0	0	0	0	286	0	0	0	0	0	0	0	0	130	0	0	0	0	0	0	0	0	0	0	0	0	0
SE-Mada_1_146	37989	0	268	2327	0	0	282	36	0	0	0	0	0	0	0	0	21462	0	0	0	20	51	6134	0	0	0	60	0	0	0	0	0	0	1914	0	72	0	389	0	0	0	0	0	0	0	0	0	0	0
SE-Mada_1_147	38753	30	20	3911	0	0	0	0	0	0	0	0	0	0	3428	0	0	0	40	0	29	89	0	0	0	0	110	0	0	0	0	0	0	0	0	86	0	0	0	382	0	0	0	0	0	0	0	0	0
SE-Mada_1_148	31804	53	115	2855	0	0	0	0	0	0	0	0	8128	0	0	0	0	0	0	0	89	53	1093	63	0	0	91	0	0	0	0	0	0	0	0	42	0	0	0	0	12947	0	0	0	0	0	0	0	0
SE-Mada_1_149	128	15	0	187	55	0	18	69	0	0	0	0	0	0	0	0	1508	0	0	0	7	0	0	0	0	0	0	21	21	0	0	0	344	202	0	0	0	0	0	0	14523	0	0	0	0	0	0	0	0
SE-Mada_1_151	146524	14541	47	565	0	0	0	112	0	0	0	0	0	0	0	0	0	0	12	0	0	301	0	0	0	0	463	0	0	0	0	0	0	39	0	401	0	0	0	0	23	0	0	0	0	0	0	0	0
SE-Mada_1_152	2897	59155	26	11856	47	0	0	0	0	0	0	0	0	13602	0	0	0	0	125	0	1151	0	0	0	0	0	0	12792	0	0	0	0	0	0	0	0	0	0	0	0	0	0	0	0	0	0	0	0	0
SE-Mada_1_153	35772	815	18613	10419	0	0	0	0	0	0	0	0	1228	0	0	0	0	0	53	0	275	71	5	0	0	0	0	0	0	0	0	0	0	0	0	95	0	0	0	0	0	0	0	0	0	0	0	0	0
SE-Mada_1_154	1324	178	16	4448	0	0	10	6	0	0	0	0	0	0	9	0	0	0	0	0	22	7	6539	0	0	0	0	0	0	0	0	0	0	0	0	0	0	0	0	0	0	0	0	0	0	0	0	0	0
SE-Mada_1_155	342	76	21	1899	0	0	0	42	0	0	0	0	0	0	0	0	68	0	0	0	48	2	0	0	0	0	0	0	0	0	0	0	0	35	0	0	0	0	0	0	8	0	0	0	0	0	0	0	0
SE-Mada_1_156	0	0	21	0	0	0	0	0	0	0	0	0	0	0	0	0	0	0	0	0	0	0	0	0	0	0	0	0	0	0	0	0	0	0	0	0	0	0	0	0	0	0	0	0	0	0	0	0	0
SE-Mada_1_157	1260	123	0	3381	841	0	0	933	0	0	0	0	0	52	0	0	0	0	9	0	51	0	0	0	0	0	0	0	28	0	0	0	0	0	0	0	0	0	0	0	0	0	0	0	0	0	0	0	0
SE-Mada_1_158	6	0	491	0	0	0	0	0	0	0	0	0	0	0	0	0	0	0	0	0	0	0	25	0	0	0	0	0	0	0	0	0	0	0	0	0	0	0	0	81	0	0	0	0	0	0	0	0	0
SE-Mada_1_160	0	4	0	0	0	0	0	0	0	0	0	0	0	0	0	0	0	0	0	0	0	0	0	0	0	0	0	0	0	0	0	0	0	0	0	0	0	0	0	0	0	0	0	0	0	0	0	0	0
SE-Mada_1_161	6042	216	1324	2663	10868	0	7	12509	0	0	0	0	0	96	0	0	0	0	0	0	36	34	0	0	0	0	15	32	0	0	0	0	883	0	0	14	0	0	0	0	0	0	0	0	0	0	0	0	0
SE-Mada_1_162	0	0	0	0	0	0	0	0	0	0	0	0	0	0	0	0	0	0	0	0	0	0	0	0	0	0	0	0	0	0	0	0	0	0	0	0	0	0	0	0	0	0	0	0	0	0	0	0	0
SE-Mada_1_164	1274	3004	0	857	63	0	107	86	0	0	0	0	0	0	0	0	0	0	8	0	735	8	0	0	0	0	0	0	62	0	0	0	0	0	0	0	0	0	0	0	0	0	0	0	0	0	0	0	0
SE-Mada_1_166	1185	93	14	270	397	0	0	308	0	0	0	0	0	0	0	0	0	0	0	0	24	7	0	0	0	0	0	0	0	0	0	0	0	0	0	6	0	0	0	0	0	0	0	0	0	0	0	0	0
SE-Mada_1_167	182	0	7	2736	37	0	4063	0	0	0	0	0	0	68	1996	0	0	0	16	0	1468	0	0	0	0	0	3	69	0	0	0	0	0	0	0	0	0	0	0	0	0	0	0	0	0	0	0	0	0
SE-Mada_1_168	15	4	5	13	0	0	0	0	0	0	0	0	0	0	0	0	0	0	0	0	0	0	0	0	0	0	0	0	0	0	0	0	0	0	0	0	0	0	0	0	0	0	0	0	0	0	0	0	0
SE-Mada_1_172	0	0	0	4	0	0	0	0	0	0	0	0	0	0	0	0	0	0	0	0	0	0	0	0	0	0	0	0	0	0	0	0	0	0	0	0	0	0	0	0	0	0	0	0	0	0	0	0	0
SE-Mada_1_176	0	5	0	0	0	0	5	0	0	0	0	0	0	0	0	0	0	0	0	0	0	0	0	0	0	0	0	0	0	0	0	0	0	0	0	0	0	0	0	0	0	0	0	0	0	0	0	0	0
SE-Mada_1_177	18367	83	1082	411	2902	0	0	3333	0	0	0	0	0	205	0	0	0	0	40	0	14	25	0	0	0	0	50	75	870	0	0	7	0	0	0	0	0	0	0	0	0	0	0	0	0	0	14087	0	0
SE-Mada_1_178	1214	0	0	9958	0	0	0	0	0	0	0	0	0	979	0	0	185	0	119	0	0	231	0	0	0	0	53	2402	0	0	0	0	0	61	0	78	0	0	0	0	0	0	0	0	0	0	168	0	0
SE-Mada_1_179	4	0	0	0	0	0	0	0	0	0	0	0	0	0	0	0	0	0	0	0	0	0	0	0	0	0	0	0	0	0	0	0	0	0	0	0	0	0	0	0	0	0	0	0	0	0	0	0	0
SE-Mada_1_180	3499	80	2374	397	243	0	0	268	0	0	0	0	0	18	0	0	0	0	10	0	16	0	4635	0	0	0	5	0	14	0	0	0	2	36	0	5	0	0	0	0	18346	0	0	0	0	0	0	0	0
SE-Mada_1_181	87	0	0	56	0	0	0	40	0	0	0	0	0	0	12620	32031	0	0	29	0	8	0	0	0	0	5	0	0	0	0	0	0	0	0	0	0	0	0	0	0	0	0	0	0	0	0	0	0	0
SE-Mada_1_183	3713	91	0	35858	116	0	0	46	0	0	0	0	16855	0	0	0	0	0	407	0	16	21	0	0	1471	8	46	0	0	0	0	0	24	0	0	63	0	0	0	0	0	0	0	0	0	0	0	0	0
SE-Mada_1_184	905	836	19341	13154	6382	0	0	6566	0	0	0	0	54250	74	0	0	0	0	409	0	2351	41	0	0	1228	0	0	0	938	0	0	0	0	0	0	0	0	0	0	0	0	0	0	0	19	0	0	0	91
SE-Mada_1_189	50599	678	71	2589	0	0	112	14	0	0	0	0	0	0	0	0	0	0	64	0	111	408	0	0	0	0	208	0	21	0	0	0	73	0	0	129	0	0	0	0	0	0	0	0	0	0	0	0	0
SE-Mada_1_19	109	29	24810	246	0	0	0	0	0	0	0	0	0	0	5	0	4	0	157	0	26	0	0	0	0	0	0	0	159	0	0	0	0	0	0	0	0	0	0	0	6	0	0	0	0	0	0	0	0
SE-Mada_1_190	104019	130	0	7512	1079	0	0	673	0	0	0	0	0	0	0	36679	0	0	82	0	286	252	0	0	0	0	747	0	0	0	0	0	0	0	0	201	0	17	0	0	0	0	0	0	0	0	0	0	0
SE-Mada_1_191	588	209	10	3011	12	0	72	0	0	0	0	0	0	0	0	0	20570	0	0	0	46	0	0	0	0	78	0	0	0	0	0	0	0	17540	0	0	0	7235	0	0	0	0	0	0	0	0	0	0	0
SE-Mada_1_193	0	0	0	0	0	0	0	0	0	0	0	0	0	0	0	0	0	0	0	0	0	0	0	0	0	0	0	0	0	0	0	0	0	0	0	0	0	0	0	0	0	0	0	0	0	0	0	0	0
SE-Mada_1_194	12820	27	0	11668	2247	0	0	2258	0	0	0	0	0	0	0	0	0	0	99	0	42	23	9882	0	0	0	0	0	0	0	0	0	0	0	0	4	0	0	0	0	0	0	0	0	5	0	0	0	0
SE-Mada_1_195	21753	31	802	2804	450	0	0	397	0	0	0	0	0	94	0	0	0	0	271	0	0	31	0	0	0	0	90	36	770	0	0	0	0	0	0	58	0	0	0	13094	0	0	0	0	0	0	0	0	0
SE-Mada_1_196	38272	49	896	5282	231	0	16	184	0	0	0	0	0	0	0	0	0	0	59	0	73	110	11760	0	0	0	147	0	33	0	0	0	0	0	0	72	0	0	0	0	0	0	0	0	0	0	0	0	0
SE-Mada_1_197	3009	113	24	3844	85	0	0	0	0	0	0	0	0	0	0	0	22264	0	0	0	0	7	0	0	0	0	0	0	38	0	0	0	0	0	0	0	0	0	0	0	0	0	0	0	0	0	0	0	0
SE-Mada_1_198	0	0	0	0	0	0	0	0	0	0	0	0	0	0	0	0	0	0	0	0	0	0	0	0	0	0	0	0	0	0	0	0	0	0	0	0	0	0	0	0	0	0	0	0	0	0	0	0	0
SE-Mada_1_199	7029	140	18	287	84	0	0	100	0	0	0	0	0	0	0	0	713	0	36	0	6	9	0	0	35	27	0	0	0	0	0	0	0	0	0	23	0	0	0	0	0	0	0	0	0	0	4	0	0
SE-Mada_1_200	9584	261	7006	633	15881	0	1597	12542	0	0	0	0	65	100	0	0	7690	0	28	0	90	31	81	0	113	0	39	0	17	0	0	0	24	0	0	0	0	4538	0	0	0	0	0	0	0	0	0	0	0
SE-Mada_1_201	0	0	0	0	0	0	0	0	0	0	0	0	0	0	0	0	0	0	0	0	0	0	0	0	0	0	0	0	0	0	0	0	0	0	0	0	0	0	0	0	0	0	0	0	0	0	0	0	0
SE-Mada_1_202	46682	16	739	7898	4134	0	819	3354	0	0	0	0	0	0	0	0	0	0	46	0	440	92	0	0	0	2002	89	0	0	0	0	0	0	28	0	48	0	0	0	0	0	0	0	0	0	0	0	0	0
SE-Mada_1_203	26003	457	5873	1967	84	0	0	91	0	0	0	0	0	944	0	0	10298	0	654	0	136	101	7	0	0	0	94	616	0	0	0	0	0	0	0	72	0	31540	0	0	0	0	0	0	0	0	0	0	0
SE-Mada_1_206	34507	173	0	14632	113	0	0	157	0	0	0	0	0	0	0	0	853	0	169	0	711	133	0	0	0	0	118	0	0	0	0	0	0	0	0	87	0	0	0	163	0	0	0	0	0	0	0	0	0
SE-Mada_1_209	67489	1286	0	67489	75	0	0	35	0	0	0	0	0	0	0	0	0	0	201	0	97	476	0	0	0	0	157	0	0	0	0	0	0	0	0	96	0	0	0	0	0	0	0	0	0	0	0	0	0
SE-Mada_1_210	5	0	0	0	0	0	0	0	0	0	0	0	0	0	0	0	0	0	0	0	0	0	0	0	0	0	0	0	0	0	0	0	0	0	0	0	0	0	0	0	0	0	0	0	0	0	0	0	0
SE-Mada_1_212	14	0	0	8	0	0	0	0	0	0	0	0	0	0	0	0	0	0	0	0	0	0	0	0	0	0	0	0	0	0	0	0	0	0	0	0	0	0	0	0	0	0	0	0	0	0	0	0	0
SE-Mada_1_217	0	0	0	0	0	0	0	0	0	0	0	0	0	0	0	0	0	0	0	0	0	0	0	0	0	0	0	0	0	0	0	0	0	0	0	0	0	0	0	0	0	0	0	0	0	0	0	0	0
SE-Mada_1_219	2	0	0	0	0	0	0	0	0	0	0	0	0	0	0	0	0	0	0	0	0	0	0	0	0	0	0	0	0	0	0	0	0	0	0	0	0	0	0	0	0	0	0	0	0	0	0	0	0
SE-Mada_1_220	163325	0	0	3799	4138	0	2626	4020	0	0	0	0	0	0	0	0	0	3648	24	0	253	589	156	0	80	0	611	0	0	0	0	0	0	0	0	370	0	0	0	0	2430	0	0	0	0	0	0	0	0
SE-Mada_1_223	8	0	0	0	0	0	0	0	0	0	0	0	0	0	0	0	0	0	0	0	0	0	0	0	0	0	0	0	0	0	0	0	0	0	0	0	0	0	0	0	0	0	0	0	0	0	0	0	0
SE-Mada_1_225	2	0	0	0	0	0	0	0	0	0	0	0	0	0	0	0	0	0	0	0	0	0	0	0	0	0	0	0	0	0	0	0	0	0	0	0	0	0	0	0	0	0	0	0	0	0	0	0	11
SE-Mada_1_226	192	20511	8221	2254	0	0	445	53	0	0	0	0	0	0	0	2658	0	0	0	0	243	3	70876	0	0	0	0	0	0	0	0	0	0	0	0	0	0	0	0	0	0	0	0	0	0	0	0	0	0
SE-Mada_1_228	4011	63190	849	3434	4346	0	14	3973	0	0	0	0	0	0	0	0	0	99	0	0	0	0	0	0	0	0	14	0	0	0	0	0	0	0	0	0	0	0	0	0	0	1367	0	0	0	0	0	0	759
SE-Mada_1_230	0	8	0	4	0	0	0	0	0	0	0	0	0	0	0	0	0	0	0	0	0	0	0	0	0	0	0	0	0	0	0	0	0	0	0	0	0	0	0	0	0	0	0	0	0	0	0	0	0
SE-Mada_1_231	3178	27	11846	1315	2645	0	0	2631	0	0	0	0	0	0	0	0	0	0	692	0	19	6	148	0	0	0	74	0	0	0	0	0	0	0	0	23	0	0	0	0	179	4404	0	0	0	0	0	0	2386
SE-Mada_1_233	8583	36	32	8763	17202	0	0	20415	0	0	0	0	0	0	0	0	12	0	85	0	320	127	0	0	0	65468	0	0	0	0	0	0	0	0	254	0	0	44	0	0	0	0	0	0	0	0	0	0	0
SE-Mada_1_240	24	0	5	8	0	0	0	0	0	0	0	0	0	0	0	0	0	0	0	0	0	0	0	0	0	0	0	0	0	0	0	0	0	0	0	0	0	0	0	0	0	0	0	0	0	0	0	0	0
SE-Mada_1_241	8583	188715	1884	1029	2963	0	0	4333	0	0	0	0	0	0	0	0	7014	0	2023	0	251	0	0	0	0	0	11	0	0	0	0	0	0	0	0	0	0	0	0	0	0	0	0	0	0	0	0	0	0
SE-Mada_1_244	7991	813	14286	929	0	0	0	60	0	0	0	0	26	0	0	0	8	0	8	0	59	39	0	0	0	23	27	0	0	0	0	0	0	0	0	51	0	0	0	0	0	0	0	0	33	0	0	0	0
SE-Mada_1_245	8	0	0	0	0	0	0	0	0	0	0	0	0	0	0	0	0	0	0	0	0	0	0	0	0	0	0	0	0	0	0	0	0	0	0	0	0	0	0	0	0	0	0	0	0	0	0	0	0
SE-Mada_1_247	0	0	0	0	0	0	0	0	0	0	0	0	0	0	0	0	0	0	0	0	0	0	0	0	0	0	0	0	0	0	3	0	0	0	0	0	0	0	0	0	0	0	0	0	0	0	0	0	0
[truncated: 3,854 more columns]
