# Supplementary material for: The eukaryome of African children is influenced by geographic location, gut biogeography, and nutritional status
Source: Microlife. 2023 Jul 20;4:uqad033. doi: 10.1093/femsml/uqad033 (PMC10481997; doi:10.1093/femsml/uqad033)
Supplement: uqad033_Supplemental_Files [file uqad033_supplemental_files.zip › Supplementary Table S16.csv]

asv_name	dataset	rank1	rank2	rank3	rank4	rank5	rank6	rank7	rank8	gut_environmental_diet	rank_taxa_plots	rank9	accession	asvreference	allele	sequence
MIASV1936	MicrobiomeInsight	Eukaryota	Alveolata	Protalveolata	Perkinsidae	A31	uncultured	uncultured	uncultured_alveolate	environmental_diet	environmental_diet	NA	NA			AGCTCCAATAGCGTATATTAAAGTTGTTGCGGTTAAAAAGCTCGTAGTTGAATTTCTGCCAAGGATGACCTACCCACCTCAGGGTGCGTGTTAGTGTTGACCGAGGCATCCTCCTGGTTGCGAATGAGTTTAACCGCTCATCCCATTCCAGGACTTTTACTTTGAGGAAATTAGAGTGTTTCAAGCAGGCTCATGCCTTGAATATATTAGCATGGAATAATAATTTAGGACTTCGGTTCTATTTTGTTGGTTTCTAGAACTGAAGTAATGATTAATAGGGACAGTCGGGGGCATTCGTA
DALASV417	Dalhousie	Eukaryota	Opisthokonta	Metazoa	Actinopterygii	Actinopterygii	Vertebrata	Vertebrata	Auxis_rochei	host	host	Vertebrate	AB193741.1.1805			AGCTCCAATAGCGTATCTTAAAGTTGCTGCAGTTAAAAAGCTCGTAGTTGGATCTCGGGATCGAGCTGACGGTCCGCCGCGAGGCGAGCTACCGTCTGTCCCAGCCCCTGCCTATCGGCGCCCCCTCGATGCTCTTAACTGAGTGTCCCGCGGGGTCCGAAGCGTTTACTTTGAAAAAATTAGAGTGTTCAAAGCAGGCCCGGTCGCCTGAATACCGCAGCTAGGAATAATGGAATAGGACTCCGGTTCTATTTTGTGGGTTTTCTTTCTGAACTGGGGCCATGATTAAGAGGAACGGCC
MIASV2027	MicrobiomeInsight	Eukaryota	Opisthokonta	Metazoa	Actinopterygii	Actinopterygii	Vertebrata	Vertebrata	Auxis_rochei	host	host	Vertebrate	AB193741.1.1805			AGCTCCAATAGCGTATCTTAAAGTTGCTGCAGTTAAAAAGCTCGTAGTTGGATCTCGGGATCGAGCTGACGGTCCGCCGCGAGGCGAGCTACCGTCTGTCCCAGCCCCTGCCTATCGGCGCCCCCTCGATGCTCTTAACTGAGTGTCCCGCGGGGTCCGAAGCGTTTACTTTGAAAAAATTAGAGTGTTCAAAGCAGGCCCGGTCGCCTGAATACCGCAGCTAGGAATAATGGAATAGGACTCCGGTTCTATTTTGTGGGTTTTCTTTCTGAACTGGGGCCATGATTAAGAGGGACGGC
MIASV232	MicrobiomeInsight	Eukaryota	Opisthokonta	Metazoa	Actinopterygii	Actinopterygii	Vertebrata	Vertebrata	Auxis_rochei	host	host	Vertebrate	AB193741.1.1805			AGCTCCAATAGCGTATCTTAAAGTTGCTGCAGTTAAAAAGCTCGTAGTTGGATCTCGGGATCGAGCTGACGGTCCGCCGCGAGGCGAGCTACCGTCTGTCCCAGCCCCTGCCTATCGGCGCCCCCTCGATGCTCTTAACTGAGTGTCCCGCGGGGTCCGAAGCGTTTACTTTGAAAAAATTAGAGTGTTCAAAGCAGGCCCGGTCGCCTGAATACCGCAGCTAGGAATAATGGAATAGGACTCCGGTT
MIASV350	MicrobiomeInsight	Eukaryota	Opisthokonta	Metazoa	Actinopterygii	Actinopterygii	Vertebrata	Vertebrata	Channa_argus_(northern_snakehead)	host	host	Vertebrate	GEML01169830.26.1715			AGCTCCAATAGCGTATCTTAAAGTTGCTGCAGTTAAAAAGCTCGTAGTTGGATCTCGGGATCGAGCTGACGGTCCGCCGCGAGGCGAGCTACCGTCTGTCCCAGCCCCTGCCTCTCGGCGCCCCCTCGATGCTCTTAGCTGAGTGTCCCGCGGGGTCCGAAGCGTTTACTTTGAAAAAATTAGAGTGTTCAAAGCAGGCCCGGTCGCCTGAATACCGCAGCTAGGAATAATGGAATAGGACTCCGGTT
MIASV616	MicrobiomeInsight	Eukaryota	Opisthokonta	Metazoa	Actinopterygii	Actinopterygii	Vertebrata	Vertebrata	Channa_argus_(northern_snakehead)	host	host	Vertebrate	GEML01169830.26.1715			AGCTCCAATAGCGTATCTTAAAGTTGCTGCAGTTAAAAAGCTCGTAGTTGGATCTCGGGATCGAGCTGACGGTCCGCCGCGAGGCGAGCTACCGTCTGTCCCAGCCCCTGCCTCTCGGCGCCCCCTCGCTGCTCTTCACTGAGTGTCCCGCGGGGTCCGAAGCGTTTACTTTGAAAAAATTAGAGTGTTCCAAGCCGGCCCGGTCGCCTGAATACCGCAGCTAGGAATAATGGAATAGGACTCCGGTT
MIASV898	MicrobiomeInsight	Eukaryota	Opisthokonta	Metazoa	Actinopterygii	Actinopterygii	Vertebrata	Vertebrata	Channa_argus_(northern_snakehead)	host	host	Vertebrate	GEML01169830.26.1715			AGCTCCAATAGCGTATCTTAAAGTTGCTGCAGTTAAAAAGCTCGTAGTTGGATCTCGGGATCGAGCTGACGGTCCGCCGCGAGGCGAGCTACCGTCTGTCCCAGCCCCTGCCTCTCGGCGCCCCCTCGCTGCTCTTCACTGAGTGTCCCGCGGGGTCCGAAGCGTTTACTTTGAAAAAATTAGAGTGTTCAAAGCAGGCCCGGTCGCCTGAATACCGCAGCTAGGAATAATGGAATAGGACTCCGGTT
DALASV647	Dalhousie	Eukaryota	Opisthokonta	Metazoa	Actinopterygii	Actinopterygii	Vertebrata	Vertebrata	Gambusia_holbrooki_(eastern_nosquitofish)	environmental_diet	environmental_diet	NA	FJ710842.1.1798			AGCTCCAATAGCGTATCTTAAAGTTGCTGCAGTTAAAAAGCTCGTAGTTGGATCTCGGGATCGAGCTGACGGTCCGCCGCGAGGCGAGCCACCGTCTGTCCCAGCCCCTGCCTCTCGGCGCCCCCTCGATGCTCTTAGCTGAGTGCCTTGCCGGGGCTCGAAGCGTTTACTTTGAAAAAATTAGAGTGTTCAAAGCAGGCCCCCGTCGCCTGAATACCGCAGCTAGGAATAATGGAATAGGACTCCGGTTCTATTTTGTGGGTTTTCTTCTCTCTGAACCGGGGCCATGATTAAAAGGGA
MIASV3571	MicrobiomeInsight	Eukaryota	Opisthokonta	Metazoa	Actinopterygii	Actinopterygii	Vertebrata	Vertebrata	Herklotsichthys_castelnaui_(Castelnau's_herring)	host	host	Vertebrate	KJ774685.1.1776			AGCTCCAATAGCGTATATTAAAGTTGCTGCAGTTAAAAAGCTCGTAGTTGGATGTCGGGAGTGGGCTGGCGGTCCGCCGCGAGGCGTGCCACCGTCTGTCCCGTACCCCTGCCTCCCGGCGCTCCCCGGATGCCCTTAGCTGGGTGTCCGACGGGGCCCGGAGCGTTTACTTTGAAAAAATTAGAGTGTTCAAAGCAGGCCGCAGCACGCCTGAATACCGCAGCTAGGAATAATGGAATAGGACTCCGGT
MIASV1376	MicrobiomeInsight	Eukaryota	Opisthokonta	Metazoa	Actinopterygii	Actinopterygii	Vertebrata	Vertebrata	Trachurus_trachurus_(Atlantic_horse_mackerel)	environmental_diet	environmental_diet	NA	KF986704.1.1524			AGCTCCAATAGCGTATCTTAAAGTTGCTGCAGTTAAAAAGCTCGTAGTTGGATCTCGGGATCGAGCTGACGGTCCGCCGCGAGGCGAGCTACCGCCTGTCCCAGCCCCTGCCTCTCGGCGCCCCCTCGATGCTCTTAGCTGAGTGTCCCGCGGGGTCCGAAGCGTTTACTTTGAAAAAATTAGAGTGTTCAAAGCAGGCCCGGTCGCCTGAATACCTCAGCTAGGAATAATGGAATAGGACTCCGGTT
DALASV1673	Dalhousie	Eukaryota	Opisthokonta	Metazoa	Actinopterygii	Actinopterygii	Vertebrata	Vertebrata	Unassigned_Actinopterygii	host	host	Vertebrate	NA			AGCTCCAATAGCGTATATTAAAGTTGCTGCAGTTAAAAAGCTCGTAGTTGGATGTCGGGAGTGGGCTGGCGGTCCTCCGCGAGGAGTGCCACCGTCAGACCCTTACCCCTGACTCCCGGCGCCCCCCGGATGCCCTTAACTGGGTGTCCGACGGGGCCCGAAGCGTTTACTTTGAAAAAATTAGAGTGTTCAAAGCAGGCTTGGCAGCGCCTGAATACTGCAGCTAGGAATAATGGAATAGGACTCCGGTTCCATTTTGTGGGTTTTCAGAACCTGGGCCATGATTAAGAGGGACGGCCGG
MIASV1381	MicrobiomeInsight	Eukaryota	Opisthokonta	Metazoa	Actinopterygii	Actinopterygii	Vertebrata	Vertebrata	Unassigned_Actinopterygii	host	host	Vertebrate	NA			AGCTCCAATAGCGTATATTAAAGTTGCTGCAGTTAAAAAGCTCGTAGTTGGATCTCGGGAGTGGGCTGGCGGTCCGCCGCGAGGCGAGCCACCGCCTGTCCCAGACCCTGCCTCCCCGGCGCCCCCCGGATGCCCTTGGCTGGGTGTCCGGTCCCTTTCAGGGGTCCGGAGCGTTTACTTTGAAAAAATTAGAGTGTTCAAAGCGGGCCGCCAAACTCGCCTGAATACCTGAGCTAGGAATAATGGAATA
MIASV809	MicrobiomeInsight	Eukaryota	Opisthokonta	Metazoa	Actinopterygii	Actinopterygii	Vertebrata	Vertebrata	Unassigned_Actinopterygii	host	host	Vertebrate	NA			AGCTCCAATAGCGTATATTAAAGTTGCTGCAGTTAAAAAGCTCGTAGTTGGATGTCGGGAGTGGGCTGGCGGTCCTCCGCGAGGAGTGCCACCGTCAGACCCTTACCCCTGACTCACGGCGCCCCCCGGATGCCCTTAACTGGGTGTCCGACGGGGCCCGAAGCGTTTACTTTGAAAAAATTAGAGTGTTCAAAGCAGGCTTGGCAGCGCCTGAATACTGCAGCTAGGAATAATGGAATAGGACTCCGGT
MIASV930	MicrobiomeInsight	Eukaryota	Opisthokonta	Metazoa	Actinopterygii	Actinopterygii	Vertebrata	Vertebrata	Unassigned_Actinopterygii	host	host	Vertebrate	NA			AGCTCCAATAGCGTATATTAAAGTTGCTGCAGTTAAAAAGCTCGTAGTTGGATCTCGGGAGTGGGCTGGCGGTCCGCCGCGAGGCGAGCCACCGCCTGTCCCAGACCCTGCCTCCCCGGCGCCCCCCGGATGCCCTTGGCTGGGTGTCCGGTCCTTTCAGGGGTCCGGAGCGTTTACTTTGAAAAAATTAGAGTGTTCAAAGCGGGCCGTCAAACTCGCCTGAATACCTGAGCTAGGAATAATGGAATAG
MIASV2600	MicrobiomeInsight	Eukaryota	Opisthokonta	Fungi	Basidiomycota	Agaricomycetes	Agaricales	Schizophyllum	Schizophyllum_radiatum	NA	NA					AGCTCCAATAGCGTATATTAAAGTTGTTGCAGTTAAAAAGCTCGTAGTTGAACTTCAGGCCTGGCCGGGCGGTCTGCCTAACGGTATGTACTGTCTGGCCGGGTCTTACCTCTTGGTGAACCGGCGTGCTCTTTACTGGGCGCGTCGGCGAACCAGGACTTTTACCTTGAGAAAATTAGAGTGTTCAAAGCAGGCTTACGCCCGAATACATTAGCATGGAATAATAAAATAGGACGTGCGGTCCTATTTT
MIASV3850	MicrobiomeInsight	Eukaryota	Opisthokonta	Fungi	Basidiomycota	Agaricomycetes	Agaricales	Unassigned_Agaricales	Unassigned_Agaricales	environmental_diet	environmental_diet	NA	NA			AGCTCCAATAGCGTATATTAAAGTTGTTGCAGTTAAAAAGCTCGTAGTTGAACTTCAGACCTGGCCGGGCGGTCCGCTTAACGGCGTGTACTGTCTGGCTGGGCCTTACCTCTTGGTGAACCGGCGTGCCCTTTATTGGTGTGCGTCGGGGAACCAGGACTTTTACCTTGAGAAAATTAGAGTGTTCAAAGCAGGCCTATGCCCGAATACATTAGCATGGAATAATAAAATAGGACGTGCGGTTCTATTTTGTTGGTTTCTAGAGTCGCCGTAATGATTAATAGGGATAGTTGGGGGCAT
MIASV1836	MicrobiomeInsight	Eukaryota	Opisthokonta	Fungi	Basidiomycota	Agaricomycetes	Cerrena	Cerrena	Cerrena_sp._HYB07	environment	NA	NA				AGCTCCAATAGCGTATATTAAAGTTGTTGCAGTTAAAAAGCTCGTAGTTGAACTTCAGACTCGGCTGGGCGGTCTGCCTAACGGTATGTACTGTCCGGCTGGGTCTTACCTCTTGGTGAGCCGGTATGCTCTTTACTGGGTGTGCCGGGGAACCAGGACTTTTACCTTGAGAAAATTAGAGTGTTCAAAGCAGGTCTGCGCCTGAATACATTAGCATGGAATAATAAAATAGGACGTGCGGTTCTATTTTGTTGGTTTCTAGAGTCGCCGTAATGATTAATAGGGATAGTTGGGGGC
MIASV849	MicrobiomeInsight	Eukaryota	Opisthokonta	Fungi	Basidiomycota	Agaricomycetes	Cerrena	Cerrena	Cerrena_sp._HYB07	environment	NA	NA				AGCTCCAATAGCGTATATTAAAGTTGTTGCAGTTAAAAAGCTCGTAGTTGAACTTCAGACTCGGCTGGGCGGTCTGCCTAACGGTATGTACTGTCCGGCTGGGTCTTACCTCTTGGTGAGCCGGTATGCTCTTTACTGGGTGTGCCGGGGAACCAGGACTTTTACCTTGAGAAAATTAGAGTGTTCAAAGCAGGTCTGCGCCTGAATACATTAGCATGGAATAATAAAATAGGACGTGCGGTTCTATTTT
MIASV3861	MicrobiomeInsight	Eukaryota	Opisthokonta	Fungi	Basidiomycota	Agaricomycetes	Exidiopsis	Exidiopsis	Exidiopsis_calcea	environment	NA	NA				AGCTCCAATAGCGTATATTAAAGTTGTTGCAGTTAAAAAGCTCGTAGTTGAACTTCAGACCTGGCCGGGCGGTCCGCCTCACGGTGTGTACTGTCTGGCTGGGCCTTACCTCTTGGTGAGCCGGCATGCCCTTTACTGGGTGTGTCGGGGAACCAGGACTTTTACCTTGAGAAAATTAGAGTGTTCAAAGCAGGCCTATGCCTGAATACGTTAGCATGGAATAATAAAATAGGACGTGCGGTTCTATTTT
MIASV3262	MicrobiomeInsight	Eukaryota	Opisthokonta	Fungi	Basidiomycota	Agaricomycetes	Polyporales	Hjortstamia	Phlebiopsis_crassa	environmental_diet	environmental_diet	NA	AB809163.852.2606			AGCTCCAATAGCGTATATTAAAGTTGTTGCAGTTAAAAAGCTCGTAGTTGAACTTCAGGCCTGGCCGGGCGGTCTGCCTAACGGTATGTACTGTCTGGCTGGGTCTTACCTCTTGGTGAGCCGGCATGCCCTTCACTGGGTGTGTCGGGGAACCAGGACTTTTACCTTGAGAAAATTAGAGTGTTCAAAGCAGGCTTATGCCCGAATACATTAGCATGGAATAATAAAATAGGACGTGCGGTTCTATTTT
MIASV2837	MicrobiomeInsight	Eukaryota	Opisthokonta	Fungi	Basidiomycota	Agaricomycetes	Polyporales	Phlebia	Unassigned_Plebia	environmental_diet	environmental_diet	NA	NA			AGCTCCAATAGCGTATATTAAAGTTGTTGCAGTTAAAAAGCTCGTAGTTGAACTTCAGACCTGGCTGGGCGGTCTGCCTTCTTGGTATGTACTGTCTGGCTGGGCCTTACCTCTTGGTGAGCCGGCATGCTCTTTACTGGGTGTGTCGGGGAACCAGGACTTTTACCTTGAGAAAATTAGAGTGTTCAAAGCAGGCTTATGCCCGAATACATTAGCATGGAATAATAAAATAGGACGTGCGGTTCTATTT
MIASV1467	MicrobiomeInsight	Eukaryota	Opisthokonta	Fungi	Basidiomycota	Agaricomycetes	Polyporales	Trametes	Trametes_polyzona	environmental_diet	environmental_diet	NA	AY336771.1.1749			AGCTCCAATAGCGTATATTAAAGTTGTTGCAGTTAAAAAGCTCGTAGTTGAACTTCAGACCTGGCCGGGCGGTCCGCCTCACGGTGTGTACTGTCTGGCTGGGTCTTACCTCTTGGTGAGCCGGCATGCCCTTCACTGGGTGTGTCGGGGAACCAGGACTTTTACCTTGAGAAAATTAGAGTGTTCAAAGCAGGCATATGCCCGAATACATTAGCATGGAATAATAAAATAGGACGTGCGGTTCTATTTT
MIASV3459	MicrobiomeInsight	Eukaryota	Opisthokonta	Fungi	Basidiomycota	Agaricomycetes	Polyporales	Unassigned_Polyporales	Unassigned_Polyporales	environmental_diet	environmental_diet	NA	NA			AGCTCCAATAGCGTATATTAAAGTTGTTGCAGTTAAAAAGCTCGTAGTTGAACTTCAGGCCTGGCCGGGCGGTCTGCCTAACGGTATGTACTGTCTGGCTGGGTCTTACCTCTTGGTGAGCCGGCATGCCCTTCACTGGGTGTGTCGGGGAACCAGGACTTTTACCTTGAGAAAATTAGAGTGTTCAAAGCAGGCCTGTGCCCGAATACATTAGCATGGAATAATAAAATAGGACGTGCGGTTCTATTTT
MIASV3751	MicrobiomeInsight	Eukaryota	Opisthokonta	Fungi	Basidiomycota	Agaricomycetes	Polyporales	Unassigned_Polyporales	Unassigned_Polyporales	environmental_diet	environmental_diet	NA	NA			AGCTCCAATAGCGTATATTAAAGTTGTTGCAGTTAAAAAGCTCGTAGTTGAACTTCAGGTCTGGCCGGATGGTCTGCCTCACGGTATGCACTGTCTGGCTGGGTCTTACCTCTTGGTGATCCAGCATGCCCTTCACTGGGTGTGTTGGGGAACCAGGACTTTTACCTTGAGAAAATTAGAGTGTTCAAAGCAGGCCGATGCCCGAATACATTAGCATGGAATAATAAAATAGGACGTGCGGTTCTATTTT
MIASV3799	MicrobiomeInsight	Eukaryota	Opisthokonta	Fungi	Basidiomycota	Agaricomycetes	Polyporales	Unassigned_Polyporales	Unassigned_Polyporales	environmental_diet	environmental_diet	NA	NA			AGCTCCAATAGCGTATATTAAAGTTGTTGCAGTTAAAAAGCTCGTAGTTGAACTTCAGACCTGGCCGGGCGGTCTGCCTAACGGTATGTACTGTCTGGCTGGGTCTTACCTCTTGGTGAGCCGGCATGCCCTTTACTGGGTGTGTCGGGGAACCAGGACTTTTACCTTGAGAAAATTAGAGTGTTCAAAGCAGGCCTATGCCCGAATACATTAGCATGGAATAATAAAATAGGACGTGCGGTTCTATTTT
MIASV3725	MicrobiomeInsight	Eukaryota	Opisthokonta	Fungi	Basidiomycota	Agaricomycetes	Russulales	Peniophora	Peniophora_nuda	environmental_diet	environmental_diet	NA	AF026586.1.1798			AGCTCCAATAGCGTATATTAAAGTTGTTGCAGTTAAAAAGCTCGTAGTTGAACTTCAGGCCTGGCCGGGCGGTCCGCCTCACGGCGTGTACTGTCTGGCTGGGTCTTACCTCTTGGTGAACCTGCATGCCCTTCACTGGGTGTGTAGGGGAACCAGGACTTTTACCTTGAGAAAATTAGAGTGTTCAAAGCAGGCCTACGCCCGAATACATTAGCATGGAATAATAGAATAGGACGTGCGGTCCTATTTT
MIASV3819	MicrobiomeInsight	Eukaryota	Opisthokonta	Fungi	Basidiomycota	Agaricomycetes	Russulales	Peniophora	Peniophora_nuda	environmental_diet	environmental_diet	NA	AF026586.1.1798			AGCTCCAATAGCGTATATTAAAGTTGTTGCAGTTAAAAAGCTCGTAGTTGAACTTCAGGCCTGGCCGGGCGGTCCGCCTCACGGCGTGTACTGTCTGGCTGGGTCTTACCTCTTGGTGAACCTGCATGCCCTTTACTGGGTGTGTAGGGGAACCAGGACTTTTACCTTGAGAAAATTAGAGTGTTCAAAGCAGGCCTACGCCCGAATACATTAGCATGGAATAATAGAATAGGACGTGCGGTCCTATTTTGTTGGTTTCTAGGATCGCCGTAATGATAAATAGGGACAGTTGGGGGC
MIASV2609	MicrobiomeInsight	Eukaryota	Opisthokonta	Fungi	Basidiomycota	Agaricomycetes	Termitomyces	Termitomyces	Termitomyces_sp._ZA164	environmental_diet	environmental_diet	termite	DQ092922.1.1792			AGCTCCAATAGCGTATATTAAAGTTGTTGCAGTTAAAAAGCTCGTAGTTGAACTTCAGACCTGGTCGGGTGGTCCGCCTCACGGTGTGTACTGCCTGACTGGGCCTTACCTCTTGGTGAGCCGGCGTGCCCTTTATTGGCGTGCGTCGGGGAACCAGGACTTTTACCTTGAGAAAATTAGAGTGTTCAAAGCAGGCCTATGCCCGAATACATTAGCATGGAATAATAGAATAGGACGTGCGGTTCTATTT
MIASV2722	MicrobiomeInsight	Eukaryota	Opisthokonta	Fungi	Basidiomycota	Agaricomycetes	Trametes	Trametes	Trametes_sp._AH28-2	environmental_diet	environmental_diet	NA	LJJJ01000072.279770.281564			AGCTCCAATAGCGTATATTAAAGTTGTTGCAGTTAAAAAGCTCGTAGTTGAACTTCAGACCTGGCCGGGCGGTCCGCCTAACGGTGTGTACTGTCTGGCTGGGTCTTACCTCTTGGTGAGCCGGCATGCCCTTCACTGGGTGTGTCGGGGAACCAGGACTTTTACCTTGAGAAAATTAGAGTGTTCAAAGCAGGCATATGCCCGAATACATTAGCATGGAATAATAAAATAGGACGTGCGGTTCTATTTT
MIASV2019	MicrobiomeInsight	Eukaryota	Opisthokonta	Fungi	Basidiomycota	Agaricomycetes	Unassigned_Agariomycetes	Unassigned_Agariomycetes	Unassigned_Agariomycetes	environment	NA	NA				AGCTCCAATAGCGTATATTAAAGTTGTTGCAGTTAAAAAGCTCGTAGTTGAACTTCAGACCTGGCCGGGCGGTCTGCCTAACGGTATGTACTGTCTGGCTGGGTCTTACCTCTTGGTGAGCCGGCATGCCCTTCACTGGGTGTGTCGGGGAACCAGGACTTTTACCTTGAGAAAATTAGAGTGTTCAAAGCAGGCCTATGCCCGAATACATTAGCATGGAATAATAAAATAGGACGTGCGGTTCTATTTTGTTGGTTTCTAGAGTCGCCGTAATGATTAATAGGGATAGTTGGGGGC
MIASV2469	MicrobiomeInsight	Eukaryota	Opisthokonta	Fungi	Basidiomycota	Agaricomycetes	Unassigned_Agariomycetes	Unassigned_Agariomycetes	Unassigned_Agariomycetes	environment	NA	NA				AGCTCCAATAGCGTATATTAAAGTTGTTGCAGTTAAAAAGCTCGTAGTTGAACTTCAGACCTGGCCGGGCGGTCTGCCTAACGGTATGTACTGTCTGGCTGGGTCTTACCTCTTGGTGAGCCGGCATGCCCTTCACTGGGTGTGTCGGGGAACCAGGACTTTTACCTTGAGAAAATTAGAGTGTTCAAAGCAGGCCTATGCCCGAATACATTAGCATGGAATAATAAAATAGGACGTGCGGTTCTATTTT
MIASV3239	MicrobiomeInsight	Eukaryota	Opisthokonta	Fungi	Basidiomycota	Agaricomycetes	Unassigned_Agariomycetes	Unassigned_Agariomycetes	Unassigned_Agariomycetes	environment	NA	NA				AGCTCCAATAGCGTATATTAAAGTTGTTGCAGTTAAAAAGCTCGTAGTTGAAATTCAGGCCTGGCTGGGTGGTCTGCCTCACGGTATGTACTGTCCGGCCGGGTCTTACCTCTTGGTGAACCGGCATGCCCTTCACTGGGTGTGTCGGGGAACCAGGACGTTTACCTTGAGAAAATTAGAGTGTTCAAAGCAGGCCTATGCCCGAATACATTAGCATGGAATAATAAAATAGGACGTGCGGACCTATTTTGTTGGTTTTTAGGAATCGCCGTAATGATTAATAGGGATAGTTGGGGGCAT
MIASV3316	MicrobiomeInsight	Eukaryota	Opisthokonta	Fungi	Basidiomycota	Agaricomycetes	Unassigned_Agariomycetes	Unassigned_Agariomycetes	Unassigned_Agariomycetes	environment	NA	NA				AGCTCCAATAGCGTATATTAAAGTTGTTGCAGTTAAAAAGCTCGTAGTCGAACTTCGGGCCTGGCCGGGCGGTCTGCCTAACGGTATGTACTGTCTGGCCGGGCCTTACCTCTTGGTGAGCCGGCATGCCCTTAACTGGGTGTGTCGGTGAACCAGGACTTTTACCTTGAGAAAATTAGAGTGTTCAAAGCAGGCCTATGCCCGAATACATTAGCATGGAATAATAAAATAGGACGTGTGGTTCTATTTT
MIASV3633	MicrobiomeInsight	Eukaryota	Opisthokonta	Fungi	Basidiomycota	Agaricomycetes	Unassigned_Agariomycetes	Unassigned_Agariomycetes	Unassigned_Agariomycetes	environment	NA	NA				AGCTCCAATAGCGTATATTAAAGTTGTTGCAGTTGAAAAGCTCGTAGTCGAACTTCAGACCTGGCCGGGCGGTCTGCCTCACGGTACGTACTGTCTGGCTGGGTCTTACCTCTTGGTGAGCCAGTATGCCCTTTATTGGGTGTGTTGGGGAACCAGGACTTTTACTTTGAGAAAATTAGAGTGTTCAAAGCAGGCTTATGCCCGAATACATTAGCATGGAATAATAGAATAGGACGTGCGGTTCTATTTT
MIASV3711	MicrobiomeInsight	Eukaryota	Opisthokonta	Fungi	Basidiomycota	Agaricomycetes	Unassigned_Agariomycetes	Unassigned_Agariomycetes	Unassigned_Agariomycetes	environment	NA	NA				AGCTCCAATAGCGTATATTAAAGTTGTTGCAGTTAAAAAGCTCGTAGTTGAACTTCAGGCCTGGCTGGGCGGTCTGCCTAACGGTATGTACTGTCCGGCTGGGTCTTACCTCTTGGTGAGCCGGCATGCCCTTCACTGGGTGTGTCGGGGAACCAGGACTTTTACCTTGAGAAAATTAGAGTGTTCAAAGCAGGCTTATGCCCGAATACATTAGCATGGAATAATAAAATAGGACGTGCGGTTCTATTTT
MIASV3805	MicrobiomeInsight	Eukaryota	Opisthokonta	Fungi	Basidiomycota	Agaricomycetes	Unassigned_Agariomycetes	Unassigned_Agariomycetes	Unassigned_Agariomycetes	environment	NA	NA				AGCTCCAATAGCGTATATTAAAGTTGTTGCAGTTAAAAAGCTCGTAGTTGAACTTCAGGCCCGGTCGGGCGGTCTGCCTCACGGTACGTACTGTCTGACTGGGTCTTACCTCTTGGTGAGCCGGCATGCCCTTCACTGGGTGTGTCGGGGAACCAGGACTTTTACCTTGAGAAAATTAGAGTGTTCAAAGCAGGCCTATGCCCGAATACATTAGCATGGAATAATAAAATAGGACGTGCGGTTCTATTTT
MIASV3431	MicrobiomeInsight	Eukaryota	Opisthokonta	Fungi	Basidiomycota	Agaricomycetes	uncultured	uncultured	uncultured_Agariomycetes	environment	NA	NA				AGCTCCAATAGCGTATATTAAAGTTGTTGCAGTTAAAAAGCTCGTAGTTGAACTTCAGGCCTGGCCGGGCGGTCCGCCTAACGGTGTGTACTGTCTGGCTGGGTCTTACCTCTTGGTGAACCTGCATGCCCTTCACTGGGTGTGTAGGGGAACCAGGACTTTTACCTTGAGAAAATTAGAGTGTTCAAAGCAGGCCTACGCCCGAATACATTAGCATGGAATAATAGAATAGGACGTGCGGTCCTATTTT
MIASV3067	MicrobiomeInsight	Eukaryota	Opisthokonta	Fungi	Basidiomycota	Agaricostilbomycetes	Agaricostilbales	Agaricostilbum	Sterigmatomyces_hyphaenes	environmental_diet	environmental_diet	NA	AY665775.1.1783			AGCTCCAATAGCGTATATTAAATTTGCTGTGGTTAAAAAGCTCGTAGTCGAACTTCGGCCACCGCAGGCCGGTCCGCCTTTTTTGGGTGTGTACTGGACCCTGTGGTGGCTTCACTTCCTGGTGAACACGTCTGTCGTTTACTCGGTGGGCGTGGGAACCCGGACTTTTACTTTGAATAAATCAGAGTGTTCAAAGCAGGCATGTTTGCCCGAATGTTTCAGCATGGAATAATAGAACAAGACGCGTGT
MIASV3645	MicrobiomeInsight	Eukaryota	Opisthokonta	Fungi	Basidiomycota	Agaricostilbomycetes	Agaricostilbales	Bensingtonia	Sporobolomyces_phaffii	environmental_diet	environmental_diet	NA	KJ708404.1.1722			AGCTCCAATAGCGTATATTAAAGTTGTTGCCGTTAAAAAGCTCGTAGTCGAACTTCGGCGCCTGATGGCCGGTCCGCCTTCTTGGTGTGTACTTGCTCATCGGGCGCTTACCTCCTGGTGAACTCTGATGTCCTTTATTGGGTGTCAGAGCAAACCAGGACGTTTACTTTGAAAAAATTAGAGTGTTCAAAGCAGGCCTACGCCCGAATACATTAGCATGGAATAATAGAATAGGACGCGCGTTCCC
MIASV1751	MicrobiomeInsight	Eukaryota	Opisthokonta	Fungi	Basidiomycota	Agaricostilbomycetes	Agaricostilbales	Unassigned_Agaricostilbales	Unassigned_Agaricostilbales	environmental_diet	environmental_diet	NA	NA			AGCTCCAATAGCGTATATTAAATTTGCTGTGGTTAAAAAGCTCGTAGTCGAACTTCGGCTTCCGCAGGCCGGTCCGCCTATTTTGGGTGTGTACTGGACCCTGTGGAGGCTTCACTTCCTGGTGAACACGTCTGCCGTTTACTCGGTGGGCGTGGGAACCCGGACTTTTACTTTGAATAAATCAGAGTGTTCAAAGCAGGCATGTTTGCCCGAATGTTTCAGCATGGAATAATAGAACAAGACGCGTGTCTCTATTGGTCTTTTTAGAGGCACCGTAATGATGAATAGGGGCGGTCGGGG
MIASV3480	MicrobiomeInsight	Eukaryota	Opisthokonta	Fungi	Basidiomycota	Agaricostilbomycetes	Agaricostilbales	Unassigned_Agaricostilbales	Unassigned_Agaricostilbales	environmental_diet	environmental_diet	NA	NA			AGCTCCAATAGCGTATATTAAATTTGCTGTGGTTAAAAAGCTCGTAGTCGAACTTCGGCTTCCGCAGGCCGGTCCGCCTATTTTGGGTGTGTACTGGACCCTGTGGAGGCTTCACTTCCTGGTGAACACGTCTGCCGTTTACTCGGTGGGCGTGGGAACCCGGACTTTTACTTTGAATAAATCAGAGTGTTCAAAGCAGGCATGTTTGCCCGAATGTTTCAGCATGGAATAATAGAACAAGACGCGTGT
MIASV2991	MicrobiomeInsight	Eukaryota	Opisthokonta	Metazoa	Arthropoda	Arachnida	Acarus	Acarus	Acarus_siro	environmental_diet	environmental_diet	NA	JQ000103.1.1752			AGCTCCAATAGCGTATATTAAAGTTGTTGTGGTTAAAAAGCTCGTAGTTGGATCTCAGTCCATTGTTTGATGGTCTATCACAATGCGTGTTTACTATCGTAACTGGACACACTACCGTTTATCGTCTAGTGGTGCTCTTCACCGAGTGTCACTAGTGATCGGTACGTTTACTTTGAAAAAATTAGAGTGCTCAAAGCGGTCTTTACACGATCGAATACTGTTGCATGGAATAATGAAATAGGACTTTGGT
MIASV2780	MicrobiomeInsight	Eukaryota	Opisthokonta	Metazoa	Arthropoda	Arachnida	Anoetus	Anoetus	Anoetus_sp._AD664	environmental_diet	environmental_diet	NA	JQ000062.1.1760			AGCTCCAATAGCGTATATTAAAGTTGTTGTGGTTAAAAAGCTCGTAGTTGGATCTCAGTTCGCACTGGGTGGTGAGTCCTTGTTGGCTCTACTGCTTCCGGTCGGACATTTGCCATCGTCGTGCTGCAGTGCCCTTCGCCGGGTGTTGTAGTCGGTTGGCTGTTTACTTTGAAAAAATTAGAGTGCTCAAAGCAGGCAAACGCCTGAATAATGTTGCATGGAATAATGGAATAGGACCTTGGTTCTATTT
DALASV848	Dalhousie	Eukaryota	Opisthokonta	Metazoa	Arthropoda	Arachnida	Aphodanoetus	Aphodanoetus	Aphodanoetus_teinophallus	environmental_diet	environmental_diet	NA	JQ000052.1.1760			AGCTCCAATAGCGTATATTAAAGTTGTTGTGGTTAAAAAGCTCGTAGTTGGATCTCAGTCCGCGCCCGGCGGTACGTCCATGTTGGCGTCACTGTCAGGCCGGACATTCTGCCATCGTCGTGCTGCGGTGCCCTTCATCGGGTGTCGTAGTCGGTTGGCACGTTTACTTTGAAAAAATTAGAGTGCTCAAAGCAGGCGCCCGCCTGAATAATGTTGCATGGAATAATGAAATAGGACTTTGGTTCTATTTTGTTGGTCTTCGGAGCCGAGGTAATGATTAAGAGGGACAGACGGGGGCATT
MIASV2240	MicrobiomeInsight	Eukaryota	Opisthokonta	Metazoa	Arthropoda	Arachnida	Araneae	Unassigned_Araneae	Unassigned_Araneae	environmental_diet	environmental_diet	NA	NA			AGCTCCAATAGCGTATATTAAAGTTGTTGCGGTTAAAAAGCTCGTAGTTGGATCTCAGCTCCGGCCGGACGGTCCGCCTTCCGGTGGTAACTGTTCGCTGCCGAGTCTTCAGGTGGTTTCTCTTGATGATCTTCACCGGTTGTCTCGAGTGACCGCCAAGTTTACTTTGAAAAAATTAGAGTGCTCAAAGCAGGCGTGACGCCTGAATAATTGTGCATGGAATAATGGAATAGGACCTCGGTTCTATTTT
MIASV3005	MicrobiomeInsight	Eukaryota	Opisthokonta	Metazoa	Arthropoda	Arachnida	Araneae	Unassigned_Araneae	Unassigned_Araneae	environmental_diet	environmental_diet	NA	NA			AGCTCCAATAGCGTATATTAAAGTTGCTGCGGTTAAAAAGCTCGTAGTTGGATCTCAGTTCCGGTCCGACGGTCCGCCTACCGGCGGTCACTGTCGGTGCCGAACACGCGGTCGGTTTCCCCCGATGATCTTCACCGGTTGTCTCGGGTGACCGACAAGTTTACTTTGAAAAAATTAGAGTGCTCAAGGCAGGCGCGACGCCTGGATAATGGTGCATGGAATAATGGAATAGGACCTCGGTTCTATTTTG
DALASV1298	Dalhousie	Eukaryota	Opisthokonta	Metazoa	Arthropoda	Arachnida	Demodex	Demodex	Demodex_folliculorum	environmental_diet	environmental_diet	NA	HQ728000.1.1810			AGCTCCAATAGCGTATATTAAAGTTGCTGCGTTTAAAAAGCTCGTAGTTGTATCTCAGTTCATGTCAATTGGTCAATCACTTAATAGTGATTACTTTTTGACTGAACATTAAACCGATTTGTTTTCTGATGCTCTTTACCGGGTGTTATTAACGATCGGGATCTTTACTTTGAAAAAATTAGAGTGCTCAAAGCAGGCATTTCGCCTAAATATTCTTGCATGGAATAATGGAATAAGATCTAGGTTCTATTCTGTTGGTCTTTTGAACCTCAGTTAATGATTAAAAGGGACAAACGGGGG
MIASV1771	MicrobiomeInsight	Eukaryota	Opisthokonta	Metazoa	Arthropoda	Arachnida	Demodex	Demodex	Demodex_folliculorum	environmental_diet	environmental_diet	NA	HQ728000.1.1810			AGCTCCAATAGCGTATATTAAAGTTGCTGCGTTTAAAAAGCTCGTAGTTGTATCTCAGTTCATGTCAATTGGTCAATCACTTAATAGTGATTACTTTTTGACTGAACATTAAACCGATTTGTTTTCTGATGCTCTTTACCGGGTGTTATTAACGATCGGGATCTTTACTTTGAAAAAATTAGAGTGCTCAAAGCAGGCATTTCGCCTAAATATTCTTGCATGGAATAATGGAATAAGATCTAGGTTCTAT
MIASV2433	MicrobiomeInsight	Eukaryota	Opisthokonta	Metazoa	Arthropoda	Arachnida	Dermatophagoides	Dermatophagoides	Dermatophagoides_pteronyssinus_(European_house_dust_mite)	environmental_diet	environmental_diet	NA	JQ000249.1.1744			AGCTCCAATAGCGTATATTAAAGTTGTTGTGGTTAAAAAGCTCGTAGTTGGATCTCAGCTCATGTATGGCGGTCCACCTGATGGTGGTTACTGTCATACTGAGCAGATTATCGCATTGTCCTACGGTGTTCTTAATTGAGTGTCGTAGGCGATCGATACGTTTACTTTGAAAAAATTAGAGTGCTCAAAGCAGGCATTATCGCCTGAATACTGTTGCATGGAATAATGGAATAGGACCTTGGTTCTGTT
MIASV2026	MicrobiomeInsight	Eukaryota	Opisthokonta	Metazoa	Arthropoda	Arachnida	Dermatophagoides	Dermatophagoides	Unassigned_Dermatophagoides	environmental_diet	environmental_diet	NA	NA			AGCTCCAATAGCGTATATTAAAGTTGTTGTGGTTAAAAAGCTCGTAGTTGGATCTCAGCTCATGTATGGCGGTCCACCTGATGGTGGTTACTGTCATGCTGAGCAGATTATCGCATTGTCCTGCGGTGTTCTTAATTGAGTGTCGCAGGCGATCGATACGTTTACTTTGAAAAAATTAGAGTGCTCAAAGCAGGCATTATCGCCTGAATACTGTTGCATGGAATAATGGAATAGGACCTTGGTTCTGTT
MIASV1948	MicrobiomeInsight	Eukaryota	Opisthokonta	Metazoa	Arthropoda	Arachnida	Eremaeozetes	Eremaeozetes	Eremaeozetes_sp._1_KD-2008	environmental_diet	environmental_diet	NA	EU432187.1.1639			AGCTCCAATAGCGTATATTAAAGTTGTTGTTGTTAAAAAGCTCGTAGTTGGATCTCAGTTCGAGTCAGGCGGTCCACTTGCCAGTGGTTACTGCCTGTACTGAACGTTCATTTATCGAGTTGTCCTATGGTGCTCTTCACCGAGTGTCATAGGCGATCGATACGTTTACTTTGAAAAAATTAGAGTGCTCAAAGCAGGCTATATAAGCCCGAATAATGTTGCATGGAATAATAGAATAGGATCTCG
MIASV2314	MicrobiomeInsight	Eukaryota	Opisthokonta	Metazoa	Arthropoda	Arachnida	Euroglyphus	Euroglyphus	Euroglyphus_maynei	environmental_diet	environmental_diet	NA	JQ000244.1.1744			AGCTCCAATAGCGTATATTAAAGTTGTTGTGGTTAAAAAGCTCGTAGTTGGATCTCAGCTCATGCATGGTGGTCCACCTGACGGTGGTTACTGTCATGCTGAGCAGATTATCGCATTGTCTCACGGTGTTCTTGATTGAGTGCCGTGGGCGATCGATACGTTTACTTTGAAAAAATTAGAGTGCTCAAAGCAGGCATCATCGCCTGAATACTGTTGCATGGAATAATGGAATAGGACCTTGGTTCTGTT
MIASV1925	MicrobiomeInsight	Eukaryota	Opisthokonta	Metazoa	Arthropoda	Arachnida	Glycyphagus	Glycyphagus	Glycyphagus_hypudaei_complex_sp._PBK-2011	environmental_diet	environmental_diet	NA	JQ000096.1.1768			AGCTCCAATAGCGTATATTAAAGTTGTTGTGGTTAAAAAGCTCGTAGTTGGATCTCAGCTCACGCCTGTCGGTCCACTGTTGGTGGTTACTGTGCAGGCTGGGCACTTTACCTGATCTGTCTTGTGGTGCTCTTTATTGAGTGTCGCAAGCGGTCGGTACGTTTACTTTGAAAAAATTAGAGTGCTCAAAGCAGGCCTTTACGCCTGAATAATGTTGCATGGAATAATGAAATAGGACTTTGGTTCT
MIASV3464	MicrobiomeInsight	Eukaryota	Opisthokonta	Metazoa	Arthropoda	Arachnida	Laelaspis	Laelaspis	Laelaspis_sp._APGD-2010	environmental_diet	environmental_diet	NA	FJ911848.1.1603			AGCTCCAATAGCGTATATTAAAATTGTTGCGTCTAAAAAGCTCGTAGTTTGAAAACTTGCCTTGGCTTACAATAGGTCCTTTTGGGCCACCGTTTGTTGAGCGCAAATATGGATGACTGTTTTTGCCGACTTCATTGTTGGGCTTATAAGAGTTATCAAATATCACTTTGATTAAATTAGAGTGCTTAAAGCAAGTGTGTTACTTGGATATAAATGCATGGAATGATGGAATATGTTGTTGTTCTATTTG
MIASV2732	MicrobiomeInsight	Eukaryota	Opisthokonta	Metazoa	Arthropoda	Arachnida	Onthophagus	Onthophagus	Onthophagus_taurus	environmental_diet	environmental_diet	NA	JHOM01035435.944.2723			AGCTCCAATAGCGTATATTAAAATTGTTGCGTCTAAAAAGCTCGTAGTTTGAAAACTTGCCTTGGCTTACAATAGGCCCTTTTGGGTCGCCGTTTGTTAAGCGCAAATATGGATGACTGTTTTTGCTGACTTAATTGTTTGGCTTATAAGAGTTATCAAATATCACTTTGATTAAATTAGAGTGCTTAAAGCAAGTGTTTTACTTGAATATAAATGCATGGAATGATGGAATATGTTGTTGTTCTATTTG
MIASV3657	MicrobiomeInsight	Eukaryota	Opisthokonta	Metazoa	Arthropoda	Arachnida	Opiliones	Plumatella	Plumatella_sp._Bz-34	environmental_diet	environmental_diet	NA	EU650324.1.1587			TACGTATGGTGCAAGCGTTATCCGGATTTACTGGGTGTAAAGGGAGCGCAGGCGGTACGGCAAGTCTGATGTGAAAGCCCGGGGCTCAACCCCGGTACTGCATTGGAAACTGTCGGACTAGAGTGTCGGAGGGGTAAGTGGAATTCCTAGTGTAGCGGTGAAATGCGTAGATATTAGGAGGAACACCAGTGGCGAAGGCGGCTTACTGGACGATTACTGACGCTGAGGCTCGAAAGCGTGGGGAGCAAACAGG
MIASV2188	MicrobiomeInsight	Eukaryota	Opisthokonta	Metazoa	Arthropoda	Arachnida	Oulenzia	Oulenzia	Oulenzia_sp._DL-2014	environmental_diet	environmental_diet	NA	KM277810.1.1777			AGCTCCAATAGCGTATATTAAAGTTGTTGTGGTTAAAAAGCTCGTAGTTGGATCTCAGCTCATTGTCGGGTGGTCCATCGTTTGCGCGATGGTTACTGGTTCGACTGAGCACATTACCGAATCGTCCGGCGGTGCCTCTAAACGGGTGTCGTCGGTGGTCGGTACGTTTACTTTGAAAAAATTAGAGTGCTCAAAGCAGACAATCGTCTGAATACTGTTGCATGGAATAATGAAATAGGACTTTGGTT
MIASV2731	MicrobiomeInsight	Eukaryota	Opisthokonta	Metazoa	Arthropoda	Arachnida	Oulenzia	Oulenzia	Oulenzia_sp._DL-2014	environmental_diet	environmental_diet	NA	KM277810.1.1777			AGCTCCAATAGCGTATATTAAAGTTGTTGTGGTTAAAAAGCTCGTAGTTGGATCTCAGCTCATTGTCGGGTGGTCCATCGTTTGCGCGGTGGTTACTGGTTCGGCTGAGCACATTACCGAATCGTCCGGCGGTGCCTCTAAACGGGTGTCGTCGGTGGTCGGTACGTTTACTTTGAAAAAATTAGAGTGCTCAAAGCAGACAATCGTCTGAATACTGTTGCATGGAATAATGAAATAGGACTTTGGTT
MIASV2149	MicrobiomeInsight	Eukaryota	Opisthokonta	Metazoa	Arthropoda	Arachnida	Procalvolia	Procalvolia	Procalvolia_sp._AD1231	environmental_diet	environmental_diet	NA	JQ000069.1.1750			AGCTCCAATAGCGTATATTAAAGTTGTTGTGGTTAAAAAGCTCGTAGTTGGATCTCAGCCCATCGCTGGGCGGTGCATCTTTGTGGTGCTTACTGCTCTAGCTGGGCACTTGACCGAGTCGTGCGGCGGTGCCTCTAACCGGGTGTCGTCGCTGGTCGGTACGTTTACTTTGAAAAAATTAGAGTGCTCAAAGCAGACAACTCGTCTGAATACTGTTGCATGGAATAATGGAATAGGACTTTGGTTCTAT
MIASV452	MicrobiomeInsight	Eukaryota	Opisthokonta	Metazoa	Arthropoda	Arachnida	Procalvolia	Procalvolia	Procalvolia_sp._AD1231	environmental_diet	environmental_diet	NA	JQ000069.1.1750			AGCTCCAATAGCGTATATTAAAGTTGTTGTGGTTAAAAAGCTCGTAGTTGGATCTCAGCCCATCGCTGGGCGGTGCATCTTTGTGGTGCTTACTGCTCCAGCTGGGCACTTGACCGAGTCGTGCGGCGGTGCCTCTAACCGGGTGTCGTCGCTGGTCGGTACGTTTACTTTGAAAAAATTAGAGTGCTCAAAGCAGACAACTCGTCTGAATACTGTTGCATGGAATAATGAAATAGGACTTTGGTTCTAT
MIASV538	MicrobiomeInsight	Eukaryota	Opisthokonta	Metazoa	Arthropoda	Arachnida	Procalvolia	Procalvolia	Procalvolia_sp._AD1231	environmental_diet	environmental_diet	NA	JQ000069.1.1750			AGCTCCAATAGCGTATATTAAAGTTGTTGTGGTTAAAAAGCTCGTAGTTGGATCTCAGCCCATCGCTGGGTGGTGCATCTTTGTGGTGCTTACTGCTCCAGCTGGGCACTTGACCGAGTCGTGCGGCGGTGCCTCTAACCGGGTGTCGTCGCTGGTCGGTACGTTTACTTTGAAAAAATTAGAGTGCTCAAAGCAGACAACTCGTCTGAATACTGTTGCATGGAATAATGAAATAGGACTTTGGTTCTAT
MIASV2932	MicrobiomeInsight	Eukaryota	Opisthokonta	Metazoa	Arthropoda	Arachnida	Puccinia	Puccinia	Puccinia_striiformis_f._sp._tritici_08/21	environmental_diet	environmental_diet	NA	AORS01021841.569.2382			AGCTCCAATAGCGTATATTAAAGTTGTTGTGGTTAAAAAGCTCGTAGTTGGATCTCAGTCCACTGCCCGGTGGTCTATCACAATGCGTGTTTACTGCCGTGGCTGGACACACTACCGTTTATCGTCTGGCGGTGCTCTTTACCGGGTGTCGTCAGTGATCGGTACGTTTACTTTGAAAAAATTAGAGTGCTCAAAGCGGTCTTTACACGATCGAATACTGTTGCATGGAATAATGAAATAGGACTTTGGT
MIASV3741	MicrobiomeInsight	Eukaryota	Opisthokonta	Metazoa	Arthropoda	Arachnida	Raphignathus	Raphignathus	Raphignathus_sp._ARP-2015	environmental_diet	environmental_diet	NA	KP325056.1.1757			AGCTCCAATAGCGTATATTAAAGTTGTTGCGGTTAAAAAGCTCGTAGTTGTATTTCAGTTCACTCCAAACGGTCCACTTGCATGTGGTTACTGCTTGGATGAACATTCAGCCGATTTGCTTACTGATGCCCTTAACCGAGTGTCAGTATCGATCGGTACTTTTACTTTGAAAAAACTAGAGTGCTCAAAGCAGGCTCTTGTTGCCAGAATATTCTTGCATGGAATAATGGAATAGGACTTCGGTTCT
MIASV2910	MicrobiomeInsight	Eukaryota	Opisthokonta	Metazoa	Arthropoda	Arachnida	Suidasia	Suidasia	Suidasia_nesbitti	environmental_diet	environmental_diet	NA	JQ000064.1.1740			AGCTCCAATAGCGTATATTAAAGTTGTTGTGGTTAAAAAGCTCGTAGTTGGATCTCAGCTCGCGCGCGTTGGTCCACCGTTGCCGGTGGCTACTGGCGCGCCGGGCACTTTGCCGAGACGTCCTGTGGTGCTCTTCACCGAGTGTCGCAGGCGGTCGGCACGTTTACTTTGAAAAAATTAGAGTGCTCAAAGCAGGCCTCTGCGCCTGAATACTGTTGCATGGAATAATGAAATAGGACTTTGGTTCTAT
MIASV1195	MicrobiomeInsight	Eukaryota	Opisthokonta	Metazoa	Arthropoda	Arachnida	Unassigned_Arachnida	Unassigned_Arachnida	Unassigned_Arachnida	environmental_diet	environmental_diet	NA	NA			AGCTTCAATAGCGTATATTAAAGTTGCTGCGGTTAAAAAGCTCGTAGTTGAACTTTAGTCCATGAGAAGCCCTCGAACCTGACTGGCTTTACAGCTTCCTCATGCGACAGAGAGTCAATTCGTCCGCGAAATCCTCTTCACCGAGTGTTTCCGACAATTGACATCTTTACTTTGAAAAAATTAGAGTGCTCAAAGCAGGCTACCATGGCCTGGATAATCTTGCATGGAATAATGGAATAGGACCTAGGTT
MIASV1291	MicrobiomeInsight	Eukaryota	Opisthokonta	Metazoa	Arthropoda	Arachnida	Unassigned_Arachnida	Unassigned_Arachnida	Unassigned_Arachnida	environmental_diet	environmental_diet	NA	NA			AGCTCCAATAGCGTATATTAAAATTGTTGCGTCTAAAAAGCTCGTAGTTTGAAAACTCGCCCTGGCTTACAATAGGTTCCCAATGGGGGCCGCCGTTTGTCGGGTGTGAATGCCGATGACTGTTTTTGCCGACTTAATTGTCCGGCTTATAAGAGTCATCAAACATCACTTTGATTAAATTAGAGTGCTTAAAGCAAGTGTGTTACTTGGATATAAATGCATGGAATGATGGAATATGTTGTTGTT
MIASV1553	MicrobiomeInsight	Eukaryota	Opisthokonta	Metazoa	Arthropoda	Arachnida	Unassigned_Arachnida	Unassigned_Arachnida	Unassigned_Arachnida	environmental_diet	environmental_diet	NA	NA			AGCTCCAATAGCGTATATTAAAGTTGTTGTGGTTAAAAAGCTCGTAGTTGGATCTCAGCTCACGTTTGTTGGTCCATCATGTTGGTGGTTACTGGCAAGCTGAGTCGTATTACCACATTGTTTCAATGGTGTTCTTAATCGGATGTCATTGACGATTGGTACGTTTACTTTGAAAAAATTAGAGTGCTCAAAGCAGGCATTTGATGCCTGAATAATGTTGCATGGAATAATGAAATAGGACCTTGGTT
DALASV1107	Dalhousie	Eukaryota	Amoebozoa	Conosa	Archamoebea	Archamoebea_X	Entamoebidae	Entamoeba	Entamoeba_bovis	gut	Entamoeba	Entamoeba_bovis				AGCTCCAATAGTGTATATTAAAGTTGCTGTGATTAAAACGCTCGTAGTTGAATTATAAAGCATTCAGTGCATGGGTGCTCTGTCTGACAGAGAGGAAGTGTACATTATAACAATGCCTTAGGTGATGCTCTTTCGGGAGTGTCATTACTTTGAAAAAAATAGGGTGTTTAAAGCAAATCTTATGTTAATGAATAATGAAGCATGGGACAATATTGAGGAGATTCTTCGGGATTTCGAGATAAGGATTAAGAGGAACAATTGAGGGGATTCAGAAAATAACGGGAGAGGTAAAATTCCATAA
DALASV118	Dalhousie	Eukaryota	Amoebozoa	Conosa	Archamoebea	Archamoebea_X	Entamoebidae	Entamoeba	Entamoeba_bovis	gut	Entamoeba	Entamoeba_bovis				AGCTCCAATAGTGTATATTAAAGTTGCTGTGATTAAAACGCTCGTAGTTGAATTATAAAGTGTCTAGTGGGCGGGTGCTCTGCTTTGCAGTTGAGGAAGCCCACGTTTTGATGACGCCTTAGGTGATGCTCCTTCGGGGGCGTCATTACTTTGAAAAAAATAGGGTGTTTAAAGCAAATCTTATGTTAATGAATAATGAAGCATGGGACAATGTTGAGGGGATCCTTCGGGATTTCGAGATGAGGATTAAGAGGAACAATTGGGGTGATTCAGAAAATAACGGGAGAGGTAAAATTCCATA
DALASV137	Dalhousie	Eukaryota	Amoebozoa	Conosa	Archamoebea	Archamoebea_X	Entamoebidae	Entamoeba	Entamoeba_bovis	gut	Entamoeba	Entamoeba_bovis				AGCTCCAATAGTGTATATTAAAGTTGCTGTGATTAAAACGCTCGTAGTTGAATTATAAAGCATTCAGTGCATGGGTGCTCTGTCTGACAGAGAGGAAGTGTACATTATAACAATGCCTTAGGTGATGCTCTTTCGGGAGTGTCATTACTTTGAAAAAAATAGGGTGTTTAAAGCAAATCTTATGTTAATGAATAATGAAGCATGGGACAATATTGAGGAGATTCTTCGGGATTTCGAGATAAGGATTAAGAGGAACAATTGGGGTGATTCAGAAAATAACGGGAGAGGTAAAATTCCATGA
DALASV1406	Dalhousie	Eukaryota	Amoebozoa	Conosa	Archamoebea	Archamoebea_X	Entamoebidae	Entamoeba	Entamoeba_bovis	gut	Entamoeba	Entamoeba_bovis				AGCTCCAATAGTGTATATTAAAGTTGCTGTGATTAAAACGCTCGTAGTTGAATTATAAAGCATTCAGTGCATGGGTGCTCTGTCTGACAGAGAGGAAGTGTACATTATAACAATGCCTTAGGTGATGCTCTTTCGGGATTGTCATTACTTTGAAAAAAATAGGGTGTTTAAAGCAAATCTTATGTTAATGAATAATGAAGCATGGGACAATATTGAGGAGATTCTTCGGGATTTCGAGATAAGGATTAAGAGGAACAATTGGGGTGATTCAGAAAATAACGGGAGAGGTAAAATTCCATAA
DALASV167	Dalhousie	Eukaryota	Amoebozoa	Conosa	Archamoebea	Archamoebea_X	Entamoebidae	Entamoeba	Entamoeba_bovis	gut	Entamoeba	Entamoeba_bovis				AGCTCCAATAGTGTATATTAAAGTTGCTGTGATTAAAACGCTCGTAGTTGAATTATAAAGCATTCAGTGCATGGGTGCTCTGTCTGACAGAGAGGAAGTGTACATTATAACAATGCCTTAGGTGATGCTCTTTCGGGAGTGTCATTACTTTGAAAAAAATAGGGTGTTTAAAGCAAATCTTATGTTAATGAATAATGAAGCATGGGACAATATTGAGGAGATTCTTCGGGATTTCGAGATAAGGATTAAGAGGAACAATTGGGGTGATTCAGAAAATAACGGGAGAGGTAAAATTCCATAA
DALASV285	Dalhousie	Eukaryota	Amoebozoa	Conosa	Archamoebea	Archamoebea_X	Entamoebidae	Entamoeba	Entamoeba_bovis	gut	Entamoeba	Entamoeba_bovis				AGCTCCAATAGTGTATATTAAAGTTGCTGTGATTAAAACGCTCGTAGTTGAATTATAAAGTATCTAGTGGGGGGGTGCTCTGCTTTGCGGAGAGGAGCCTCACATTTTGATGATGCCTTAGGTGATGCTCTTTCGGGGGCGTCATTACTTTGAAAAAAATAGGGTGTTTAAAGCAAATCTTATGTTAATGAATAATGAAGCATGGGACAATGTTGAGGGGATCCTTCGGGATTTCGAGATGAGGATTAAGAGGAACAATTGGGGTGATTCAGAAAATAACGGGAGAGGTAAAATTCCATGA
DALASV337	Dalhousie	Eukaryota	Amoebozoa	Conosa	Archamoebea	Archamoebea_X	Entamoebidae	Entamoeba	Entamoeba_bovis	gut	Entamoeba	Entamoeba_bovis				AGCTCCAATAGTGTATATTAAAGTTGCTGTGATTAAAACGCTCGTAGTTGAATTATAAAGTATCTAGTGGGGGGGTGCTCTGCTTTGCGGAGAGGAGCCTCACATTTTGATGATGCCTTAGGTGATGCTCTTTCGGGGGCGTCATTACTTTGAAAAAAATAGGGTGTTTAAAGCAAATCTTATGTTAATGAATAATGAAGCATGGGACAATGTTGAGGGGATCCTTCGGGATTTCGAGATGAGGATTAAGAGGAACAATTGGGGTGATTCAGAAAATAACGGGAGAGGTAAAAATCCATGA
DALASV389	Dalhousie	Eukaryota	Amoebozoa	Conosa	Archamoebea	Archamoebea_X	Entamoebidae	Entamoeba	Entamoeba_bovis	gut	Entamoeba	Entamoeba_bovis				AGCTCCAATAGTGTATATTAAAGTTGCTGTGATTAAAACGCTCGTAGTTGAATTATAAAGCATTCAGTGCATGGGTGCTCTGTCTGACAGAGAGGAAGTGTACATTATAACAATGCCTTAGGTGATGCTCTTTCGGGAGTGTCATTACTTTGAAAAAAATAGGGTGTTTAAAGCAAATCTTATGTTAATGAATAATGAAGCATGGGACAATATTGAGGAGATTCTTCGGGATTTCGAGATAAGGATTAAGAGGAACAATTGGGGGGATTCAGAAAATAACGGGAGAGGTAAAATTCCATAA
DALASV416	Dalhousie	Eukaryota	Amoebozoa	Conosa	Archamoebea	Archamoebea_X	Entamoebidae	Entamoeba	Entamoeba_bovis	gut	Entamoeba	Entamoeba_bovis				AGCTCCAATAGTGTATATTAAAGTTGCTGTGATTAAAACGCTCGTAGTTGAATTATAAAGTATCTAGTGGGGGGGTGCTCTGCTTTGCGGAGAGGAGCCTCACATTTTGATGATGCCTTAGGTGATGCTCTTTCGGGGGCGTCATTACTTTGAAAAAAATAGGGTGTTTAAAGCAAATCTTATGTTAATGAATAATGAAGCATGGGACAATGTTGAGGGGATCCTTCGGGATTTCGAGATGAGGATTAAGAGGAACAATTGGGGGGATTCAGAAAATAACGGGAGAGGTAAAATTCCATAA
DALASV696	Dalhousie	Eukaryota	Amoebozoa	Conosa	Archamoebea	Archamoebea_X	Entamoebidae	Entamoeba	Entamoeba_bovis	gut	Entamoeba	Entamoeba_bovis				AGCTCCAATAGTGTATATTAAAGTTGCTGTGATTAAAACGCTCGTAGTTGAATTATAAAGTATCTAGTGGGGGGGTGCTCTGCTTTGCGGAGAGGAGCCTCACATTTTGATGATGCCTTAGGTGATGCTCTTTCGGGGGCGTCATTACTTTGAAAAAAATAGGGTGTTTAAAGCAAATCTTATGTTAATGAATAATGAAGCATGGGACAATGTTGAGGGGATCCTTCGGGATTTCGAGATGAGGATTAAGAGGAACAATTGTGGTGATTCAGAAAATAACGGGAGAGGTAAAATTCCATAA
DALASV750	Dalhousie	Eukaryota	Amoebozoa	Conosa	Archamoebea	Archamoebea_X	Entamoebidae	Entamoeba	Entamoeba_bovis	gut	Entamoeba	Entamoeba_bovis				AGCTCCAATAGTGTATATTAAAGTTGCTGTGATTAAAACGCTCGTAGTTGAATTATAAAGTGTCTAGTGGGCGGGTGCTCTGCTTTGCAGTTGAGGAAGCCCACGTTTTGATGACGCCTTAGGTGATGCTCCTTCGGGGGCGTCATTACTTTGAAAAAAATAGGGTGTTTAAAGCAGATCTTATGTTAATGAATAATGAAGCATGGGACAATGTTGAGGGGATCCTTCGGGATTTCGAGATGAGGATTAAGAGGAACAATTGGGGTGATTCAGAAAATAACGGGAGAGGTAAAATTCCATA
DALASV835	Dalhousie	Eukaryota	Amoebozoa	Conosa	Archamoebea	Archamoebea_X	Entamoebidae	Entamoeba	Entamoeba_bovis	gut	Entamoeba	Entamoeba_bovis				AGCTCCAATAGTGTATATTAAAGTTGCTGTGATTAAAACGCTCGTAGTTGAATTAAAAAGCATTTAGTGGATGTGGACTACCGGTCTCCGGTTAGGACATATTCACAATAAATGATGCCTTAGGTGATGCTCTTTCGGGAGTATCATTACTTTGAAAAAAATAGGGTGTTTAAAGCAAATCTTATGTTAATGAATAATGAAGCATGGGACAATATTGAGGAGATTCTTCGGGATTTCGAGATAAGGATTAAGAGGAACAATTGGGGTGATTCAGAAAATAACGGGAGAGGTAAAATTCCAA
DALASV1011	Dalhousie	Eukaryota	Amoebozoa	Conosa	Archamoebea	Archamoebea_X	Entamoebidae	Entamoeba	Entamoeba_coli	gut	Entamoeba	Entamoeba_coli	NA			AGCTCCAATAGTGTATTGTAAAGTTGTTGTGATTAAAACGCTCGTAGTTGAATGAAAACAATCGGGACATGATTTACGATCTCTCCTCCATACGGTGGATTCGTCCATTAGGCTGAGTTGATCAAAAATCAAACAATGTCCTACTATAAGCGAGAGGGTGGAATTAATTCCAAACTCTTTTACTTTGATTAAATCAAGGTGCTTAAAGCAAAATCTTCTGTTAACGAATGATGAAGCATGGTATAGAATTAAAACAGAACAGAAAAAATAACGAATAAATGGAGATGGGCAACCATTCGAA
DALASV1100	Dalhousie	Eukaryota	Amoebozoa	Conosa	Archamoebea	Archamoebea_X	Entamoebidae	Entamoeba	Entamoeba_coli	gut	Entamoeba	Entamoeba_coli	NA			AGCTCCAATAGTGTATTGTAAAGTTGTTGTGATTAAAACGCTCGTAGTTGAATGTAAACAATCGAGACATGATTTACGCTCTCTGACGTGAGCTTGCTCGTGTTAGTTGAGCCGCAATCATATAATGTCTCACTATAAGCGGGAGTTTGATTCAGTTCCAAACTCTTTTACTTTGATTAAATCAAGGTGCTTAAAGCAAAATCTTCTGTTAATGAATGATGAAGCATGGTATAAAATGAAAAACAGAACAGAAAATTTCATTGAATTATGGGGATGGTCCGCCATTCGAATTTTTCAATTT
DALASV1210	Dalhousie	Eukaryota	Amoebozoa	Conosa	Archamoebea	Archamoebea_X	Entamoebidae	Entamoeba	Entamoeba_coli	gut	Entamoeba	Entamoeba_coli	NA			AGCTCCAATAGTGTATTGTAAAGTTGTTGTGATTAAAACGCTCGTAGTTGAATGTAAACAATCGAGGCATGATTTACGTTCTCTGGCGTGTGAGCTTGCTCATTGTCAGTAGAGCCGCTATCATAGAATGTCTCACTATAAGCGGGAGTTTGATTCAGTTCCAAACTCTTTTACTTTGATTAAATCAAGGTGCTTAAAGCAAAATCTTCTGTTAATGAATGATGAAGCATGGTATAAAACGAAAAACAGAACAAAAATCAATATTGAATAATGAGGATGGCTTGCCATTCGAATTTTTCGG
DALASV1213	Dalhousie	Eukaryota	Amoebozoa	Conosa	Archamoebea	Archamoebea_X	Entamoebidae	Entamoeba	Entamoeba_coli	gut	Entamoeba	Entamoeba_coli	NA			AGCTCCAATAGTGTATTGTAAAGTTGTTGTGATTAAAACGCTCGTAGTTGAATGAAAACAATCGAGACGTGATTTACGTTCTCTCGGTCATACGATGGATTCGTCCATCCGGCCGAGTTGAACTGCAATCGCATAACGTCTCATAATAAGCGGGAGTTTGTTTACTCAAACTCTTTTACTTTGATTAAATCAAGGTGCTTAAAGCAAAATCTTCTGTTAATGAATGATGAAGCATGGTATAGAATTAAAACAGAACAGAAAAAAAAACGAATAAATGGAGATGAGCAACCATTCAAAATTT
DALASV144	Dalhousie	Eukaryota	Amoebozoa	Conosa	Archamoebea	Archamoebea_X	Entamoebidae	Entamoeba	Entamoeba_coli	gut	Entamoeba	Entamoeba_coli	NA			AGCTCCAATAGTGTATTGTAAAGTTGTTGTGATTAAAACGCTCGTAGTTGAATGTAATCAATCGAGTCATGATTTACGTTCTCTGATATGAGCTTGCTCGTAGCAGTTGAACCGCAATCGCAAGATGGCTCACTATAAGCGGGAGTTTGATTCAGTTCCAAACTCTTTTACTTTGATTAAATCAAGGTGCTTAAAGCAAAATCTTCTGTTAATGAATGATGAAGCATGGTATAAAATGAAAAACAGAACAGAGATCAATATTGAATTATGGGGATGGCTTGCCATTCGAATATTTCAGTTT
DALASV1448	Dalhousie	Eukaryota	Amoebozoa	Conosa	Archamoebea	Archamoebea_X	Entamoebidae	Entamoeba	Entamoeba_coli	gut	Entamoeba	Entamoeba_coli	NA			AGCTCCAATAGTGTATATTAAAGTTGTTGTGTTTAAAAAGCTCGTAGTCGAATTATAGGGTTCTTAAACTAGTATTAATAATACTAGTATGAGAAAAGGAGAAAGATTTTTATAATCTTTTATTTACTTTGAAAAAAATAGAGTGTTCAAAGCAAAAGTTAATTAATGTATAATGAAGCATAGGATAATAATGAGGAGAAGCAATTTTTGAGAACAGTATTAAAAAGGGAAATTGGGGTAATTTAGACAAAATCAGGAGAGGTGAAAATTCATGATCGATTTTGGATAAACTAAAGCGAAA
DALASV1506	Dalhousie	Eukaryota	Amoebozoa	Conosa	Archamoebea	Archamoebea_X	Entamoebidae	Entamoeba	Entamoeba_coli	gut	Entamoeba	Entamoeba_coli	NA			AGCTCCAATAGTGTATTGTAAAGTTGTTGTGATTAAAACGCTCGTAGTTGAATGAAAACAATCGAGACGTGATTTACGTTCTCTCGGTCATACGATGGATTCGTCCATCCGGCCGAGTTGAACTGCAATCGCATAACGTCTCATAATAAGCGGGAGTTTGTTTACTCAAACTCTTTTACTTTGATTAAATCAAGGTGCTTAAAGCAAAATCTTCTGTTAATGAATGATGAAGCATGGTATAGAATTAAAACAGAACAGAAAAAAAAACGAATAAATGGAGATGGGCAACCATTCAAAATTT
DALASV1551	Dalhousie	Eukaryota	Amoebozoa	Conosa	Archamoebea	Archamoebea_X	Entamoebidae	Entamoeba	Entamoeba_coli	gut	Entamoeba	Entamoeba_coli	AF149909.1.1942			AGCTCCAATAGTGTATATTAAAGTTGCTGTGATTAAAACGCTCGTAGTTGAATTATAAAGTGTCTAGTGGGCGGGTGCTCTGCTTTGCAGTTGAGGAAGCCCACGTTTTGATGACGCCTTAGGTGATGCTCCTTCGGGGGCGTCATTACTTTGAAAAAAATAGGGTGTTTAAAGCAAATCTTATGTTAATGAATAATGAAGCATGGGACAATGTTGAGGGGATCCTTCGGGATTTCGAGATGAGGATTAAGAGGAACAATTAGGGTGATTCAGAAAATAACGGGAGAGGTAAAATTCCATA
DALASV177	Dalhousie	Eukaryota	Amoebozoa	Conosa	Archamoebea	Archamoebea_X	Entamoebidae	Entamoeba	Entamoeba_coli	gut	Entamoeba	Entamoeba_coli	NA			AGCTCCAATAGTGTATTGTAAAGTTGTTGTGATTAAAACGCTCGTAGTTGAATGTAATCAATCGAGACATGATTTACGTTCTCTGGCGTGTGAGCTTGCTCATTGTCAGTAGAGCCGCAATCAATGAATGTCTCACTATAAGCGGGAGTTTGATTCAGTTCCAAACTCTTTTACTTTGATTAAATCAAGGTGCTTAAAGCAAAATCTTCTGTTAATGAATGATGAAGCATGGTATAAAATGAAAAACAGAACAGAAATCAATATTGAATTATGGGGATGGTTCGCCATTCGAATATT
DALASV1782	Dalhousie	Eukaryota	Amoebozoa	Conosa	Archamoebea	Archamoebea_X	Entamoebidae	Entamoeba	Entamoeba_coli	gut	Entamoeba	Entamoeba_coli	NA			AGCTCCAATAGTGTATTGTAAAGTTGTTGTGATTAAAACGCTCGTAGTTGAATGTAATCAATCGAGTCATGATTTACGTTCTCTGATATGAGCTTGCTCGTAGCAGTTGAACCGCAATCGCAAGATGGCTCACTATAAGCGGGAGTTTGATTCAGTTCCAAACTCTTTTACTTTGATTAAATCAAGGTGCTTAAAGCAAAATCTTCTGTTAATGAATGATGAAGCATGGTATAAACTGAAAAACAGAACAGAGATCAATATTGAATTATGGGGATGGCTTGCCATTCGAATATTTCAGTTT
DALASV1811	Dalhousie	Eukaryota	Amoebozoa	Conosa	Archamoebea	Archamoebea_X	Entamoebidae	Entamoeba	Entamoeba_coli	gut	Entamoeba	Entamoeba_coli	AF149909.1.1942			AGCTCCAATAGTATATATTAAAGTTGTTGTGATTAAAAGGCTCGTAGTTGAATGAAGATACTATTGAAAAGGCTTTTCTTTTTATACAAAAAGAGAAGTTTAGTGAAACAATAGAAGAAGGAAATGGATTACTTTGAATAAAATAGAGTGTTTAAAGCAAAACAATGTTAATGAATAATGAAGCATGGGACAATAAGAAGGAGATTTGAAAGGATTTCGAGAAGAAGATTAAAAGGAATAATTGGGGTAATTTAGAAAAAGATGGGAGAGGTGAAAATCCATGATCATCTTTAAATAAACA
DALASV1865	Dalhousie	Eukaryota	Amoebozoa	Conosa	Archamoebea	Archamoebea_X	Entamoebidae	Entamoeba	Entamoeba_coli	gut	Entamoeba	Entamoeba_coli	NA			AGCTCCAATAGTGTATTGTAAAGTTGTTGTGATTAAAACGCTCGTAGTTGAATGTAATCAATCGAGTCATGATTTACGTTCTCTGATATGAGCTTGCTCGTAGCAGTTGAACCGCAATCGCAAGATGGCTCACTATAAGCGGGAGTTTGATTCAGTTCCAAACTCTTTTACTTTGATTAAATCAAGGTGCTTAAAGCAAAATCTTCTGTTAATGAATGATGAAGCATGGTATAAAATGAAAAACAGAACAGAGATCAATATTTAATTATGGGGATGGCTTGCCATTCGAATATTTCAGTTT
DALASV196	Dalhousie	Eukaryota	Amoebozoa	Conosa	Archamoebea	Archamoebea_X	Entamoebidae	Entamoeba	Entamoeba_coli	gut	Entamoeba	Entamoeba_coli	NA			AGCTCCAATAGTGTATTGTAAAGTTGTTGTGATTAAAACGCTCGTAGTTGAATGAAAACAATCGGGACATGATTTACGATCTCTCCTCCATACGGTGGATTCGTCCATTAGGTCGAGTTGATCAAAAATCAAACAATGTCCTACTATAAGCGAGAGGGTGGAATTAATTCCAAACTCTTTTACTTTGATTAAATCAAGGTGCTTAAAGCAAAATCTTCTGTTAACGAATGATGAAGCATGGTATAGAATTAAAACAGAACAGAAAAAATAACGAATAAATGGAAATGGGCAACCATTCGAA
DALASV228	Dalhousie	Eukaryota	Amoebozoa	Conosa	Archamoebea	Archamoebea_X	Entamoebidae	Entamoeba	Entamoeba_coli	gut	Entamoeba	Entamoeba_coli	NA			AGCTCCAATAGTGTATTGTAAAGTTGTTGTGATTAAAACGCTCGTAGTTGAATGAAAACAATCGGGACATGATTTACGATCTCTCCTCCATACGGTGGATTCGTCCATTAGGTCGAGTTGATCAAAAATCAAACAATGTCCTACTATAAGCGAGAGGGTGGAATTAATTCCAAACTCTTTTACTTTGATTAAATCAAGGTGCTTAAAGCAAAATCTTCTGTTAACGAATGATGAAGCATGGTATAGAATTAAAACAGAACAGAAAAAATAACGAATAATTGGAGATGGGCAACCATTCGAA
DALASV342	Dalhousie	Eukaryota	Amoebozoa	Conosa	Archamoebea	Archamoebea_X	Entamoebidae	Entamoeba	Entamoeba_coli	gut	Entamoeba	Entamoeba_coli	NA			AGCTCCAATAGTGTATTGTAAAGTTGTTGTGATTAAAACGCTCGTAGTTGAATGAAAACAATCGGGACATGATTTACGATCTCTCCTCCATACGGTGGATTCGTCCATTAGGTTGAGTTGATCAAAAATCAAACAATGTCCTACTATAAGCGAGAGGGTGGAATTAATTCCAAACTCTTTTACTTTGATTAAATCAAGGTGCTTAAAGCAAAATCTTCTGTTAACGAATGATGAAGCATGGTATAGAATTAAAACAGAACAGAAAGAATAACGAATAAATGGAGATGGGCAACCATTCGAA
DALASV358	Dalhousie	Eukaryota	Amoebozoa	Conosa	Archamoebea	Archamoebea_X	Entamoebidae	Entamoeba	Entamoeba_coli	gut	Entamoeba	Entamoeba_coli	NA			AGCTCCAATAGTGTATTGTAAAGTTGTTGTGATTAAAACGCTCGTAGTTGAATGAAAACAATCGAGACGTGATTTACGTTCTCTCGGTCATACGATGGATTCGTCCATCCGGCCGAGTTGAACTGCAATCGCATAACGTCTCATAATAAGCGGGAGTTTGTTTACTCAAACTCTTTTACTTTGATTAAATCAAGGTGCTTAAAGCAAAATCTTCTGTTAATGAATGATGAAGCATGGTATAGAATTAAAACAGAAAAGAAAGAAAAACGAATAAATGGAGATGGGCAACCATTCAAAATTT
DALASV373	Dalhousie	Eukaryota	Amoebozoa	Conosa	Archamoebea	Archamoebea_X	Entamoebidae	Entamoeba	Entamoeba_coli	gut	Entamoeba	Entamoeba_coli	NA			AGCTCCAATAGTGTATTGTAAAGTTGTTGTGATTAAAACGCTCGTAGTTGAATGTAAACAATCGAGTCATGATTTACGTTCTCTGATTTGGGCTTGCTCGAGTCAGTTGAACCGCAATCAGAAAATGACTCACTATAAGCGGGAGTTTGATTCAGTTCCAAACTCTTTTACTTTGATTAAATCAAGGTGCTTAAAGCAAAATCTTCTGTTAATGAATGATGAAGCATGGTATAAAATGAAAAACAGAACAGAGATCAATATTGAATTATGGGGATGGTTCGCCATTCGAATATTTCAGTTT
DALASV398	Dalhousie	Eukaryota	Amoebozoa	Conosa	Archamoebea	Archamoebea_X	Entamoebidae	Entamoeba	Entamoeba_coli	gut	Entamoeba	Entamoeba_coli	NA			AGCTCCAATAGTGTATTGTAAAGTTGTTGTGATTAAAACGCTCGTAGTTGAATGTAATCAATCGAGGCATGATTTACGCTCTCTGGCGTTTGAGCTTGCTCATTGTCAGTAGGGCCGCAATCAAGTAATGTCTCACTATAAGCGGGAGTTTGATTCAGTTCCAAACTCTTTTACTTTGATTAAATCAAGGTGCTTAAAGCAAAATCTTCTGTTAATGAATGATGAAGCATGGTATAAAACGAAAAACAGAACAGAAATCAAAAAAGAATTATGGGGATGGTTCGCCATTCGAATATT
DALASV399	Dalhousie	Eukaryota	Amoebozoa	Conosa	Archamoebea	Archamoebea_X	Entamoebidae	Entamoeba	Entamoeba_coli	gut	Entamoeba	Entamoeba_coli	NA			AGCTCCAATAGTGTATTGTAAAGTTGTTGTGATTAAAACGCTCGTAGTTGAATGAAAACAATCGGGACATGATTTACGATCTCTCCTCCATACGGTGGATTCGTCCATTAGGTTGAGTTGATCAAAAATCAAACAATGTCCTACTATAAGCGAGAGGGTGGAATTAATTCCAAACTCTTTTACTTTGATTAAATCAAGGTGCTTAAAGCAAAATCTTCTGTTAACGAATGATGAAGCATGGTATAGAATTAAAACAGAACAGAAAAAATAACGAATAAATGGAGATGGGCAACCATTCGAA
DALASV411	Dalhousie	Eukaryota	Amoebozoa	Conosa	Archamoebea	Archamoebea_X	Entamoebidae	Entamoeba	Entamoeba_coli	gut	Entamoeba	Entamoeba_coli	NA			AGCTCCAATAGTGTATTGTAAAGTTGTTGTGATTAAAACGCTCGTAGTTGAATGTAATCAATCGAGGCATGATTTACGCTCTCTGGCGTTTGAGCTTGCTCATTGTCAGTAGGGCCGCAATCAAGTAATGTCTCACTATAAGCGGGAGTTTGATTCAGTTCCAAACTCTTTTACTTTGATTAAATCAAGGTGCTTAAAGCAAAATCTTCTGTTAATGAATGATGAAGCATGGTATAAAACGAAAAACAGAACAGAAATCAAAAATGAATTATGGGGATGGTTCGCCATTCGAATATT
DALASV424	Dalhousie	Eukaryota	Amoebozoa	Conosa	Archamoebea	Archamoebea_X	Entamoebidae	Entamoeba	Entamoeba_coli	gut	Entamoeba	Entamoeba_coli	NA			AGCTCCAATAGTGTATTGTAAAGTTGTTGTGATTAAAACGCTCGTAGTTGAATGTAAACAATCGAGGCATGATTTACGTTCTCTGGCGTGTGAGCTTGCTCATTGTCAGTAGAGCCGCAATCATAGAATGTCTCACTATAAGCGGGAGTTTGATTCAGTTCCAAACTCTTTTACTTTGATTAAATCAAGGTGCTTAAAGCAAAATCTTCTGTTAATGAATGATGAAGCATGGTATAAAACGAAAAACAGAACAGAAATCAATATTGAACAATGAGGATGGCTTGCCATTCGAATTTTTCGG
DALASV459	Dalhousie	Eukaryota	Amoebozoa	Conosa	Archamoebea	Archamoebea_X	Entamoebidae	Entamoeba	Entamoeba_coli	gut	Entamoeba	Entamoeba_coli	NA			AGCTCCAATAGTGTATTGTAAAGTTGTTGTGATTAAAACGCTCGTAGTTGAATGAAAACAATCGAGACGTGATTTACGTTCTCTCGGTCATACGATGGATTCGTCCATCCGGCCGAGTTGAACTGCAATCGCATAACGTCTCATAATAAGCGGGAGTTTGTTTACTCAAACTCTTTTACTTTGATTAAATCAAGGTGCTTAAAGCAAAATCTTCTGTTAATGAATGATGAAGCATGGTATAGAATTAAAACAGAACAGAAAGAAAAACGAATAAATAGAGATGGGCAACCATTCAAAATTT
DALASV474	Dalhousie	Eukaryota	Amoebozoa	Conosa	Archamoebea	Archamoebea_X	Entamoebidae	Entamoeba	Entamoeba_coli	gut	Entamoeba	Entamoeba_coli	NA			AGCTCCAATAGTGTATTGTAAAGTTGTTGTGATTAAAACGCTCGTAGTTGAATGTAATCAATCGAGTCATGATTTACGTTCTCTGATATGAGCTTGCTCGTAGCAGTTGAACCGCAATCGCAAGATGGCTCACTATAAGCGGGAGTTTGATTCAGTTCCAAACTCTTTTACTTTGATTAAATCAAGGTGCTTAAAGCAAAATCTTCTGTTAATGAATGATGAAGCATGGTATAAAATGAAAAACAGAACAGAGATCAATATTGAAATATGGGGATGGCTTGCCATTCGAATATTTCAGTTT
DALASV520	Dalhousie	Eukaryota	Amoebozoa	Conosa	Archamoebea	Archamoebea_X	Entamoebidae	Entamoeba	Entamoeba_coli	gut	Entamoeba	Entamoeba_coli	NA			AGCTCCAATAGTGTATTGTAAAGTTGTTGTGATTAAAACGCTCGTAGTTGAATGTAATCAATCGAGTCATGATTTACGTTCTCTGATATGAGCTTGCTCGTAGCAGTTGAACCGCAATCGCAAGATGGCTCACTATAAGCGGGAGTTTGATTCAGTTCCAAACTCTTTTACTTTGATTAAATCAAGGTGCTTAAAGCAAAATCTTCTGTTAATGAATGATGAAGCATGGTATAAAATGAAAAACAGAACAGAGAACAATATTGAATTATGGGGATGGCTTGCCATTCGAATATTTCAGTTT
DALASV538	Dalhousie	Eukaryota	Amoebozoa	Conosa	Archamoebea	Archamoebea_X	Entamoebidae	Entamoeba	Entamoeba_coli	gut	Entamoeba	Entamoeba_coli	NA			AGCTCCAATAGTGTATTGTAAAGTTGTTGTGATTAAAACGCTCGTAGTTGAATGTAAACAATCGAGGCATGATTTACGTTCTCTGGCGTGTGAGCTTGCTCATTGTCAGTAGAGCCGCTATCATAGAATGTCTCACTATAAGCGGGAGTTTGATTCAGTTCCAAACTCTTTTACTTTGATTAAATCAAGGTGCTTAAAGCAAAATCTTCTGTTAATGAATGATGAAGCATGGTATAAAACGAAAAACAGAACAGAAATCAATATTGAATAATGAGGATGGCTTGCCATTCGAATTTTTCGG
DALASV56	Dalhousie	Eukaryota	Amoebozoa	Conosa	Archamoebea	Archamoebea_X	Entamoebidae	Entamoeba	Entamoeba_coli	gut	Entamoeba	Entamoeba_coli	NA			AGCTCCAATAGTGTATTGTAAAGTTGTTGTGATTAAAACGCTCGTAGTTGAATGAAAACAATCGGGACATGATTTACGATCTCTCCTCCATACGGTGGATTCGTCCATTAGGTCGAGTTGATCAAAAATCAAACAATGTCCTACTATAAGCGAGAGGGTGGAATTAATTCCAAACTCTTTTACTTTGATTAAATCAAGGTGCTTAAAGCAAAATCTTCTGTTAACGAATGATGAAGCATGGTATAGAATTAAAACAGAACAGAAAAAATAACGAATAAATGGAGATGGGCAACCATTCGAA
DALASV571	Dalhousie	Eukaryota	Amoebozoa	Conosa	Archamoebea	Archamoebea_X	Entamoebidae	Entamoeba	Entamoeba_coli	gut	Entamoeba	Entamoeba_coli	NA			AGCTCCAATAGTGTATTGTAAAGTTGTTGTGATTAAAACGCTCGTAGTTGAATGAAAACAATCGAGACGTGATTTACGTTCTCTCGGTCATACGATGGATTCGTCCATCCGGCCGAGTTGAACTGCAATCGCATAACGTCTCATAATAAGCGGGAGTTTGTTTACTCAAACTCTTTTACTTTGATTAAATCAAGGTGCTTAAAGCAAAATCTTCTGTTAATGAATGATGAAGCATGGTATAGAATTAAAACAGAACAGAAAGAAAAACGAATAAATAGAGATGAGCAACCATTCAAAATTT
DALASV59	Dalhousie	Eukaryota	Amoebozoa	Conosa	Archamoebea	Archamoebea_X	Entamoebidae	Entamoeba	Entamoeba_coli	gut	Entamoeba	Entamoeba_coli	NA			AGCTCCAATAGTGTATTGTAAAGTTGTTGTGATTAAAACGCTCGTAGTTGAATGAAAACAATCGGGACATGATTTACGATCTCTCCTCCATACGGTGGATTCGTCCATTAGGTCGAGTTGATCAAAAATCAAACAATGTCCTACTATAAGCGAGAGGGTGGAATTAATTCCAAACTCTTTTACTTTGATTAAATCAAGGTGCTTAAAGCAAAATCTTCTGTTAACGAATGATGAAGCATGGTATAGAATTAAAACAGAACAGAAAGAATAACGAATAAATGGAGATGGGCAACCATTCGAA
DALASV606	Dalhousie	Eukaryota	Amoebozoa	Conosa	Archamoebea	Archamoebea_X	Entamoebidae	Entamoeba	Entamoeba_coli	gut	Entamoeba	Entamoeba_coli	NA			AGCTCCAATAGTGTATTGTAAAGTTGTTGTGATTAAAACGCTCGTAGTTGAATGTAATCAATCGAGTCATGATTTACGTTCTCTGATATGAGCTTGCTCGTAGCAGTTGAACCGCAATCGCAAGATGGCTCACTATAAGCGGGAGTTTGATTCAGTTCCAAACTCTTTTACTTTGATTAAATCAAGGTGCTTAAAGCAAAATCTTCTGTTAATGAATGATGAAGCATGGTATAAAATGAAAAAAAGAACAGAGATCAATATTGAATTATGGGGATGGCTTGCCATTCGAATATTTCAGTTT
DALASV631	Dalhousie	Eukaryota	Amoebozoa	Conosa	Archamoebea	Archamoebea_X	Entamoebidae	Entamoeba	Entamoeba_coli	gut	Entamoeba	Entamoeba_coli	NA			AGCTCCAATAGTGTATTGTAAAGTTGTTGTGATTAAAACGCTCGTAGTTGAATGTAAACAATCGAGGCATGATTTACGTTCTCTGGCGTGTGAGCTTGCTCATTGTCAGTAGAGCCGCTATCATAGAATGTCTCACTATAAGCGGGAGTTTGATTCAGTTCCAAACTCTTTTACTTTGATTAAATCAAGGTGCTTAAAGCAAAATCTTCTGTTAATGAATGATGAAGCATGGTATAAAACGAAAAACAGAACAGAAATCAATATTGAATAATGAGGATGGCTTGCCATTCAAATTTTTCGT
DALASV649	Dalhousie	Eukaryota	Amoebozoa	Conosa	Archamoebea	Archamoebea_X	Entamoebidae	Entamoeba	Entamoeba_coli	gut	Entamoeba	Entamoeba_coli	NA			AGCTCCAATAGTGTATTGTAAAGTTGTTGTGATTAAAACGCTCGTAGTTGAATGTAAACAATCGAGGCATGATTTACGTTCTCTGGCGTGTGAGCTTGCTCATTGTCAGTAGGACCGCAATCAATGAATGTCTCACTATAAGCGGGAGTTTGATTCAGTTCCAAACTCTTTTACTTTGATTAAATCAAGGTGCTTAAAGCAAAATCTTCTGTTAATGAATGATGAAGCATGGTATAAAACGAAAAACAGAACAGAAATCAATATTGAATTATGAGGATGGCTTGCCATTCGAATTTTTCGG
DALASV660	Dalhousie	Eukaryota	Amoebozoa	Conosa	Archamoebea	Archamoebea_X	Entamoebidae	Entamoeba	Entamoeba_coli	gut	Entamoeba	Entamoeba_coli	NA			AGCTCCAATAGTGTATTGTAAAGTTGTTGTGATTAAAACGCTCGTAGTTGAATGAAAACAATCGAGACGTGATTTACGTTCTCTCGGTCATACGATGGATTCGTCCATCCGGCCGAGTTGAACTGCAATCGCATAACGTCTCATAATAAGCGGGAGTTTGTTTACTCAAACTCTTTTACTTTGATTAAATCAAGGTGCTTAAAGCAAAATCTTCTGTTAATGAATGATGAAGCATGGTATAGAATTAAAACAGAACAGAAAGAAAAACGAATAAATGGAGATGAGCAACCATTCAAAATTT
DALASV661	Dalhousie	Eukaryota	Amoebozoa	Conosa	Archamoebea	Archamoebea_X	Entamoebidae	Entamoeba	Entamoeba_coli	gut	Entamoeba	Entamoeba_coli	NA			AGCTCCAATAGTGTATTGTAAAGTTGTTGTGATTAAAACGCTCGTAGTTGAATGAAAACAATCGGGACATGATTTACGATCTCTCGTCCATACGGTGGATTCGTCCATTAGGTCGAGTTGATCAAAAATCAAACAATGTCCTACTATAAGCGAGAGGGTGGAATTAATTCCAAACTCTTTTACTTTGATTAAATCAAGGTGCTTAAAGCAAAATCTTCTGTTAATGAATGATGAAGCATGGTATAGAATTAAAACAGAACAGAAAAAATAACGAATAAATGGAGATGGGCAACCATTCGAA
DALASV706	Dalhousie	Eukaryota	Amoebozoa	Conosa	Archamoebea	Archamoebea_X	Entamoebidae	Entamoeba	Entamoeba_coli	gut	Entamoeba	Entamoeba_coli	NA			AGCTCCAATAGTGTATTGTAAAGTTGTTGTGATTAAAACGCTCGTAGTTGAATGTAAACAATCGAGTCATGATTTACGTTCTCTGATTTGGGCTTGCTCGAGTCAGTTGAACCGCAATCAGAAAATGACTCACTATAAGCGGGAGTTTGATTCAGTTCCAAACTCTTTTACTTTGATTAAATCAAGGTGCTTAAAGCAAAATCTTCTGTTAATGAATGATGAAGCATGGTATAAAATGAAAAACAGAACAGAGATCAATATTGAAATATGGGGATGGTTCGCCATTCGAATATTTCAGTTT
DALASV727	Dalhousie	Eukaryota	Amoebozoa	Conosa	Archamoebea	Archamoebea_X	Entamoebidae	Entamoeba	Entamoeba_coli	gut	Entamoeba	Entamoeba_coli	NA			AGCTCCAATAGTGTATTGTAAAGTTGTTGTGATTAAAACGCTCGTAGTTGAATGTAAACAATCGAGGCATGATTTACGTTCTCTGGCGTGTGAGCTTGCTCATTGTCAGTAGGACCGCAATCAATGAATGTCTCACTATAAGCGGGAGTTTGATTCAGTTCCAAACTCTTTTACTTTGATTAAATCAAGGTGCTTAAAGCAAAATCTTCTGTTAATGAATGATGAAGCATGGTATAAAACGAAAAACAGAACAGAAATCAATATTGAATTATGAGGATGGCTTGCCATTCGAATTTTTCGT
DALASV756	Dalhousie	Eukaryota	Amoebozoa	Conosa	Archamoebea	Archamoebea_X	Entamoebidae	Entamoeba	Entamoeba_coli	gut	Entamoeba	Entamoeba_coli	NA			AGCTCCAATAGTGTATTGTAAAGTTGTTGTGATTAAAACGCTCGTAGTTGAATGTAAACAATCGAGACATGATTTACGCTCTCTGACGTGAGCTTGCTCGTGTTAGTTGAGCCGCAATCATATAATGTCTCACTATAAGCGGGAGTTTGATTCAGTTCCAAACTCTTTTACTTTGATTAAATCAAGGTGCTTAAAGCAAAATCTTCTGTTAATGAATGATGAAGCATGGTATAAAATGAAAAACAGAACAGAAATTTTCATTGAATTATGGGGATGGTCCGCCATTCGAATTTTTCAATTT
DALASV763	Dalhousie	Eukaryota	Amoebozoa	Conosa	Archamoebea	Archamoebea_X	Entamoebidae	Entamoeba	Entamoeba_coli	gut	Entamoeba	Entamoeba_coli	NA			AGCTCCAATAGTGTATTGTAAAGTTGTTGTGATTAAAACGCTCGTAGTTGAATGAAAACAATCGGGACATGATTTACGATCTCTCGTCCATACGGTGGATTCGTCCATTAGGTCGAGTTGATCAAAAATCAAACAATGTCCTACTATAAGCGAGAGGGTGGAATTAATTCCAAACTCTTTTACTTTGATTAAATCAAGGTGCTTAAAGCAAAATCTTCTGTTAATGAATGATGAAGCATGGTATAGAATTAAAACAGAACAGAAAGAATAACGAATAAATGGAGATGGGCAACCATTCGAA
DALASV776	Dalhousie	Eukaryota	Amoebozoa	Conosa	Archamoebea	Archamoebea_X	Entamoebidae	Entamoeba	Entamoeba_coli	gut	Entamoeba	Entamoeba_coli	NA			AGCTCCAATAGTGTATTGTAAAGTTGTTGTGATTAAAACGCTCGTAGTTGAATGTAATCAATCGAGTCATGATTTACGTTCTCTGATATGAGCTTGCTCGTAGCAGTTGAACCGCAATCGCAAGATGGCTCACTATAAGCGGGAGTTTGATTCAGTTCCAAACTCTTTTACTTTGATTAAATCAAGGTGCTTAAAGCAAAATCTTCTGTTAATGAATGATGAAGCATGGTATAAAATGAAAAACAGAACAGAGAACAATATTGAAATATGGGGATGGCTTGCCATTCGAATATTTCAGTTT
DALASV794	Dalhousie	Eukaryota	Amoebozoa	Conosa	Archamoebea	Archamoebea_X	Entamoebidae	Entamoeba	Entamoeba_coli	gut	Entamoeba	Entamoeba_coli	NA			AGCTCCAATAGTGTATTGTAAAGTTGTTGTGATTAAAACGCTCGTAGTTGAATGTAAACAATCGAGGCATGATTTACGTTCTCTGGCGTGTGAGCTTGCTCATTGTCAGTAGGACCGCAATCAATGAATGTCTCACTATAAGCGGGAGTTTGATTCAGTTCCAAACTCTTTTACTTTGATTAAATCAAGGTGCTTAAAGCAAAATCTTCTGTTAATGAATGATGAAGCATGGTATAAAACGAAAAACAGAACAGAAATCAATATTGAATTATGAGGATGGCTTGCCATTCAAATTTTTCGT
DALASV843	Dalhousie	Eukaryota	Amoebozoa	Conosa	Archamoebea	Archamoebea_X	Entamoebidae	Entamoeba	Entamoeba_coli	gut	Entamoeba	Entamoeba_coli	NA			AGCTCCAATAGTGTATTGTAAAGTTGTTGTGATTAAAACGCTCGTAGTTGAATGAAAACAATCGGGACATGATCTACGATCTCTCCTCCATACGGTGGATTCGTCCATTAGGTCGAGTTGATCAAAAATCAAACAATGTCCTACTATAAGCGAGAGGGTGGAATTAATTCCAAACTCTTTTACTTTGATTAAATCAAGGTGCTTAAAGCAAAATCTTCTGTTAACGAATGATGAAGCATGGTATAGAATTAAAACAGAACAGAAAAAATAACGAATAAATGGAGATGGGCAACCATTCGAA
DALASV884	Dalhousie	Eukaryota	Amoebozoa	Conosa	Archamoebea	Archamoebea_X	Entamoebidae	Entamoeba	Entamoeba_coli	gut	Entamoeba	Entamoeba_coli	NA			AGCTCCAATAGTGTATTGTAAAGTTGTTGTGATTAAAACGCTCGTAGTTGAATGTAATCAATCGAGTCATGATTTACGTTCTCTGATATGAGCTTGCTCGTAGCAGTTGAACCGCAATCGCAAGATGGCTCACTATAAGCGGGAGTTTGATTCAGTTCCAAACTCTTTTACTTTGATTAAATCAAGGTGCTTAAAGCAAAATCTTCTGTTAATGAATGATGAAGCATGGTATAAAATGAAAAAAAGAACAGAGATCAATATTGAAATATGGGGATGGCTTGCCATTCGAATATTTCAGTTT
DALASV91	Dalhousie	Eukaryota	Amoebozoa	Conosa	Archamoebea	Archamoebea_X	Entamoebidae	Entamoeba	Entamoeba_coli	gut	Entamoeba	Entamoeba_coli	NA			AGCTCCAATAGTGTATTGTAAAGTTGTTGTGATTAAAACGCTCGTAGTTGAATGAAAACAATCGAGACGTGATTTACGTTCTCTCGGTCATACGATGGATTCGTCCATCCGGCCGAGTTGAACTGCAATCGCATAACGTCTCATAATAAGCGGGAGTTTGTTTACTCAAACTCTTTTACTTTGATTAAATCAAGGTGCTTAAAGCAAAATCTTCTGTTAATGAATGATGAAGCATGGTATAGAATTAAAACAGAACAGAAAGAAAAACGAATAAATGGAGATGGGCAACCATTCAAAATTT
DALASV923	Dalhousie	Eukaryota	Amoebozoa	Conosa	Archamoebea	Archamoebea_X	Entamoebidae	Entamoeba	Entamoeba_coli	gut	Entamoeba	Entamoeba_coli	NA			AGCTCCAATAGTGTATTGTAAAGTTGTTGTGATTAAAACGCTCGTAGTTGAATGAAAACAATCGGGACATGATTTACGATCTCTCTTCCATACGGTGGATTCGTCCATTAGGTTGAGTTGATCAAAAATCAAACAATGTCCTACTATAAGCGAGAGGGTGGAATTAATTCCAAACTCTTTTACTTTGATTAAATCAAGGTGCTTAAAGCAAAATCTTCTGTTAATGAATGATGAAGCATGGTATAGAATTAAAACAGAACAGAAAGAATAACGAATAAATGGAGATGGGCAACCATTCGAA
DALASV975	Dalhousie	Eukaryota	Amoebozoa	Conosa	Archamoebea	Archamoebea_X	Entamoebidae	Entamoeba	Entamoeba_coli	gut	Entamoeba	Entamoeba_coli	NA			AGCTCCAATAGTGTATTGTAAAGTTGTTGTGATTAAAACGCTCGTAGTTGAATGTAATCAATCGAGTCATGATTTACGTTCTCTGATATGAGCTTGCTCGTAGCAGTTGAACCGCAATCGCAAGATGGCTCACTATAAGCGGGAGTTTGATTCAGTTCCAAACTCTTTTACTTTGATTAAATCAAGGTGCTTAAAGCAAAATCTTCTGTTAATGAATGATGAAGCATGGTATAAAATGAAAAAAAGAACAGAGAACAATATTGAAATATGGGGATGGCTTGCCATTCGAATATTTCAGTTT
DALASV989	Dalhousie	Eukaryota	Amoebozoa	Conosa	Archamoebea	Archamoebea_X	Entamoebidae	Entamoeba	Entamoeba_coli	gut	Entamoeba	Entamoeba_coli	NA			AGCTCCAATAGTGTATTGTAAAGTTGTTGTGATTAAAACGCTCGTAGTTGAATGAAAACAATCGGGACATGATTTACGATCTCTCCTCCATACGGTGGATTCGTCCATTAGGTCGAGTTGATCAAAAATCAAACAATGTCCTACTATAAGCGAGAGGGTGGAATTAATTCCAAACTCTTTTACTTTGATTAAATCAAGGTGCTTAAAGCAAAATCTTCTGTTAACGAATGATGAAGCATGGTATAGAATTAAAACAGAACAAAAAAAATAACGAATAAATGGAGATGGGCAACCATTCGAA
MIASV1037	MicrobiomeInsight	Eukaryota	Amoebozoa	Conosa	Archamoebea	Archamoebea_X	Entamoebidae	Entamoeba	Entamoeba_coli	gut	Entamoeba	Entamoeba_coli	AF149909.1.1942			AGCTCCAATAGTGTATATTAAAGTTGCTGTGATTAAAACGCTCGTAGTTGAATTATAATGTGATATTTTTTAGTGGAAGGGCATTCGTCCAGAAGCTAAAAACTACGGTATCACTGAAGGCGATAAGTAGCAATACTTGTCATTACTTTGAAAAAAATAGAGTGTTTCAAGCAAATCATTTTGATAATGAATAATGAAGCATGGGACAATATTGAAGAGACAGTTTTCGGACTGTTGCAAGAGAAGG
MIASV1049	MicrobiomeInsight	Eukaryota	Amoebozoa	Conosa	Archamoebea	Archamoebea_X	Entamoebidae	Entamoeba	Entamoeba_coli	gut	Entamoeba	Entamoeba_coli	AF149909.1.1942			AGCTCCAATAGTATATATTAAAGTTGTTGTGATTAAAAGGCTCGTAGTTGAATGATAATGTATTGGAAAGGGATTTTTCACAAGAAAAATCTCAACGAAGACAATAGAGAAGGAATGAATTACTTTGAATAAAATAGAGTGTTTAAAGCAAAACAATGTTAATGAATAATGAAGCATGGGACAATAAGAAGGAGATTGAATAATTTCGAGAAAAAGATTAAAAGGAATAATTGGGGTAATTTAGAAAAAG
MIASV1071	MicrobiomeInsight	Eukaryota	Amoebozoa	Conosa	Archamoebea	Archamoebea_X	Entamoebidae	Entamoeba	Entamoeba_coli	gut	Entamoeba	Entamoeba_coli	NA			AGCTCCAATAGTGTATTGTAAAGTTGTTGGTCTTAAAACGCTCGTAGTTGAATGAAAACACTCGGGACATGATTTACGATCTCTCCTCCATACGGTGGCTTCGTCCATTAGGTCGAGTTGATCAAAAATCAAACAATGTCCTACTATAAGCGAGAGGGTGGAATTAATTCCAAACTCTTTTACTTTGATTAAATCAAGGTGCTTAAAGCAAAATCTTCTGTTAACGAATGATGAAGCATGGTATAGA
MIASV1155	MicrobiomeInsight	Eukaryota	Amoebozoa	Conosa	Archamoebea	Archamoebea_X	Entamoebidae	Entamoeba	Entamoeba_coli	gut	Entamoeba	Entamoeba_coli	NA			AGCTCCAATAGTGTATTGTAAAGTTGTTGTGATTAAAACGCTCGTAGTTGAATGTAATCAATCGAGTTATGATTTACGTTCTCTGATATGAGCTTGCTCGTAGCAGTTGAACCGCAATCGCAAGATGGCTCACTATAAGCGGGAGTTTGATTCAGTTCCAAACTCTTTTACTTTGATTAAATCAAGGTGCTTAAAGCAAAATCTTCTGTTAATGAATGATGAAGCATGGTATAAAATGAAAAACAGAACA
MIASV1184	MicrobiomeInsight	Eukaryota	Amoebozoa	Conosa	Archamoebea	Archamoebea_X	Entamoebidae	Entamoeba	Entamoeba_coli	gut	Entamoeba	Entamoeba_coli	NA			AGCTCCAATAGTGTATTGTAAAGTTGTTGTGATTAAAACGCTCGTAGTTGAATGAAAACAATCGAGATGTGATTTACGTTCTCTCGGTCATACGATGGATTCGTCCATCCGGCCGAGTTGAACTGCAATCGCATAACGTCTCATAATAAGCGGGAGTTTGTTTACTCAAACTCTTTTACTTTGATTAAATCAAGGTGCTTAAAGCAAAATCTTCTGTTAATGAATGATGAAGCATGGTATAGAATTAAAA
MIASV134	MicrobiomeInsight	Eukaryota	Amoebozoa	Conosa	Archamoebea	Archamoebea_X	Entamoebidae	Entamoeba	Entamoeba_coli	gut	Entamoeba	Entamoeba_coli	CEAR01040733.3888.5646			AGCTCCAATAGTGTATTGTAAAGTTGTTGTGATTAAAACGCTCGTAGTTGAATGAAAACAATCGAGACGTGATTTACGTTCTCTCGGTCATACGATGGATTCGTCCATCCGGCCGAGTTGAACTGCAATCGCATAACGTCTCATAATAAGCGGGAGTTTGTTTACTCAAACTCTTTTACTTTGATTAAATCAAGGTGCTTAAAGCAAAATCTTCTGTTAATGAATGATGAAGCATGGTATAGAATTAAAA
MIASV144	MicrobiomeInsight	Eukaryota	Amoebozoa	Conosa	Archamoebea	Archamoebea_X	Entamoebidae	Entamoeba	Entamoeba_coli	gut	Entamoeba	Entamoeba_coli	EU445486.1.1771			AGCTCCAATAGTGTATTGTAAAGTTGTTGTGATTAAAACGCTCGTAGTTGAATGTAATCAATCGAGTCATGATTTACGTTCTCTGATATGAGCTTGCTCGTAGCAGTTGAACCGCAATCGCAAGATGGCTCACTATAAGCGGGAGTTTGATTCAGTTCCAAACTCTTTTACTTTGATTAAATCAAGGTGCTTAAAGCAAAATCTTCTGTTAATGAATGATGAAGCATGGTATAAAATGAAAAACAGAACA
MIASV148	MicrobiomeInsight	Eukaryota	Amoebozoa	Conosa	Archamoebea	Archamoebea_X	Entamoebidae	Entamoeba	Entamoeba_coli	gut	Entamoeba	Entamoeba_coli	EU817836.1.1766			AGCTCCAATAGTGTATTGTAAAGTTGTTGTGATTAAAACGCTCGTAGTTGAATGTAAACAATCGAGGCATGATTTACGTTCTCTGGCGTGTGAGCTTGCTCATTGTCAGTAGAGCCGCTATCATAGAATGTCTCACTATAAGCGGGAGTTTGATTCAGTTCCAAACTCTTTTACTTTGATTAAATCAAGGTGCTTAAAGCAAAATCTTCTGTTAATGAATGATGAAGCATGGTATAAAACGAAAAACAGA
MIASV1727	MicrobiomeInsight	Eukaryota	Amoebozoa	Conosa	Archamoebea	Archamoebea_X	Entamoebidae	Entamoeba	Entamoeba_coli	gut	Entamoeba	Entamoeba_coli	NA			AGCTCCAATAGTGTATTGTAAAGTTGTTGTGATTAAAACGCTCGTAGTTGAATGAAAACAATCGGGATATGATTTACGATCTCTCCTCCATACGGTGGATTCGTCCATTAGGTCGAGTTGATCAAAAATCAAACAATGTCCTACTATAAGCGAGAGGGTGGAATTAATTCCAAACTCTTTTACTTTGATTAAATCAAGGTGCTTAAAGCAAAATCTTCTGTTAACGAATGATGAAGCATGGTATAGA
MIASV2116	MicrobiomeInsight	Eukaryota	Amoebozoa	Conosa	Archamoebea	Archamoebea_X	Entamoebidae	Entamoeba	Entamoeba_coli	gut	Entamoeba	Entamoeba_coli	AF149909.1.1942			AGCTCCAATAGTATATATTAAAGTTGTTGTGATTAAAAGGCTCGTAGTTGAATGATAATGTATTGGAAAGGGATTTTTCACAAGAAGAATCTCAACGAAGACAATAGAGAAGGAATGAATTACTTTGAATAAAATAGAGTGTTTAAAGCAAAACAATGTTAATGAATAATGAAGCATGGGACAATAAGAAGGAGATTGAATAATTTCGAGAAAAAGATTAAAAGGAATAATTGGGGTAATTTAGAAAAAG
MIASV2170	MicrobiomeInsight	Eukaryota	Amoebozoa	Conosa	Archamoebea	Archamoebea_X	Entamoebidae	Entamoeba	Entamoeba_coli	gut	Entamoeba	Entamoeba_coli	NA			AGCTCCAATAGTGTATATTAAAGTTGCTGGTCTTAAAACGCTCGTAGTTGAATTAAAATGTGATTTTATACATTTTGAAGACTTTACATTAAGTGAAGTTTCTAGAAATGTTACCTTAAAATCAAAGAAGGAGACACTTCAAGTAATTGAGTTGTCATTACTTTGAATAAAATAAGGTGTTTAAAGCAAAACATTATGTTAATGAATATTCAAGCATGGGACAATGCTGAGGAGATGTCAATTAGAC
MIASV2223	MicrobiomeInsight	Eukaryota	Amoebozoa	Conosa	Archamoebea	Archamoebea_X	Entamoebidae	Entamoeba	Entamoeba_coli	gut	Entamoeba	Entamoeba_coli	AF149909.1.1942			AGCTCCAATAGTGTATATTAAAGTTGCTGTGATTAAAACGCTCGTAGTTGAATTAAAATGTGATTTTATACATTTTGAAGACTTTACATTAAGTGAAGTTTCTAGAAATGTTAAATTAAAATCAAAGAAGGAGACAATTCAAGTAATTGAGTTGTCATTACTTTGAATAAAATAAGGTGTTTAAAGCAAAACATTATGTTAATGAATATTCAAGCATGGGACAATGCTGAGGAGATGTCAATTAGACATTTCGAGAGAAGGATTAAAAGGAACAATTGGGGTGATTCAGAAAATAACGGG
MIASV2261	MicrobiomeInsight	Eukaryota	Amoebozoa	Conosa	Archamoebea	Archamoebea_X	Entamoebidae	Entamoeba	Entamoeba_coli	gut	Entamoeba	Entamoeba_coli	KR025407.1.1400			AGCTCCAATAGTGTATATTAAAGTTGCTGTGATTAAAACGCTCGTAGTTGAATTCAAATGTGATTTTATACCTTTTGCAGACTTTACATTAAGTGAAGTTTCTAGACATGTTAAATTAAAATCAAAGAAGGAGACAATTCCAGTAATTGAGTTGTCATTACTTTGAATAAAATAAGGTGTTTAAAGCAAAACATTATGTTAATGAATATTCAAGCATGGGACAATGCTGAGGAGATGTCAATTAGAC
MIASV2269	MicrobiomeInsight	Eukaryota	Amoebozoa	Conosa	Archamoebea	Archamoebea_X	Entamoebidae	Entamoeba	Entamoeba_coli	gut	Entamoeba	Entamoeba_coli	NA			AGCTCCAATAGTGTATTGTAAAGTTGTTGTGATTAAAACGCTCGTAGTTGAATGTAAACAATCGAGGCCTGATTTACGTTCTCTGGCGTGTGAGCTTGCTCATTGTCCGTAGAGCCGCTATCATAGAATGTCTCACTATCCGCGGGAGTTTGATTCAGTTCCAAACTCTTTTACTTTGATTAAATCAAGGTGCTTAAAGCAAAATCTTCTGTTAATGAATGATGAAGCATGGTATAAAACGAAAAACAGA
MIASV2342	MicrobiomeInsight	Eukaryota	Amoebozoa	Conosa	Archamoebea	Archamoebea_X	Entamoebidae	Entamoeba	Entamoeba_coli	gut	Entamoeba	Entamoeba_coli	AF149909.1.1942			AGCTCCAATAGTGTATATTAAAGTTGCTGTGATTAAAACGCTCGTAGTTGAATTATAATGCTGCATTTTCAGATAGAAAGGTCCTAGACCTGGAAGTCTGATACTATGGTGTGGCTGAAGGCGATGAGTCAGCAATGACTTGTCATTACTTTGAAAAAAATAGAGTGTTTCAAGCAAATCTTATGATAATGAATAATGAAGCATGGGACAATATTGAAAAGGTGGTCTTCGGGCCACTGCAAGAGAAGGA
MIASV2491	MicrobiomeInsight	Eukaryota	Amoebozoa	Conosa	Archamoebea	Archamoebea_X	Entamoebidae	Entamoeba	Entamoeba_coli	gut	Entamoeba	Entamoeba_coli	KR025407.1.1400			AGCTCCAATAGTGTATATTAAAGTTGCTGTGATTAAAACGCTCGTAGTTGAATTCAACTGTGATTTTATACATTTTGAAGACTTTACATTAAGTGAAGTTTCTAGACATGTTAAATTAAAATCAAAGAAGGAGACAATTCAAGTACTTGAGTTGTCATTACTTTGAATAAAATAAGGTGTTTAAAGCAAAACATTATGTTAATGAATATTCAAGCATGGGACAATGCTGAGGAGATGTCAATTAGAC
MIASV2531	MicrobiomeInsight	Eukaryota	Amoebozoa	Conosa	Archamoebea	Archamoebea_X	Entamoebidae	Entamoeba	Entamoeba_coli	gut	Entamoeba	Entamoeba_coli	GBJG01025252.5.1800			AGCTCCAATAGTGTATTGTAAAGTTGTTGTGATTAAAACGCTCGTAGTTGAATGAAACCACTCGGGCCCTGCTTTACGATCTCTCCTCCATACGGTGGATTCGTCCATTAGGTCGAGTTGATCCACAATCAAACACTGTCCTACTATAAGCGAGAGGGTGGAATTAATTCCAAACTCTTTTACTTTGATTAAATCAAGGTGCTTAAAGCAAAATCTTCTGTTAACGAATGATGAAGCATGGTATAGA
MIASV2558	MicrobiomeInsight	Eukaryota	Amoebozoa	Conosa	Archamoebea	Archamoebea_X	Entamoebidae	Entamoeba	Entamoeba_coli	gut	Entamoeba	Entamoeba_coli	AF206850.1.1665			AGCTCCAATAGTGTATTGTAAAGTTGTTGTGATTAAAACGCTCGTAGTTGAATGTAATCAATCGAGGCATGATTTACGCTCTCTGGCGTTTGAGCTTGCTCATTGTCAGTAGGGCCGCAATCAAGTAATGTCTCACTATAAGCGGGAGTTTGATTCAGTTCCAAACTCTTTTACTTTGATTAAATCAAGGTGCTTAAAGCAAAATCTTCTGTTAATGAATGATGAAGCATGGTATAAAACGAAAAACAGA
MIASV2651	MicrobiomeInsight	Eukaryota	Amoebozoa	Conosa	Archamoebea	Archamoebea_X	Entamoebidae	Entamoeba	Entamoeba_coli	gut	Entamoeba	Entamoeba_coli	U43012.1.1732			AGCTCCAATAGTGTATTGTAAAGTTGTTGGTCTTAAAACGCTCGTAGTTGAATGAAAACAATCGGGACATGATTTACGATCTCTCCTCCATACGGTGGCTTCGTCCATTAGGTCGAGTTGATCAAAAATCAAACAATGTCCTACTATAAGCGAGAGGGTGGAATTAATTCCAAACTCTTTTACTTTGATTAAATCAAGGTGCTTAAAGCAAAATCTTCTGTTAACGAATGATGAAGCATGGTATAGA
MIASV2758	MicrobiomeInsight	Eukaryota	Amoebozoa	Conosa	Archamoebea	Archamoebea_X	Entamoebidae	Entamoeba	Entamoeba_coli	gut	Entamoeba	Entamoeba_coli	ANBK01008868.1340.3130			AGCTCCAATAGTGTATTGTAAAGTTGTTGTGATTAAAACGCTCGTAGTTGAATGCAAACAATCGGGACATGCTTTACGATCTCTCCTCCATACGGTGGCTTCGTCCATTAGGTCGAGTTGATCCACAATCACACACTGTCCTACTCTAAGCGAGAGGGTGGAATTAATTCCAAACTCTTTTACTTTGATTAAATCAAGGTGCTTAAAGCAAAATCTTCTGTTAACGAATGATGAAGCATGGTATAGA
MIASV2880	MicrobiomeInsight	Eukaryota	Amoebozoa	Conosa	Archamoebea	Archamoebea_X	Entamoebidae	Entamoeba	Entamoeba_coli	gut	Entamoeba	Entamoeba_coli	AB112711.1.1681			AGCTCCAATAGTGTATTGTAAAGTTGTTGTGATTAAAACGCTCGTAGTTGAATGTAATCAATCGAGACATGATTTACGTTCTCTGGCGTGTGAGCTTGCTCATTGTCAGTAGAGCCGCAATCAATGAATGTCTCACTATAAGCGGGAGTTTGATTCAGTTCCAAACTCTTTTACTTTGATTAAATCAAGGTGCTTAAAGCAAAATCTTCTGTTAATGAATGATGAAGCATGGTATAAAATGAAAAACAGAACAGAAATCAATATTGAATTATGGGGATGGTTCGCCATTCGAATATTTCA
MIASV2889	MicrobiomeInsight	Eukaryota	Amoebozoa	Conosa	Archamoebea	Archamoebea_X	Entamoebidae	Entamoeba	Entamoeba_coli	gut	Entamoeba	Entamoeba_coli	U42786.1.1708			AGCTCCAATAGTGTATTGTAAAGTTGTTGTGATTAAAACGCTCGTAGTTGAATGTAAACAATCGAGTCATGATTTACGTTCTCTGATTTGGGCTTGCTCGAGTCAGTTGAACCGCAATCAGAAAATGACTCACTATAAGCGGGAGTTTGATTCAGTTCCAAACTCTTTTACTTTGATTAAATCAAGGTGCTTAAAGCAAAATCTTCTGTTAATGAATGATGAAGCATGGTATAAAATGAAAAACAGAACA
MIASV3022	MicrobiomeInsight	Eukaryota	Amoebozoa	Conosa	Archamoebea	Archamoebea_X	Entamoebidae	Entamoeba	Entamoeba_coli	gut	Entamoeba	Entamoeba_coli	AF149909.1.1942			AGCTCCAATAGTATATATTAAAGTTGTTGTGATTAAAAGGCTCGTAGTTGAATGATAATGTATTGGAAAGAGATTTTTCACAAGAAGAATCTCAATGAAGACAATAGAGAAGGAATGAATTACTTTGAATAAAATAGAGTGTTTAAAGCAAAACAATGTTAATGAATAATGAAGCATGGGACAATAAGAAGGAGATTGAAGAATTTCGAGAAAAAGATTAAAAGGAATAATTGGGGTAATTTAGAAAAAG
MIASV3063	MicrobiomeInsight	Eukaryota	Amoebozoa	Conosa	Archamoebea	Archamoebea_X	Entamoebidae	Entamoeba	Entamoeba_coli	gut	Entamoeba	Entamoeba_coli	AF149909.1.1942			AGCTCCAATAGTATATATTAAAGTTGTTGTGATTAAAAGGCTCGTAGTTGAATGATAGTATATTGGAAAGGGATTTTTCACAAGAAGAATCTCAATGAAGACAATAAGAGAAGGAATGAATTACTTTGAATAAAATAGAGTGTTTAAAGCAAAACAATGTTAATGAATAATGAAGCATGGGACAATAAGAAGGAGATTAAAGAATTTCGAGAAAAAGATTAAAAGGAATAATTGGGGTAATTTAGAAAAAGATGGGAGAGGTGAAAATCCATGATCATCTTTAGATAAACGAGAGCGAAA
MIASV339	MicrobiomeInsight	Eukaryota	Amoebozoa	Conosa	Archamoebea	Archamoebea_X	Entamoebidae	Entamoeba	Entamoeba_coli	gut	Entamoeba	Entamoeba_coli	NA			AGCTCCAATAGTGTATTGTAAAGTTGTTGTGATTAAAACGCTCGTAGTTGAATGTAAACAATCGAGGCATGATTTACGTTCTCTGGCGTGTGAGCTTGCTCATTGTCAGTAGAGCCGCAATCATAGAATGTCTCACTATAAGCGGGAGTTTGATTCAGTTCCAAACTCTTTTACTTTGATTAAATCAAGGTGCTTAAAGCAAAATCTTCTGTTAATGAATGATGAAGCATGGTATAAAACGAAAAACAGA
MIASV3433	MicrobiomeInsight	Eukaryota	Amoebozoa	Conosa	Archamoebea	Archamoebea_X	Entamoebidae	Entamoeba	Entamoeba_coli	gut	Entamoeba	Entamoeba_coli	AF149909.1.1942			AGCTCCAATAGTATATATTAAAGTTGTTGTGATTAAAAGGCTCGTAGTTGAATGATAGTGTATTGGAAAGAGATTTTTCACAAGAAGAATCTCAACGAAGACAATAAGAGAAGGAATGAATTACTTTGAATAAAATAGAGTGTTTAAAGCAAAACAATGTTAATGAATAATGAAGCATGGGACAATAAGAAGGAGATTAAAGAATTTCGAGAAAAAGATTAAAAGGAATAATTGGGGTAATTTAGAAAAA
MIASV3706	MicrobiomeInsight	Eukaryota	Amoebozoa	Conosa	Archamoebea	Archamoebea_X	Entamoebidae	Entamoeba	Entamoeba_coli	gut	Entamoeba	Entamoeba_coli	NA			AGCTCCAATAGTGTATTGTAAAGTTGTTGTGATTAAAACGCTCGTAGTTGAATGAAAACAATCGGGACATGATTTACGATCTCTCCTCCATACGGTGGATTCGTCCATTAGGTTGAGTTGATCAAAAATCAAACAATGTCCTACTATAAGCGAGAGGGTGGAATTAATTCCAAACTCTTTTACTTTGATTAAATCAAGGTGCTCAAAGCAAAATCTTCTGTTAACGAATGATGAAGCATGGTATAGA
MIASV3786	MicrobiomeInsight	Eukaryota	Amoebozoa	Conosa	Archamoebea	Archamoebea_X	Entamoebidae	Entamoeba	Entamoeba_coli	gut	Entamoeba	Entamoeba_coli	AF149909.1.1942			AGCTCCAATAGTATATATTAAAGTTGTTGTGATTAAAAGGCTCGTAGTTGAATGATAATGTATTGGAAAGGGATTTTTCATAAGAAGAATCTCAACGAAGACAATAGAGAAGGAATGAATTACTTTGAATAAAATAGAGTGTTTAAAGCAAAACAATGTTAATGAATAATGAAGCATGGGACAATAAGAAGGAGATTGAATAATTTCGAGAAAAAGATTAAAAGGAATAATTGGGGTAATTTAGAAAAAG
MIASV470	MicrobiomeInsight	Eukaryota	Amoebozoa	Conosa	Archamoebea	Archamoebea_X	Entamoebidae	Entamoeba	Entamoeba_coli	gut	Entamoeba	Entamoeba_coli	NA			AGCTCCAATAGTGTATTGTAAAGTTGTTGTGATTAAAACGCTCGTAGTTGAATGTAATCAATCGAGACATGATTTACGTTCTCTGGCGTGTGAGCTTGCTCATTGTCAGTAGAGCCGCAATCAATGAATGTCTCACTATAAGCGGGAGTTTGATTCAGTTCCAAACTCTTTTACTTTGATTAAATCAAGGTGCTTAAAGCAAAATCTTCTGTTAATGAATGATGAAGCATGGTATAAAATGAAAAACAGA
MIASV500	MicrobiomeInsight	Eukaryota	Amoebozoa	Conosa	Archamoebea	Archamoebea_X	Entamoebidae	Entamoeba	Entamoeba_coli	gut	Entamoeba	Entamoeba_coli	BACJ01045014.10555.12355			AGCTCCAATAGTGTATTGTAAAGTTGTTGTGATTAAAACGCTCGTAGTTGAATGAAAACACTCGGGACATGATTTACGATCTCTCCTCCATACGGTGGCTTCGTCCCTTAGGTCGAGTTGATCAAACCTCAAACACTGTCCTACTATAAGCGAGAGGGTGGAATTAATTCCAAACTCTTTTACTTTGATTAAATCAAGGTGCTTAAAGCAAAATCTTCTGTTAACGAATGATGAAGCATGGTATAGA
MIASV540	MicrobiomeInsight	Eukaryota	Amoebozoa	Conosa	Archamoebea	Archamoebea_X	Entamoebidae	Entamoeba	Entamoeba_coli	gut	Entamoeba	Entamoeba_coli	NA			AGCTCCAATAGTGTATATTAAAGTTGCTGTGATTAAAACGCTCGTAGTTGAATTAAAATGTGGTTTTATACATTTTGAAGACTTTATGTAAGTAAAGTTTCTAGAAATGTTAAATTAAAATCAAAGAAGGAAACAATTCAAGTAATTGAGTTGTTATTACTTTGAATAAAATAAGGTGTTTAAAGCAAAACATTATGTTAATGAATATTCAAGCATGGGACAATGCTGAGGGGATGTCAATAAGACATTT
MIASV59	MicrobiomeInsight	Eukaryota	Amoebozoa	Conosa	Archamoebea	Archamoebea_X	Entamoebidae	Entamoeba	Entamoeba_coli	gut	Entamoeba	Entamoeba_coli	GBSS01000001.4042.5839			AGCTCCAATAGTGTATTGTAAAGTTGTTGTGATTAAAACGCTCGTAGTTGAATGAAAACAATCGGGACATGATTTACGATCTCTCCTCCATACGGTGGATTCGTCCATTAGGTCGAGTTGATCAAAAATCAAACAATGTCCTACTATAAGCGAGAGGGTGGAATTAATTCCAAACTCTTTTACTTTGATTAAATCAAGGTGCTTAAAGCAAAATCTTCTGTTAACGAATGATGAAGCATGGTATAGA
MIASV769	MicrobiomeInsight	Eukaryota	Amoebozoa	Conosa	Archamoebea	Archamoebea_X	Entamoebidae	Entamoeba	Entamoeba_coli	gut	Entamoeba	Entamoeba_coli	AF149909.1.1942			AGCTCCAATAGTATATATTAAAGTTGTTGTGATTAAAAGGCTCGTAGTTGAATGATAGTATATTGGAAAGGGATTTTTCACAAGAAGAATCTCAATGAAGACAATAAGAGAAGGAATGAATTACTTTGAATAAAATAGAGTGTTTAAAGCAAAACAATGTTAATGAATAATGAAGCATGGGACAATAAGAAGGAGATTAAAGAATTTCGAGAAAAAGATTAAAAGGAATAATTGGGGTAATTTAGAAAAA
MIASV789	MicrobiomeInsight	Eukaryota	Amoebozoa	Conosa	Archamoebea	Archamoebea_X	Entamoebidae	Entamoeba	Entamoeba_coli	gut	Entamoeba	Entamoeba_coli	KR025407.1.1400			AGCTCCAATAGTGTATATTAAAGTTGCTGGTCTTAAAACGCTCGTAGTTGAATTAAAATGTGATTTTATACATTTTGAAGACTTTACATTAAGTGAAGTTTCTAGAAATGTTAAATTAAAATCAAAGAAGGAGACACTTCAAGTAATTGAGTTGTCATTACTTTGAATAAAATAAGGTGTTTAAAGCAAAACATTATGTTAATGAATATTCAAGCATGGGACAATGCTGAGGAGATGTCAATTAGAC
MIASV792	MicrobiomeInsight	Eukaryota	Amoebozoa	Conosa	Archamoebea	Archamoebea_X	Entamoebidae	Entamoeba	Entamoeba_coli	gut	Entamoeba	Entamoeba_coli	GDKT01033260.3553.5140			AGCTCCAATAGTGTATTGTAAAGTTGTTGTGATTAAAACGCTCGTAGTTGAATGAAAACAATCGGGACATGATTTACGATCTCTCCTCCATACGGTGGATTCGTCCATTAGGTTGAGTTGATCAAAAATCAAACAATGTCCTACTATAAGCGAGAGGGTGGAATTAATTCCAAACTCTTTTACTTTGATTAAATCAAGGTGCTTAAAGCAAAATCTTCTGTTAACGAATGATGAAGCATGGTATAGA
MIASV804	MicrobiomeInsight	Eukaryota	Amoebozoa	Conosa	Archamoebea	Archamoebea_X	Entamoebidae	Entamoeba	Entamoeba_coli	gut	Entamoeba	Entamoeba_coli	AF149909.1.1942			AGCTCCAATAGTATATATTAAAGTTGTTGTGATTAAAAGGCTCGTAGTTGAATGAAGATACTATTGAAAAGGCTTTTCTTTTTATACAAAAAGAGAAGTTTAGTTAAACAATAGAAGAAGGAAATGGATTACTTTGAATAAAATAGAGTGTTTAAAGCAAAACAATGTTAATGAATAATGAAGCATGGGACAATAAGAAGGAGATTTGAAAGGATTTCGAGAAGAAGATTAAAAGGAATAATTGGGGTAA
MIASV943	MicrobiomeInsight	Eukaryota	Amoebozoa	Conosa	Archamoebea	Archamoebea_X	Entamoebidae	Entamoeba	Entamoeba_coli	gut	Entamoeba	Entamoeba_coli	BBIL01000013.7904.9691			AGCTCCAATAGTGTATTGTAAAGTTGTTGTGATTAAAACGCTCGTAGTTGAATGAAAACAATCGAGACGTGATTTACGTTCTCTCGGTCATACGATGGATTCGTCCATCCGGCCGAGTTGAACTGCAATCGCATAACGTCTCATAATAAGCGGGAGTTTGTTTACTCAAACTCTTTTACTTTGATTAAATCAAGGTGCTTAAAGCAAAATCTTCTGTTAATGAATGATGAAGCATGGTATAGAATTAAAACAGAACAGAAAGAAAAACGAATAAATGGAGATGGGCAACCATTCGAA
MIASV972	MicrobiomeInsight	Eukaryota	Amoebozoa	Conosa	Archamoebea	Archamoebea_X	Entamoebidae	Entamoeba	Entamoeba_coli	gut	Entamoeba	Entamoeba_coli	AF149909.1.1942			AGCTCCAATAGTATATATTAAAGTTGTTGTGATTAAAAGGCTCGTAGTTGAATGAAGATACTATTGAAAAGGCTTTTCTTTTTATACAAAAAGAGAAGTTTAGTGAAACAATAGAAGAAGGAAATGGATTACTTTGAATAAAATAGAGTGTTTAAAGCAAAACAATGTTAATGAATAATGAAGCATGGGACAATAAGAAGGAGATTTGAAAGGATTTCGAGAAGAAGATTAAAAGGAATAATTGGGGTAA
DALASV1123	Dalhousie	Eukaryota	Amoebozoa	Conosa	Archamoebea	Archamoebea_X	Entamoebidae	Entamoeba	Entamoeba_dispar	gut	Entamoeba	Entamoeba_dispar				AGCTCCAATAGTGTATATTAAAGTTGCTGTGATTAAAACGCTCGTAGTTGAATTAAAATGTGATTTTATACATTTTGAAGACTTTACATTAAGTGAAGTTTCTAGAAATGTTAAATTAAAATCAAAGAAGGAGACAATTCAAGTAATTGAGTTGTCATTACTTTGAATAAAATAAGGTGTTTAAAGCAAAACATTATGTTAATGAATATTCAAGCATGGGACAATGCTGAGGAGATGTCAATTAGACATTTCGAGAGAAGGATAAAAAGGAACAATTGGGGTGATTCAGAAAAAAACGGGA
DALASV1202	Dalhousie	Eukaryota	Amoebozoa	Conosa	Archamoebea	Archamoebea_X	Entamoebidae	Entamoeba	Entamoeba_dispar	gut	Entamoeba	Entamoeba_dispar				AGCTCCAATAGTGTATATTAAAGTTGCTGTGATTAAAACGCTCGTAGTTGAATTAAAATGTGATTTTATACATTTTGAAGACTTTACATTAAGTGAAGTTTCTAGAAATGTTAAATTAAAATCAAAGAAGGAGACAATTCAAGTAATTGAGTTGTCATTACTTTGAATAAAATAAGGTGTTTAAAGCAAAACATTATGTTAATGAATATTCAAGCATGGGACAATGCTGAGGAGATGTCAATTAGACATTTCGAGAGAAGAATTAAAAGGAACAATTGGGGTGATTCAGAAAATAACGGAA
DALASV128	Dalhousie	Eukaryota	Amoebozoa	Conosa	Archamoebea	Archamoebea_X	Entamoebidae	Entamoeba	Entamoeba_dispar	gut	Entamoeba	Entamoeba_dispar				AGCTCCAATAGTGTATATTAAAGTTGCTGTGATTAAAACGCTCGTAGTTGAATTAAAATGTGATTTTATACATTTTGAAGACTTTACATTAAGTGAAGTTTCTAGAAATGTTAAATTAAAATCAAAGAAGGAGACAATTCAAGTAATTGAGTTGTCATTACTTTGAATAAAATAAGGTGTTTAAAGCAAAACATTATGTTAATGAATATTCAAGCATGGGACAATGCTGAGGAGATGTCAATTAGACATTTCGAAAGAAGGATTAAAAGGAACAATTGGGGTGATTCAGAAAAAAACGGAA
DALASV131	Dalhousie	Eukaryota	Amoebozoa	Conosa	Archamoebea	Archamoebea_X	Entamoebidae	Entamoeba	Entamoeba_dispar	gut	Entamoeba	Entamoeba_dispar				AGCTCCAATAGTGTATATTAAAGTTGCTGTGATTAAAACGCTCGTAGTTGAATTAAAATGTGATTTTATACATTTTGAAGACTTTACATTAAGTGAAGTTTCTAGAAATGTTAAATTAAAATCAAAGAAGGAGACAATTCAAGTAATTGAGTTGTCATTACTTTGAATAAAATAAGGTGTTTAAAGCAAAACATTATGTTAATGAATATTCAAGCATGGGACAATGCTGAGGAGATGTCAATTAGACATTTCGAAAGAAGGATTAAAAGGAACAATTGGGGTGATTCAGAAAAAAACGGGA
DALASV1426	Dalhousie	Eukaryota	Amoebozoa	Conosa	Archamoebea	Archamoebea_X	Entamoebidae	Entamoeba	Entamoeba_dispar	gut	Entamoeba	Entamoeba_dispar				AGCTCCAATAGTGTATATTAAAGTTGCTGTGATTAAAACGCTCGTAGTTGAATTAAAATGTGATTTTATACATTTTGAAGACTTTACATTAAGTGAAGTTTCTAGAAATGTTAAATTAAAATCAAAGAAGGAGACAATTCAAGTAATTGAGTTGTCATTACTTTGAATAAAATAAGGTGTTTAAAGCAAAACATTATGTTAATGAATATTCAAGCATGGGACAATGCTGAGGAGATGTCAATTAGACATTTCGAGAGAAGGATTAAAAGGAACACTTGGGGTGATTCAGAAAATAACGGAA
DALASV1482	Dalhousie	Eukaryota	Amoebozoa	Conosa	Archamoebea	Archamoebea_X	Entamoebidae	Entamoeba	Entamoeba_dispar	gut	Entamoeba	Entamoeba_dispar				AGCTCCAATAGTGTATATTAAAGTTGCTGTGATTAAAACGCTCGTAGTTGAATTAAAATGTGATTTTATACATTTTGAAGACTTTACATTAAGTGAAGTTTCTAGAAATGTTAAATTAAAATCAAAGAAGGAGACAATTCAAGTAATTGAGTTGTCATTACTTTGAATAAAATAAGGTGTTTAAAGCAAAACATTATGTTAATGAATATTCAAGCATGGGACAATGCTGAGGAGATGTCAATTAGACATTTCGAGAGAAGGATAAAAAGGAACAATTGGGGTGATTCAGAAAATAACGGAA
DALASV1588	Dalhousie	Eukaryota	Amoebozoa	Conosa	Archamoebea	Archamoebea_X	Entamoebidae	Entamoeba	Entamoeba_dispar	gut	Entamoeba	Entamoeba_dispar				AGCTCCAATAGTGTATATTACAGTTGCTGTGATTAAAACGCTCGTAGTTGAATTAAAATGTGATTTTATACATTTTGAAGACTTTACATTAAGTGAAGTTTCTAGAAATGTTAAATTAAAATCAAAGAAGGAGACAATTCAAGTAATTGAGTTGTCATTACTTTGAATAAAATAAGGTGTTTAAAGCAAAACATTATGTTAATGAATATTCAAGCATGGGACAATGCTGAGGAGATGTCAATTAGACATTTCGAGAGAAGGATTAAAAGGAACAATTGGGGTGATTCAGAAAATAACGGGA
DALASV38	Dalhousie	Eukaryota	Amoebozoa	Conosa	Archamoebea	Archamoebea_X	Entamoebidae	Entamoeba	Entamoeba_dispar	gut	Entamoeba	Entamoeba_dispar				AGCTCCAATAGTGTATATTAAAGTTGCTGTGATTAAAACGCTCGTAGTTGAATTAAAATGTGATTTTATACATTTTGAAGACTTTACATTAAGTGAAGTTTCTAGAAATGTTAAATTAAAATCAAAGAAGGAGACAATTCAAGTAATTGAGTTGTCATTACTTTGAATAAAATAAGGTGTTTAAAGCAAAACATTATGTTAATGAATATTCAAGCATGGGACAATGCTGAGGAGATGTCAATTAGACATTTCGAGAGAAGGATTAAAAGGAACAATTGGGGTGATTCAGAAAATAACGGAA
DALASV40	Dalhousie	Eukaryota	Amoebozoa	Conosa	Archamoebea	Archamoebea_X	Entamoebidae	Entamoeba	Entamoeba_dispar	gut	Entamoeba	Entamoeba_dispar				AGCTCCAATAGTGTATATTAAAGTTGCTGTGATTAAAACGCTCGTAGTTGAATTAAAATGTGATTTTATACATTTTGAAGACTTTACATTAAGTGAAGTTTCTAGAAATGTTAAATTAAAATCAAAGAAGGAGACAATTCAAGTAATTGAGTTGTCATTACTTTGAATAAAATAAGGTGTTTAAAGCAAAACATTATGTTAATGAATATTCAAGCATGGGACAATGCTGAGGAGATGTCAATTAGACATTTCGAGAGAAGGATTAAAAGGAACAATTGGGGTGATTCAGAAAAAAACGGGA
DALASV48	Dalhousie	Eukaryota	Amoebozoa	Conosa	Archamoebea	Archamoebea_X	Entamoebidae	Entamoeba	Entamoeba_dispar	gut	Entamoeba	Entamoeba_dispar				AGCTCCAATAGTGTATATTAAAGTTGCTGTGATTAAAACGCTCGTAGTTGAATTAAAATGTGATTTTATACATTTTGAAGACTTTACATTAAGTGAAGTTTCTAGAAATGTTAAATTAAAATCAAAGAAGGAGACAATTCAAGTAATTGAGTTGTCATTACTTTGAATAAAATAAGGTGTTTAAAGCAAAACATTATGTTAATGAATATTCAAGCATGGGACAATGCTGAGGAGATGTCAATTAGACATTTCGAGAGAAGGATTAAAAGGAACAATTGGGGTGATTCAGAAAATAACGGGA
DALASV51	Dalhousie	Eukaryota	Amoebozoa	Conosa	Archamoebea	Archamoebea_X	Entamoebidae	Entamoeba	Entamoeba_dispar	gut	Entamoeba	Entamoeba_dispar				AGCTCCAATAGTGTATATTAAAGTTGCTGTGATTAAAACGCTCGTAGTTGAATTAAAATGTGATTTTATACATTTTGAAGACTTTACATTAAGTGAAGTTTCTAGAAATGTTAAATTAAAATCAAAGAAGGAGACAATTCAAGTAATTGAGTTGTCATTACTTTGAATAAAATAAGGTGTTTAAAGCAAAACATTATGTTAATGAATATTCAAGCATGGGACAATGCTGAGGAGATGTCAATTAGACATTTCGAGAGAAGGATTAAAAGGAACAATTGGGGTGATTCAGAAAAAAACGGAA
DALASV691	Dalhousie	Eukaryota	Amoebozoa	Conosa	Archamoebea	Archamoebea_X	Entamoebidae	Entamoeba	Entamoeba_dispar	gut	Entamoeba	Entamoeba_dispar				AGCTCCAATAGTGTATATTAAAGTTGCTGTGATTAAAACGCTCGTAGTTGAATTAAAATGTGATTTTATACATTTTGAAGACTTTACATTAAGTGAAGTTTCTAGAAATGTTAAATTAAAATTAAAGAAGGAGACAATTCAAGTAATTGAGTTGTCATTACTTTGAATAAAATAAGGTGTTTAAAGCAAAACATTATGTTAATGAATATTCAAGCATGGGACAATGCTGAGGAGATGTCAATTAGACATTTCGAAAGAAGGATTAAAAGGAACAATTGGGGTGATTCAGAAAATAACGGAA
DALASV753	Dalhousie	Eukaryota	Amoebozoa	Conosa	Archamoebea	Archamoebea_X	Entamoebidae	Entamoeba	Entamoeba_dispar	gut	Entamoeba	Entamoeba_dispar				AGCTCCAATAGTGTATATTAAAGTTGCTGTGATTAAAACGCTCGTAGTTGAATTAAAATGTGATTTTATACATTTTGAAGACTTTACATTAAGTGAAGTTTCTAGAAATGTTAAATTAAAATCAAAGAAGGAGACAATTCAAGTAATTGAGTTGTCATTACTTTGAATAAAATAAGGTGTTTAAAGCAAAACATTATGTTAATGAATATTCAAGCATGTGACAATGCTGAGGAGATGTCAATTAGACATTTCGAGAGAAGGATTAAAAGGAACAATTGGGGTGATTCAGAAAATAACGGAA
DALASV805	Dalhousie	Eukaryota	Amoebozoa	Conosa	Archamoebea	Archamoebea_X	Entamoebidae	Entamoeba	Entamoeba_dispar	gut	Entamoeba	Entamoeba_dispar				AGCTCCAATAGTGTATATTAAAGTTGCTGTGATTAAAACGCTCGTAGTTGAATTAAAATGTGATTTTATACATTTTGAAGACTTTACATTAAGTGAAGTTTCTAGAAATGTTAAATTAAAATCAAAGAAGGAGACAATTCAAGTAATTGAGTTGTCATTACTTTGAATAAAATAAGGTGTTTAAAGCAAAACATTATGTTAATGAATATTCAAGCATGTGACAATGCTGAGGAGATGTCAATTAGACATTTCGAGAGAAGGATTAAAAGGAACAATTGGGGTGATTCAGAAAATAACGGGA
DALASV868	Dalhousie	Eukaryota	Amoebozoa	Conosa	Archamoebea	Archamoebea_X	Entamoebidae	Entamoeba	Entamoeba_dispar	gut	Entamoeba	Entamoeba_dispar				AGCTCCAATAGTGTATATTAAAGTTGCTGTGATTAAAACGCTCGTAGTTGAATTAAAATGTGATTTTATACATTTTGAAGACTTTACATTAAGTGAAGTTTCTAGAAATGTTAAATTAAAATCAAAGAAGGAGACAATTCAAGTAATTGAGTTGTCATTACTTTGAATAAAATAAGGTGTTTAAAGCAAAACATTATGTTAATGAATATTCAAGCATGGGACAATGCTGAGGAGATGTCAATTAGACATTTCGAAAGAAGAATTAAAAGGAACAATTGGGGTGATTCAGAAAAAAACGGAA
DALASV871	Dalhousie	Eukaryota	Amoebozoa	Conosa	Archamoebea	Archamoebea_X	Entamoebidae	Entamoeba	Entamoeba_dispar	gut	Entamoeba	Entamoeba_dispar				AGCTCCAATAGTGTATATTAAAGTTGCTGTGATTAAAACGCTCGTAGTTGAATTAAAATGTGATTTTATACATTTTGAAGACTTTACATTAAGTGAAGTTTCTAGAAATGTTAAATTAAAATCAAAGAAGGAGACAATTCAAGTAATTGAGTTGTCATTACTTTGAATAAAATAAGGTGTTTAAAGCAAAACATTATGTTAATGAATATTCAAGCATGGGACAATGCTGAGGAGATGTCAATTAGACATTTCGAAAGAAGAATTAAAAGGAACAATTGGGGTGATTCAGAAAAAAACGGGA
MIASV1116	MicrobiomeInsight	Eukaryota	Amoebozoa	Conosa	Archamoebea	Archamoebea_X	Entamoebidae	Entamoeba	Entamoeba_dispar	gut	Entamoeba	Entamoeba_dispar	NA			AGCTCCAATAGTGTATATTAAAGTTGCTGGTCTTAAAACGCTCGTAGTTGAATTAAAATGTGATTTTATACATTTTGAAGACTTTACATTAAGTGAAGTTTCTAGCCATGTTACCTTAACATCAAAGAAGGAGACACTTCAAGTCATTGAGTTGTCATTACTTTGAATAAAATAAGGTGTTTAAAGCAAAACATTATGTTAATGAATATTCAAGCATGGGACAATGCTGAGGAGATGTCAATTAGAC
MIASV1340	MicrobiomeInsight	Eukaryota	Amoebozoa	Conosa	Archamoebea	Archamoebea_X	Entamoebidae	Entamoeba	Entamoeba_dispar	gut	Entamoeba	Entamoeba_dispar	NA			AGCTCCAATAGTGTATATTAAAGTTGCTGGTGTTAAAACGCTCGTAGTTGAATTAAAATGTGATTTTATCCATTGTGAAGACTTTACATTAAGTGAAGTTTCTCGCCCTGTTACCTTACCATCAAAGCAGGAGACCCTTCAAGTCATTGAGTTGTCATTACTTTGAATAAAATAAGGTGTTTAAAGCAAAACATTATGTTACTGAATATTCAAGCATGGGACAATGCTGAGGAGATGTCAATTAGAC
MIASV1748	MicrobiomeInsight	Eukaryota	Amoebozoa	Conosa	Archamoebea	Archamoebea_X	Entamoebidae	Entamoeba	Entamoeba_dispar	gut	Entamoeba	Entamoeba_dispar	ABSL01042879.2133.3986			AGCTCCAATAGTGTATATTAAAGTTGCTGGTCTTAAAACGCTCGTAGTTGAATTAAAATGTGATTTTATACATTGTGAAGACTTTACATTAAGTGAAGTTTCTCGCCCTGTTACATTAACATCAAAGCCGGAGACCCTTCAAGTCATTGAGTTGTCATTACTTTGAATAAAATAAGGTGTTTAAAGCAACACATTATGTTACTGACTCTTCAAGCATGGGACAATGCTGAGGAGATGTCAATTAGAC
MIASV2676	MicrobiomeInsight	Eukaryota	Amoebozoa	Conosa	Archamoebea	Archamoebea_X	Entamoebidae	Entamoeba	Entamoeba_dispar	gut	Entamoeba	Entamoeba_dispar				AGCTCCAATAGTGTATATTAAAGTTGCTGGTCTTAAAACGCTCGTAGTTGAATTAAAATGTGGTTTTATACATTTTGAAGACTTTATGTAAGTAAAGTTTCTAGAAATGTTAACTTAAAATCAAAGAAGGAAACAATTCAAGTCATTGAGTTGTTATTACTTTGAATAAAATAAGGTGTTTAAAGCAAAACATTATGTTAATGAATATTCAAGCATGGGACAATGCTGAGGGGATGTCAATAAGACATTT
MIASV2745	MicrobiomeInsight	Eukaryota	Amoebozoa	Conosa	Archamoebea	Archamoebea_X	Entamoebidae	Entamoeba	Entamoeba_dispar	gut	Entamoeba	Entamoeba_dispar				AGCTCCAATAGTGTATATTAAAGTTGCTGTGATTAAAACGCTCGTAGTTGAATTAAAATGTGATTTTATACATTTTGAAGACTTTACATTAAGTGAAGTTTCTAGAAATGTTACCTTAAAATCAAAGAAGGAGACAATTCAAGTAATTGAGTTGTCATTACTTTGAATAAAATAAGGTGTTTAAAGCAAAACATTATGTTAATGAATATTCAAGCATGGGACAATGCTGAGGAGATGTCAATTAGAC
MIASV40	MicrobiomeInsight	Eukaryota	Amoebozoa	Conosa	Archamoebea	Archamoebea_X	Entamoebidae	Entamoeba	Entamoeba_dispar	gut	Entamoeba	Entamoeba_dispar				AGCTCCAATAGTGTATATTAAAGTTGCTGTGATTAAAACGCTCGTAGTTGAATTAAAATGTGATTTTATACATTTTGAAGACTTTACATTAAGTGAAGTTTCTAGAAATGTTAAATTAAAATCAAAGAAGGAGACAATTCAAGTAATTGAGTTGTCATTACTTTGAATAAAATAAGGTGTTTAAAGCAAAACATTATGTTAATGAATATTCAAGCATGGGACAATGCTGAGGAGATGTCAATTAGAC
MIASV465	MicrobiomeInsight	Eukaryota	Amoebozoa	Conosa	Archamoebea	Archamoebea_X	Entamoebidae	Entamoeba	Entamoeba_dispar	gut	Entamoeba	Entamoeba_dispar	FABQ01000402.752.2396			AGCTCCAATAGTGTATATTAAAGTTGCTGGTCTTAAAACGCTCGTAGTTGAATTAAAATGTGATTTTATCCATTTTGAAGACTTTACATTAAGTGAAGTTTCTCGCCCTGTTACCTTAACATCAAAGCAGGAGACACTTCAAGTCATTGAGTTGTCATTACTTTGAATAAAATAAGGTGTTTAAAGCAAAACATTATGTTAATGAATATTCAAGCATGGGACAATGCTGAGGAGATGTCAATTAGAC
MIASV480	MicrobiomeInsight	Eukaryota	Amoebozoa	Conosa	Archamoebea	Archamoebea_X	Entamoebidae	Entamoeba	Entamoeba_dispar	gut	Entamoeba	Entamoeba_dispar	NA			AGCTCCAATAGTGTATATTAAAGTTGCTGGTCTTAAAACGCTCGTAGTTGAATTAAAATGTGCTTTTATACATTTTGAAGACTTTACATTAAGTGAAGTTTCTCGCCCTGTTACATTAACATCAAAGCCGGAGACCCTTCAAGTCATTGAGTTGTCATTACTTTGAATAAAATAAGGTGTTTAAAGCAACACATTATGTTACTGAATATTCAAGCATGGGACAATGCTGAGGAGATGTCAATTAGAC
MIASV740	MicrobiomeInsight	Eukaryota	Amoebozoa	Conosa	Archamoebea	Archamoebea_X	Entamoebidae	Entamoeba	Entamoeba_dispar	gut	Entamoeba	Entamoeba_dispar				AGCTCCAATAGTGTATATTAAAGTTGCTGTGATTAAAACGCTCGTAGTTGAATTAAAATGTGATTTTATCCATTGTGAAGACTTTACATTAAGTGCAGTTGCTCGCCCTGTTCACTTAACCTCCAAGCCGGCGACCATTCCAGTCCTTGAGTTGTCATTACTTTGAATAAAATAAGGTGTTTAAAGCAAAACATTATGTTACTGAATATTCAAGCATGGGACAATGCTGAGGAGATGTCAATTAGAC
MIASV980	MicrobiomeInsight	Eukaryota	Amoebozoa	Conosa	Archamoebea	Archamoebea_X	Entamoebidae	Entamoeba	Entamoeba_dispar	gut	Entamoeba	Entamoeba_dispar	AB013575.1.1780			AGCTCCAATAGTGTATATTAAAGTTGCTGGTCTTAAAACGCTCGTAGTTGAATTAAATTGTGATTTTATCCATTGTGAAGACTTTACATTAAGTGAAGTTTCTCGCCCTGTTACCTTACCATCAAAGCAGGAGACCCTTCAAGTCATTGAGTTGTCATTACTTTGAATAAAATAAGGTGTTTAAAGCAAAACATTATGTTACTGAATATTCAAGCATGGGACAATGCTGAGGAGATGTCAATTAGAC
MIASV2224	MicrobiomeInsight	Eukaryota	Amoebozoa	Conosa	Archamoebea	Archamoebea_X	Entamoebidae	Entamoeba	Entamoeba_gingivalis	gut	Entamoeba	Entamoeba_other_sp	NA			AGCTCCAATAGTATATATTAAAGTTGTTGTGATTAAAAGGCTCGTAGTTGAATGAAGGTACTATTGAAAAAGATTTTCTTTTTATTTAAAGAGAATTTTTATTTAAGCAATAGAAGAAGGAAATTAATTACTTTGAATAAAATAGAGTGTTTAAAGCAAAACAATGTTAATGAATAATGAAGCATGGGACAATAAGAAGGAGATTTGAAAGGATTTCGAGAAAAAGATTAAAAGGAATAATTGGGGTAAT
DALASV1048	Dalhousie	Eukaryota	Amoebozoa	Conosa	Archamoebea	Archamoebea_X	Entamoebidae	Entamoeba	Entamoeba_hartmanni	gut	Entamoeba	Entamoeba_hartmanni	NA			AGCTCCAATAGTGTATATTAAAGTTGTTGTGATTAAAACGCTCGTAGTTGAAGATAATATATATCCATAGTTCAGAACATGAGTATGACTTGTCATATGAAAGTGATGAACACTAAACATGGATATAGTAAGGAATGACAGGACATGAATGTGTTTTGTTGTTAATTACTTTGAAAAAATTAGAGTGCTTAAAGCGAATCTATTAAAGAATAGTGAAGCATGGGACAATAAAGTGAATAGGAGATCTACGGATTTCGTATTAGGAAGAAAGATTAAAAGGAATAATTGGGGTAATTCAGAA
DALASV1054	Dalhousie	Eukaryota	Amoebozoa	Conosa	Archamoebea	Archamoebea_X	Entamoebidae	Entamoeba	Entamoeba_hartmanni	gut	Entamoeba	Entamoeba_hartmanni	NA			AGCTCCAATAGTGTATATTAAAGTTGTTGTGATTAAAACGCTCGTAGTTGAAAATGATATATATCCATCGTTCAAGACATGAGTATGACATGATCATATGAAAGTGTTGAACAACATAAATGGATATAGTAAGGAATGATGCGACATGAATGTGTTGTGTTGTTAATTACTTTGAAAAAATTAGAGTGCTTAAAGCGAATCTATTAAAGAATAGTGAAGCATGGGACAATCAAGCGAATAGGAAATCTACGGATTTCGTATTAGGAAGAAAGATTAAGAGGAATAATTGGGGTAATTCAGA
DALASV1091	Dalhousie	Eukaryota	Amoebozoa	Conosa	Archamoebea	Archamoebea_X	Entamoebidae	Entamoeba	Entamoeba_hartmanni	gut	Entamoeba	Entamoeba_hartmanni	NA			AGCTCCAATAGTGTATATTAAAGTTGTTGTGATTAAAACGCTCGTAGTTGAAAGTGATATATATCCATTGTTCAAGTCGTGAGTACGACTGGTTTGTATGAATGAGTTGAACAGCATATATGGATATAGTAAGGAATGATGATACATGAATGTGTATTGTTGTTAATTACTTTGAAAAAATTAGAGTGCTTAAAGCGAATCTATTAAAGAATAGTGAAGCATGGGACAATAAAAGAAATAGGAGATCTACGGATTTCGTATTAGGAAGAAAGATTAAGAGGAATAATTGGGGTAATTCAAA
DALASV1097	Dalhousie	Eukaryota	Amoebozoa	Conosa	Archamoebea	Archamoebea_X	Entamoebidae	Entamoeba	Entamoeba_hartmanni	gut	Entamoeba	Entamoeba_hartmanni	NA			AGCTCCAATAGTGTATATTAAAGTTGTTGTGATTAAAACGCTCGTAGTTGAAGATAACATATATCCATAGTTCAAGACATGAGTACAACTTGTTGTATGAATGGATTGAACAGTAAACATGGATGTAGTAAGGAATGACAGGACATGAATGTGTACTGTTGTTAATTACTTTGAAAAAATTAGAGTGCTTAAAGCGAATCTTATTAAAGAATAGTGAAGCATGGGACAATAAAGCGAATAGGAGATCTTCGGATTTCGTATTAGGAAGAAAGATTAAGAGGAATAATTGGGGTAATTCAAA
DALASV1105	Dalhousie	Eukaryota	Amoebozoa	Conosa	Archamoebea	Archamoebea_X	Entamoebidae	Entamoeba	Entamoeba_hartmanni	gut	Entamoeba	Entamoeba_hartmanni	NA			AGCTCCAATAGTGTATATTAAAGTTGTTGTGATTAAAACGCTCGTAGTTGAAGATAACATATATCCATAGTTCAAGACATGAGTACAACTTGTTGTATGAATGGATTGAACAGTAAACATGGATGTAGTAAGGAATGACAGGACATGAATGTGTACTGTTGTTAATTACTTTGAAAAAATTAGAGTGCTTAAAGCGAATCTTATTAAAGAATAGTGAAGCATGGGACAATAAAGCGAATAGGAGATCATCGGATTTCGTATTAGGAAGAAAGATTAAGAGGAATAATTGGGGTAATTCAGA
DALASV1106	Dalhousie	Eukaryota	Amoebozoa	Conosa	Archamoebea	Archamoebea_X	Entamoebidae	Entamoeba	Entamoeba_hartmanni	gut	Entamoeba	Entamoeba_hartmanni	NA			AGCTCCAATAGTGTATATTAAAGTTGTTGTGATTAAAACGCTCGTAGTTGAAGATAACATATATCCATAGTTCAAGACATGAGTACAACTTGTTGTATGAATGGATTGAACAGTAAACATGGATGTAGTAAGGAATGACAGGACATGAATGTGTACTGTTGTTAATTACTTTGAAAAAATTAGAGTGCTTAAAGCGAATCTTATTAAAGAATAGTGAAGCATGGGACAATAAAGCGAATAGGAGATCATCGGATTTCGTATTAGGAAGAAAGATTAAGAGGAATAATTGGGGTAATTCAAA
DALASV1112	Dalhousie	Eukaryota	Amoebozoa	Conosa	Archamoebea	Archamoebea_X	Entamoebidae	Entamoeba	Entamoeba_hartmanni	gut	Entamoeba	Entamoeba_hartmanni	NA			AGCTCCAATAGTGTATATTAAAGTTGTTGTGATTAAAACGCTCGTAGTTGAAAGTGATATATATCCATTGTTCAAGTCGTGAGTATGACATGTTCATATGAATGAATTGAACAGCATATATGGATGTAGTAAGGAATGATGATACATGAATGTGTATTGTTGTTAATTACTTTGAAAAAATTAGAGTGCTTAAAGCGAATCTATTAAAGAATAGTGAAGCATGGGACAATAAATGAAATAGGAGATCTTCGGATTTCGTATTAGGAAGAAAGATTAAGAGGAATAATTGGGGTAATTCAGA
DALASV121	Dalhousie	Eukaryota	Amoebozoa	Conosa	Archamoebea	Archamoebea_X	Entamoebidae	Entamoeba	Entamoeba_hartmanni	gut	Entamoeba	Entamoeba_hartmanni	NA			AGCTCCAATAGTGTATATTAAAGTTGTTGTGATTAAAACGCTCGTAGTTGAAGATAATATATATCCATAGTTCAGAACATGAGTATGACTTGTCATATGAAAGTGATGAACACTAAACATGGATATAGTAAGGAATGACAGGACATGAATGTGTTTTGTTGTTAATTACTTTGAAAAAATTAGAGTGCTTAAAGCGAATCTATTAAAGAATAGTGAAGCATGGGACAATAAAGTGAATAGGAGATCTTCGGATTTCGTATTAGGAAGAAAGATTAAGAGGAATAATTGGGGTAATTCAGAA
DALASV127	Dalhousie	Eukaryota	Amoebozoa	Conosa	Archamoebea	Archamoebea_X	Entamoebidae	Entamoeba	Entamoeba_hartmanni	gut	Entamoeba	Entamoeba_hartmanni	NA			AGCTCCAATAGTGTATATTAAAGTTGTTGTGATTAAAACGCTCGTAGTTGAAAGTGATATATATCCATTGTTCAAGTCGTGAGTACGACTCGTTTGTATGAATGAGTTGAACAGCATATATGGATATAGTAAGGAATGATGATACATGAATGTGTATTGTTGTTAATTACTTTGAAAAAATTAGAGTGCTTAAAGCGAATCTATTAAAGAATAGTGAAGCATGGGACAATAAATGAAATAGGAGATCATCTGATTTCGTATTAGGAAGAAAGATTAAGAGGAATAATTGGGGTAATTCAGA
DALASV1395	Dalhousie	Eukaryota	Amoebozoa	Conosa	Archamoebea	Archamoebea_X	Entamoebidae	Entamoeba	Entamoeba_hartmanni	gut	Entamoeba	Entamoeba_hartmanni	NA			AGCTCCAATAGTGTATATTAAAGTTGTTGTGATTAAAACGCTCGTAGTTGAAAATGATATATATCCATCGTTCAAGACATGAGTATGACTTGATTGTATGAATGTGTTGAACAACATAAATGGATATAGTAAGGAATGATGCGACATGAATGTGTTGTGTTGTTAATTACTTTGAAAAAATTAGAGTGCTTAAAGCGAATCTATTAAAGAATAGTGAAGCATGGGACAATCAAGCGAATAGGAGATCTACGGATATCGTATTAGGAAGAAAGATTAAGAGGAATAATTGGGGTAATTCAAA
DALASV1474	Dalhousie	Eukaryota	Amoebozoa	Conosa	Archamoebea	Archamoebea_X	Entamoebidae	Entamoeba	Entamoeba_hartmanni	gut	Entamoeba	Entamoeba_hartmanni	NA			AGCTCCAATAGTGTATATTAAAGTTGTTGTGATTAAAACGCTCGTAGTTGAAAAAGATATATATCCATCGTTCAAGACATGAGTATGACTTGATCATATGAATGTGTTGAACAACATAAATGGATATAGTAAGGAATGATGCGACATGAATGTGTTGTGTTGTTAATTACTTTGAAAAAATTAGAGTGCTTAAAGCGAATCTATTAAAGAATAGTGAAGCATGGGACAATAAAGTGAATAGGAGATCGACAGATTTCGTATTAGGAAGAAAGATTAAGAGGAATAATTGGGGTAATTCAGA
DALASV1503	Dalhousie	Eukaryota	Amoebozoa	Conosa	Archamoebea	Archamoebea_X	Entamoebidae	Entamoeba	Entamoeba_hartmanni	gut	Entamoeba	Entamoeba_hartmanni	NA			AGCTCCAATAGTGTATATTAAAGTTGTTGTGATTAAAACGCTCGTAGTTGAAAATGATATATATCCATCGTTCAAGACATGAGTATGACTTGTTTATATGAATGTGTTGAACAACATAAATGGATATAGTAAGGAATGATGCGACATGAATGTGTTGTGTTGTTAATTACTTTGAAAAAATTAGAGTGCTTAAAGCGAATCTATTAAAGAATAGTGAAGCATGGGACAATAAAGTGAATAGGAAATCTACTGATTTCGTATTAGGAAGAAAGATTAAGAGGAATAATTGGGGTAATTCAGA
DALASV1537	Dalhousie	Eukaryota	Amoebozoa	Conosa	Archamoebea	Archamoebea_X	Entamoebidae	Entamoeba	Entamoeba_hartmanni	gut	Entamoeba	Entamoeba_hartmanni	NA			AGCTCCAATAGTGTATATTAAAGTTGTTGTGATTAAAACGCTCGTAGTTGAAAATGATATATATCCATCGTTCAAGACATGAGTATGACTTGATTGTATGAATGTGTTGAACAACATAAATGGATATAGTAAGGAATGATGCGACATGAATGTGTTGTGTTGTTAATTACTTTGAAAAAATTAGAGTGCTTAAAGCGAATCTATTAAAGAATAGTGAAGCATGGGACAATCAAGCGAATAGGAGATCTACGGAATTCGTATTAGGAAGAAAGATTAAGAGGAATAATTGGGGTAATTCAGA
DALASV157	Dalhousie	Eukaryota	Amoebozoa	Conosa	Archamoebea	Archamoebea_X	Entamoebidae	Entamoeba	Entamoeba_hartmanni	gut	Entamoeba	Entamoeba_hartmanni	NA			AGCTCCAATAGTGTATATTAAAGTTGTTGTGATTAAAACGCTCGTAGTTGAAGATAATATATATCCATAGTTCAGAACATGAGTATGACTTGTCATATGAAAGTGATGAACACTAAACATGGATATAGTAAGGAATGACAGGACATGAATGTGTTTTGTTGTTAATTACTTTGAAAAAATTAGAGTGCTTAAAGCGAATCTATTAAAGAATAGTGAAGCATGGGACAATAAAGTGAATAGGAGATCTTCGGATTTCGTATTAGGAAGAAAGATTAAAAGGAATAATTGGGGTAATTCAGAA
DALASV1608	Dalhousie	Eukaryota	Amoebozoa	Conosa	Archamoebea	Archamoebea_X	Entamoebidae	Entamoeba	Entamoeba_hartmanni	gut	Entamoeba	Entamoeba_hartmanni	NA			AGCTCCAATAGTGTATATTAAAGTTGTTGTGATTAAAACGCTCGTAGTTGAAGATAACATATATCCATAGTTCAAGACATGAGTACAACTTGTTGTATGAATGGATTGAACACCGAACATGGATGTAGTAAGGAATGACAGGACATGAATGTGTACTGTTGTTAATTACTTTGAAAAAATTAGAGTGCTTAAAGCGAATCTTATTAAAGAATAGTGAAGCATGGGACAATAAAGTGAATAGGAGATCTTCGGATTTCGTATTAGGAAGAAAGATTAAGAGGAATAATTGGGGTAATTCAGA
DALASV1638	Dalhousie	Eukaryota	Amoebozoa	Conosa	Archamoebea	Archamoebea_X	Entamoebidae	Entamoeba	Entamoeba_hartmanni	gut	Entamoeba	Entamoeba_hartmanni	NA			AGCTCCAATAGTGTATATTAAAGTTGTTGTGATTAAAACGCTCGTAGTTGAAGATAATATATATCCATAGTTCAGAACATGAGTATGACTTGTCATATGAAAGTGATGAACACTAAACATGGATATAGTAAGGAATGACAGGACATGAATGTGTTTTGTTGTTAATTACTTTGAAAAAATTAGAGTGCTTAAAGCGAATCTATTAAAGAATAGTGAAGCATGGGACAATAAAGTGAATAGGAGATCTTCGGATTTTGTATTAGGAAGAAAGATTAAGAGGAATAATTGGGGTAATTCAGAA
DALASV164	Dalhousie	Eukaryota	Amoebozoa	Conosa	Archamoebea	Archamoebea_X	Entamoebidae	Entamoeba	Entamoeba_hartmanni	gut	Entamoeba	Entamoeba_hartmanni	NA			AGCTCCAATAGTGTATATTAAAGTTGTTGTGATTAAAACGCTCGTAGTTGAAAATGATATATATCCATCGTTCAAGACATGAGTATGACATGATCATATGAAAGTGTTGAACAACATAAATGGATATAGTAAGGAATGATGCGACATGAATGTGTTGTGTTGTTAATTACTTTGAAAAAATTAGAGTGCTTAAAGCGAATCTATTAAAGAATAGTGAAGCATGGGACAATCAAGCGAATAGGAGATCTACGGATTTCGTATTAGGAAGAAAGATTAAGAGGAATAATTGGGGTAATTCAAA
DALASV1656	Dalhousie	Eukaryota	Amoebozoa	Conosa	Archamoebea	Archamoebea_X	Entamoebidae	Entamoeba	Entamoeba_hartmanni	gut	Entamoeba	Entamoeba_hartmanni	NA			AGCTCCAATAGTGTATATTAAAGTTGTTGTGATTAAAACGCTCGTAGTTGAAAGTGATATATATCCATTGTTCAAGTCGTGAGTACGACTCGTTTGTATGAATGAGTTGAACAGCATATATGGATATAGTAAGGAATGATGATACATGAATGTGTATTGTTGTTAATTACTTTGAAAAAATTAGAGTGCTTAAAGCGAATCTATTAAAGAATAGTGAAGCATGGGACAATAAATGAAATAGGAAATCATCTGATTTCGTATTAGGAAGAAAGATTAAGAGGAATAATTGGGGTAATTCAGA
DALASV1738	Dalhousie	Eukaryota	Amoebozoa	Conosa	Archamoebea	Archamoebea_X	Entamoebidae	Entamoeba	Entamoeba_hartmanni	gut	Entamoeba	Entamoeba_hartmanni	NA			AGCTCCAATAGTGTATATTAAAGTTGTTGTGATTAAAACGCTCGTAGTTGAAAATGATATATATCCATCGTTCAAGACATGAGTATGACTTGATTGTATGAATGTGTTGAACAACATAAATGGATATAGTAAGGAATGATGCGACATGAATGTGTTGTGTTGTTAATTACTTTGAAAAAATTAGAGTGCTTAAAGCGAATCTATTAAAGAATAGTGAAGCATGGGACAATCAAGCGAATAGGAGATCTACGGAATTCGTATTAGGAAGAAAGATTAAGAGGAATAATTGGGGTAATTCAAA
DALASV1828	Dalhousie	Eukaryota	Amoebozoa	Conosa	Archamoebea	Archamoebea_X	Entamoebidae	Entamoeba	Entamoeba_hartmanni	gut	Entamoeba	Entamoeba_hartmanni	NA			AGCTCCAATAGTGTATATTAAAGTTGTTGTGATTAAAACGCTCGTAGTTGAAAATCATATATATCCATTGTTCAAGACATGAGTATGACTTGTTCATATGAATGTGTTGAACAACATAAATGGATATAGTAAGGAATGATGCAACATGAATGTGTTGTGTTGTTAATTACTTTGAAAAAATTAGAGTGCTTAAAGCGAATCTATTAAAGAATAGTGAAGCATGGGACAATAAAGTGAATAGGAGATCATCTGATTTCGTATTAGGAAGAAAGATTAAGAGGAATAATTGGGGTAATTCAAA
DALASV183	Dalhousie	Eukaryota	Amoebozoa	Conosa	Archamoebea	Archamoebea_X	Entamoebidae	Entamoeba	Entamoeba_hartmanni	gut	Entamoeba	Entamoeba_hartmanni	NA			AGCTCCAATAGTGTATATTAAAGTTGTTGTGATTAAAACGCTCGTAGTTGAAAATGATATATATCCATCGTTCAAGACATGAGTATGACATGATCGTATGAAAGTGTTGAACAACATAAATGGATATAGTAAGGAATGATGCGACATGAATGTGTTGTGTTGTTAATTACTTTGAAAAAATTAGAGTGCTTAAAGCGAATCTATTAAAGAATAGTGAAGCATGGGACAATCAAGCGAATAGGAGATCTACGGATTTCGTATTAGGAAGAAAGATTAAGAGGAATAATTGGGGTAATTCAAA
DALASV1830	Dalhousie	Eukaryota	Amoebozoa	Conosa	Archamoebea	Archamoebea_X	Entamoebidae	Entamoeba	Entamoeba_hartmanni	gut	Entamoeba	Entamoeba_hartmanni	NA			AGCTCCAATAGTGTATATTAAAGTTGTTGTGATTAAAACGCTCGTAGTTGAAAGTGATATATATCCATTGTTCAAGTCGTGAGTACGACTAGTTTGTATGAATGAATTGAACAGCATATATGGATATAGTAAGGAATGACAATACATGAATGTGTATTGTTGTTAATTACTTTGAAAAAATTAGAGTGCTTAAAGCGAATCTATTAAAGAATAGTGAAGCATGGGACAATAAATGAAATAGGAGATCATCTGATTTCGTATTAGGAAGAAAGATTAAGAGGAATAATTGGGTTAATTCAAA
DALASV185	Dalhousie	Eukaryota	Amoebozoa	Conosa	Archamoebea	Archamoebea_X	Entamoebidae	Entamoeba	Entamoeba_hartmanni	gut	Entamoeba	Entamoeba_hartmanni	NA			AGCTCCAATAGTGTATATTAAAGTTGTTGTGATTAAAACGCTCGTAGTTGAAAGTGATATATATCCATTGTTCAAGTCGTGAGTACGACTCGTTTGTATGAATGAGTTGAACAGCATATATGGATATAGTAAGGAATGATGATACATGAATGTGTATTGTTGTTAATTACTTTGAAAAAATTAGAGTGCTTAAAGCGAATCTATTAAAGAATAGTGAAGCATGGGACAATAAATGAAATAGGAGATCATCTGATTTCGTATTAGGAAGAAAGATTAAGAGGAATAATTGGGGTAATTCAAA
DALASV186	Dalhousie	Eukaryota	Amoebozoa	Conosa	Archamoebea	Archamoebea_X	Entamoebidae	Entamoeba	Entamoeba_hartmanni	gut	Entamoeba	Entamoeba_hartmanni	NA			AGCTCCAATAGTGTATATTAAAGTTGTTGTGATTAAAACGCTCGTAGTTGAAAATGATATATATCCATCGTTCAAGACATGAGTATGACTTGTTTATATGAATGTGTTGAACAACATAAATGGATATAGTAAGGAATGATGCGACATGAATGTGTTGTGTTGTTAATTACTTTGAAAAAATTAGAGTGCTTAAAGCGAATCTATTAAAGAATAGTGAAGCATGGGACAATAAAGTGAATAGGAGATCTACTGATTTCGTATTAGGAAGAAAGATTAAGAGGAATAATTGGGGTAATTCAAA
DALASV189	Dalhousie	Eukaryota	Amoebozoa	Conosa	Archamoebea	Archamoebea_X	Entamoebidae	Entamoeba	Entamoeba_hartmanni	gut	Entamoeba	Entamoeba_hartmanni	NA			AGCTCCAATAGTGTATATTAAAGTTGTTGTGATTAAAACGCTCGTAGTTGAAAATGATATATATCCATCGTTCAAGACATGAGTATGACTTGATTATATGAATGTGTTGAACAACATAAATGGATATAGTAAGGAATGATGCGACATGAATGTGTTGTGTTGTTAATTACTTTGAAAAAATTAGAGTGCTTAAAGCGAATCTATTAAAGAATAGTGAAGCATGGGACAATAAAGTGAATAGGAGATCGACAGATTTCGTATTAGGAAGAAAGATTAAGAGGAATAATTGGGGTAATTCAAA
DALASV1918	Dalhousie	Eukaryota	Amoebozoa	Conosa	Archamoebea	Archamoebea_X	Entamoebidae	Entamoeba	Entamoeba_hartmanni	gut	Entamoeba	Entamoeba_hartmanni	NA			AGCTCCAATAGTGTATATTAAAGTTGTTGTGATTAAAACGCTCGTAGTTGAAAATGATATATATCCATCGTTCAAGACATGAGTATGACTTGATCATATGAATGTGTTGAACAACATAAATGGATATAGTAAGGAATGATGCGACATGAATATGTTGTGTTGTTAATTACTTTGAAAAAATTAGAGTGCTTAAAGCGAATCTATTAAAGAATAGTGAAGCATGGGACAATCAAGCGAATAGGAGATCTACGGAATTCGTATTAGGAAGAAAGATTAAGAGGAATAATTGGGGTAATTCAGA
DALASV1963	Dalhousie	Eukaryota	Amoebozoa	Conosa	Archamoebea	Archamoebea_X	Entamoebidae	Entamoeba	Entamoeba_hartmanni	gut	Entamoeba	Entamoeba_hartmanni	NA			AGCTCCAATAGTGTATATTAAAGTTGTTGTGATTAAAACGCTCGTAGTTGAAAATGATATATATCCATCGTTCAAGACATGAGTATGACTTGATTGTATGAATGTGTTGAACAACATAAATGGATATAGTAAGGAATGATGCGACATGAATGTGTTGTGTTGTTAATTACTTTGAAAAAATTAGAGTGCTTAAAGCGAATCTATTAAAGAATAGTGAAGCATGGGACAATCAAGCGCATAGGAGATCTACGGATTTCGTATTAGGAAGAAAGATTAAGAGGAATAATTGGGGTAATTCAGA
DALASV197	Dalhousie	Eukaryota	Amoebozoa	Conosa	Archamoebea	Archamoebea_X	Entamoebidae	Entamoeba	Entamoeba_hartmanni	gut	Entamoeba	Entamoeba_hartmanni	NA			AGCTCCAATAGTGTATATTAAAGTTGTTGTGATTAAAACGCTCGTAGTTGAAAATGATATATATCCATCGTTCAAGACATGAGTATGACATGATCGTATGAAAGTGTTGAACAACATAAATGGATATAGTAAGGAATGATGCGACATGAATGTGTTGTGTTGTTAATTACTTTGAAAAAATTAGAGTGCTTAAAGCGAATCTATTAAAGAATAGTGAAGCATGGGACAATCAAGCGAATAGGAGATCTACGGATTTCGTATTAGGAAGAAAGATTAAGAGGAATAATTGGGGTAATTCAGA
DALASV1991	Dalhousie	Eukaryota	Amoebozoa	Conosa	Archamoebea	Archamoebea_X	Entamoebidae	Entamoeba	Entamoeba_hartmanni	gut	Entamoeba	Entamoeba_hartmanni	NA			AGCTCCAATAGTGTATATTAAAGTTGTTGTGATTAAAACGCTCGTAGTTGAAAATGATATATATCCATCGTTCAAGACATGAGTATGACTTGATTGTATGAATGTGTTGAACAACATAAATGGATATAGTAAGGAATGATGCGACATGAATGTGTTGTGTTGTTAATTACTTTGAAAAAATTAGAGTGCTTAAAGCGAATCTATTAAAGAATAGTGAAGCATGGGACAATCAAGCGAATAGGAGATCTACGGATTTTGTATTAGGAAGAAAGATTAAGAGGAATAATTGGGGTAATTCAGA
DALASV200	Dalhousie	Eukaryota	Amoebozoa	Conosa	Archamoebea	Archamoebea_X	Entamoebidae	Entamoeba	Entamoeba_hartmanni	gut	Entamoeba	Entamoeba_hartmanni	NA			AGCTCCAATAGTGTATATTAAAGTTGTTGTGATTAAAACGCTCGTAGTTGAAAATGATATATATCCATCGTTCAAGACATGAGTATGACTTGTTTATATGAATGTGTTGAACAACATAAATGGATATAGTAAGGAATGATGCGACATGAATGTGTTGTGTTGTTAATTACTTTGAAAAAATTAGAGTGCTTAAAGCGAATCTATTAAAGAATAGTGAAGCATGGGACAATAAAGTGAATAGGAGATCTACTGATTTCGTATTAGGAAGAAAGATTAAGAGGAATAATTGGGGTAATTCAGA
DALASV201	Dalhousie	Eukaryota	Amoebozoa	Conosa	Archamoebea	Archamoebea_X	Entamoebidae	Entamoeba	Entamoeba_hartmanni	gut	Entamoeba	Entamoeba_hartmanni	NA			AGCTCCAATAGTGTATATTAAAGTTGTTGTGATTAAAACGCTCGTAGTTGAAAATGATATATATCCATCGTTCAAGACATGAGTATGACTTGATTATATGAATGTGTTGAACAACATAAATGGATATAGTAAGGAATGATGCGACATGAATGTGTTGTGTTGTTAATTACTTTGAAAAAATTAGAGTGCTTAAAGCGAATCTATTAAAGAATAGTGAAGCATGGGACAATAAAGTGAATAGGAGATCGACAGATTTCGTATTAGGAAGAAAGATTAAGAGGAATAATTGGGGTAATTCAGA
DALASV2011	Dalhousie	Eukaryota	Amoebozoa	Conosa	Archamoebea	Archamoebea_X	Entamoebidae	Entamoeba	Entamoeba_hartmanni	gut	Entamoeba	Entamoeba_hartmanni	NA			AGCTCCAATAGTGTATATTAAAGTTGTTGTGATTAAAACGCTCGTAGTTGAAAATGATATATATCCATCGTTCAAGACATGAGTATGACTTGATCATATGAATGTGTTGAACAACATAAATGGATATAGTAAGGAATGATGCGACATGAATATGTTGTGTTGTTAATTACTTTGAAAAAATTAGAGTGCTTAAAGCGAATCTATTAAAGAATAGTGAAGCATGGGACAATCAAGCGAATAGGAAATCTACGGATTTCGTATTAGGAAGAAAGATTAAGAGGAATAATTGGGGTAATTCAAA
DALASV2025	Dalhousie	Eukaryota	Amoebozoa	Conosa	Archamoebea	Archamoebea_X	Entamoebidae	Entamoeba	Entamoeba_hartmanni	gut	Entamoeba	Entamoeba_hartmanni	NA			AGCTCCAATAGTGTATATTAAAGTTGTTGTGATTAAAACGCTCGTAGTTGAAAATGATATATATCCATCGTTCAAGACATGAGTATGACTTGATTGTATGAATGTGTTGAACAACATAAATGGATATAGTAAGGAATGATGCGACATGAATGTGTTGTGTTGTTAATTACTTTGAAAAAATTAGAGTGCTTAAAGCGAATCTATTAAAGAATAGTGAAGCATGGGACAATCAAGCGAATAGGAGATCCACGGATTTCGTATTAGGAAGAAAGATTAAGAGGAATAATTGGGGTAATTCAAA
DALASV2037	Dalhousie	Eukaryota	Amoebozoa	Conosa	Archamoebea	Archamoebea_X	Entamoebidae	Entamoeba	Entamoeba_hartmanni	gut	Entamoeba	Entamoeba_hartmanni	NA			AGCTCCAATAGTGTATATTAAAGTTGTTGTGATTAAAACGCTCGTAGTTGAAAGTGATATATATCCATTGTTCAAGTCGTGAGTACGACTCGTTTGTATGAATGAGTTGAACAGCATATATGGATATAGTAAGGAATGATGATACATGAATGTGTATTGTTGTTAATTACTTTGAAAAAATTAGAGTGCTTAAAGCGAATCTATTAAAGAATAGTGAAGCATGGGACAATAAATGAAATAGGAAATCATCTGATTTCGTATTAGGAAGAAAGATTAAGAGGAATAATTGGGGTAATTCAAA
DALASV207	Dalhousie	Eukaryota	Amoebozoa	Conosa	Archamoebea	Archamoebea_X	Entamoebidae	Entamoeba	Entamoeba_hartmanni	gut	Entamoeba	Entamoeba_hartmanni	NA			AGCTCCAATAGTGTATATTAAAGTTGTTGTGATTAAAACGCTCGTAGTTGAAAATGATATATATCCATCGTTCAAGACATGAGTATGACTTGATCATATGAATGTGTTGAACAACATAAATGGATATAGTAAGGAATGATGCGACATGAATATGTTGTGTTGTTAATTACTTTGAAAAAATTAGAGTGCTTAAAGCGAATCTATTAAAGAATAGTGAAGCATGGGACAATCAAGCGAATAGGAGATCTACGGATTTCGTATTAGGAAGAAAGATTAAGAGGAATAATTGGGGTAATTCAAA
DALASV220	Dalhousie	Eukaryota	Amoebozoa	Conosa	Archamoebea	Archamoebea_X	Entamoebidae	Entamoeba	Entamoeba_hartmanni	gut	Entamoeba	Entamoeba_hartmanni	NA			AGCTCCAATAGTGTATATTAAAGTTGTTGTGATTAAAACGCTCGTAGTTGAAAATGATATATATCCATCGTTCAAGACATGAGTATGACTTGATTGTATGAATGTGTTGAACAACATAAATGGATATAGTAAGGAATGATGCGACATGAATATGTTGTGTTGTTAATTACTTTGAAAAAATTAGAGTGCTTAAAGCGAATCTATTAAAGAATAGTGAAGCATGGGACAATCAAGCGAATAGGAGATCTACGGATTTCGTATTAGGAAGAAAGATTAAGAGGAATAATTGGGGTAATTCAGA
DALASV221	Dalhousie	Eukaryota	Amoebozoa	Conosa	Archamoebea	Archamoebea_X	Entamoebidae	Entamoeba	Entamoeba_hartmanni	gut	Entamoeba	Entamoeba_hartmanni	NA			AGCTCCAATAGTGTATATTAAAGTTGTTGTGATTAAAACGCTCGTAGTTGAAAATGATATATATCCATCGTTCAAGACATGAGTATGACATGATCATATGAAAGTGTTGAACAACATAAATGGATATAGTAAGGAATGATGCGACATGAATGTGTTGTGTTGTTAATTACTTTGAAAAAATTAGAGTGCTTAAAGCGAATCTATTAAAGAATAGTGAAGCATGGGACAATCAAGCGAATAGGAGATCTACGGATTTCGTATTAGGAAGAAAGATTAAGAGGAATAATTGGGGTAATTCAGA
DALASV237	Dalhousie	Eukaryota	Amoebozoa	Conosa	Archamoebea	Archamoebea_X	Entamoebidae	Entamoeba	Entamoeba_hartmanni	gut	Entamoeba	Entamoeba_hartmanni	NA			AGCTCCAATAGTGTATATTAAAGTTGTTGTGATTAAAACGCTCGTAGTTGAAAATGATATATATCCATCGTTCAAGACATGAGTATGACTTGATCATATGAATGTGTTGAACAACATAAATGGATATAGTAAGGAATGATGCGACATGAATATGTTGTGTTGTTAATTACTTTGAAAAAATTAGAGTGCTTAAAGCGAATCTATTAAAGAATAGTGAAGCATGGGACAATCAAGCGAATAGGAGATCTACGGATTTCGTATTAGGAAGAAAGATTAAGAGGAATAATTGGGGTAATTCAGA
DALASV238	Dalhousie	Eukaryota	Amoebozoa	Conosa	Archamoebea	Archamoebea_X	Entamoebidae	Entamoeba	Entamoeba_hartmanni	gut	Entamoeba	Entamoeba_hartmanni	NA			AGCTCCAATAGTGTATATTAAAGTTGTTGTGATTAAAACGCTCGTAGTTGAAAATGATATATATCCATCGTTCAAGACATGAGTATGACTTGATTGTATGAATGTGTTGAACAACATAAATGGATATAGTAAGGAATGATGCGACATGAATATGTTGTGTTGTTAATTACTTTGAAAAAATTAGAGTGCTTAAAGCGAATCTATTAAAGAATAGTGAAGCATGGGACAATCAAGCGAATAGGAGATCTACGGATTTCGTATTAGGAAGAAAGATTAAGAGGAATAATTGGGGTAATTCAAA
DALASV272	Dalhousie	Eukaryota	Amoebozoa	Conosa	Archamoebea	Archamoebea_X	Entamoebidae	Entamoeba	Entamoeba_hartmanni	gut	Entamoeba	Entamoeba_hartmanni	NA			AGCTCCAATAGTGTATATTAAAGTTGTTGTGATTAAAACGCTCGTAGTTGAAAATGATATATATCCATCGTTCAAGACATGAGTATGACTTGATTGTATGAATGTGTTGAACAACATAAATGGATATAGTAAGGAATGATGCGACATGAATGTGTTGTGTTGTTAATTACTTTGAAAAAATTAGAGTGCTTAAAGCGAATCTATTAAAGAATAGTGAAGCATGGGACAATCAAGCGAATAGGAGATCTACGGATTTCGAATTAGGAAGAAAGATTAAGAGGAATAATTGGGGTAATTCAAA
DALASV277	Dalhousie	Eukaryota	Amoebozoa	Conosa	Archamoebea	Archamoebea_X	Entamoebidae	Entamoeba	Entamoeba_hartmanni	gut	Entamoeba	Entamoeba_hartmanni	NA			AGCTCCAATAGTGTATATTAAAGTTGTTGTGATTAAAACGCTCGTAGTTGAAGATAATATATATCCATAGTTCAGAACATGAGTATGACTTGTCATATGAATGTGATGAACACTAAACATGGATATAGTAAGGAATGACAAGACATGAATGTGTTTTGTTGTTAATTACTTTGAAAAAATTAGAGTGCTTAAAGCGAATCTATTAAAGAATAGTGAAGCATGGGACAATAAAGTGAATAGGAGATCTTCGGATTTCGTATTAGGAAGAAAGATTAAGAGGAATAATTGGGGTAATTCAGAA
DALASV296	Dalhousie	Eukaryota	Amoebozoa	Conosa	Archamoebea	Archamoebea_X	Entamoebidae	Entamoeba	Entamoeba_hartmanni	gut	Entamoeba	Entamoeba_hartmanni	NA			AGCTCCAATAGTGTATATTAAAGTTGTTGTGATTAAAACGCTCGTAGTTGAAAATGATATATATCCATCGTTCAAGACATGAGTATGACTTGTTTATATGAATGTGTTGAACAACATAAATGGATATAGTAAGGAATGATGCGACATGAATGTGTTGTGTTGTTAATTACTTTGAAAAAATTAGAGTGCTTAAAGCGAATCTATTAAAGAATAGTGAAGCATGGGACAATAAAGTGAATAGGAGATCTACGGATTTCGTATTAGGAAGAAAGATTAAGAGGAATAATTGGGGTAATTCAAA
DALASV303	Dalhousie	Eukaryota	Amoebozoa	Conosa	Archamoebea	Archamoebea_X	Entamoebidae	Entamoeba	Entamoeba_hartmanni	gut	Entamoeba	Entamoeba_hartmanni	NA			AGCTCCAATAGTGTATATTAAAGTTGTTGTGATTAAAACGCTCGTAGTTGAAAGTGATATATATCCATTGTTCAAGTCGTGAGTACGACTCGTTTGTATGAATGAATTGAACAGCATATATGGATATAGTAAGGAATGATGATACATGAATGTGTATTGTTGTTAATTACTTTGAAAAAATTAGAGTGCTTAAAGCGAATCTATTAAAGAATAGTGAAGCATGGGACAATAAATGAAATAGGAGATCTACGGATTTCGTATTAGGAAGAAAGATTAAGAGGAATAATTGGGGTAATTCAGA
DALASV331	Dalhousie	Eukaryota	Amoebozoa	Conosa	Archamoebea	Archamoebea_X	Entamoebidae	Entamoeba	Entamoeba_hartmanni	gut	Entamoeba	Entamoeba_hartmanni	NA			AGCTCCAATAGTGTATATTAAAGTTGTTGTGATTAAAACGCTCGTAGTTGAAGATAATATATATCCATAGTTCAGAACATGAGTATGACTTGTCATATGAATGTGATGAACACTAAACATGGATATAGTAAGGAATGACAAGACATGAATGTGTTTTGTTGTTAATTACTTTGAAAAAATTAGAGTGCTTAAAGCGAATCTATTAAAGAATAGTGAAGCATGGGACAATAAAGTGAATAGGAGATCTTCGGATTTCGTATTAGGAAGAAAGATTAAAAGGAATAATTGGGGTAATTCAGAA
DALASV368	Dalhousie	Eukaryota	Amoebozoa	Conosa	Archamoebea	Archamoebea_X	Entamoebidae	Entamoeba	Entamoeba_hartmanni	gut	Entamoeba	Entamoeba_hartmanni	NA			AGCTCCAATAGTGTATATTAAAGTTGTTGTGATTAAAACGCTCGTAGTTGAAAATGATATATATCCATCGTTCAAGACATGAGTATGACTTGATTGTATGAATGTGTTGAACAACATAAATGGATATAGTAAGGAATGATGCGACATGAATGTGTTGTGTTGTTAATTACTTTGAAAAAATTAGAGTGCTTAAAGCGAATCTATTAAAGAATAGTGAAGCATGGGACAATCAAGCGAATAGGAGATCTACGGATTTCGAATTAGGAAGAAAGATTAAGAGGAATAATTGGGGTAATTCAGA
DALASV380	Dalhousie	Eukaryota	Amoebozoa	Conosa	Archamoebea	Archamoebea_X	Entamoebidae	Entamoeba	Entamoeba_hartmanni	gut	Entamoeba	Entamoeba_hartmanni	NA			AGCTCCAATAGTGTATATTAAAGTTGTTGTGATTAAAACGCTCGTAGTTGAAAATGATATATATCCATCGTTCAAGACATGAGTGTGACTTGATCATATGAATGTGTTGAACAACATAAATGGATATAGTAAGGAATGATGCGACATGAATGTGTTGTGTTGTTAATTACTTTGAAAAAATTAGAGTGCTTAAAGCGAATCTATTAAAGAATAGTGAAGCATGGGACAATCAAGCGAATAGGAGATCTACGGATTTCGTATTAGGAAGAAAGATTAAGAGGAATAATTGGGGTAATTCAAA
DALASV385	Dalhousie	Eukaryota	Amoebozoa	Conosa	Archamoebea	Archamoebea_X	Entamoebidae	Entamoeba	Entamoeba_hartmanni	gut	Entamoeba	Entamoeba_hartmanni	NA			AGCTCCAATAGTGTATATTAAAGTTGTTGTGATTAAAACGCTCGTAGTTGAAAGTGATATATATCCATTGTTCAAGTCGTGAGTACGACTCGTTTGTATGAATGAATTGAACAGCATATATGGATATAGTAAGGAATGATGATACATGAATGTGTATTGTTGTTAATTACTTTGAAAAAATTAGAGTGCTTAAAGCGAATCTATTAAAGAATAGTGAAGCATGGGACAATAAATGAAATAGGAGATCTACGGATTTCGTATTAGGAAGAAAGATTAAGAGGAATAATTGGGGTAATTCAAA
DALASV403	Dalhousie	Eukaryota	Amoebozoa	Conosa	Archamoebea	Archamoebea_X	Entamoebidae	Entamoeba	Entamoeba_hartmanni	gut	Entamoeba	Entamoeba_hartmanni	NA			AGCTCCAATAGTGTATATTAAAGTTGTTGTGATTAAAACGCTCGTAGTTGAAAATGATATATATCCATCGTTCAAGACATGAGTATGACTTGTTTATATGAATGTGTTGAACAACATAAATGGATATAGTAAGGAATGATGCGACATGAATGTGTTGTGTTGTTAATTACTTTGAAAAAATTAGAGTGCTTAAAGCGAATCTATTAAAGAATAGTGAAGCATGGGACAATAAAGTGAATAGGAGATCAACAGATTTCGTATTAGGAAGAAAGATTAAGAGGAATAATTGGGGTAATTCAAA
DALASV406	Dalhousie	Eukaryota	Amoebozoa	Conosa	Archamoebea	Archamoebea_X	Entamoebidae	Entamoeba	Entamoeba_hartmanni	gut	Entamoeba	Entamoeba_hartmanni	NA			AGCTCCAATAGTGTATATTAAAGTTGTTGTGATTAAAACGCTCGTAGTTGAAAATGATATATATCCATCGTTCAAGACATGAGTATGACTTGTTTATATGAATGTGTTGAACAACATAAATGGATATAGTAAGGAATGATGCGACATGAATGTGTTGTGTTGTTAATTACTTTGAAAAAATTAGAGTGCTTAAAGCGAATCTATTAAAGAATAGTGAAGCATGGGACAATAAAGTGAATAGGAGATCAACAGATTTCGTATTAGGAAGAAAGATTAAGAGGAATAATTGGGGTAATTCAGA
DALASV431	Dalhousie	Eukaryota	Amoebozoa	Conosa	Archamoebea	Archamoebea_X	Entamoebidae	Entamoeba	Entamoeba_hartmanni	gut	Entamoeba	Entamoeba_hartmanni	NA			AGCTCCAATAGTGTATATTAAAGTTGTTGTGATTAAAACGCTCGTAGTTGAAGATAAAATATATCCATAGTTCAGAACATGAGTATGACTTGTCATATGAAAGTGATGAACACTAAACATGGATATAGTAAGGAATGACAGGACATGAATGTGTTTTGTTGTTAATTACTTTGAAAAAATTAGAGTGCTTAAAGCGAATCTATTAAAGAATAGTGAAGCATGGGACAATAAAGTGAATAGGAGATCTTTGGATTTCGTATTAGGAAGAAAGATTAAGAGGAATAATTGGGGTAATTCAGAA
DALASV451	Dalhousie	Eukaryota	Amoebozoa	Conosa	Archamoebea	Archamoebea_X	Entamoebidae	Entamoeba	Entamoeba_hartmanni	gut	Entamoeba	Entamoeba_hartmanni	NA			AGCTCCAATAGTGTATATTAAAGTTGTTGTGATTAAAACGCTCGTAGTTGAAAGTCATATATATCCATTGTTTAAGACATGAGTATGACAAGTTCGTATGAATGTGTTGAACAACATAAATGGATATAGTAAGGAATGATACAACATGAATGTGTTGTGTTGTTAATTACTTTGAAAAAATTAGAGTGCTTAAAGCGAATCTATTAAAGAATAGTGAAGCATGGGACAATCAAGTGAATAGGAGATCTTTGGATTTCGTATTAGGAAGAAAGATTAAGAGGAATAATTGGGGTAATTCAAA
DALASV460	Dalhousie	Eukaryota	Amoebozoa	Conosa	Archamoebea	Archamoebea_X	Entamoebidae	Entamoeba	Entamoeba_hartmanni	gut	Entamoeba	Entamoeba_hartmanni	NA			AGCTCCAATAGTGTATATTAAAGTTGTTGTGATTAAAACGCTCGTAGTTGAAAATGATATATATCCATCGTTCAAGACATGAGTGTGACTTGATCATATGAATGTGTTGAACAACATAAATGGATATAGTAAGGAATGATGCGACATGAATGTGTTGTGTTGTTAATTACTTTGAAAAAATTAGAGTGCTTAAAGCGAATCTATTAAAGAATAGTGAAGCATGGGACAATCAAGCGAATAGGAGATCTACGGATTTCGTATTAGGAAGAAAGATTAAGAGGAATAATTGGGGTAATTCAGA
DALASV486	Dalhousie	Eukaryota	Amoebozoa	Conosa	Archamoebea	Archamoebea_X	Entamoebidae	Entamoeba	Entamoeba_hartmanni	gut	Entamoeba	Entamoeba_hartmanni	NA			AGCTCCAATAGTGTATATTAAAGTTGTTGTGATTAAAACGCTCGTAGTTGAAGATAAAATATATCCATAGTTCAGAACATGAGTATGACTTGTCATATGAAAGTGATGAACACTAAACATGGATATAGTAAGGAATGACAGGACATGAATGTGTTTTGTTGTTAATTACTTTGAAAAAATTAGAGTGCTTAAAGCGAATCTATTAAAGAATAGTGAAGCATGGGACAATAAAGTGAATAGGAGATCTTCGGATTTCGTATTAGGAAGAAAGATTAAGAGGAATAATTGGGGTAATTCAGAA
DALASV534	Dalhousie	Eukaryota	Amoebozoa	Conosa	Archamoebea	Archamoebea_X	Entamoebidae	Entamoeba	Entamoeba_hartmanni	gut	Entamoeba	Entamoeba_hartmanni	NA			AGCTCCAATAGTGTATATTAAAGTTGTTGTGATTAAAACGCTCGTAGTTGAAAGTGATATATATCCATTGTTCAAGTCGTGAGTACGACTCGTTTGTATGAATGAATTGAACAGCATATATGGATATAGTAAGGAATGATGATACATGAATGTGTATTGTTGTTAATTACTTTGAAAAAATTAGAGTGCTTAAAGCGAATCTATTAAAGAATAGTGAAGCATGGGACAATAAATGAAATAGGAGATCTTCGGATTTCGTATTAGGAAGAAAGATTAAGAGGAATAATTGGGGTAATTCAAA
DALASV540	Dalhousie	Eukaryota	Amoebozoa	Conosa	Archamoebea	Archamoebea_X	Entamoebidae	Entamoeba	Entamoeba_hartmanni	gut	Entamoeba	Entamoeba_hartmanni	NA			AGCTCCAATAGTGTATATTAAAGTTGTTGTGATTAAAACGCTCGTAGTTGAAGATAACATATATCCATAGTTCAAGACATGAGTACAACTTGTTTGTATGAATGGATTGAACACTACACATGGATGTAGTAAGGAATGACAGGACATGAATGTGTACTGTTGTTAATTACTTTGAAAAAATTAGAGTGCTTAAAGCGAATCTTATTAAAGAATAGTGAAGCATGGGACAATAAAGTGAATAGGAGATCTTCGGATTTCGTATTAGGAAGAAAGATTAAGAGGAATAATTGGGGTAAT
DALASV545	Dalhousie	Eukaryota	Amoebozoa	Conosa	Archamoebea	Archamoebea_X	Entamoebidae	Entamoeba	Entamoeba_hartmanni	gut	Entamoeba	Entamoeba_hartmanni	NA			AGCTCCAATAGTGTATATTAAAGTTGTTGTGATTAAAACGCTCGTAGTTGAAGATAACATATATCCATAGTTCAAGACATGAGTACAACTTGTTGTATGAATGGATTGAACACCAAACATGGATGTAGTAAGGAATGACAGGACATGAATGTGTACTGTTGTTAATTACTTTGAAAAAATTAGAGTGCTTAAAGCGAATCTTATTAAAGAATAGTGAAGCATGGGACAATAAAGCGAATAGGAGATCATCGGATTTCGTATTAGGAAGAAAGATTAAGAGGAATAATTGGGGTAATTCAGA
DALASV550	Dalhousie	Eukaryota	Amoebozoa	Conosa	Archamoebea	Archamoebea_X	Entamoebidae	Entamoeba	Entamoeba_hartmanni	gut	Entamoeba	Entamoeba_hartmanni	NA			AGCTCCAATAGTGTATATTAAAGTTGTTGTGATTAAAACGCTCGTAGTTGAAAATCATATATATCCATTGTTCAAGACATGAGTATGACAAGTTCGTATGAATGTGTTGAACAACATAAATGGATATAGTAAGGAATGATACAACATGAATGTGTTGTGTTGTTAATTACTTTGAAAAAATTAGAGTGCTTAAAGCGAATCTATTAAAGAATAGTGAAGCATGGGACAATCAAGTGAATAGGAGATCTTTGGATTTCGTATTAGGAAGAAAGATTAAGAGGAATAATTGGGGTAATTCAAA
DALASV562	Dalhousie	Eukaryota	Amoebozoa	Conosa	Archamoebea	Archamoebea_X	Entamoebidae	Entamoeba	Entamoeba_hartmanni	gut	Entamoeba	Entamoeba_hartmanni	NA			AGCTCCAATAGTGTATATTAAAGTTGTTGTGATTAAAACGCTCGTAGTTGAAAATCATATATATCCATTGTTCAAGACATGAGTATGACAAGTTCGTATGAATGTGTTGAACAACATAAATGGATATAGTAAGGAATGATACAACATGAATGTGTTGTGTTGTTAATTACTTTGAAAAAATTAGAGTGCTTAAAGCGAATCTATTAAAGAATAGTGAAGCATGGGACAATCAAGTGAATAGGAGATCTTTGGATTTCGTATTAGGAAGAAAGATTAAGAGGAATAATTGGGGTAATTCAGA
DALASV580	Dalhousie	Eukaryota	Amoebozoa	Conosa	Archamoebea	Archamoebea_X	Entamoebidae	Entamoeba	Entamoeba_hartmanni	gut	Entamoeba	Entamoeba_hartmanni	NA			AGCTCCAATAGTGTATATTAAAGTTGTTGTGATTAAAACGCTCGTAGTTGAAGATAAAATATATCCATAGTTCAGAACATGAGTATGACTTGTCATATGAAAGTGATGAACACTAAACATGGATATAGTAAGGAATGACAGGACATGAATGTGTTTTGTTGTTAATTACTTTGAAAAAATTAGAGTGCTTAAAGCGAATCTATTAAAGAATAGTGAAGCATGGGACAATAAAGTGAATAGGAGATCTTCGGATTTCGTATTAGGAAGAAAGATTAAAAGGAATAATTGGGGTAATTCAGAA
DALASV601	Dalhousie	Eukaryota	Amoebozoa	Conosa	Archamoebea	Archamoebea_X	Entamoebidae	Entamoeba	Entamoeba_hartmanni	gut	Entamoeba	Entamoeba_hartmanni	NA			AGCTCCAATAGTGTATATTAAAGTTGTTGTGATTAAAACGCTCGTAGTTGAAAGTGATATATATCCATTGTTCAAGTCGTGAGTACGACTCGTTTGTATGAATGAGTTGAACAGCATATATGGATATAGTAAGGAATGATGATACATGAATGTGTATTGTTGTTAATTACTTTGAAAAAATTAGAGTGCTTAAAGCGAATCTATTAAAGAATAGTGAAGCATGGGACAATAAATGAAATAGGAGATCATCTGATTTTGTATTAGGAAGAAAGATTAAGAGGAATAATTGGGGTAATTCAAA
DALASV608	Dalhousie	Eukaryota	Amoebozoa	Conosa	Archamoebea	Archamoebea_X	Entamoebidae	Entamoeba	Entamoeba_hartmanni	gut	Entamoeba	Entamoeba_hartmanni	NA			AGCTCCAATAGTGTATATTAAAGTTGTTGTGATTAAAACGCTCGTAGTTGAAGATAACATATATCCATAGTTCAAGACATGAGTACAACTTGTTGTATGAATGGATTGAACACCAAACATGGATGTAGTAAGGAATGACAGGACATGAATGTGTACTGTTGTTAATTACTTTGAAAAAATTAGAGTGCTTAAAGCGAATCTTATTAAAGAATAGTGAAGCATGGGACAATAAAGCGAATAGGAGATCATCGGATTTCGTATTAGGAAGAAAGATTAAGAGGAATAATTGGGGTAATTCAAA
DALASV67	Dalhousie	Eukaryota	Amoebozoa	Conosa	Archamoebea	Archamoebea_X	Entamoebidae	Entamoeba	Entamoeba_hartmanni	gut	Entamoeba	Entamoeba_hartmanni	NA			AGCTCCAATAGTGTATATTAAAGTTGTTGTGATTAAAACGCTCGTAGTTGAAAATGATATATATCCATCGTTCAAGACATGAGTATGACTTGATTGTATGAATGTGTTGAACAACATAAATGGATATAGTAAGGAATGATGCGACATGAATGTGTTGTGTTGTTAATTACTTTGAAAAAATTAGAGTGCTTAAAGCGAATCTATTAAAGAATAGTGAAGCATGGGACAATCAAGCGAATAGGAGATCTACGGATTTCGTATTAGGAAGAAAGATTAAGAGGAATAATTGGGGTAATTCAGA
DALASV68	Dalhousie	Eukaryota	Amoebozoa	Conosa	Archamoebea	Archamoebea_X	Entamoebidae	Entamoeba	Entamoeba_hartmanni	gut	Entamoeba	Entamoeba_hartmanni	NA			AGCTCCAATAGTGTATATTAAAGTTGTTGTGATTAAAACGCTCGTAGTTGAAAATGATATATATCCATCGTTCAAGACATGAGTATGACTTGATTGTATGAATGTGTTGAACAACATAAATGGATATAGTAAGGAATGATGCGACATGAATGTGTTGTGTTGTTAATTACTTTGAAAAAATTAGAGTGCTTAAAGCGAATCTATTAAAGAATAGTGAAGCATGGGACAATCAAGCGAATAGGAGATCTACGGATTTCGTATTAGGAAGAAAGATTAAGAGGAATAATTGGGGTAATTCAAA
DALASV715	Dalhousie	Eukaryota	Amoebozoa	Conosa	Archamoebea	Archamoebea_X	Entamoebidae	Entamoeba	Entamoeba_hartmanni	gut	Entamoeba	Entamoeba_hartmanni	NA			AGCTCCAATAGTGTATATTAAAGTTGTTGTGATTAAAACGCTCGTAGTTGAAGATAATATATATCCATAGTTCAGAACATGAGTATGACTTGTCATATGAATGTAATGAACACTAAACATGGATATAGTAAGGAATGACAAGACATGAATGTGTTTTGTTGTTAATTACTTTGAAAAAATTAGAGTGCTTAAAGCGAATCTATTAAAGAATAGTGAAGCATGGGACAATAAAGCGAATAGGAGATCTTCGGATTTCGTATTAGGAAGAAAGATTAAAAGGAATAATTGGGGTAATTCAGAA
DALASV738	Dalhousie	Eukaryota	Amoebozoa	Conosa	Archamoebea	Archamoebea_X	Entamoebidae	Entamoeba	Entamoeba_hartmanni	gut	Entamoeba	Entamoeba_hartmanni	NA			AGCTCCAATAGTGTATATTAAAGTTGTTGTGATTAAAACGCTCGTAGTTGAAAATCATATATATCCATTGTTCAAGACATGAGTATGACAAGTTTATATGAATGTGTTGAACAACATAAATGGATATAGTAAGGAATGATACAACATGAATGTGTTGTGTTGTTAATTACTTTGAAAAAATTAGAGTGCTTAAAGCGAATCTATTAAAGAATAGTGAAGCATGGGACAATAAAGTGAATAGGAGATCATCTGATTTCGTATTAGGAAGAAAGATTAAGAGGAATAATTGGGGTAATTCAAA
DALASV744	Dalhousie	Eukaryota	Amoebozoa	Conosa	Archamoebea	Archamoebea_X	Entamoebidae	Entamoeba	Entamoeba_hartmanni	gut	Entamoeba	Entamoeba_hartmanni	NA			AGCTCCAATAGTGTATATTAAAGTTGTTGTGATTAAAACGCTCGTAGTTGAAGATAATATATATCCATAGTTCAGAACATGAGTATGACTTGTCATATGAATGTAATGAACACTAAACATGGATATAGTAAGGAATGACAAGACATGAATGTGTTTTGTTGTTAATTACTTTGAAAAAATTAGAGTGCTTAAAGCGAATCTATTAAAGAATAGTGAAGCATGGGACAATAAAGCGAATAGGAGATCTTCGGATTTCGTATTAGGAAGAAAGATTAAGAGGAATAATTGGGGTAATTCAGAA
DALASV762	Dalhousie	Eukaryota	Amoebozoa	Conosa	Archamoebea	Archamoebea_X	Entamoebidae	Entamoeba	Entamoeba_hartmanni	gut	Entamoeba	Entamoeba_hartmanni	NA			AGCTCCAATAGTGTATATTAAAGTTGTTGTGATTAAAACGCTCGTAGTTGAAGATAAAATATATCCATAGTTCAGAACATGAGTATGACTTGTCATATGAAAGTGATGAACACTAAACATGGATATAGTAAGGAATGACAGGACATGAATGTGTTTTGTTGTTAATTACTTTGAAAAAATTAGAGTGCTTAAAGCGAATCTATTAAAGAATAGTGAAGCATGGGACAATAAAGTGAATAGGAGATCTACGGATTTCGTATTAGGAAGAAAGATTAAAAGGAATAATTGGGGTAATTCAGAA
DALASV787	Dalhousie	Eukaryota	Amoebozoa	Conosa	Archamoebea	Archamoebea_X	Entamoebidae	Entamoeba	Entamoeba_hartmanni	gut	Entamoeba	Entamoeba_hartmanni	NA			AGCTCCAATAGTGTATATTAAAGTTGTTGTGATTAAAACGCTCGTAGTTGAAAATCATATATATCCATTGTTCAAGACATGAGTATGACAAGTTTATATGAATGTGTTGAACAACATAAATGGATATAGTAAGGAATGATACAACATGAATGTGTTGTGTTGTTAATTACTTTGAAAAAATTAGAGTGCTTAAAGCGAATCTATTAAAGAATAGTGAAGCATGGGACAATAAAGTGAATAGGAGATCATCTGATTTCGTATTAGGAAGAAAGATTAAGAGGAATAATTGGGGTAATTCAGA
DALASV788	Dalhousie	Eukaryota	Amoebozoa	Conosa	Archamoebea	Archamoebea_X	Entamoebidae	Entamoeba	Entamoeba_hartmanni	gut	Entamoeba	Entamoeba_hartmanni	NA			AGCTCCAATAGTGTATATTAAAGTTGTTGTGATTAAAACGCTCGTAGTTGAAAGTGATATATATCCATTGTTCAAGTCGTGAGTATGACTCGTTCATATGAATGAATTGAACAACATATATGGATATAGTAAGGAATGATGATACATGAATGTGTATTGTTGTTAATTACTTTGAAAAAATTAGAGTGCTTAAAGCGAATCTATTAAAGAATAGTGAAGCATGGGACAATAAATGAAATAGGAGATCTTCGGATTTCGTATTAGGAAGAAAGATTAAGAGGAATAATTGGGGTAATTCAGA
DALASV838	Dalhousie	Eukaryota	Amoebozoa	Conosa	Archamoebea	Archamoebea_X	Entamoebidae	Entamoeba	Entamoeba_hartmanni	gut	Entamoeba	Entamoeba_hartmanni	NA			AGCTCCAATAGTGTATATTAAAGTTGTTGTGATTAAAACGCTCGTAGTTGAAAAAGATATATATCCATCGTTCAAGACATGAGTATGACTTGATTATATGAATGTGTTGAACAACATAAATGGATATAGTAAGGAATGATGCGACATGAATGTGTTGTGTTGTTAATTACTTTGAAAAAATTAGAGTGCTTAAAGCGAATCTATTAAAGAATAGTGAAGCATGGGACAATAAAGTGAATAGGAGATCGACAGATTTCGTATTAGGAAGAAAGATTAAGAGGAATAATTGGGGTAATTCAGA
DALASV879	Dalhousie	Eukaryota	Amoebozoa	Conosa	Archamoebea	Archamoebea_X	Entamoebidae	Entamoeba	Entamoeba_hartmanni	gut	Entamoeba	Entamoeba_hartmanni	NA			AGCTCCAATAGTGTATATTAAAGTTGTTGTGATTAAAACGCTCGTAGTTGAAAGTGATATATATCCATTGTTCAAGTCGTGAGTATGACATGTTCATATGAATGAATTGAACAGCATATATGGATGTAGTAAGGAATGATGATACATGAATGTGTATTGTTGTTAATTACTTTGAAAAAATTAGAGTGCTTAAAGCGAATCTATTAAAGAATAGTGAAGCATGGGACAATAAATGAAATAGGAGATCTTCGGATTTCGTATTAGGAAGAAAGATTAAGAGGAATAATTGGGGTAATTCAAA
DALASV880	Dalhousie	Eukaryota	Amoebozoa	Conosa	Archamoebea	Archamoebea_X	Entamoebidae	Entamoeba	Entamoeba_hartmanni	gut	Entamoeba	Entamoeba_hartmanni	NA			AGCTCCAATAGTGTATATTAAAGTTGTTGTGATTAAAACGCTCGTAGTTGAAGATAATATATATCCATAGTTCAGAACATGAGTATGACTTGTCATATGAATGTGATGAACACTAAACATGGATATAGTAAGGAATGACAGGACATGAATGTGTTTTGTTGTTAATTACTTTGAAAAAATTAGAGTGCTTAAAGCGAATCTATTAAAGAATAGTGAAGCATGGGACAATAAAGCGAATAGGAGATCTTCGGATTTCGTATTGGGAAGAAAGATTAAGAGGAATAATTGGGGTAATTCAGAA
DALASV922	Dalhousie	Eukaryota	Amoebozoa	Conosa	Archamoebea	Archamoebea_X	Entamoebidae	Entamoeba	Entamoeba_hartmanni	gut	Entamoeba	Entamoeba_hartmanni	NA			AGCTCCAATAGTGTATATTAAAGTTGTTGTGATTAAAACGCTCGTAGTTGAAAATGATATATATCCATCGTTCAAGACATGAGTATGACATGATCGTATGAAAGTGTTGAACAACATAAATGGATATAGTAAGGAATGATGCGACATGAATGTGTTGTGTTGTTAATTACTTTGAAAAAATTAGAGTGCTTAAAGCGAATCTATTAAAGAATAGTGAAGCATGGGACAATCAAGCGAATAGGAAATCTACGGATTTCGTATTAGGAAGAAAGATTAAGAGGAATAATTGGGGTAATTCAGA
DALASV927	Dalhousie	Eukaryota	Amoebozoa	Conosa	Archamoebea	Archamoebea_X	Entamoebidae	Entamoeba	Entamoeba_hartmanni	gut	Entamoeba	Entamoeba_hartmanni	NA			AGCTCCAATAGTGTATATTAAAGTTGTTGTGATTAAAACGCTCGTAGTTGAAGATAACATATATCCATAGTTCAGAACATGAGTATGACTTGTCATATGAAAGTGATGAACACTAAACATGGATATAGTAAGGAATGACAGGACATGAATGTGTTTTGTTGTTAATTACTTTGAAAAAATTAGAGTGCTTAAAGCGAATCTATTAAAGAATAGTGAAGCATGGGACAATAAAGTGAATAGGAGATCTTTGGATTTCGTATTAGGAAGAAAGATTAAAAGGAATAATTGGGGTAATTCAGAA
DALASV930	Dalhousie	Eukaryota	Amoebozoa	Conosa	Archamoebea	Archamoebea_X	Entamoebidae	Entamoeba	Entamoeba_hartmanni	gut	Entamoeba	Entamoeba_hartmanni	NA			AGCTCCAATAGTGTATATTAAAGTTGTTGTGATTAAAACGCTCGTAGTTGAAAAAGATATATATCCATCGTTCAAGACATGAGTATGACTTGATTATATGAATGTGTTGAACAACATAAATGGATATAGTAAGGAATGATGCGACATGAATGTGTTGTGTTGTTAATTACTTTGAAAAAATTAGAGTGCTTAAAGCGAATCTATTAAAGAATAGTGAAGCATGGGACAATAAAGTGAATAGGAGATCTACGGATTTCGTATTAGGAAGAAAGATTAAGAGGAATAATTGGGGTAATTCAGA
DALASV944	Dalhousie	Eukaryota	Amoebozoa	Conosa	Archamoebea	Archamoebea_X	Entamoebidae	Entamoeba	Entamoeba_hartmanni	gut	Entamoeba	Entamoeba_hartmanni	NA			AGCTCCAATAGTGTATATTAAAGTTGTTGTGATTAAAACGCTCGTAGTTGAAAAAGATATATATCCATCGTTCAAGACATGAGTATGACTTGATTATATGAATGTGTTGAACAACATAAATGGATATAGTAAGGAATGATGCGACATGAATGTGTTGTGTTGTTAATTACTTTGAAAAAATTAGAGTGCTTAAAGCGAATCTATTAAAGAATAGTGAAGCATGGGACAATAAAGTGAATAGGAGATCGACAGATTTCGTATTAGGAAGAAAGATTAAGAGGAATAATTGGGGTAATTCAAA
DALASV948	Dalhousie	Eukaryota	Amoebozoa	Conosa	Archamoebea	Archamoebea_X	Entamoebidae	Entamoeba	Entamoeba_hartmanni	gut	Entamoeba	Entamoeba_hartmanni	NA			AGCTCCAATAGTGTATATTAAAGTTGTTGTGATTAAAACGCTCGTAGTTGAAGATAATATATATCCATAGTTCAGAACATGAGTATGACTTGTCATATGAATGTGATGAACACTAAACATGGATATAGTAAGGAATGACAGGACATGAATGTGTTTTGTTGTTAATTACTTTGAAAAAATTAGAGTGCTTAAAGCGAATCTATTAAAGAATAGTGAAGCATGGGACAATAAAGCGAATAGGAGATCTTCGGATTTCGTATTGGGAAGAAAGATTAAAAGGAATAATTGGGGTAATTCAGAA
DALASV972	Dalhousie	Eukaryota	Amoebozoa	Conosa	Archamoebea	Archamoebea_X	Entamoebidae	Entamoeba	Entamoeba_hartmanni	gut	Entamoeba	Entamoeba_hartmanni	NA			AGCTCCAATAGTGTATATTAAAGTTGTTGTGATTAAAACGCTCGTAGTTGAAGATAACATATATCCATAGTTCAAGACATGAGTACAACTTGTTGTATGAATGGATTGAACAGTAAACATGGATGTAGTAAGGAATGACAGGACATGAATGTGTACTGTTGTTAATTACTTTGAAAAAATTAGAGTGCTTAAAGCGAATCTTATTAAAGAATAGTGAAGCATGGGACAATAAAGCGAATAGGAGATCTTCGGATTTCGTATTAGGAAGAAAGATTAAGAGGAATAATTGGGGTAATTCAGA
DALASV976	Dalhousie	Eukaryota	Amoebozoa	Conosa	Archamoebea	Archamoebea_X	Entamoebidae	Entamoeba	Entamoeba_hartmanni	gut	Entamoeba	Entamoeba_hartmanni	NA			AGCTCCAATAGTGTATATTAAAGTTGTTGTGATTAAAACGCTCGTAGTTGAAAGTCATATATATCCATTGTTCAAGACATGAGTATGACAAGTTCATATGAATGTGTTGAACAACATAAATGGATATAGTAAGGAATGATACAACATGAATGTGTTGTGTTGTTAATTACTTTGAAAAAATTAGAGTGCTTAAAGCGAATCTATTAAAGAATAGTGAAGCATGGGACAATAAAGCGAATAGGAGATCTTTGGATTTCGTATTAGGAAGAAAGATTAAGAGGAATAATTGGGGTAATTCAGA
DALASV979	Dalhousie	Eukaryota	Amoebozoa	Conosa	Archamoebea	Archamoebea_X	Entamoebidae	Entamoeba	Entamoeba_hartmanni	gut	Entamoeba	Entamoeba_hartmanni	NA			AGCTCCAATAGTGTATATTAAAGTTGTTGTGATTAAAACGCTCGTAGTTGAAAGTGATATATATCCATTGTTCAAGTCGTGAGTATGACAAGTTCATATGAATGAATTGAACAGCATATATGGATATAGTAAGGAATGATGATACATGAATGTGTATTGTTGTTAATTACTTTGAAAAAATTAGAGTGCTTAAAGCGAATCTATTAAAGAATAGTGAAGCATGGGACAATAAATGAAATAGGAGATCTTCGGATTTCGTATTAGGAAGAAAGATTAAGAGGAATAATTGGGGTAATTCAAA
MIASV1113	MicrobiomeInsight	Eukaryota	Amoebozoa	Conosa	Archamoebea	Archamoebea_X	Entamoebidae	Entamoeba	Entamoeba_hartmanni	gut	Entamoeba	Entamoeba_hartmanni	U43012.1.1732			AGCTCCAATAGTGTATATTAAAGTTGTTGTGATTAAAACGCTCGTAGTTGAAAATGATATATATCCATCGTTCAAGACATGAGTATGACTTGATCATATGAATGTGTTGAACAACATAAATGGATATAGTAAGGAATGATGCGACATGAATATGTTGTGTTGTTAATTACTTTGAAAAAATTAGAGTGCTTAAAGCGAATCTATTAAAGAATAGTGAAGCATGGGACAATCAAGCGAATAGGAGATCTA
MIASV1182	MicrobiomeInsight	Eukaryota	Amoebozoa	Conosa	Archamoebea	Archamoebea_X	Entamoebidae	Entamoeba	Entamoeba_hartmanni	gut	Entamoeba	Entamoeba_hartmanni	GDKT01033260.3553.5140			AGCTCCAATAGTGTATATTAAAGTTGTTGTGATTAAAACGCTCGTAGTTGAAAGTGATATCTATCCATTGTTCAAGTCGTGAGTACGACTCGTTTGTATGAATGCGTTGACCAGCATATCTGGATATAGTAAGGACTGATGATCCATGAATGTGTATTGTTGTTCATTACTTTGAAAAAATTAGAGTGCTTAAAGCGAATCTCTTAAAGAATAGTGAAGCATGGGACAATAAATGAAATAGGAGATCTT
MIASV1234	MicrobiomeInsight	Eukaryota	Amoebozoa	Conosa	Archamoebea	Archamoebea_X	Entamoebidae	Entamoeba	Entamoeba_hartmanni	gut	Entamoeba	Entamoeba_hartmanni	GBRI01050374.729.2525			AGCTCCAATAGTGTATATTAAAGTTGTTGGTCTTAAAACGCTCGTAGTTGAAAATGATATCTATCCATCGTTCAAGACATGAGTATGACTTGATTGTATGAATGTGTTGAACACCATAAATGGATATAGTAAGGAATGATGCGACATGAATGTGTTGTGTTGTTAATTACTTTGAAAAAATTAGAGTGCTTAAAGCGAATCTATTAAAGAATAGTGAAGCATGGGACAATCAAGCGAATAGGAGATCTA
MIASV127	MicrobiomeInsight	Eukaryota	Amoebozoa	Conosa	Archamoebea	Archamoebea_X	Entamoebidae	Entamoeba	Entamoeba_hartmanni	gut	Entamoeba	Entamoeba_hartmanni	GBZH01066831.391.1976			AGCTCCAATAGTGTATATTAAAGTTGTTGTGATTAAAACGCTCGTAGTTGAAGATAAAATATATCCATAGTTCAGAACATGAGTATGACTTGTCATATGAAAGTGATGAACACTAAACATGGATATAGTAAGGAATGACAGGACATGAATGTGTTTTGTTGTTAATTACTTTGAAAAAATTAGAGTGCTTAAAGCGAATCTATTAAAGAATAGTGAAGCATGGGACAATAAAGTGAATAGGAGATCTTTG
MIASV1278	MicrobiomeInsight	Eukaryota	Amoebozoa	Conosa	Archamoebea	Archamoebea_X	Entamoebidae	Entamoeba	Entamoeba_hartmanni	gut	Entamoeba	Entamoeba_hartmanni	GDKT01033260.3553.5140			AGCTCCAATAGTGTATATTAAAGTTGTTGTGATTAAAACGCTCGTAGTTGAAACTGATATATATCCATCGTTCAAGACATGAGTCTGACATGATCGTATGAAAGTGTTGAACAACATAAATGGATATAGTAAGGAATGATGCGACATGAATGTGTTGTGTTGTTAATTACTTTGAAAAAATTAGAGTGCTTAAAGCGAATCTATTAAAGAATAGTGAAGCATGGGACAATCAAGCGAATAGGAGATCTA
MIASV1281	MicrobiomeInsight	Eukaryota	Amoebozoa	Conosa	Archamoebea	Archamoebea_X	Entamoebidae	Entamoeba	Entamoeba_hartmanni	gut	Entamoeba	Entamoeba_hartmanni	AADD01022392.2054.3893			AGCTCCAATAGTGTATATTAAAGTTGTTGGTATTAAAACGCTCGTAGTTGAAAGTGATATCTATCCATTGTTCAAGTCGTGAGTACGACTCGTTTGTATGAATGAGTTGAACAGCATATCTGGATATAGTAAGGAATGATGATCCATGAATGTGTATTGTTGTTAATTACTTTGAAAAAATTAGAGTGCTTAAAGCGAATCTATTAAAGAATAGTGAAGCATGGGACAATAAATGAAATAGGAGATCTT
MIASV133	MicrobiomeInsight	Eukaryota	Amoebozoa	Conosa	Archamoebea	Archamoebea_X	Entamoebidae	Entamoeba	Entamoeba_hartmanni	gut	Entamoeba	Entamoeba_hartmanni	EU445491.1.1721			AGCTCCAATAGTGTATATTAAAGTTGTTGTGATTAAAACGCTCGTAGTTGAAAATGATATATATCCATCGTTCAAGACATGAGTATGACTTGTTTATATGAATGTGTTGAACAACATAAATGGATATAGTAAGGAATGATGCGACATGAATGTGTTGTGTTGTTAATTACTTTGAAAAAATTAGAGTGCTTAAAGCGAATCTATTAAAGAATAGTGAAGCATGGGACAATAAAGTGAATAGGAGATCTA
MIASV1344	MicrobiomeInsight	Eukaryota	Amoebozoa	Conosa	Archamoebea	Archamoebea_X	Entamoebidae	Entamoeba	Entamoeba_hartmanni	gut	Entamoeba	Entamoeba_hartmanni	GDKT01033260.3553.5140			AGCTCCAATAGTGTATATTAAAGTTGTTGTGATTAAAACGCTCGTAGTTGAAACTGATATCTATCCATCGTTCAAGACATGAGTGTGACTTGATCATATGAATGTGTTGAACAACATAAATGGATATAGTAAGGAATGATGCGACATGAATGTGTTGTGTTGTTAATTACTTTGAAAAAATTAGAGTGCTTAAAGCGAATCTATTAAAGAATAGTGAAGCATGGGACAATCAAGCGAATAGGAGATCTA
MIASV139	MicrobiomeInsight	Eukaryota	Amoebozoa	Conosa	Archamoebea	Archamoebea_X	Entamoebidae	Entamoeba	Entamoeba_hartmanni	gut	Entamoeba	Entamoeba_hartmanni	JQ228369.158.1907			AGCTCCAATAGTGTATATTAAAGTTGTTGTGATTAAAACGCTCGTAGTTGAAAATGATATATATCCATCGTTCAAGACATGAGTATGACTTGATTATATGAATGTGTTGAACAACATAAATGGATATAGTAAGGAATGATGCGACATGAATGTGTTGTGTTGTTAATTACTTTGAAAAAATTAGAGTGCTTAAAGCGAATCTATTAAAGAATAGTGAAGCATGGGACAATAAAGTGAATAGGAGATCGA
MIASV161	MicrobiomeInsight	Eukaryota	Amoebozoa	Conosa	Archamoebea	Archamoebea_X	Entamoebidae	Entamoeba	Entamoeba_hartmanni	gut	Entamoeba	Entamoeba_hartmanni	AB070993.1.1769			AGCTCCAATAGTGTATATTAAAGTTGTTGTGATTAAAACGCTCGTAGTTGAAGATAACATATATCCATAGTTCAGAACATGAGTATGACTTGTCATATGAAAGTGATGAACACTAAACATGGATATAGTAAGGAATGACAGGACATGAATGTGTTTTGTTGTTAATTACTTTGAAAAAATTAGAGTGCTTAAAGCGAATCTATTAAAGAATAGTGAAGCATGGGACAATAAAGTGAATAGGAGATCTTCG
MIASV162	MicrobiomeInsight	Eukaryota	Amoebozoa	Conosa	Archamoebea	Archamoebea_X	Entamoebidae	Entamoeba	Entamoeba_hartmanni	gut	Entamoeba	Entamoeba_hartmanni	U42786.1.1708			AGCTCCAATAGTGTATATTAAAGTTGTTGTGATTAAAACGCTCGTAGTTGAAAATGATATATATCCATCGTTCAAGACATGAGTGTGACTTGATCATATGAATGTGTTGAACAACATAAATGGATATAGTAAGGAATGATGCGACATGAATGTGTTGTGTTGTTAATTACTTTGAAAAAATTAGAGTGCTTAAAGCGAATCTATTAAAGAATAGTGAAGCATGGGACAATCAAGCGAATAGGAGATCTA
MIASV1677	MicrobiomeInsight	Eukaryota	Amoebozoa	Conosa	Archamoebea	Archamoebea_X	Entamoebidae	Entamoeba	Entamoeba_hartmanni	gut	Entamoeba	Entamoeba_hartmanni	NA			AGCTCCAATAGTGTATATTAAAGTTGTTGGTCTTAAAACGCTCGTAGTTGAAAGTGATATCTATCCATTGTTCAAGTCGTGAGTACGACTCGTTTGTATGAATGAGTTGAACAGCATATATGGATATAGTAAGGAATGATGATACATGAATGTGTATTGTTGTTAATTACTTTGAAAAAATTAGAGTGCTTAAAGCGAATCTATTAAAGAATAGTGAAGCATGGGACAATAAATGAAATAGGAGATCAT
MIASV1738	MicrobiomeInsight	Eukaryota	Amoebozoa	Conosa	Archamoebea	Archamoebea_X	Entamoebidae	Entamoeba	Entamoeba_hartmanni	gut	Entamoeba	Entamoeba_hartmanni	NA			AGCTCCAATAGTGTATATTAAAGTTGTTGGTCTTAAAACGCTCGTAGTTGAAAATGATATCTATCCATCGTTCAAGACATGAGTATGACTTGATTGTATGAATGTGTTGAACACCATAAATGGATATAGTAAGGAATGATGCGCCATGAATGTGTTGTGTTGTTAATTACTTTGAAAAAATTAGAGTGCTTAAAGCGAATCTATTAAAGAATAGTGAAGCATGGGACAATCAAGCGAATAGGAGATCTA
MIASV1765	MicrobiomeInsight	Eukaryota	Amoebozoa	Conosa	Archamoebea	Archamoebea_X	Entamoebidae	Entamoeba	Entamoeba_hartmanni	gut	Entamoeba	Entamoeba_hartmanni	LNRQ01000003.35839263.35843192			AGCTCCAATAGTGTATATTAAAGTTGTTGTGATTAAAACGCTCGTAGTTGAAACTGATATCTATCCATCGTTCAAGACATGAGTATGACATGATCGTATGAAAGTGTTGAACAACATAAATGGATATAGTAAGGAATGATGCGACATGAATGTGTTGTGTTGTTAATTACTTTGAAAAAATTAGAGTGCTTAAAGCGAATCTATTAAAGAATAGTGAAGCATGGGACAATCAAGCGAATAGGAGATCTA
MIASV194	MicrobiomeInsight	Eukaryota	Amoebozoa	Conosa	Archamoebea	Archamoebea_X	Entamoebidae	Entamoeba	Entamoeba_hartmanni	gut	Entamoeba	Entamoeba_hartmanni	AB094140.1.1788			AGCTCCAATAGTGTATATTAAAGTTGTTGTGATTAAAACGCTCGTAGTTGAAGATAATATATATCCATAGTTCAGAACATGAGTATGACTTGTCATATGAATGTGATGAACACTAAACATGGATATAGTAAGGAATGACAAGACATGAATGTGTTTTGTTGTTAATTACTTTGAAAAAATTAGAGTGCTTAAAGCGAATCTATTAAAGAATAGTGAAGCATGGGACAATAAAGTGAATAGGAGATCTTCG
MIASV197	MicrobiomeInsight	Eukaryota	Amoebozoa	Conosa	Archamoebea	Archamoebea_X	Entamoebidae	Entamoeba	Entamoeba_hartmanni	gut	Entamoeba	Entamoeba_hartmanni	NA			AGCTCCAATAGTGTATATTAAAGTTGTTGTGATTAAAACGCTCGTAGTTGAAAGTGATATATATCCATTGTTCAAGTCGTGAGTACGACTCGTTTGTATGAATGAGTTGAACAGCATATATGGATATAGTAAGGAATGATGATACATGAATGTGTATTGTTGTTAATTACTTTGAAAAAATTAGAGTGCTTAAAGCGAATCTATTAAAGAATAGTGAAGCATGGGACAATAAATGAAATAGGAGATCAT
MIASV2247	MicrobiomeInsight	Eukaryota	Amoebozoa	Conosa	Archamoebea	Archamoebea_X	Entamoebidae	Entamoeba	Entamoeba_hartmanni	gut	Entamoeba	Entamoeba_hartmanni	KT459176.1.1807			AGCTCCAATAGTGTATATTAAAGTTGTTGTGATTAAAACGCTCGTAGTTGAAGATAACATCTCTCCATCGTTCAGAACATGAGTCTGACTTGTCATATGAAAGTGATGAACACTAAACATGGATATAGTAAGGAATGACAGGACATGAATGTGTTTTGTTGTTAATTACTTTGAAAAAATTAGAGTGCTTAAAGCGAATCTATTAAAGAATAGTGAAGCATGGGACAATAAAGTGAATAGGAGATCTTCG
MIASV2411	MicrobiomeInsight	Eukaryota	Amoebozoa	Conosa	Archamoebea	Archamoebea_X	Entamoebidae	Entamoeba	Entamoeba_hartmanni	gut	Entamoeba	Entamoeba_hartmanni	FN659820.1.1670			AGCTCCAATAGTGTATATTAAAGTTGTTGGTCTTAAAACGCTCGTAGTTGAAAATGATATATCTCCATCGTTCAAGACATGAGTATGACTTGATTGTATGAATGTGTTGAACAACATAAATGGATATAGTAAGGAATGATGCGACATGAATGTGTTGTGTTGTTAATTACTTTGAAAAAATTAGAGTGCTTAAAGCGAATCTATTAAAGAATAGTGAAGCATGGGACAATCAAGCGAATAGGAGATCTA
MIASV252	MicrobiomeInsight	Eukaryota	Amoebozoa	Conosa	Archamoebea	Archamoebea_X	Entamoebidae	Entamoeba	Entamoeba_hartmanni	gut	Entamoeba	Entamoeba_hartmanni	AY012345.1.1753			AGCTCCAATAGTGTATATTAAAGTTGTTGTGATTAAAACGCTCGTAGTTGAAAATGATATATATCCATCGTTCAAGACATGAGTATGACTTGATTGTATGAATGTGTTGAACAACATAAATGGATATAGTAAGGAATGATGCGACATGAATATGTTGTGTTGTTAATTACTTTGAAAAAATTAGAGTGCTTAAAGCGAATCTATTAAAGAATAGTGAAGCATGGGACAATCAAGCGAATAGGAGATCTA
MIASV266	MicrobiomeInsight	Eukaryota	Amoebozoa	Conosa	Archamoebea	Archamoebea_X	Entamoebidae	Entamoeba	Entamoeba_hartmanni	gut	Entamoeba	Entamoeba_hartmanni	NA			AGCTCCAATAGTGTATATTAAAGTTGTTGTGATTAAAACGCTCGTAGTTGAAAGTGATATATATCCATTGTTCAAGTCGTGAGTACGACTCGTTTGTATGAATGAGTTGAACAGCATATATGGATATAGTAAGGAATGATGATACATGAATGTGTATTGTTGTTAATTACTTTGAAAAAATTAGAGTGCTTAAAGCGAATCTATTAAAGAATAGTGAAGCATGGGACAATAAATGAAATAGGAGATCTT
MIASV2787	MicrobiomeInsight	Eukaryota	Amoebozoa	Conosa	Archamoebea	Archamoebea_X	Entamoebidae	Entamoeba	Entamoeba_hartmanni	gut	Entamoeba	Entamoeba_hartmanni	NA			AGCTCCAATAGTGTATATTAAAGTTGTTGGTCTTAAAACGCTCGTAGTTGAAAATGATATCTTTCCATCGTTCAAGACATGAGTATGACTTGATTGTATGAATGTGTTGAACACCATAAATGGATATAGTAAGGAATGATGCGCCATGAATGTGTTGTGTTGTTAATTACTTTGAAAAAATTAGAGTGCTTAAAGCGAATCTATTAAAGAATAGTGAAGCATGGGACAATCAAGCGAATAGGAGATCTA
MIASV280	MicrobiomeInsight	Eukaryota	Amoebozoa	Conosa	Archamoebea	Archamoebea_X	Entamoebidae	Entamoeba	Entamoeba_hartmanni	gut	Entamoeba	Entamoeba_hartmanni	NA			AGCTCCAATAGTGTATATTAAAGTTGTTGTGATTAAAACGCTCGTAGTTGAAAATGATATATATCCATCGTTCAAGACATGAGTGTGACTTGATCATATGAATGTGTTGAACAACACAAATGGATATAGTAAGGAATGATGCGACATGAATGTGTTGTGTTGTTAATTACTTTGAAAAAATTAGAGTGCTTAAAGCGAATCTATTAAAGAATAGTGAAGCATGGGACAATCAAGCGAATAGGAGATCTA
MIASV2971	MicrobiomeInsight	Eukaryota	Amoebozoa	Conosa	Archamoebea	Archamoebea_X	Entamoebidae	Entamoeba	Entamoeba_hartmanni	gut	Entamoeba	Entamoeba_hartmanni	AY642717.1.1718			AGCTCCAATAGTGTATATTAAAGTTGTTGTGATTAAAACGCTCGTAGTTGAAGATAAAATATATCCATAGTTCAGAACATGAGTATGACTTGTCATATGAAAGTGATGAACACTAAACATGGATATAGTAAGGAATGACAGGACATGAATGTGTTTTGTTGTTAATTAGTTTGAAAAAATTAGAGTGGATAAAGGGAATCTATTAAAGAATAGTGAAGCATGGGACAATAAAGTGAATAGGAGATCTTCG
MIASV3797	MicrobiomeInsight	Eukaryota	Amoebozoa	Conosa	Archamoebea	Archamoebea_X	Entamoebidae	Entamoeba	Entamoeba_hartmanni	gut	Entamoeba	Entamoeba_hartmanni	NA			AGCTCCAATAGTGTATATTAAAGTTGTTGTGATTAAAACGCTCGTAGTTGAAGATAACATATATCCCTAGTTCAGAACATGAGTATGACTTGTCATATGAAAGTGATGAACACTAAACATGGATATAGTAAGGAATGACAGGACATGAATGTGTTTTGTTGTTAATTACTTTGAAAAAATTAGAGTGCTTAAAGCGAATCTATTAAAGAATAGTGAAGCATGGGACAATAAAGTGAATAGGAGATCTTTG
MIASV407	MicrobiomeInsight	Eukaryota	Amoebozoa	Conosa	Archamoebea	Archamoebea_X	Entamoebidae	Entamoeba	Entamoeba_hartmanni	gut	Entamoeba	Entamoeba_hartmanni	LDNV01000511.3042.4902			AGCTCCAATAGTGTATATTAAAGTTGTTGGGATTAAAACGCTCGTAGTTGAAAATGATATCTATCCATCGTTCAAGACATGAGTATGACTTGCTTGTATGACTGTGTTGACCACCATAACTGGATATCGTAAGGACTGATGCGCCATGAATGTGTTGTGTTGTTCATTACTTTGAAAAAATTAGAGTGCTTAAAGCGAATCTCTTAAAGAATAGTGAAGCATGGGACAATCAAGCGAATAGGAGATCTA
MIASV436	MicrobiomeInsight	Eukaryota	Amoebozoa	Conosa	Archamoebea	Archamoebea_X	Entamoebidae	Entamoeba	Entamoeba_hartmanni	gut	Entamoeba	Entamoeba_hartmanni	LVTN01000080.350320.352096			AGCTCCAATAGTGTATATTAAAGTTGTTGTGATTAAAACGCTCGTAGTTGAAAAAGATATATATCCATCGTTCAAGACATGAGTATGACTTGATTATATGAATGTGTTGAACAACATAAATGGATATAGTAAGGAATGATGCGACATGAATGTGTTGTGTTGTTAATTACTTTGAAAAAATTAGAGTGCTTAAAGCGAATCTATTAAAGAATAGTGAAGCATGGGACAATAAAGTGAATAGGAGATCGA
MIASV454	MicrobiomeInsight	Eukaryota	Amoebozoa	Conosa	Archamoebea	Archamoebea_X	Entamoebidae	Entamoeba	Entamoeba_hartmanni	gut	Entamoeba	Entamoeba_hartmanni	NA			AGCTCCAATAGTGTATATTAAAGTTGTTGTGATTAAAACGCTCGTAGTTGAAAATGATATATATCCATCGTTCAAGACATGAGTATGACATGATCATATGAAAGTGTTGAACAACATAAATGGATATAGTAAGGAATGATGCGACATGAATGTGTTGTGTTGTTAATTACTTTGAAAAAATTAGAGTGCTTAAAGCGAATCTATTAAAGAATAGTGAAGCATGGGACAATCAAGCGAATAGGAGATCTA
MIASV522	MicrobiomeInsight	Eukaryota	Amoebozoa	Conosa	Archamoebea	Archamoebea_X	Entamoebidae	Entamoeba	Entamoeba_hartmanni	gut	Entamoeba	Entamoeba_hartmanni	NA			AGCTCCAATAGTGTATATTAAAGTTGTTGTGATTAAAACGCTCGTAGTTGAAGATAAAATATATCCATAGTTCAGAACATGAGTATGACTTGTCATATGAATGTGATGAACACTAAACATGGATATAGTAAGGAATGACAAGACATGAATGTGTTTTGTTGTTAATTACTTTGAAAAAATTAGAGTGCTTAAAGCGAATCTATTAAAGAATAGTGAAGCATGGGACAATAAAGTGAATAGGAGATCTTTG
MIASV542	MicrobiomeInsight	Eukaryota	Amoebozoa	Conosa	Archamoebea	Archamoebea_X	Entamoebidae	Entamoeba	Entamoeba_hartmanni	gut	Entamoeba	Entamoeba_hartmanni	GCNR01015767.547.2341			AGCTCCAATAGTGTATATTAAAGTTGTTGGTCTTAAAACGCTCGTAGTTGAAAATGATATCTATCCATCGTTCAAGACATGAGTATGACTTGCTTGTATGAATGTGTTGAACACCATAACTGGATATAGTAAGGAATGATGCGCCATGAATGTGTTGTGTTGTTAATTACTTTGAAAAAATTAGAGTGCTTAAAGCGAATCTATTAAAGAATAGTGAAGCATGGGACAATCAAGCGAATAGGAGATCTA
MIASV586	MicrobiomeInsight	Eukaryota	Amoebozoa	Conosa	Archamoebea	Archamoebea_X	Entamoebidae	Entamoeba	Entamoeba_hartmanni	gut	Entamoeba	Entamoeba_hartmanni	HQ901748.1.1664			AGCTCCAATAGTGTATATTAAAGTTGTTGTGATTAAAACGCTCGTAGTTGAAAGTGATATATATCCATTGTTCAAGTCGTGAGTACGACTCGTTTGTATGAATGAATTGAACAGCATATATGGATATAGTAAGGAATGATGATACATGAATGTGTATTGTTGTTAATTACTTTGAAAAAATTAGAGTGCTTAAAGCGAATCTATTAAAGAATAGTGAAGCATGGGACAATAAATGAAATAGGAGATCTA
MIASV658	MicrobiomeInsight	Eukaryota	Amoebozoa	Conosa	Archamoebea	Archamoebea_X	Entamoebidae	Entamoeba	Entamoeba_hartmanni	gut	Entamoeba	Entamoeba_hartmanni	NA			AGCTCCAATAGTGTATATTAAAGTTGTTGTGATTAAAACGCTCGTAGTTGAAAATGATATCTATCCATCGTTCAAGACATGAGTATGACTTGCTTGTATGACTGTGTTGACCAACATAACTGGATATCGTAAGGACTGATGCGCCATGAATGTGTTGTGTTGTTCATTACTTTGAAAAAATTAGAGTGCTTAAAGCGAATCTCTTAAAGAATAGTGAAGCATGGGACAATCAAGCGAATAGGAGATCTA
MIASV671	MicrobiomeInsight	Eukaryota	Amoebozoa	Conosa	Archamoebea	Archamoebea_X	Entamoebidae	Entamoeba	Entamoeba_hartmanni	gut	Entamoeba	Entamoeba_hartmanni	BACJ01045014.10555.12355			AGCTCCAATAGTGTATATTAAAGTTGTTGTGATTAAAACGCTCGTAGTTGAAGATAAAATATATCCATAGTTCAGAACATGAGTATGACTTGTCATATGAATGTGATGAACACTAAACATGGATATAGTAAGGAATGACAAGACATGAATGTGTTTTGTTGTTAATTACTTTGAAAAAATTAGAGTGCTTAAAGCGAATCTATTAAAGAATAGTGAAGCATGGGACAATAAAGCGAATAGGAGATCTTTG
MIASV68	MicrobiomeInsight	Eukaryota	Amoebozoa	Conosa	Archamoebea	Archamoebea_X	Entamoebidae	Entamoeba	Entamoeba_hartmanni	gut	Entamoeba	Entamoeba_hartmanni				AGCTCCAATAGTGTATATTAAAGTTGTTGTGATTAAAACGCTCGTAGTTGAAAATGATATATATCCATCGTTCAAGACATGAGTATGACTTGATTGTATGAATGTGTTGAACAACATAAATGGATATAGTAAGGAATGATGCGACATGAATGTGTTGTGTTGTTAATTACTTTGAAAAAATTAGAGTGCTTAAAGCGAATCTATTAAAGAATAGTGAAGCATGGGACAATCAAGCGAATAGGAGATCTA
MIASV735	MicrobiomeInsight	Eukaryota	Amoebozoa	Conosa	Archamoebea	Archamoebea_X	Entamoebidae	Entamoeba	Entamoeba_hartmanni	gut	Entamoeba	Entamoeba_hartmanni	AB070993.1.1769			AGCTCCAATAGTGTATATTAAAGTTGTTGTGATTAAAACGCTCGTAGTTGAAAGTGATATCTATCCATTGTTCAAGTCGTGAGTACGACTCGTTTGTATGACTGCGTTGACCAGCATATCTGGATATCGTAAGGACTGATGATCCCTGAATGTGTATTGTTGTTCATTACTTTGAAAAAATTAGAGTGCTTAAAGCGAATCTCTTAAAGAATAGTGAAGCATGGGACAATAAATGAAATAGGAGATCTT
MIASV751	MicrobiomeInsight	Eukaryota	Amoebozoa	Conosa	Archamoebea	Archamoebea_X	Entamoebidae	Entamoeba	Entamoeba_hartmanni	gut	Entamoeba	Entamoeba_hartmanni	GCNR01015767.547.2341			AGCTCCAATAGTGTATATTAAAGTTGTTGTGATTAAAACGCTCGTAGTTGAAAATGATATCTATCCATCGTTCAAGACATGAGTATGACTTGCTTGTATGAATGTGTTGAACAACATAACTGGATATAGTAAGGAATGATGCGACATGAATGTGTTGTGTTGTTAATTACTTTGAAAAAATTAGAGTGCTTAAAGCGAATCTATTAAAGAATAGTGAAGCATGGGACAATCAAGCGAATAGGAGATCTA
MIASV783	MicrobiomeInsight	Eukaryota	Amoebozoa	Conosa	Archamoebea	Archamoebea_X	Entamoebidae	Entamoeba	Entamoeba_hartmanni	gut	Entamoeba	Entamoeba_hartmanni	KM233493.1.1608			AGCTCCAATAGTGTATATTAAAGTTGTTGTGATTAAAACGCTCGTAGTTGAAAATGATATCTATCCATCGTTCAAGACATGAGTATGACATGCTCGTATGACAGTGTTGACCACCATACCTGGATATCGTAAGGACTGATGCGCCCTGAATGTGTTGTGTTGTTCATTACTTTGAAAAAATTAGAGTGCTTAAAGCGAATCTCTTAAAGAATAGTGAAGCATGGGACAATCAAGCGAATAGGAGATCTA
MIASV91	MicrobiomeInsight	Eukaryota	Amoebozoa	Conosa	Archamoebea	Archamoebea_X	Entamoebidae	Entamoeba	Entamoeba_hartmanni	gut	Entamoeba	Entamoeba_hartmanni	NA			AGCTCCAATAGTGTATATTAAAGTTGTTGTGATTAAAACGCTCGTAGTTGAAAATGATATATATCCATCGTTCAAGACATGAGTATGACATGATCGTATGAAAGTGTTGAACAACATAAATGGATATAGTAAGGAATGATGCGACATGAATGTGTTGTGTTGTTAATTACTTTGAAAAAATTAGAGTGCTTAAAGCGAATCTATTAAAGAATAGTGAAGCATGGGACAATCAAGCGAATAGGAGATCTA
MIASV924	MicrobiomeInsight	Eukaryota	Amoebozoa	Conosa	Archamoebea	Archamoebea_X	Entamoebidae	Entamoeba	Entamoeba_hartmanni	gut	Entamoeba	Entamoeba_hartmanni	GBKI01000551.2.1221			AGCTCCAATAGTGTATATTAAAGTTGTTGGTATTAAAACGCTCGTAGTTGAAAGTGATATCTATCCATTGTTCAAGTCGTGAGTACGACTCGTTTGTATGAATGCGTTGACCAGCATATCTGGATATCGTAAGGACTGATGATCCATGAATGTGTATTGTTGTTCATTACTTTGAAAAAATTAGAGTGCTTAAAGCGAATCTCTTAAAGAATAGTGAAGCATGGGACAATAAATGAAATAGGAGATCTT
MIASV931	MicrobiomeInsight	Eukaryota	Amoebozoa	Conosa	Archamoebea	Archamoebea_X	Entamoebidae	Entamoeba	Entamoeba_hartmanni	gut	Entamoeba	Entamoeba_hartmanni	GDKT01033260.3553.5140			AGCTCCAATAGTGTATATTAAAGTTGTTGTGATTAAAACGCTCGTAGTTGAAAATGATATCTATCCATCGTTCAAGACATGAGTATGACTTGCTTGTATGAATGTGTTGACCACCATACCTGGATATAGTAAGGACTGATGCGCCATGAATGTGTTGTGTTGTTCATTACTTTGAAAAAATTAGAGTGCTTAAAGCGAATCTCTTAAAGAATAGTGAAGCATGGGACAATCAAGCGAATAGGAGATCTA
MIASV95	MicrobiomeInsight	Eukaryota	Amoebozoa	Conosa	Archamoebea	Archamoebea_X	Entamoebidae	Entamoeba	Entamoeba_hartmanni	gut	Entamoeba	Entamoeba_hartmanni	NA			AGCTCCAATAGTGTATATTAAAGTTGTTGTGATTAAAACGCTCGTAGTTGAAGATAATATATATCCATAGTTCAGAACATGAGTATGACTTGTCATATGAAAGTGATGAACACTAAACATGGATATAGTAAGGAATGACAGGACATGAATGTGTTTTGTTGTTAATTACTTTGAAAAAATTAGAGTGCTTAAAGCGAATCTATTAAAGAATAGTGAAGCATGGGACAATAAAGTGAATAGGAGATCTTCG
DALASV1098	Dalhousie	Eukaryota	Amoebozoa	Conosa	Archamoebea	Archamoebea_X	Entamoebidae	Entamoeba	Entamoeba_polecki	gut	Entamoeba	Entamoeba_polecki				AGCTCCAATAGTGTATATTAAAGTTGTTGTGTTTAAAAAGCTCGTAGTCGAATTATAGGGTTCTTAAACTAGTATTAATAATACTAGTATGAGAAAAGGAGAAAGATTTTTATAATCTTTTATTTACTTTGAAAAAAATAGAGTGTTCAAAGCAAAAGTTAATTAATGTATAATGAAGCATAGGATAATAATGAGGAGAAGCAATTTTTGAGAACAGTATTAAAAAGGGAAATTGGGGTAATTTAGACAAAATCGGGAGAGGTGAAAATTCATGATCGTTTTTGGATAAACTAAAGCGAAA
DALASV132	Dalhousie	Eukaryota	Amoebozoa	Conosa	Archamoebea	Archamoebea_X	Entamoebidae	Entamoeba	Entamoeba_polecki	gut	Entamoeba	Entamoeba_polecki				AGCTCCAATAGTGTATATTAAAGTTGTTGTGTTTAAAAAGCTCGTAGTCGAATTATAGGGTTCTTAAACTAGTATTAATAATACTAGTATGAGAAAAGGAGAAAGATTTTTATAATCTTTTATTTACTTTGAAAAAAATAGAGTGTTCAAAGCAAAAGTTAATTAATGTATAATGAAGCATAGGATAATAATGAGGAGAAGCAATTTTTGAGAACAGTATTAAAAAGGGAAATTGGGGTAATTTAGACAAAATCGGGAGAGGTGAAAATTCATGATCGATTTTGGATAAACTAAAGCGAAA
DALASV1339	Dalhousie	Eukaryota	Amoebozoa	Conosa	Archamoebea	Archamoebea_X	Entamoebidae	Entamoeba	Entamoeba_polecki	gut	Entamoeba	Entamoeba_polecki				AGCTCCAATAGTGTATATTAAAGTTGTTGTGTTTAAAAAGCTCGTAGTCGAATTATAGGGTTCTTAAACTAGTATTAATAATACTAGTATGAGAAAAGGAGAAAGATTTTTATAATCTTTTATTTACTTTGAAAAAAATAGAGTGTTCAAAGCAAAAGTTAATTAATGTATAATGAAGCATAGGATAATAATGAGGAGAAACAATTTTTGAGAACAGTATTAAAAAGGGAAATTGGGGTAATTTAGACAAAATCGGGAGAGGTGAAAATTCATGATCGATTTTGGATAAACTAAAACGAAA
DALASV553	Dalhousie	Eukaryota	Amoebozoa	Conosa	Archamoebea	Archamoebea_X	Entamoebidae	Entamoeba	Entamoeba_polecki	gut	Entamoeba	Entamoeba_bovis				AGCTCCAATAGTGTATATTAAAGTTGCTGTGATTAAAACGCTCGTAGTTGAATTAAAAAGCATTTAGTGGATGTGGACTACCGGTCTCCGGTTAGGACATATTCACAATAAATGATGCCTTAGGTGATGCTCTTTCGGGAGTATCATTACTTTGAAAAAAATAGGGTGTTTAAAGCAAATCTTATGTTAATGAATAATGAAGCATGGGACAATATTGAGGAGATTCTTCGGGATTTCGAGATAAGGATTAAGAGGAACAATTGGGGTGATTCAGAAAATAACGGGAGAGGTAAAATTCCAT
DALASV850	Dalhousie	Eukaryota	Amoebozoa	Conosa	Archamoebea	Archamoebea_X	Entamoebidae	Entamoeba	Entamoeba_polecki	gut	Entamoeba	Entamoeba_polecki				AGCTCCAATAGTGTATATTAAAGTTGTTGTGTTTAAAAAGCTCGTAGTCGAATTATAGGGTTTCTATAGTAGTGAATAAATTACTAGTATAGGAAAAGGAGAAAGGTTATTTATAATCTTTTATTTACTTTGAAAAAAATAGAGTGTTCAAAGCAAAAGTTAATTAATGTATAATGAAGCATAGGATAATAATGAGGAGAAGAAATTTTTGAGAACAGTATTAAAAAGGGAAATTGGGGTAATTTAGACAAAATCGGGAGAGGTGAAAATTCATGATCGATTTTGGATAAACTAAAGCGAA
DALASV931	Dalhousie	Eukaryota	Amoebozoa	Conosa	Archamoebea	Archamoebea_X	Entamoebidae	Entamoeba	Entamoeba_polecki	gut	Entamoeba	Entamoeba_polecki				AGCTCCAATAGTGTATATTAAAGTTGTTGTGTTTAAAAAGCTCGTAGTCGAATTATAGGGTTTTTATGTTAGTAATTCTATTACTAGGATAGAAAAAGGAGAAAGGTTATTTATAATCTTTTATTTACTTTGAAAAAAATAGAGTGTTCAAAGCAAAAGTCAATTAATGTATAATGAAGCATAGGATAATAATGAGGAGAAGAAATTTTTGAGAACAGTATTAAAAAGGGAAATTGGGGTAATTTAGACAAAATCGGGAGAGGTGAAAATTCATGATCGATTTTGGATAAACTAAAGCGAA
DALASV1931	Dalhousie	Eukaryota	Amoebozoa	Conosa	Archamoebea	Archamoebea_X	Entamoebidae	Entamoeba	Entamoeba_sp.	gut	Entamoeba	Entamoeba_other_sp	NA			AGCTCCAATAGTGTATATTAAAGTTGTTGTGATTAAAACGCTCGTAGTTGAAAATGATATATATCCATCGTTCAAGACATGAGTATGACTTGATTGTATGAATGTGTTGAACAACATAAATGGATATAGTAAGGAATGATGCGACATGAATGTGTTGTGTTGTTAATTACTTTGAAAAAATTAGAGTGCTTAAAGCGAATCTATTAAAGAATAGTGAAGCATGGGACAATCAAGCGAATAGGAAATCTACGGATTTCGTATTAGGAAGAAAGATTAAGAGGAATAATTGGGGTAATTCAAA
MIASV1149	MicrobiomeInsight	Eukaryota	Amoebozoa	Conosa	Archamoebea	Archamoebea_X	Entamoebidae	Entamoeba	Entamoeba_sp.	gut	Entamoeba	Entamoeba_other_sp	L24420.1.1764			AGCTCCAATAGTGTATATTAAAGTTGTTGTGATTAAAACGCTCGTAGTTGAAAATGATATCTATCCATCGTTCAAGACATGAGTATGACTTGATTGTATGAATGTGTTGAACAACATAACTGGATATAGTAAGGAATGATGCGACATGAATGTGTTGTGTTGTTAATTACTTTGAAAAAATTAGAGTGCTTAAAGCGAATCTATTAAAGAATAGTGAAGCATGGGACAATCAAGCGAATAGGAGATCTA
MIASV1403	MicrobiomeInsight	Eukaryota	Amoebozoa	Conosa	Archamoebea	Archamoebea_X	Entamoebidae	Entamoeba	Unassigned_Entamoeba	gut	Entamoeba	Entamoeba_other_sp	GAQR01013258.23.1825			AGCTCCAATAGTGTATATTAAAGTTGCTGTGATTAAAACGCTCGTAGTTGAATTAAAATGTGGTTTTATCCATTGTGAAGACTTTATGTAAGTACAGTTTCTAGCCCTGTTAACTTAACCTCAAAGCCGGAAACACTTCCAGTCCTTGAGTTGTTATTACTTTGCATAAAATAAGGTGTTTAAAGCAAAACATTCTGTTAATGAATATTCAAGCATGGGACAATGCTGAGGGGATGTCAATAAGACATTT
MIASV3023	MicrobiomeInsight	Eukaryota	Opisthokonta	Metazoa	Aves	Aves	Vertebrata	Vertebrata	Anas_platyrhynchos_(mallard)	environmental_diet	environmental_diet	NA	ADON01038528.1016.2828			AGCTCCAATAGCGTATCTTAAAGTTGCTGCAGTTAAAAAGCTCGTAGTTGGATCTTGGGATGGAGCTGGCGGTCCGCCGCGAGGCGAGCTACCGCCTGTGCCAGCCCCTGCCTGTCGGCGCCCCCTCGATGCTCTTAAGTGAGTGTCCCGCGGGGCCCGAAGCGTTTACTTTGAAAAAATTAGAGTGTTCAAAGCAGGCCGGCCGCCGGAATACTGCAGCTAGGAATAATGGAATAGGACTCCGGTTCTA
DALASV563	Dalhousie	Eukaryota	Opisthokonta	Metazoa	Aves	Aves	Vertebrata	Vertebrata	Coturnix_pectoralis_(stubble_quail)	environmental_diet	environmental_diet	NA	AF173611.1.1737			AGCTCCAATAGCGTATCTTAAAGTTGCTGCAGTTAAAAAGCTCGTAGTTGGATCTTGGGATCGAGCTGGCGGTCCGCCGCGAGGCGAGCTACCGCCTGTCCCAGCCCCTGTCTCTCGGCGCCCCCTCGATGCTCTTAACTGAGTGTCCCGCGGGGCCCGAAGCGTTTACTTTGAAAAAATTAGAGTGTTCAAAGCAGGCCGGCCGCCGGAATACTCCAGCTAGGAATAATGGAATAGGACTCCGGTTCTATTTTGTTGGTTTTCGGAAACGGGGCCATGATTAAGAGGGACGCCCGGGGG
MIASV3021	MicrobiomeInsight	Eukaryota	Stramenopiles	Ochrophyta	Diatomea	Bacillariophytina	Bacillariophyceae	Cocconeis	Cocconeis_pediculus	environmental_diet	environmental_diet	NA	AM502010.1.1730			AGCTCCAATAGCGTATATTAAAGTTGTTGCAGTTAAAAAGCTCGTAGTTGGATTTGTGGTTGATCGCTGGATCCTCTTTAGAGGCGTCCGTGTGGTTGACCATCCTTGGGTGGATGTTGCGTGGCATTCGGTTGTCGCGCAGGGGATGCCCATCGTTTACTGTGAAAAAATCAGCGCGTTCCAAGCAGGCTTATGCCGTTGAATGTATTAGCATGGAATAATGAGATAGGACCTCGGTACTATTTTGTTG
MIASV2189	MicrobiomeInsight	Eukaryota	Stramenopiles	Ochrophyta	Diatomea	Bacillariophytina	Bacillariophyceae	Zeuk10	uncultured_eukaryote	environmental_diet	environmental_diet	NA	AY916561.1.1681			AGCTCCAATAGCGTATATTAAAGTTGTTGCAGTTAAAAAGCTCGTAGTTGAACCTTGGGCTTGGCTGGCCGGTCCCTCTTTTTTGATGCGTACTGGACCCAGCCGCGCCTTTCCTTCTGGCTAGCCTTTTTGGCGACCCAGGACTTTTACTTTGAAAAAATTAGAGTGTTCAAAGCAGGCCTTTGCTCGAATATATTAGCATGGAATAATAGAATAGGACGTTATGGTTCTATTTTGTTGGTTTCTAGGA
MIASV3030	MicrobiomeInsight	Eukaryota	Stramenopiles	Ochrophyta	Diatomea	Bacillariophytina	Mediophyceae	Cyclotella	Cyclotella_sp._119	environmental_diet	environmental_diet	NA	KJ961703.1.1795			AGCTCCAATAGCGTATATTAAAGTTGTTGCAGTTAAAAAGCTCGTAGTTGGATTTCTGGCAGGAGCGTCTGGTCTCACACTCTGTGCAGGAACTTGGATGTCTCTGGCCATCTTTGGGGATATCCTGTTTGGCATTAAGTTGTCGGGCAGGGGATACCCATCGTTTACTGTGAAAAAATTAGAGTGTTTAAAGCAGGCTTATGCCGTTGAATATATTAGCATGGAATAATAAGATAGGACCCTGGTACTATTTTGTTGGTTTGCGCACCTGGGTAATGATTAATAGAGACAGGCGGGG
DALASV519	Dalhousie	Eukaryota	Opisthokonta	Metazoa	Rotifera	Bdelloidea	Adinetida	Echinogammarus	Echinogammarus_veneris	environmental_diet	environmental_diet	NA	GARO01004421.9.1815			AGCTCCAATAAGGAAAACTAAAGTTGCTGTGTTTAAAAAGCTCGTAGTTGAATTTCGGGTATTTGTTGCTAGCTGGTCTCCATGGCCATGTTGGTTAACAGATCCTCACTTGCTGGACGGCTGGCGATGATCTTTATCGATTGTCGTCAGTTGCCAGAACGTTTACTTTGAGAAAATTAGAGTGCTAAAAGCAGGCTCACGCCTAAATATATTGCATGGAATAATGAAATAAGATCTCGATTTTATTTCGTTGGTTTTAGAAGTTGAGATAATGATTAATAGGATCAGAGGGGGGCGTACG
DALASV1635	Dalhousie	Eukaryota	Opisthokonta	Metazoa	Rotifera	Bdelloidea	Unassigned_Bdelloidea	Unassigned_Bdelloidea	Unassigned_Bdelloidea	environmental_diet	environmental_diet	NA	NA			AGCTCCAATAAGGAAAACTAAAGTTGCTGTGTTTAAAAAGCTCGTAGTTGAATTTCGGGTATTTGTTGCTAGCTGGTCTATTTGGCCATGTTGGTTAACAGATCCTCATTTGCTGGACGGCTGGCGATGATCTTTATCGATTGTCGTCAGTTGCCAGCACGTTTACTTTGAGAAAATTAGAGTGCTAAAAGCAGGCTCACGCCTATATATATTGCATGGAATAATGAAATAAGATCTCGATTTTATTTCGTTGGTTTTAGAAATTGAGATAATGATTAATAGGATCAGAGGGGGGCGTACG
MIASV2645	MicrobiomeInsight	Eukaryota	Opisthokonta	Metazoa	Rotifera	Bdelloidea	Unassigned_Bdelloidea	Unassigned_Bdelloidea	Unassigned_Bdelloidea	environmental_diet	environmental_diet	NA	NA			AGCTCCAATAAGGAAAACTAAAGTTGCTGTGTTTAAAAAGCTCGTAGTTGAATTTCGGGTATTTGTTGCTAGCTGGTCTCATTGGCCATGTTAGTTAACAGATCCTCATTTGTTGGACGGCTGGCGATGATCTTTATCGGTTGTCGTCAGTTGCCAACACGTTTACTTTGAGAAAATTAGAGTGCTAAAAGCAGGCTCACGCCTATATATATTGCATGGAATAATGAAATAAGATCTCGATTTTATTTCG
MIASV2696	MicrobiomeInsight	Eukaryota	Opisthokonta	Metazoa	Rotifera	Bdelloidea	Unassigned_Bdelloidea	Unassigned_Bdelloidea	Unassigned_Bdelloidea	environmental_diet	environmental_diet	NA	NA			AGCTCCAATAAGGAAAACTAAAGTTGCTGTGTTTAAAAAGCTCGTAGTTGAATTTCGGGTATTTGTTGCTAGCTGGTCTCATTGGCCATGTTGGTTAACAGATCCTCATTTGTTGGACGACTGACGATGATCTTTATCGGTTGTCGTCAGTTGCCAACACGTTTACTTTGAGAAAATTAGAGTGCTAAAAGCAGGCTCACGCCTAGATATATTGCATGGAATAATGAAATAAGATCTCGATTTTATTTCG
MIASV3693	MicrobiomeInsight	Eukaryota	Opisthokonta	Metazoa	Rotifera	Bdelloidea	Unassigned_Bdelloidea	Unassigned_Bdelloidea	Unassigned_Bdelloidea	environmental_diet	environmental_diet	NA	NA			AGCTCCAATAAGGAAAACTAAAGTTGCTGTGTTTAAAAAGCTCGTAGTTGAATTTCGGGTATTTGTTGCTAGCTGGTCTTAATGGCCATGTTGGTTAACAGATCCTCATTTGCTGGATGACTGGCGATGATCTTCATCGATTGTCGTTAGTTGCCAGAACGTTTACTTTGAGAAAATTAGAGTGCTAAAAGCAGGCTCACGCCTATATATATTGCATGGAATAATGAAATAAGATCTCGATTTTATTTCG
MIASV3829	MicrobiomeInsight	Eukaryota	Opisthokonta	Metazoa	Rotifera	Bdelloidea	Unassigned_Bdelloidea	Unassigned_Bdelloidea	Unassigned_Bdelloidea	environmental_diet	environmental_diet	NA	NA			AGCTCCAATAAGGAAAACTAAAGTTGCTGTGTTTAAAAAGCTCGTAGTTGAATTTCGGGTATTTGTTGCCAGCTGGTCGTTCTGGCCATGTTAGTTAACAGATCCTCATTTGCTGGACGGCTGGCGATGATCTTTATCGGTTGTCGTCAGTTGCCAGAACGTTTACTTTGAGAAAATTAGAGTGCTAAAAGCAGGCTCACGCCTATATATATTGCATGGAATAATGAAATAAGATCTCGATTTTATTTCG
MIASV909	MicrobiomeInsight	Eukaryota	Opisthokonta	Metazoa	Rotifera	Bdelloidea	Unassigned_Bdelloidea	Unassigned_Bdelloidea	Unassigned_Bdelloidea	environmental_diet	environmental_diet	NA	NA			AGCTCCAATAAGGAAAACTAAAGTTGCTGTGTTTAAAAAGCTCGTAGTTGAATTTCGGGTATTTGTTGCTAGCTGGTCTCATTGGCCATGTTGGTTAACAGATCCTCATTTGTTGGACGGCTGGCGATGATCTTTATCGGTTGTCGTCAGTTGCCAACACGTTTACTTTGAGAAAATTAGAGTGCTAAAAGCAGGCTCACGCCTATATATATTGCATGGAATAATGAAATAAGATCTCGATTTTATTTCG
DALASV436	Dalhousie	Eukaryota	Opisthokonta	Metazoa	Mollusca	Bivalvia	Unionoida	Asnew	Asnew_patharia_pfeifferiana	environment_diet	environment_diet	Vertebrate	KC429347.1.1772			AGCTCCAATAGCGTATATTAAAGTTGTTGCAGTTAAAAAGCTCGTAGTTGGATCTCGGGTCCAGGCTGGCGGTCCGCCTCGCGGCGGCCACTGCCCGTCCTGACCTCGACCGCCGGTCCGTCTGGCGATGCTCTTGACTGAGTGTCGTCGGGGGCCGGGACGTTTACTTTGAAAAAATTAGAGTGTTCAAAGCAGGCGCTTCGCCTGGATAATGGTGCATGGAATAATGGAATAGGACCTCTGTTCCGTTTCGTTGGTTGTCGGAGCCAGAGGTAATGATTAAGAGGGACGGACAAGGGCA
MIASV815	MicrobiomeInsight	Eukaryota	Opisthokonta	Metazoa	Mollusca	Bivalvia	Unionoida	Asnew	Asnew_patharia_pfeifferiana	environment_diet	environment_diet	Vertebrate	KC429347.1.1772			AGCTCCAATAGCGTATATTAAAGTTGTTGCAGTTAAAAAGCTCGTAGTTGGATCTCGGGTCCAGGCTGGCGGTCCGCCTCGCGGCGGCCACTGCCCGTCCTGACCTCGACCGCCGGTCCGTCTGGCGATGCTCTTGACTGAGTGTCGTCGGGGGCCGGGACGTTTACTTTGAAAAAATTAGAGTGTTCAAAGCAGGCGCTTCGCCTGGATAATGGTGCATGGAATAATGGAATAGGACCTCTGTTCCGTT
DALASV492	Dalhousie	Eukaryota	Opisthokonta	Fungi	Blastocladiomycota	Blastocladiomycetes	Blastocladiales	Physoderma	Physoderma_dulichii	NA	NA					AGCTCCAATAGCGTATATTAAAGTTGTTGCAGTTAAAAAGCTCGTAGTTGAATTTTGGATCTGCTGCAGTGGTCAAGCCTTCACGGTTTGTACTGCTTTGCTTGGTGGATCTTTATTTACCTTCTAGGGAGCCTTCATGCTCTTAATTGAGTGTGATGGGGATCTAGAACTTTTACTGTGAAAAAATTAGAGTGTTCAAAGCAGGCAATTTACGCTTGAATACATTAGCATGGAATAATAAAATAGGACTTTGGTTTTATTTTGTTGGTTTCTAGGACCGAAGTAATGGTTAATAGGGATA
MIASV3630	MicrobiomeInsight	Eukaryota	Rhizaria	Cercozoa	Glissomonadida	Bodomorpha	Bodomorpha	Bodomorpha	Bodomorpha_minima	environmental_diet	environmental_diet	NA	AF411276.1.1857			AGCTCCAATAGCGTATATTAAAGTTGCTGCAGTTAAAAAGCTCGTAGTTGGATTTCTGGTTTGGTGCGCCTAGCCCGCCACGGTTTCGTGTGTGAGTGTTGGGACGTGCCTGCCATCCTTCTAGTTCCTTGTCTTGCCCCTCACGGGGTGGAGGCAGTGGGCTAGATCTTTTACTTTGAAAAAATTAGAGTGTTTCAAGCAGGCATTTGTTGCTATGAATACATTAGCATGGAATAATCATGTAGGACTTCGGTCTTATTTTGTTGGTGTTTCTAAGGCTGAAGTAATGATTGATAGGGA
DALASV645	Dalhousie	Eukaryota	Rhizaria	Cercozoa	Cercomonadidae	Cercomonas	Cercomonas	Cercomonas	Cercomonas_lenta	environmental_diet	environmental_diet	NA	FJ790691.1.1739			AGCTCCAATAGCGTATATTAAAATTGTTGCAGTTAAAAAGCTCGTAGTTGGATTTCTGGTTCGGCGCACTTGGCCCTGTCCCGGTTTCCGGGCTGTGTGCTGGTGTGCGCCATCCATCCTTCGAGAACGCATATCTTCCGCAAGGTTGGTATGTTATCTCGATCTTTTACTTTGAAAAAATTAGAGTGTTTAAAGCAGGCTTGCGCTATGAATACATTAGCATGGAATAATAATTTAGGACTTTGGTCTTATTTTGTTGGTTTCTAGGACTAAAGTAATGATTGATAGGGACAATTGGGGG
DALASV861	Dalhousie	Eukaryota	Rhizaria	Cercozoa	Cercomonadidae	Cercomonas	Cercomonas	Cercomonas	Paracercomonas_sp._HFCC_910	environmental_diet	environmental_diet	NA	HM536155.1.1805			AGCTCCAATAGCGTATATTAAAGTTGTTGCAGTTAAAAAGCTCGTAGTTGGATTTCTGGTATGGTGCGCCTGGCCCACGGTCGCAAAACCGCGAGTGTCGGTGTGCGCCTGCCATCTTTCTAGTTAACTGGACGCACTTAACTGGGCGGTCAGCGATCTAGATCTTTTACTTTGAAAAAATTAGAGTGTTTAAAGCAGGCTTGCGCTATGAATACATTAGCATGGAATAATAATTTAGGACTTTATTCCTATTTATTGGTTTCTGGAGTAGAGTAATGATTGATAGGGATAGTTGGGGGTG
MIASV3105	MicrobiomeInsight	Eukaryota	Rhizaria	Cercozoa	Cercomonadidae	Cercomonas	Cercomonas	Cercomonas	Unassigned_Cercomonas	environmental_diet	environmental_diet	NA	NA			AGCTCCAATAGCGTATATTAAAGTTGCTGCAGTTAAAAAGCTCGTAGTTGAATTTCTGGTACGATGTGCCTTGATCCACGGTCGCAAGATCGCGCGTATCGGAGTATATCTGCCATCCTTCTAGTTAACTGGCTGTACTTAACTGTGCGGTCAGCGATCTAGATCTTTTACTTTGAAAAAATTAGAGTGTTTAAAGCAGGCTTGCGCTATGAATACATTAGCATGGAATAATAATTTAGGACTTTGCTC
MIASV3204	MicrobiomeInsight	Eukaryota	Rhizaria	Cercozoa	Cercomonadidae	Cercomonas	Cercomonas	Cercomonas	Unassigned_Cercomonas	environmental_diet	environmental_diet	NA	NA			AGCTCCAATAGCGTATATTAAAGTTGCTGCAGTTAAAAAGCTCGTAGTTGAATTTCTGGTACGATGCGCCTGATCCACGTTCGCAAGGACGCGAGTATCGGAGTGTATCTGCCATCCTTCTAGTTAGCTGGCTGTACTTAACTGTGTGGTCAGTGATCTAGATCATTTACTTTGAAAAAATTAGAGTGTTTAAAGCAGGCTTGCGCTATGAATACATTAGCATGGAATAATAATTTAGGACTTTGCTT
MIASV1952	MicrobiomeInsight	Eukaryota	Rhizaria	Cercozoa	Cercomonadidae	Cercomonas	Cercomonas	Cercomonas	uncultured_freshwater_cercozoan	environmental_diet	environmental_diet	NA	DQ243992.1.1783			AGCTCCAATAGCGTATATTAAAGTTGTTGCAGTTAAAAAGCTCGTAGTTGGATTTCTGGTGCGATGCGCCTGGCCCGGCCAGCAATGGTTCGAGTGCCGGTAGCGCGTCCACCATCCTTCTCGACGGTCTACGCAAGTGTAAAAAGCTTGCGCCCGCTGAGATCTTTTACTTTGAAAAAATTAGAGTGTTTAAAGCAGGCTTATGCCTTGAATACATTAGCATGGAATAATAATATAGGACTTGATTCTTATTTTGTTGGTTTCTAGGAGTTAAGTAATGATTGATAGGGATAGTTGGGG
MIASV2049	MicrobiomeInsight	Eukaryota	Archaeplastida	Chlorophyta	Trebouxiophyceae	Chlorellales	Chlorellales_X	Prototheca	Prototheca_wickerhamii	environmental_diet	environmental_diet	NA	NA			TGCTCCAAGAGTTTATATATGTGTTGCTGCAGTTGAAAAGCTCGTAGTTGGGAGTTGAATAGTTTGGTGGGTGGTTCGGGTTTGGGATTCTGTCCCTGCCTGTTAAATTCACTCTGTGTTGCCACCCCCATCCACTTTTTTTTGTTCATGTAAGTTGGGATTCCTCAACTCACATTTGAACGTGTTACTTTGAGTAAATCTGAGTGTTCAAAGCAGACGAATTTACATCCGTCTTGAAAGTTGTAGCATG
MIASV2110	MicrobiomeInsight	Eukaryota	Archaeplastida	Chlorophyta	Trebouxiophyceae	Chlorellales	Chlorellales_X	Prototheca	Prototheca_wickerhamii	environmental_diet	environmental_diet	NA	JREP01009854.7861.9659			TGCTCCAAGAGTTTATATATGTGTTGCTGCAGTTGAAAAGCTCGTAGTTGGGAGTTGAATAGTTTGGTGGGTGGTTCTGGCGTTTGGGATTCTGTCTCAGCGCCGGTTAAATTCACACTTGTGTGTTGCCCCCACCACTTCTACTTTTTTTGTTCATGTAAGGGTGAGTTCTCTCCCCTCTACATTTGAACGTGTTACTTTGAGTAAATCTGAGTGTTCAAAGCAGACGGAAATCATCCGTCTTGAAAGT
MIASV2206	MicrobiomeInsight	Eukaryota	Archaeplastida	Chlorophyta	Trebouxiophyceae	Chlorellales	Chlorellales_X	Prototheca	Prototheca_wickerhamii	environmental_diet	environmental_diet	NA	NA			TGCTCCAAGAGTTTATATATGTGTTGCTGCAGTTGAAAAGCTCGTAGTTGGGAGTTGGGTTGTGATGGGTTGGGTGGTTCTGGTCTCGGGTTTTGCCTGTGCCAGTTAAATACATGTATGTGTGGCCCCCTCCATCCACTTTTTTGTGTTCATGTAAGGGTGAGTTTTCTCACCTCTACATTTGAACGTGTTACTTTGAGTAAATCTGAGTGTTCAAAGCAGACGGAAATCATCCGTCTTGAAAGTTGTAGCATGGAATAACGTGATAGGACTCCGGTGGCCCTTTTCAGTTGGTCTAAG
MIASV2295	MicrobiomeInsight	Eukaryota	Archaeplastida	Chlorophyta	Trebouxiophyceae	Chlorellales	Chlorellales_X	Prototheca	Prototheca_wickerhamii	environmental_diet	environmental_diet	NA	GQ352548.1.1847			TGCTCCAAGAGTTTATATATGTGTTGCTGCAGTTGAAAAGCTCGTAGTTGGGAGTTGGGTTGTGATGGGTTGGGTGGTTCTGGTCTCGGGTTTTGCCTGTGCCAGTTAAATACATGTATGTGTGGCCCCCTCCATCCACTTTTTTGTGTTCATGTAAGGGTGAGTTTTCTCACCTCTACATTTGAACGTGTTACTTTGAGTAAATCTGAGTGTTCAAAGCAGACGGAAATCATCCGTCTTGAAAGTTGTA
MIASV2987	MicrobiomeInsight	Eukaryota	Archaeplastida	Chlorophyta	Trebouxiophyceae	Chlorellales	Chlorellales_X	Prototheca	Prototheca_wickerhamii	environmental_diet	environmental_diet	NA	NA			TGCTCCAAGAGTTTATATATGTGTTGCTGCAGTTGAAAAGCTCGTAGTTGGGAGTTGGATAGTTTGGTGGGTGGTTCGGGTTTGGGATTCTGTCCCTACCTGTTAAATTCACACTTGTGTGTTGCCCCCTCCACTTCTACTTTTTTTGTTCATGTAAGGGTGAGTTTCCTCACCTCTACATTTGAACGTGTTACTTTGAGTAAATCTGAGTGTTCAAAGCAGACGAACTTCCTTCGTCTTGAAAGTTGTA
MIASV3047	MicrobiomeInsight	Eukaryota	Archaeplastida	Chlorophyta	Trebouxiophyceae	Chlorellales	Chlorellales_X	Prototheca	Prototheca_wickerhamii	environmental_diet	environmental_diet	NA	NA			TGCTCCAAGAGTTTATATATGTGTTGCTGCAGTTGAAAAGCTCGTAGTTGGGAGTTGGGTTGGGATGGGTTGGGTGGTTCTGGCGTCAGGTTTTGCCTGCGCCAGTTAAATACATGTATGTGTGGCCCCCTCCATCCACTTTTTTTTGTTCATGTAAGGGTGGGTTCTCTCACCTCTACATTTGAACGTGTTACTTTGAGTAAATCTGAGTGTTCAAAGCAGACGAACTTCCTTCGTCTTGAAAGTTGTA
MIASV3659	MicrobiomeInsight	Eukaryota	Archaeplastida	Chlorophyta	Trebouxiophyceae	Chlorellales	Chlorellales_X	Prototheca	Prototheca_wickerhamii	environmental_diet	environmental_diet	NA	NA			TGCTCCAAGAGTTTATATATGTGTTGCTGCAGTTGAAAAGCTCGTAGTTGGGAGTTGAATAGTTTGGTGGGTGGTTCGGGTTTGGGATTCTGTCCCTGCCAGTTAAATTCACACTTGTGTGTTGCCACCTCCACTTCTACTTTTTTTGTTCATGTAAGGGTGAGTTTCCTCACCTCTACATTTGAACGTGTTACTTTGAGTAAATCTGAGTGTTCAAAGCAGACGGAAAATATCCCGTCTTGAAAGTTGT
MIASV1237	MicrobiomeInsight	Eukaryota	Archaeplastida	Chloroplastida	Chlorophyta	Chlorophyceae	Chlorosarcinopsis	Chlorosarcinopsis	Chlorosarcinopsis_sp._B01	environmental_diet	environmental_diet	NA	KT585284.1.1237			AGCTCCAATAGCGTATATTTAAGTTGTTGCAGTTAAAAAGCTCGTAGTTGGATTTCGGGTGCGACGACGCGGTCTGCCTCTGGTATGTACTGCGCTCGGCGCACCTTTCTGTCGGGGACGGGCTCCTGGGCTTTATTGTCTGGGACTCGGAGTCGGCGAGGTGACCTTGAGCAAACGAGAGTGTTCAAAGCAAGCCTACGCTCTGAATCATTTAGCATGGAATCACGTGATAGGACTCTGGCCTATCTTG
MIASV860	MicrobiomeInsight	Eukaryota	Archaeplastida	Chloroplastida	Chlorophyta	Chlorophyceae	Chlorosarcinopsis	Chlorosarcinopsis	Chlorosarcinopsis_sp._B01	environmental_diet	environmental_diet	NA	KT585284.1.1237			AGCTCCAATAGCGTATATTTAAGTTGTTGCAGTTAAAAAGCTCGTAGTTGGATTTCGGGTGCGACGACGCGGTCTGCCTCTGGTATGTACTGCGCTCGGCGCACCTTTCTGCCGGGGACGGGCTCCTGGGCTTTATTGTCTGGGACTCGGAGTCGGCGAGGTGACCTTGAGCAAACGAGAGTGTTCAAAGCAAGCCTACGCTCTGAATCATTTAGCATGGAATCACGTGATAGGACTCTGGCCTATCTTG
MIASV1276	MicrobiomeInsight	Eukaryota	Archaeplastida	Chloroplastida	Chlorophyta	Chlorophyceae	Coelastrella	Coelastrella	Coelastrella_sp._M60	environmental_diet	environmental_diet	NA	LWCB01008357.1725.4338			AGCTCCAATAGCGTATATTTAAGTTGTTGCAGTTAAAAAGCTCGTAGTTGGATTTCGGGTAGGTTCTAGCGGTCCGCCTATGGTGAGTACTGCTATGGCCTTCCTTTCTGTCGGGGACGGGCTTCTGGGCTTCACTGTCCGGGACTCGGAGTCGACGTGGTTACTTTGAGTAAATTAGAGTGTTCAAAGCAGGCTTACGCCCTGAATACTTTAGCATGGAATAACACGATAGGACTCTGGCCTATCTTGT
MIASV3279	MicrobiomeInsight	Eukaryota	Archaeplastida	Chloroplastida	Chlorophyta	Chlorophyceae	Desmodesmus	Desmodesmus	Unassigned_Desmodesmus	environmental_diet	environmental_diet	NA	NA			AGCTCCAATAGCGTATATTTAAGTTGTTGCAGTTAAAAAGCTCGTAGTTGGATTTCGGGTGGGTTTCAGCGGTCCGCCTATGGTGAGTACTGCTGTGGCCTTCCTTACTGTCGGGGACCTGCTTCTGGGCTTCATTGTCCGGGACAGGGATTCGGCATGGTTACTTTGAGTAAATTAGAGTGTTCAAAGCAGGCTTACGCCGTGAATACTTTAGCATGGAATAACATGATAGGACTCTGCCCT
MIASV3840	MicrobiomeInsight	Eukaryota	Archaeplastida	Chloroplastida	Chlorophyta	Chlorophyceae	Incertae_Sedis	Jenufa	Unassigned_Jenufa	environmental_diet	environmental_diet	NA	NA			AGCTCCAATAGCGTATATTTAAGTTGTTGCAGTTAAAAAGCTCGTAGTCGGACCTCGGGCGTGCGGCGGCGGTCCGCCTCTGGTGAGCACTGCCGGCGCGCGCCTTCCTGCCGAAAACAGGCTCCTGGGCTTCACTGCTCCGGGACCTGGTGTCGGCGCCGTTACTTTGAGGAAATTAGAGTGTTCAAAGCAGGCTGACGCTGTGAATACATTAGCATGGAATAACACGATAGGACTCCGGCCCATGTTG
MIASV3550	MicrobiomeInsight	Eukaryota	Archaeplastida	Chloroplastida	Chlorophyta	Chlorophyceae	Oedogoniales	Oedogonium	Unassigned_Oedogonium	environmental_diet	environmental_diet	NA	NA			AGCTCCAATAGCGTATATTTAAGTTGTTGCAGTTAAAAAGCTCGTAGTTGGATTTCGGGTGAACCTCGCCGGTCCGCCATTGGTGAGCACTGGCGGGGGTTACCTTCCTGCCGGGGACGGGCTCCTGGGCTTAATTGTCCGGGACTCGGAGTCGGCGTTGCTACTTTGAGTAAAACGGAGTGTTCAAAGCAGGCCTACGCCTTGAACGATATAGCATGGAATAGCGTGATAGGACTCTGGCCTATCCCGTTGGTCTGTGGGCATGGAGTAATGATTAATAGGGACAGTCGGGGGCATTCG
MIASV1804	MicrobiomeInsight	Eukaryota	Archaeplastida	Chloroplastida	Chlorophyta	Chlorophyceae	Oedogonium	Oedogonium	Oedogonium_sp._L3	environmental_diet	environmental_diet	NA	DQ413048.1.1710			AGCTCCAATAGCGTATATTTAAGTTGTTGCAGTTAAAAAGCTCGTAGTTGGATTTCGGGTGAACCTAGCCGGTCCGCCATTGGTGAGCACTGGCTGGGGTTACCTTCCTGTCGAGTACGGGCTCCTGGGCTTAATTGTCCGGGACTCGGAGTCGACGTTGCTACTTTGAGTAAAACGGAGTGTTCAAAGCAGGCCTACGCCTTGAACGATATAGCATGGAATAGCGCGATAGGACTCTGGCCTATCTCGTTGGTCTGTGGGCATGGAGTAATGATTAATAGGGACAGTCGGGGGCATTCG
MIASV561	MicrobiomeInsight	Eukaryota	Archaeplastida	Chloroplastida	Chlorophyta	Chlorophyceae	Oedogonium	Oedogonium	Oedogonium_sp._L3	environmental_diet	environmental_diet	NA	DQ413048.1.1710			AGCTCCAATAGCGTATATTTAAGTTGTTGCAGTTAAAAAGCTCGTAGTTGGATTTCGGGTGAACCTAGCCGGTCCGCCATTGGTGAGCACTGGCTGGGGTTACCTTCCTGTCGAGTACGGGCTCCTGGGCTTAATTGTCCGGGACTCGGAGTCGACGTTGCTACTTTGAGTAAAACGGAGTGTTCAAAGCAGGCCTACGCCTTGAACGATATAGCATGGAATAGCGCGATAGGACTCTGGCCTATCTCGT
MIASV2042	MicrobiomeInsight	Eukaryota	Archaeplastida	Chloroplastida	Chlorophyta	Chlorophyceae	Ourococcus	Ourococcus	Ourococcus_sp._C24	environmental_diet	environmental_diet	NA	JN187940.1.1697			AGCTCCAATAGCGTATATTTAAGTTGTTGCAGTTAAAAAGCTCGTAGTTGGATTTCGGGTGGGTTCCAGCGGTCCGCCTATGGTGAGTACTGCTGCGGCCCTCCTTTCTGCTGGGAACGGGCTCCTGGGCTTCACTGTCCGGGACTCGGGTTCAGCGATGATACTTTGAGTAAATTAGAGTGTTCAAAGCAAGCCTACGCTCTGAATACTTTAGCATGGAATATCGCGATAGGACTCTGGCCTATCTCGT
MIASV1412	MicrobiomeInsight	Eukaryota	Archaeplastida	Chloroplastida	Chlorophyta	Chlorophyceae	Polytomella	Polytomella	Polytomella_capuana	environmental_diet	environmental_diet	NA	KP299174.1.1821			AGCTCCAATAGCGTATATTTAAGTTGTTGCAGTTAAAAAGCTCGTAGTTGGATTTCGGATAGTCCGGCGCGGTCCTCTCTTTTATAGAGTGCGCACTGCCTCGCATTATCTTCCTGCCGGGGACGGGCTTCTCTGGTCTTCATGATTAGGGAACTCGGAGTCGGCGTGGTTACTTTGAGTAAATTAGAGTGTTCAAAGCAAGCATTTTCGCTCTGAATACGTTAGCATGGAATAACGCGATAGGACT
MIASV2057	MicrobiomeInsight	Eukaryota	Archaeplastida	Chloroplastida	Chlorophyta	Chlorophyceae	Polytomella	Polytomella	Polytomella_capuana	environmental_diet	environmental_diet	NA	KP299174.1.1821			AGCTCCAATAGCGTATATTTAAGTTGTTGCAGTTAAAAAGCTCGTAGTTGGATTTCGGATAGTCCGGCGCGGTCCTCTCTTTTACAGAGTGCGCACTGCCTCGCATTATCTTCCTGCCGGGGACGGGCTTCTCTGGTCTTTTGATTAGGGAACTCGGAGTCGGCGTGGTTACTTTGAGTAAATTAGAGTGTTCAAAGCAAGCATTTTCGCTCTGAATACGTTAGCATGGAATAACGCGATAGGACTCTGG
MIASV3715	MicrobiomeInsight	Eukaryota	Archaeplastida	Chloroplastida	Chlorophyta	Chlorophyceae	Protosiphon	Protosiphon	Protosiphon_botryoides	environmental_diet	environmental_diet	NA	U41177.1.1744			AGCTCCAATAGCGTATATTTAAGTTGTTGCAGTTAAAAAGCTCGTAGTTGGATTTCGGGTGTGCTGACGCGGTCTGCCTCTGGTATGTACTGCGGCCGGTGCACCTTTCTGCCGGGGACGAGCTCCTGGGCTTCACTGTCTGGGACTCGGAGTCGGCGAGGTGACCTTGAGCAAACAAGAGTGTTCAAAGCAAGCCTACGCTCTGAATTTTTTAGCATGGAATCACACGATAGGACTCTGGCCTATCTTG
MIASV962	MicrobiomeInsight	Eukaryota	Archaeplastida	Chloroplastida	Chlorophyta	Chlorophyceae	Sphaeropleales	Scenedesmus	Scenedesmus_abundans	environmental_diet	environmental_diet	NA	X73995.1.1794			AGCTCCAATAGCGTATATTTAAGTTGTTGCAGTTAAAAAGCTCGTAGTTGGATTTCGGGTGGGTTTCAGCGGTCCGCCTATGGTGAGCACTGCTGTGGCCTTCCTTACTGTCGGGGACCTGCTTCTGGGCTTCATTGTCCGGGACAGGGATTCGGCATGGTTACTTTGAGTAAATTAGAGTGTTCAAAGCAGGCTTACGCCGTGAATACTTTAGCATGGAATAACACGATAGGACTCTGCCCTATTCTGTTGGCCTGTAGGAGTGGAGTAATGATTAAGAGGAACAGTCGGGGGCATTCG
MIASV1983	MicrobiomeInsight	Eukaryota	Archaeplastida	Chloroplastida	Chlorophyta	Chlorophyceae	Unassigned_Chlorophyceae	Unassigned_Chlorophyceae	Unassigned_Chlorophyceae	environmental_diet	environmental_diet	NA	NA			AGCTCCAATAGCGTATATTTAAGTTGTTGCAGTTAAAAAGCTCGTAGTTGGATTTCGGGCGTGTCGCGTTGGTCCGCCAATGGTGAGTACTGGCGTCGGCGCGCCTTCCTGCCGGGGACGGGCTCCTGGGCTTCACTGTCTGGGACTCGGAGTCGGCGACGTTACTTTGAGAAAATTAGAGTGTTCAAAGCAGGCCTACGCTCGAATACTTTAGCATGGAATAACACGATAGGACTCTGGCCTATC
MIASV2370	MicrobiomeInsight	Eukaryota	Archaeplastida	Chloroplastida	Chlorophyta	Chlorophyceae	Unassigned_Chlorophyceae	Unassigned_Chlorophyceae	Unassigned_Chlorophyceae	environmental_diet	environmental_diet	NA	NA			AGCTCCAATAGCGTATATTTAAGTTGTTGCAGTTAAAAAGCTCGTAGTTGGATTTCGGGTAGGTTCTAGCGGTCCGCCTATGGTGAGTACTGCTATGGCCTTCCTTTCTGTCGGGGACGGGCTTCTGGGCTTCACTGTCCGGGACTCGGAGTCGACGTGGTTACTTTGAGTAAATTAGAGTGTTCAAAGCAGGCTTACGCCCTGAATACTTTAGCATGGAATAACACGATAGGACTCTGGCCTATCTTGTTGGTCTGTAGGACCGGAGTAATGATTAAGAGGGACAGTCGGGGGCATTCG
MIASV3420	MicrobiomeInsight	Eukaryota	Archaeplastida	Chloroplastida	Chlorophyta	Chlorophyceae	Unassigned_Chlorophyceae	Unassigned_Chlorophyceae	Unassigned_Chlorophyceae	environmental_diet	environmental_diet	NA	NA			AGCTCCAATAGCGTATATTTAAGTTGTTGCAGTTAAAAAGCTCGTAGTTGGATTTCGGGTGGGTGGTAGCGGTCCGCCTATGGTGAGTACTGCTATCGCCTATCTTTCTGCCGGGGACGGGCTTCTGGGCTTCACTGTCCGGGACTCGGAGTCGGTACTGTTACTTTGAGTAAATTAGAGTGTTCAAAGCAGGCTTACGCCAGAATACTTTAGCATGGAATAACACGATAGGACTCTGGCCTATCTTGTT
MIASV2876	MicrobiomeInsight	Eukaryota	Archaeplastida	Chloroplastida	Chlorophyta	Chlorophyceae	uncultured	uncultured	Chlorophyceae_sp._EH-27	environmental_diet	environmental_diet	NA	JF834170.1.1791			AGCTCCAATAGCGTATATTTAAGTTGTTGCAGTTAAAAAGCTCGTAGTTGGATTTCGGGCGCGTCGCGTTGGTCCGCCAACGGTGAGTACTGGCGTCGGCGCGCCTTCCTGCCGGGGACGGGCTCCTGGGCTTCACTGTCTGGGACTCGGAGTCGGCGACGTTACTTTGAGAAAATTAGAGTGTTCAAAGCAGGCCTACGCTCGAATACTTTAGCATGGAATAACACGATAGGACTCTGGCCTATC
MIASV2656	MicrobiomeInsight	Eukaryota	Opisthokonta	Metazoa	Chondrichthyes	Chondrichthyes	Vertebrata	Vertebrata	Galeocerdo_cuvier_(tiger_shark)	host	host	Vertebrate	AY049833.1.1780			AGCTCCAATAGCGTATATTAAAGCTGCTGCAGTTAAAAAGCTCGTAGTTGGATCTTGGGATCGAGCTGGCGGTCCGCCGCGAGGCGAGCTACCGCCTGTCCCAGCCCTTGCCTCTCGGCGCTCCCTTGATGCTCTTGGCTGAGTGTCTTGAGGGCCCGAAGCGTTTACTTTGAAAAAATTAGAGTGTTCAAAGCAGGCCGGTCGCTTGAATACTGCAGCTAGGAATAATGGAATAGGACCACGGTTCTAT
MIASV3418	MicrobiomeInsight	Eukaryota	Opisthokonta	Metazoa	Chondrichthyes	Chondrichthyes	Vertebrata	Vertebrata	Rhinobatos_lentiginosus_(Atlantic_guitarfish)	host	host	Vertebrate	M97576.1.1788			AGCTCCAATAGCGTATATTAAAGCTGCTGCAGTTAAAAAGCTCGTAGTTGGATCTTGGGATCGGGCTGGCGGTCCGCCGCAAGGCGAGCTACCGCCTGTCCCAGCCCCTGCCTCTCGGTGCACCCTTGATGCTCTTAGCTGAGTGTCCTGGGGGTCCGAAGCGTTTACTTTGAAAAAATTAGAGTGTTCAAAGCAGGCCTGGTGCGCCTGAATACTCGAGCTAGGAATAATGGAATAGGACCACGGTT
MIASV1384	MicrobiomeInsight	Eukaryota	Opisthokonta	Metazoa	Chondrichthyes	Chondrichthyes	Vertebrata	Vertebrata	Urobatis_jamaicensis_(yellow_stingray)	host	host	Vertebrate	AY049861.1.1782			AGCTCCAATAGCGTATATTAAAGCTGCTGCAGTTAAAAAGCTCGTAGTTGGATCTTGGGATCGGGCTGGCGGTCCGCCGCGAGGCGAGCTACCGCCTGTCCCAGCCCCTGCCTCTCGGCGCACCCTTGATGCTCTTAGCTGAGTGTCCTGGGGGTCCGAAGCGTTTACTTTGAAAAAATTAGAGTGTTCAAAGCAGGCCTGGCGCGCCTGAATACTCGAGCTAGGAATAATGGAATAGGACCACGGTT
DALASV1369	Dalhousie	Eukaryota	Opisthokonta	Metazoa	Nematoda	Chromadorea	Ascaridida	Ascaris	Ascaris_spp.	gut	Parasitic_nematodes	Ascaris_suum_(pig_roundworm)	ANBK01008868.1340.3130			AGCTCTCAAAGTGTATATCGTCATTGCTGCGGTTAAAAAGCTCGTAGTTGGATCTGCGCCTCAGGACCTGGTCCGCCCACTGGGCGAGAACTGGGCTCCTGGGCTAGTTCTGCTGGTTTTCCCTACGTTGCCTTCATCGGTCGCGTAGGGTGGCTAGCGAGTTTACTTTGAAAAAATTAGAGTGCTTCACGCGGGCTTATGTCTGAATACTCGTGCATGGAATAATAGAATAGGATCTCGGTTCTATTTTGTTGGTTTTCTGATTTGAGATAATGGTTAAGAGGGACGGACGGGGGCATT
DALASV1928	Dalhousie	Eukaryota	Opisthokonta	Metazoa	Nematoda	Chromadorea	Ascaridida	Ascaris	Ascaris_spp.	gut	Parasitic_nematodes	Ascaris_suum_(pig_roundworm)	ANBK01008868.1340.3130			AGCTCTCAAAGTGTATATCGTCATTGCTGCGGTTAAAAAGCTCGTAGTTGGATCTGCGCCTCAGGACCTGGTCCGCCCACTGGGCGAGAACTGGGCTCCTGGGCTAGTTCTGCTGGTTTTCCCTACGTTGCCTTCATCGGTCGCGTAGGGTGGCTAGCGAGTTTACTTTGAAAAAATTAGAGTGCTTCACGCGGGCTTATGTCTGAATACTCGTGCATGGAATAATAGAATAGGATCTCGGTTCTATTTTGTTGGGTTTCTGATCTGAGATAATGGTTAAGAGGGACGGACGGGGGCATT
DALASV34	Dalhousie	Eukaryota	Opisthokonta	Metazoa	Nematoda	Chromadorea	Ascaridida	Ascaris	Ascaris_spp.	gut	Parasitic_nematodes	Ascaris_spp.	ANBK01008868.1340.3130			AGCTCTCAAAGTGTATATCGTCATTGCTGCGGTTAAAAAGCTCGTAGTTGGATCTGCGCCTCAGGACCTGGTCCGCCCACTGGGCGAGAACTGGGCTCCTGGGCTAGTTCTGCTGGTTTTCCCTACGTTGCCTTCATCGGTCGCGTAGGGTGGCTAGCGAGTTTACTTTGAAAAAATTAGAGTGCTTCACGCGGGCTTATGTCTGAATACTCGTGCATGGAATAATAGAATAGGATCTCGGTTCTATTTTGTTGGTTTTCTGATCTGAGATAATGGTTAAGAGGGACGGACGGGGGCATT
DALASV933	Dalhousie	Eukaryota	Opisthokonta	Metazoa	Nematoda	Chromadorea	Ascaridida	Ascaris	Ascaris_spp.	gut	Parasitic_nematodes	Ascaris_spp.	ANBK01008868.1340.3130			AGCTCTCAAAGTGTATATCGTCATTGCTGCGGTTAAAAAGCTCGTAGTTGCATCTGCGCCTCAGGACCTGGTCCGCCCACTGGGCGAGAACTGGGCTCCTGGGCTAGTTCTGCTGGTTTTCCCTACGTTGCCTTCATCGGTCGCGTAGGGTGGCTAGCGAGTTTACTTTGAAAAAATTAGAGTGCTTCACGCGGGCTTATGTCTGAATACTCGTGCATGGAATAATAGAATAGGATCTCGGTTCTATTTTGTTGGTTTTCTGATCTGAGATAATGGTTAAGAGGGACGGACGGGGGCATT
DALASV967	Dalhousie	Eukaryota	Opisthokonta	Metazoa	Nematoda	Chromadorea	Ascaridida	Ascaris	Ascaris_spp.	gut	Parasitic_nematodes	Ascaris_spp.	ANBK01008868.1340.3130			AGCTCTCAAAGTGTATATCGTCATTGCTGCGGTTAAAAAGCTCGTAGTTGGATCTGCGCCTCAGGACCTGGTCCGCCCACTGGGCGAGAACTGGGCTCCTGGGCTAGTTCTGCTGGTTTTCCCTACGTTGCCTTCATCGGTCGCTTAGGGTGGCTAGCGAGTTTACTTTGAAAAAATTAGAGTGCTTCACGCGGGCTTATGTCTGAATACTCGTGCATGGAATAATAGAATAGGATCTCGGTTCTATTTTGTTGGTTTTCTGATCTGAGATAATGGTTAAGAGGGACGGACCGGGGCATT
MIASV1562	MicrobiomeInsight	Eukaryota	Opisthokonta	Metazoa	Nematoda	Chromadorea	Ascaridida	Ascaris	Ascaris_spp.	gut	Parasitic_nematodes	Ascaris_spp.	ANBK01008868.1340.3130			AGCTCTCAAAGTGTATATCGTCATTGCTGCGGTTAAAAAGCTCGTAGTTGGATCTGCGCCTCAGGACCTGGTCCGCCCACTGGGCGAGAACTGGGCTCCTGGGCTAGTTCTGCTGGTTTTCCCTACGTTGCCTTCATCGGTCGCGTAGGGTGGCTAGCGAGTTTACTTTGAAAAAATTAGAGTGCTTCACGCGGGCTTATGCCTGAATACTCGTGCATGGAATAATAGAATAGGATCTCGGTTCTATTTT
MIASV1654	MicrobiomeInsight	Eukaryota	Opisthokonta	Metazoa	Nematoda	Chromadorea	Ascaridida	Ascaris	Ascaris_spp.	gut	Parasitic_nematodes	Ascaris_spp.	ANBK01008868.1340.3130			AGCTCTCAAAGTGTATATCGTCATTGCTGCGGTTAAAAAGCTCGTAGTTGGATCTGCGCCTCAGGACCTGGTCCGCCCACTGGGCGAGAACTGTGCTCCTGGGCTAGTTCTGCTGGTTTTCCCTACGTTGCCTTCATCGGTCGCGTAGGGTGGCTAGCGAGTTTACTTTGAAAAAATTAGAGTGCTTCACGCGGGCTTATGTCTGAATACTCGTGCATGGAATAATAGAATAGGATCTCGGTTCTATTTT
MIASV1797	MicrobiomeInsight	Eukaryota	Opisthokonta	Metazoa	Nematoda	Chromadorea	Ascaridida	Ascaris	Ascaris_spp.	gut	Parasitic_nematodes	Ascaris_spp.	NA			AGCTCTCAAAGTGATATCGTCATTGCTGCGGCTAAAAAGCTCGTAGTTGGGTCTGCGCCTCAGGACCTGGTCCGCCCACTGGGCGAGAACTGGGCTCCTGGGCTAGTTCTCCTGGTTTTCCCTACGTTGCCTTCATCGGTCGCATAGGGTGGCTAGCGACGAGTTTACTTTGAAAAAATTAGAGTGCTTCACGCGGGCTTATGTCTGAATACTCGTGCATGGAATAATAGAATAGGATCTCGGTTCT
MIASV1806	MicrobiomeInsight	Eukaryota	Opisthokonta	Metazoa	Nematoda	Chromadorea	Ascaridida	Ascaris	Ascaris_spp.	gut	Parasitic_nematodes	Ascaris_spp.	ANBK01008868.1340.3130			AGCTCTCAAAGTGTATATCGTCATTGCTGCGGTTAAAAAGCTCGTAGTTGGATCTGCGCCTCAGGACCTGGTCCGCCCACTGGGCGAGAACTGGGCTCCTGGGCTAGTTCTGCTGGTTTTCCCTACGTTGCCTTCATCGGTCGCTTAGGGTGGCTAGCGAGTTTACTTTGAAAAAATTAGAGTGCTTCACGCGGGCTTATGTCTGAATACTCGTGCATGGAATAATAGAATAGGATCTCGGTTCTATTTT
MIASV1860	MicrobiomeInsight	Eukaryota	Opisthokonta	Metazoa	Nematoda	Chromadorea	Ascaridida	Ascaris	Ascaris_spp.	gut	Parasitic_nematodes	Ascaris_spp.	ANBK01008868.1340.3130			AGCTCTCAAAGTGTATATCGTCATTGCTGCGGTTAAAAAGCTCGTAGTTGGATCTGCGCCTCAGGACCTGGTCCGCCCACTGGGCGAGAACTGGGCTCCTGGGCTAGTTCTGCTGGTTTTCCCTACGTTGCCTTCATCGGTCGCGTAGGGTGCCTAGCGAGTTTACTTTGAAAAAATTAGAGTGCTTCACGCGGGCTTATGTCTGAATACTCGTGCATGGAATAATAGAATAGGATCTCGGTTCTATTTT
MIASV2523	MicrobiomeInsight	Eukaryota	Opisthokonta	Metazoa	Nematoda	Chromadorea	Ascaridida	Ascaris	Ascaris_spp.	gut	Parasitic_nematodes	Ascaris_spp.	ANBK01008868.1340.3130			AGCTCTCACAGTGTATATCGGCATTGCTGCGGTTAAAAAGCTCGTAGTTGGATCTGCGCCTCAGGACCTGGTCCGCCCACTGGGCGAGAACTGGGCTCCTGGGCTAGTTCTGCTGGTTTTCCCTACGTTGCCTTCATCGGTCGCGTAGGGTGGCTAGCGAGTTTACTTTGAAAAAATTAGAGTGCTTCACGCGGGCTTATGTCTGAATACTCGTGCATGGAATAATAGAATAGGATCTCGGTTCTATTTT
MIASV2660	MicrobiomeInsight	Eukaryota	Opisthokonta	Metazoa	Nematoda	Chromadorea	Ascaridida	Ascaris	Ascaris_spp.	gut	Parasitic_nematodes	Ascaris_spp.	ANBK01008868.1340.3130			AGCTCTCAAAGTGTATATCGTCATTGCTGCGGTTAAAAAAAGCTCGTAGTTGTATCTGCGCCTCAGGACCTGGTCCGCCCACTGGGCGAGAACTGGGCTCCTGGGCTAGTTCTGCTGGTTTTCCCTACGTTGCCTTCATCGGTCGCGTAGGGTGGCTAGCGAGTTTACTTTGAAAAAATTAGAGTGCTTCACGCGGGCTTATGTCTGAATACTCGTGCATGGAATAATAGAATAGGATCTCGGTTCT
MIASV2666	MicrobiomeInsight	Eukaryota	Opisthokonta	Metazoa	Nematoda	Chromadorea	Ascaridida	Ascaris	Ascaris_spp.	gut	Parasitic_nematodes	Ascaris_spp.	ANBK01008868.1340.3130			AGCTCTCAAAGTGTATATCGTCATTGCTGCGGTTAAAAAGCTCGTAGTTGGATCTGCGCCTCAGGACCTGGTCCGCCCACTGGGCGAGAACTGGGCTCCTGGGCTAGTTCTGCTGGTTTTCCCTACGTTGCCTTCATCGGTCGCGTAGGGTGGCTAGCGAGTTTACTTTGAAAAAATTCGAGTGCTTCACGCGGGCTTATGTCTGAATACTCGTGCATGGAATAATAGAATAGGATCTCGGTTCTATTTT
MIASV2925	MicrobiomeInsight	Eukaryota	Opisthokonta	Metazoa	Nematoda	Chromadorea	Ascaridida	Ascaris	Ascaris_spp.	gut	Parasitic_nematodes	Ascaris_spp.	ANBK01008868.1340.3130			AGCTCTCAAAGTGTATATCGTCATTGCTGCGGTTAAAAAGCTCGTAGTTGGATCTGCGCCTCAGGACCTGGTCCGCCCACTGGGCGAGAACTGGGCTCCTCGGCTAGTTCTGCTGGTTTTCCCTACGTTGCCTTCATCGGTCGCGTAGGGTGGCTAGCGAGTTTACTTTGAAAAAATTAGAGTGCTTCACGCGGGCTTATGTCTCAATACTCGTGCATGGAATAATAGAATAGGATCTCGGTTCTATTTT
MIASV3000	MicrobiomeInsight	Eukaryota	Opisthokonta	Metazoa	Nematoda	Chromadorea	Ascaridida	Ascaris	Ascaris_spp.	gut	Parasitic_nematodes	Ascaris_spp.	ANBK01008868.1340.3130			AGCTCTCAAAGTGTATATCGTCATTGCTGCGGTTAAAAAGCTCGTAGTTGGATCTGCGCCTCAGGACCTGGTCCGCCCACTGGGCGAGAACTGGGCTCCTGGACTAGTTCTGCTGGTTTTCCCTACGTTGCCTTCATCGGTCGCGTAGGGTGGCTAGCGAGTTTACTTTGAAAAAATTAGAGTGCTTCACGCGGGCTTATGTCTGAATACTCGTGCATGGAATAATAGAATAGGATCTCGGTTCTATTTT
MIASV3280	MicrobiomeInsight	Eukaryota	Opisthokonta	Metazoa	Nematoda	Chromadorea	Ascaridida	Ascaris	Ascaris_spp.	gut	Parasitic_nematodes	Ascaris_spp.	ANBK01008868.1340.3130			AGCTCTCAAAGTGTATATCGTCATTGCTGCGGTTAAAAAGCTCGTAGTTGGATCTGCGCCTCAGGACCTGGTCCGCCCACTGGGCGAGAACTGGGCTCCTGGGCTAGTTCTGCTGGTTTTCCCTACGTTACCTTCATCGGTCGCGTAGGGTGGCTAGCGAGTTTACTTTGAAAAAATTAGAGTGCTTCACGCGGGCTTATGTCTGAATACTCGTGCATGGAATAATAGAATAGGATCTCGGTTCTATTTT
MIASV3456	MicrobiomeInsight	Eukaryota	Opisthokonta	Metazoa	Nematoda	Chromadorea	Ascaridida	Ascaris	Ascaris_spp.	gut	Parasitic_nematodes	Ascaris_spp.	ANBK01008868.1340.3130			AGCTCTCAAAGTGTATATCGTCATTGCTGCGGTTAAAAAGCTCGTAGTTGGATCTGCGCCTCAGGACCTGGTCCGCCCACTGGGCGAGAACTCGGCTCCTGGGCTAGTTCTGCTGGTTTTCCCTACGTTGCCTTCATCGGTCGCGTAGGGTGGCTAGCGAGTTTACTTTGAAAAAATTAGAGTGCTTCACGCGGGCTTATGTCTGAATACTCGTGCATGGAATAATAGAATAGGATCTCGGTTCTATTTT
MIASV3823	MicrobiomeInsight	Eukaryota	Opisthokonta	Metazoa	Nematoda	Chromadorea	Ascaridida	Ascaris	Ascaris_spp.	gut	Parasitic_nematodes	Ascaris_spp.	ANBK01008868.1340.3130			AGCTCTCAAAGTGTATATCGTCATTGCTGCGGTTAAAAAGCTCGTAGTTGGATCTGCGCCTCAGGACCTGGTCCGCCCACTGGGCGAGAACTGGGCTCCTGGGCTACTTCTGCTGGTTTTCCCTACGTTGCCTTCATCGGTCGCGTAGGGTGGCTAGCGAGTTTACTTTGAAAAAATTAGAGTGCTTCACGCGGGCTTATGTCTGAATACTCGTGCATGGAATAATAGAATAGGATCTCGGTTCTATTTT
MIASV3867	MicrobiomeInsight	Eukaryota	Opisthokonta	Metazoa	Nematoda	Chromadorea	Ascaridida	Ascaris	Ascaris_spp.	gut	Parasitic_nematodes	Ascaris_spp.	ANBK01008868.1340.3130			AGCTCTCAAAGTGTATATCGTCATTGCTGCGGTTAAAAACCTCGTAGTTGGATCTGCGCCTCAGGACCTGGTCCGCCCACTGGGCGAGAACTGGGCTCCTGGGCTAGTTCTGCTGGTTTTCCCTACGTTGCCTTCATCGGTCGCGTAGGGTGGCTAGCGAGTTTACTTTGAAAAAATTAGAGTGCTTCACGCGGGCTTATGTCTGAATACTCGTGCATGGAATAATAGAATAGGATCTCGGTTCTATTTT
MIASV64	MicrobiomeInsight	Eukaryota	Opisthokonta	Metazoa	Nematoda	Chromadorea	Ascaridida	Ascaris	Ascaris_spp.	gut	Parasitic_nematodes	Ascaris_spp.	ANBK01008868.1340.3130			AGCTCTCAAAGTGTATATCGTCATTGCTGCGGTTAAAAAGCTCGTAGTTGGATCTGCGCCTCAGGACCTGGTCCGCCCACTGGGCGAGAACTGGGCTCCTGGGCTAGTTCTGCTGGTTTTCCCTACGTTGCCTTCATCGGTCGCGTAGGGTGGCTAGCGAGTTTACTTTGAAAAAATTAGAGTGCTTCACGCGGGCTTATGTCTGAATACTCGTGCATGGAATAATAGAATAGGATCTCGGTTCTATTTT
MIASV813	MicrobiomeInsight	Eukaryota	Opisthokonta	Metazoa	Nematoda	Chromadorea	Ascaridida	Ascaris	Ascaris_spp.	gut	Parasitic_nematodes	Ascaris_spp.	ANBK01008868.1340.3130			AGCTCTCAAAGTGTATATCGTCATTGCTGCGGTTAAAAAGCTCGTAGTTGGATCTGCGCCTCAGGACCTGGTCCGCCCACTGGGCGAGAACTGGGCTCCTGGGCTCGTTCTGCTGGTTTTCCCTACGTTGCCTTCCTCGGTCGCGTAGGGTGGCTAGCGAGTTTCCTTTGAAAAAATTAGAGTGCTTCACGCGGGCTTATGTCTGAATACTCGTGCATGGAATAATAGAATAGGATCTCGGTTCTATTTT
MIASV1295	MicrobiomeInsight	Eukaryota	Opisthokonta	Metazoa	Nematoda	Chromadorea	Ascaridida	Toxocara	Unassigned_Toxocara	gut	Parasitic_nematodes	NA	NA			AGCTCTCAAAGTGTATATCGTCATTGCTGCGGTTAAAAAGCTCGTAGTTGGATCTGCGCCTCAGGACTTGGTCCGCCCACTGGGCGAGAACTGGGCTCCTGGGCTAGTTCTGCTGGTTTTCCCTACGTTGCCTTCATCGGTCGCGTAGGGTGGCTAGCGAGTTTACTTTGAAAAAATTAGAGTGCTTCACGCGGGCTTATGTCTGAATACTCGTGCATGGAATAATAGAATAGGATCTCGGTTCTATTTT
MIASV2893	MicrobiomeInsight	Eukaryota	Opisthokonta	Metazoa	Nematoda	Chromadorea	Diplogasterida	Acrostichus	Unassigned_Acrostichus	gut	Parasitic_nematodes	NA	NA			AGCTCTCATGGCGTATAGCGTCATTGCTGCGGTTAAAAAGCTCGTAGTTGGATCTGTGCCATAGGACGCGGTACTCCTTGTGAGTGACTGTGCTCCATGGTTTGTGTTGGTTTTCTGGCGTTGCCTTAACCGGTAGCGTCAGTGGCTAACGTGGTTACCTTGAATAAATCAAAGTGCTCAAGACAGGCGTTTCGCTTGTATGTTTCTGCATGGAATAATGGAATAGGACTTCGGTTCGTTCTGTTGGT
MIASV2669	MicrobiomeInsight	Eukaryota	Opisthokonta	Metazoa	Nematoda	Chromadorea	Diplogasterida	Pristionchus	Pristionchus_lheritieri	gut	Parasitic_nematodes	Pristionchus_lheritieri	AF036643.1.1744			AGCTCCCAACGTGTATATCGTCATTGCTGCGGTTAAAAAGCTCGTAGTTGGATCTAAGTTCATGACTGTAGTTCTCCATGTGAGATACTGCTAGTCTGGACTGTTTCGCCGGTTTTCCGTAGCTTCGGCTGCGGTGACTGGTGTTGTAACTTTGATTAAATCAATGTGATTAAAACAGGCGTTTGCTTGAATGCTTTATCATGGAATAATAGAATATGACTTCGGTCCATTCTGTTGGTCTTGGGATTGA
DALASV116	Dalhousie	Eukaryota	Opisthokonta	Metazoa	Nematoda	Chromadorea	Oxyurida	Enterobius	Enterobius_vermicularis_(human_pinworm)	gut	Parasitic_nematodes	Enterobius_vermicularis_(human_pinworm)	JF934731.1.1825			AGCTCTCATAGTGTATATCGTTACTGTTGCGGTTAAAAAGCTCGTAGTTGGATCTGCGCTTGAGAGCTTGGTCCACCATTTTGGTGCTGAACTAAGTGTCATCTCAGTGTTCATTTTATTCGTTGGTTCTCCTAACGTTGCCTTTACCGGTTGCGTTAGGTGGCTAACAAGTTTACTTTGAAAAAATTAGAGTGCTTAAAGCGGGCTTGTAATGCTTGAATAGTGGTGCATGGAATAATAGAATACGATTACGGATCTATTTTGTTGGTTTTCTGATCTGCAATAATGGTTAAAAGGGACA
DALASV349	Dalhousie	Eukaryota	Opisthokonta	Metazoa	Nematoda	Chromadorea	Oxyurida	Enterobius	Enterobius_vermicularis_(human_pinworm)	gut	Parasitic_nematodes	Enterobius_vermicularis_(human_pinworm)	JF934731.1.1825			AGCTCTCATAGTGTATATCGTTACTGTTGCGGTTAAAAAGCTCGTAGTTGGATCTGCGCTTGAGAGCTTGGTCCACCATTTTGGTGCTGAACTAAGTGTCATCTCAGTGTTCATTTTATTCGTTGGTTCTCCTAACGTTGCCTTTACCGGTTGCGTTAGGTGGCTAACAAGTTTACTTTGAAAAAATTAGAGTGCTTAAAGCGGGCTTGTAATGCTTGAATAGTGGTGCATGGAATAATAGAATACGATTACGGAACTATTTTGTTGGTTTTCTGATCTGCAATAATGGTTAAAAGGGACA
DALASV532	Dalhousie	Eukaryota	Opisthokonta	Metazoa	Nematoda	Chromadorea	Oxyurida	Enterobius	Enterobius_vermicularis_(human_pinworm)	gut	Parasitic_nematodes	Enterobius_vermicularis_(human_pinworm)	JF934731.1.1825			AGCTCTCATAGTGTATATCGTTACTGTTGCGGTTAAAAAGCTCGTAGTTGGATCTGCGCTTGAGAGCTTGGTCCACCATTTTGGTGCTGAACTAAGTGTCATCTCAGTGTTCATTTTATTCGTTGGTTCTCCTAACGTTGCCTTTACCGGTTGCGTTAGGTGGCTAACAAGTTTACTTTAAAAAAATTAGAGTGCTTAAAGCGGGCTTGTAATGCTTGAATAGTGGTGCATGGAATAATAGAATACGATTACGGATCTATTTTGTTGGTTTTCTGATCTGCAATAATGGTTAAAAGGGACA
MIASV2778	MicrobiomeInsight	Eukaryota	Opisthokonta	Metazoa	Nematoda	Chromadorea	Oxyurida	Enterobius	Enterobius_vermicularis_(human_pinworm)	gut	Parasitic_nematodes	Enterobius_vermicularis_(human_pinworm)	JF934731.1.1825			AGCTCTCATAGTGTATATCGTTGCTGCTGCGGTTAAAAAGCTCGTAGTTGGATCTGCGCTTGAGAACTTGGTCCACCATTTTGGTGCTGAACTAAGTACATCTCAGTGTTTACCGTTTAGCTGGTTCTCCTAGCGTTGCCTTTACCGGTCGCGTTAGGTGGCTAGCAAGTTTACTTTGAAAAAATTAGAGTGCTTAAAGCGGGCTATCGATGCTTGAATAGTGGTGCATGGGATAATAGAATACG
DALASV1088	Dalhousie	Eukaryota	Opisthokonta	Metazoa	Nematoda	Chromadorea	Rhabditida	Ancylostoma	Ancylostoma_duodenale	gut	Parasitic_nematodes	Ancylostoma_duodenale				AGCTCCACTAGTGTAAATCGTCATTGCTGCGGTTAAAAAGCTCGTAGTTGGATCTGAGTCGCATGCAGTGATTCGCCATTGGCGTTAATCGCTGTTGCAACTATTTGCTGGTTTTCTACTAAAGTTTCGGCTTTTTTAGTGGCTAGCGAGTTTACTTTGAATAAATTAGAGTGCTCAGAACAAGCGTTTGCTTGAATGCTCGATCATGGAATAATAAAAGAGGACTTCGGTTCTATTTATTGGTTCAGGAACTGAAATAATGGTTAAGAGGGACAATTCGGGGGCATTCGTATCCCTGCG
DALASV440	Dalhousie	Eukaryota	Opisthokonta	Metazoa	Nematoda	Chromadorea	Rhabditida	Ancylostoma	Ancylostoma_duodenale	gut	Parasitic_nematodes	Ancylostoma_duodenale				AGCTCCACTAGTGTAAATCGTCATTGCTGCGGTTAAAAAGCTCGTAGTTGGATCTGAGTCGCATGCAGTGATTCGCCATTGGCGTTAATCGCTGTTGCGACTATTTGCTGGTTTTCTACTAAAGTTTCGGCTTTTTTAGTGGCTAGCGAGTTTACTTTGAATAAATTAGAGTGCTCAGAACAAGCGTTTGCTTGAATGCTCGATCATGGAATAATAAAAGAGGACTTCGGTTCTATTTATTGGTTCAGGAACTGAAATAATGGTTAAGAGGGACAATTCGGGGGCATTCGTATCCCTGCG
DALASV628	Dalhousie	Eukaryota	Opisthokonta	Metazoa	Nematoda	Chromadorea	Rhabditida	Ancylostoma	Ancylostoma_duodenale	gut	Parasitic_nematodes	Ancylostoma_duodenale				AGCTCCACTAGTGTAAATCGTCATTGCTGCGGTTAAAAAGCTCGTAGTTGGATCTGAGTCGCATGCAGTGATTCGCCATTGGCGTTAATCGCTGTTGCGACTATTTGCTGGTTTTCTACTAAAGTTTCGGCTTTTTTAGTGGCTAGCGAGTTTACTTTGAATAAATTAGAGTGCTCAGAACAAGCGTTTGCTTGAATGTTCGATCATGGAATAATAAAAGAGGACTTCGGTTCTATTTATTGGTTCAGGAACTGAAATAATGGTTAAGAGGGACAATTCGGGGGCATTCGTATCCCTGCG
MIASV2013	MicrobiomeInsight	Eukaryota	Opisthokonta	Metazoa	Nematoda	Chromadorea	Rhabditida	Cephalobus	Cephalobus_persegnis	gut	Parasitic_nematodes	Cephalobus_persegnis	AY284662.1.1717			AGCTCTCAAAGTGCATAGAATTATTGCTGCGGTTAAAAAGCTCGTAGTTGGATCTGTGCCATAGGACTGGGTCTACCTCCGGGTACGTACTCAGCTCCTAGGCTTTTTGCTGGTTTTCCCGTCGTAGCCTTCACTGGTTGCGGCGGGTGGCTGGCGAGTTTACTTTGAGAAAATCAGAGTGCTCAACACAGGCGTATCGCTTGAATGATTGTGCATGGAATAATAGAAAAGGATTTCGGTCCTCTTTTATTGGTTTTGTGGACTGAGATAATGGTTAACAGGGACAAACGGGGGCATTCG
MIASV3676	MicrobiomeInsight	Eukaryota	Opisthokonta	Metazoa	Nematoda	Chromadorea	Rhabditida	Cephalobus	Cephalobus_persegnis	gut	Parasitic_nematodes	Cephalobus_persegnis	AY284662.1.1717			AGCTCTCAAAGTGCATAGAATTATTGCTGCGGTTAAAAAAGCTCGTAGTTGGATCTGTGCCATAGGACTGGGTCTACCTCCGGGTACGTACTCAGCTCCTAGGCTTTTTGCTGGTTTTCCCGTCGTAGCCTTCACTGGTTGCGGCTGGTGGCTGGCGAGTTTACTTTGAGAAAATCAGAGTGCTCAACACAGGCGTATCGCTTGCATAATTGTGCAGGGAATAATAAAAAAGGATTTCGGTCCTCTTTTATTGGTTTTGTGGACTGAGATAATGGTCAACAGGGACAAACGGGGGC
DALASV932	Dalhousie	Eukaryota	Opisthokonta	Metazoa	Nematoda	Chromadorea	Rhabditida	Ostertagia	Ostertagia_ostertagi	gut	Parasitic_nematodes	Ostertagia_ostertagi				AGCTCCACTAGTGTAAATCGTCATTGCTGCGGTTAAAAAGCTCGTAGTTGGATCTGAGTTACATGCAGTGGTTCGCCTTTGGCGTTAATCGCTGTTGTAACTATTTGCTGGTTTTCTATTGAGGTTTCGGCTTCTTTAGTGGCTAGCGAGTTTACTTTGAATAAATTAGAGTGCTCAGAACAAGCGTTTGCTTGAATGGTCGATCATGGAATAATAAAAGAGGACTTCGGTTCTATTTATTGGTTCAGGAACTGAAATAATGGTTAAGAGGGACAATTCGGGGGCATTCGTATCCCTGCG
MIASV3887	MicrobiomeInsight	Eukaryota	Opisthokonta	Metazoa	Nematoda	Chromadorea	Rhabditida	Pelodera	Pelodera_teres	gut	Parasitic_nematodes	Pelodera_teres	AF083002.1.1646			AGTTCTCAAGGCGTATGGCCTTTGTGTTGTGGTTAAAAAGCTCGTGATTGTATCTGTGTTAGTACCTTAGGCTCGTCCTGGGGGAATCGCCTTATGGCGAGAGCTACTCTGAGTAAATCAGAGAGCTCAAAACAAGCTTTTTGCTTGAATGTTCGTGTATGGAATGATTGAAAAGGACTTTGTGTTCTTATTAGTTGGTTTTGAATCAAAGTAATGGTTGAACGGGACCCGCGGGGGCATACGTATCGTT
DALASV295	Dalhousie	Eukaryota	Opisthokonta	Metazoa	Nematoda	Chromadorea	Spirurida	Streptopharagus	Streptopharagus_sp._JSL-2010	gut	Streptopharagus	Streptopharagus_sp._JSL-2010				AGCTCTCAAAGTGTATATCGTCATTGCTGCGGTTAAAAAGCTCGTAGTTGGATCTGCGTCTCAGGACCTGGTCCGTCCATTGGACGTGAACTGGGCTCCTAGGCTAATTGTGTCAATTTTCTTTACGTTACCTTGATCGGTTGCGTAAGGTGATTGACGAGTTTACCTTGAAAAAATTAGAGTGCTCAATGCGGGCTTTAGGCCTGAATACTCGTGCATGGAATAATGAAATAGGATCTCGGTTCTATTTTGTTGGTTTTCTGATCTGAGATAATGGTTAAGAGGGACGGACGGGGGCATT
MIASV3654	MicrobiomeInsight	Eukaryota	Opisthokonta	Metazoa	Nematoda	Chromadorea	Tylenchida	Aphelenchoides	Aphelenchoides_fujianensis	environmental_diet	environmental_diet	plant symbiont	KT692663.1.1727			AGCTCTCGTAATACATAGAATTATTGTTGCGGTTAAAAAGTTCGTAGTTGATCAGCGAACCGTTCGGGGTGCATCCTAACGGGTGTCACTCGTCGGACGGTATTTTGCGCGTTTGTGTGCGGTCGCCCTCGTGGTGGCTCGTATGCTGCGTGCAGGATTACTTTGAACGGCTTAAGTGCTCAAGGCGGGTCTTAGGACCGAATACCGGTGCATGGAATAATGGAACAAGGTTGCGGCCGAGTTTTATTGG
MIASV3013	MicrobiomeInsight	Eukaryota	Opisthokonta	Metazoa	Nematoda	Chromadorea	Tylenchida	Aphelenchoides	Aphelenchoides_sp._Be	environmental_diet	environmental_diet	plant symbiont	GU337995.1.1696			AGCTCTCGTAATACATAGAATTATTGTTGCGGTTAAAAAGTTCATAGTTGGATTGTTGAACCGTTCGGGGTGCGTCTTAACGGGCGTCACTCGTGGGCGGTATTTTGCGCGTTTTCGGGCCTTCGGGTCGGTGATGCGCAGGATTACTTTGAACGGCTTAAGTGCTCAAGGCGGGTCTTACGACTGAATACCGGTGCATGGAATAATGGAACAAGGTTGCGGCCGAGTTTTATTGGTTTTGTCGGCTGAA
MIASV2280	MicrobiomeInsight	Eukaryota	Opisthokonta	Metazoa	Nematoda	Chromadorea	Tylenchida	Hexatylus	Hexatylus_sp._1_JH-2014	environmental_diet	environmental_diet	insect symbiont	KJ636358.1.1703			AGCTCTCAAAATGCATAGAACCATTGCTGCGGTTAAAAAGCTCGTAGTTGAATCTATGCCGAAGACATGGTCCACTCTTGTAGTGCGCACTATGTTCTTCGGCTTATCGTCGGTTTTCTTATCGTTGTCTTGATTGATCGCGGTAAGTGGCTGGCAATTTTACTTTGAACAAATCAAAGTGCTTAAAACAAGCGTTTCGCTTGAATGATTTTGCATAGAATAATAGAATATGACTATGGTCTAGTTTTAT
MIASV3240	MicrobiomeInsight	Eukaryota	Opisthokonta	Metazoa	Nematoda	Chromadorea	Tylenchida	Nematoda	Nematoda_environmental_sample	environmental_diet	environmental_diet	NA	JN049665.1.1678			AGCTCTCGTAATGTATAGAATTATTGTTGCGGTTAAAAAGTTCGTAGTTGGATTTTCGACTGTTCAAAGGTTGGCCTTAACGGGACATACTTTTGGCAGTGTTTGCATTCGATTTGGAAGCAATTTCAAATGGAATGCGGATTACTTTGAACGGCTTAAGTGCTCAAGGCGAGTCTTCGGACTGAATACCGGTGCATGGAATAATGGAACAAGGTTTCGGCCGAGTTTTATTGGTTTTGTCGGCTAAAA
DALASV664	Dalhousie	Eukaryota	Opisthokonta	Metazoa	Nematoda	Chromadorea	Tylenchida	Schistonchus	Unassigned_Schistonchus	environment	NA	NA				AGCTCTCGTAATGTATAGAATTATTGTTGCGGTTAAAAAGTTCGTAGTTGGATTTTCTACTGCGACTGGTCGCATTTAACGATGTGGACTAGGAGCAGTACTTGTGCCACGCTCGGGGTTGACCCGACGGGGCGCGGATTACTTTGAACGGCTTAAGTGCTCAAGGCGAGTCTTCGGACTGAATACCGGTGCATGGAATAATGGAACAAGGTTTGGGCCGAGTTTTATTGGTTTTGTCGGCTTAAACAATGGTTAACAGGAACAGCTGGGGGCACTCGTATCGCTGCGCGAGAGGTGAAAT
DALASV1070	Dalhousie	Eukaryota	Stramenopiles	Ochrophyta	Chrysophyceae	Chromulinales	Poterioochromonas	Poterioochromonas	Poterioochromonas_sp._ZX1	environmental_diet	environmental_diet	NA	EU586184.1.1477			AGCTCCAATAGCGTATACTAAAGTTGTTGCAGTTAAAAAGCTCGTAGTTGAATTTCTGGTCTCGAGACGCGGCCAGCCTCAAGGGGCGATGCTGTGGATCGGGACCATCCTCGAGGAGAACATATCTGTCATTGAGTTGATGGGTATGGGACCCTCGTCATTTACTGTGAGCAAAATAGAGTGTTCAAAGCAGGCTTACGCCGTTGAATACATTAGCATGGAATAATAAGATAGGACCTTGGTCTATTTTGTTGGTTATACTCCGAGGTAATGATTAATAGGGACAGTTGGGGGTATTCGT
DALASV958	Dalhousie	Eukaryota	Stramenopiles	Ochrophyta	Chrysophyceae	Chromulinales	Poterioochromonas	Poterioochromonas	Poterioochromonas_sp._ZX1	environmental_diet	environmental_diet	NA	EU586184.1.1477			AGCTCCAATAGCGTATACTAAAGTTGTTGCAGTTAAAAAGCTCGTAGTTGAATTTCTGGTCTCGAGACGCGGCCAGCCTCAAGGGGCGATGCTGTGGATCGGGACCATCCTCGAGGAGAACATATCTGTCATTGAGTTGATGGGTATGGGACCCTCGTCATTTACTGTGAGCAAAATAGAGTGTTCAAAGCAGGCTTACGCCGTTGAATACATTAGCATGGAATAATAAGATAGGACCTTGGTCTATTTTGTTGGTTATACTCCGAGGTAATGATTAATAGGGACGGTTGGGGGTATTCGT
MIASV1851	MicrobiomeInsight	Eukaryota	Stramenopiles	Ochrophyta	Chrysophyceae	Chromulinales	Poterioochromonas	Poterioochromonas	Poterioochromonas_sp._ZX1	environmental_diet	environmental_diet	NA	EU586184.1.1477			AGCTCCAATAGCGTATACTAAAGTTGTTGCAGTTAAAAAGCTCGTAGTTGAATTTCTGGTCTCGAGACGCGGCCAGCCTCAAGGGGCGATGCTGTGGATCGGGACCATCCTCGAGGAGAACATATCTGTCATTGAGTTGATGGGTATGGGACCCTCGTCATTTACTGTGAGCAAAATAGAGTGTTCAAAGCAGGCTTACGCCGTTGAATACATTAGCATGGAATAATAAGATAGGACCTTGGTCTATTTT
MIASV3739	MicrobiomeInsight	Eukaryota	Stramenopiles	Ochrophyta	Chrysophyceae	Chromulinales	Spumella	Spumella	Spumella_danica	environmental_diet	environmental_diet	NA	AJ236861.1.1708			AGCTCCAATAGCGTATACTAAAGTTGTTGCAGTTAAAAAGCTCGTAGTTGAATTTCTGGTCTCGGACATCGGTCTGCCTCGAACGAGGTACGTACCAGTTGTCTGAATCCATCCTCGGGGAAAACGTGTCTGTCATTCAGTTGATGGGCACGGGATCCTCGTCATTTACTGTGAGCAAAATAGAGTGTTCAAAGCAGGCTTATGCCGTTGAATACATTAGCATGGAATAATAAGATAGGACCTTGGTCTA
MIASV1873	MicrobiomeInsight	Eukaryota	Opisthokonta	Fungi	Chytridiomycota	Chytridiomycetes	Chytridiales	Rhizophydium	Rhizophydium_patellarium	environmental_diet	environmental_diet	NA	KF160860.1.1230			AGCTCCAATAGCGTATATTAAAGTTGTTGCAGTTAAAACGCTCGTAGTTGAACTTTGGTCTTGGCTGGGCGGTCTTGGCTAATGCCTTGTACTTCTCTGGCTGAGACTTTCCTTCTGGCGAACTATTGTGCTATTTATTTAGTGCGATTGGGAACCAGGACTTTTACTTTGAAAAAATTAGAGTGTTTAAAGCAGGCGTCTGCCCGTATACATTAGCATGGAATAATAAAATAGGACTTTGGTTTTATTT
MIASV2405	MicrobiomeInsight	Eukaryota	Opisthokonta	Fungi	Chytridiomycota	Chytridiomycetes	Chytridiales	Rhizophydium	Rhizophydium_patellarium	environmental_diet	environmental_diet	NA	KF160860.1.1230			AGCTCCAATAGCGTATATTAAAGTTGTTGCAGTTAAAACGCTCGTAGTTGAACTTTGGTCTTGGCTGGGCGGTCTAGGCTAATGCCTTGTACTTCTCTGGCTGAGACTTTCCTTCTGGCGAACTATTGTGCTATTTATTTAGTGCGATTGGGAACCAGGACTTTTACTTTGAAAAAATTAGAGTGTTTAAAGCAGGCGTCTGCCCGTATACATTAGCATGGAATAATAAAATAGGACTTTGGTTTTATTT
MIASV2673	MicrobiomeInsight	Eukaryota	Opisthokonta	Fungi	Chytridiomycota	Chytridiomycetes	Chytridiales	Rhizophydium	uncultured_Rhizophydiales	environmental_diet	environmental_diet	NA	AB971109.1.1788			AGCTCCAATAGCGTATATTAAAGTTGTTGCAGTTAAAAAGCTCGTAGTTGAATTTTGGACTTGGCTGGGCGGTCTTTGCGATTGCATAGCACTTCTCTGGCCGAGTCTTTCCTTCTGGCGAACTATTGTGCTATTAATTTAGTGCGGTAGGGAACCAGGACTTTTACTTTGAAAAAATTAGAGTGTTTAAAGCAGGCTTACGCTTGAATACATTAGCATGGAATAATAAAATAGGACTTTGGTTTTATTT
MIASV636	MicrobiomeInsight	Eukaryota	Opisthokonta	Fungi	Chytridiomycota	Chytridiomycetes	Incertae_Sedis	Fimicolochytrium	Fimicolochytrium_alabamae	environmental_diet	environmental_diet	NA	HQ901748.1.1664			AGCTCCAATAGCGTATATTAAAGTTGTTGCAGTTAAAAAGCTCGTAGTTGAATTTTGGACCTGGCTGGGTGGTCTTGCCGCAAGGTAAGCACTGCCTCTGGTCGGGTCTTTCCTTCTGGGGAACCTGTGTGCCCTTAATTGAGTGCGCAGGGGATCCAGGACTTTTACTTTGAAAAAATTAGAGTGTTTAAAGCAGGCTTTCGCTTGAATACATTAGCATGGAATAATAGAATAGGACTTTGGTTCT
MIASV2723	MicrobiomeInsight	Eukaryota	Opisthokonta	Fungi	Chytridiomycota	Chytridiomycetes	Unassigned_Chytridiomycetes	Unassigned_Chytridiomycetes	Unassigned_Chytridiomycetes	environmental_diet	environmental_diet	NA	NA			AGCTCCAATAGCGTATATTAAAGTTGTTGCAGTTAAAAAGCTCGTAGTTGAATTTTGGGCCTGGCTGGGTGGTCTTGCCGAAAGGTAAGCACTGCTCTGGTCGGGTCTTTCCTTCTGGGGAAACAGCGTGCTCTTAATTGAGTGCGTTGGGGATCCAGGACTTTTACTTTGAAAAAATTAGAGTGTTTAAAGCAGGCTTACGCTTGAATACATTAGCATGGAATAATAGAATAGGACTTTGGTTCTATTT
MIASV1083	MicrobiomeInsight	Eukaryota	Archaeplastida	Chloroplastida	Chlorophyta	Clade_VII	Subclade_A	uncultured	uncultured_Prasinophyceae	environmental_diet	environmental_diet	NA	DQ113499.1.1747			AGCTCCAAGAGCGTATGTAAAAGTTGTTGCAGTTAAAAAGCTCGTAGTTGAACTTTGGGCTTGGTTGGCCGGTCCGCTTTTTTGCGAGTACTGGATTCAACCGAGCCTTTCCTTCTGGCTAACTAGTCGTTCTTCGGCTAGCGAACCAGGATTTTTACTTTGAGAAAATTAGAGTGTTCAAAGCAGGCATTAGCTTGAATATATTAGCATGGAATAATAGAATAGGACGTTATGGTTCTATTTTGTTGGT
MIASV1839	MicrobiomeInsight	Eukaryota	Archaeplastida	Chloroplastida	Chlorophyta	Clade_VII	Subclade_A	uncultured	uncultured_Prasinophyceae	environmental_diet	environmental_diet	NA	DQ113499.1.1747			AGCTCCAAGAGCGTATTTAAAAGTTGTTGCAGTTAAAAAGCTCGTAGTTGAACTTTGGGCTTGGTTGGCCGGTCCGCTTTTTTGCGAGTACTGGCTTCCACCGCGCCTTTCCTTCTGGCTAACTAGTCGTTCTTCGGCTCGCGCCCCAGGCTTTTTACTTTGAGCAAATTAGAGTGTTCAAAGCAGGCATTAGCTTGAATATCTTAGCATGGAATAATAGAATAGGACGTTATGGTTCTATTTTGTTGGT
MIASV2305	MicrobiomeInsight	Eukaryota	Alveolata	Apicomplexa	Conoidasida	Coccidia	Eimeriorina	Cystoisospora	Unassigned_Cystoisospora	gut	Apicomplexa	Cystoisospora	NA			AGCTCCAATAGCGTATATTAAAGTTGTTGCAGTTAAAAAGCTCGTAGTTGGATTTCTGCTGGAAGCAGCCAGTCCGCCCTTAGGGGTGTGTACGTGGTGAAATTCCGGCATCCTTCTGGTGGCGCTTCGCACTTAACTGGGTGGAGTGCTTTTCCAGGACTTTTACTTTGAGAAAATTAGAGTGTTTCAAGCAGGCTTGTTGCCTTGAATACTGCAGCATGGAATAATAAGATAGGATTTCGGCCCT
MIASV2213	MicrobiomeInsight	Eukaryota	Opisthokonta	Choanoflagellida	Craspedida	Codonosigidae	Sphaeroeca	Sphaeroeca	Sphaeroeca_leprechaunica	environmental_diet	environmental_diet	NA	KJ631042.1.1622			AGCTCCAACGGCGTATATTAACGTTGTTGCAGTTAAAAAGCTCGTAGTTGAAGTTATGATATGTCCTTTGAAATTTCTGTGGGAGTTGCCTTCGGGTGATTTCTATAGTGTTTTTAGGCATGTCGTATTTTTGCTGTTTTTGGTGTAAGTGGCTTAACTGTCGCTTGCAGCTTGCAGCATATTACTGTGAAAAAATTAGAGTGTTCCAAGCAGATGTATATCTGAATAGTTCAGCATGGAATAATGGAATAGGGGAGATTGCCCTATCGTTGGTTTTGGGGTGGTTTCTGATGATGAATA
MIASV2486	MicrobiomeInsight	Eukaryota	Opisthokonta	Choanoflagellida	Craspedida	Codonosigidae	Sphaeroeca	Sphaeroeca	Sphaeroeca_leprechaunica	environmental_diet	environmental_diet	NA	KJ631042.1.1622			AGCTCCAACGGCGTATATTAACGTTGTTGCAGTTAAAAAGCTCGTAGTTGAAGTTATGATATGTCCTTTGAAATTTCTGCGGGAGTTGCCTTCGGGTGATTTCTGTAGTGTTTTTAGGCATGTCGTATTTTTGCTGTTTTTGGTGTAAGTGGCTTAACTGTCGCTTGCAGCTTGCAGCATATTACTGTGAAAAAATTAGAGTGTTCCAAGCAGATGTATATCTGAATAGTTCAGCATGGAATAATGGAAT
MIASV3556	MicrobiomeInsight	Eukaryota	Opisthokonta	Choanoflagellida	Craspedida	Codonosigidae	Sphaeroeca	Sphaeroeca	Sphaeroeca_leprechaunica	environmental_diet	environmental_diet	NA	KJ631042.1.1622			AGCTCCAACGGCGTATATTAACGTTGTTGCAGTTAAAAAGCTCGTAGTTGAAGTTATGATATGTCCTTTGAAATTTCTGTGGGAGTTGCCTTCGGGTGATTTCTATAGTGTTTTTAGGCATGTCGTATTTTTGCTGTTTTTGGTGTAAGTGGCTTAACTGTCGCTTGCAGCTTGCAGCATATTACTGTGAAAAAATTAGAGTGTTCCAAGCAGATGTATATCTGAATAGTTCAGCATGGAATAATGGAAT
MIASV2816	MicrobiomeInsight	Eukaryota	Alveolata	Ciliophora	Conthreep	Colpodea	Colpodida	Bromeliothrix	Colpoda_steinii	environmental_diet	environmental_diet	NA	KJ607915.1.1674			AGCTCCAATAGCGTATATTAAAGTTGTTGCAGTTAAAAAGCTCGTAGTTGAATTTCTGGCCGGCGCTGTTCACGGCTCTCGCAGTCGGTTCAGGAGCCTGGTCATCCGTATGGGAAGCTAGCTCGTCCTTCAGTGGTCGGCTAGTGGATCATACACTTTACTTTGAAAAAATTAGAGTGTTTCAGGCAGGCAATTGCTTGGATACTGCAGCATGGAATAATGGAATAGGACTTTGACCTATTTGTTGGTT
DALASV758	Dalhousie	Eukaryota	Alveolata	Ciliophora	Conthreep	Colpodea	Colpodida	Colpoda	Unassigned_Colpoda	environmental_diet	environmental_diet	NA	NA			AGCTCCAATAGCGTATATTAAAGTTGTTGCAGTTAAAAAGCTCGTAGTTGAATTTCTGGCCAGTCTTGTTTTGGCTCTCTGAGACGATTCAAGACTTGGTCATCCGTATGGGAAGCTAGCTCGGCCTTCGCTGGTCGGTTAGTGGATCATACACTTTACTTTGAAAAAATTAGAGTGTTTCAGGCAGGCAATTGCTTGGATACTTCAGCATGGAATAATGGAATAGGACTTTGACCTATTTGTTGGTTTCTTGAGGTCAAAGTAATGATTAATAGGGACAGTTGGGGGCATTCGTAT
MIASV2136	MicrobiomeInsight	Eukaryota	Alveolata	Ciliophora	Conthreep	Colpodea	Colpodida	Colpoda	Unassigned_Colpoda	environmental_diet	environmental_diet	NA	NA			AGCTCCAATAGCGTATATTAAAGTTGTTGCAGTTAAAAAGCTCGTAGTTGAATTTCTGGCCGGTCTTGTTTTGGCTCTCTGAGTCGATTCAAGACCTGGTCATCCGTATGGGAAGCTAGCTCGGCCTTCACTGGTCGGCTAGTGGATCATACACTTTACTTTGAAAAAATTAGAGTGTTTCAGGCAGGCAATTGCTTGGATACTTCAGCATGGAATAATGGAATAGGACTTTGACCTATTTATTGGTTT
DALASV1471	Dalhousie	Eukaryota	Alveolata	Ciliophora	Conthreep	Colpodea	Colpodida	Saccharina	Saccharina_japonica	environmental_diet	environmental_diet	NA	JXRI01004286.2922.4692			AGCTCCAATAGCGTATATTAAAGTTGTTGCAGTTAAAAAGCTCGTAGTTGAATTTCTGGCCGGCGCTGTTCACGGCTCTCGCAGTCGGTTCAGGAGCCTGGTCATCCGTATGGGAAGCTAGCACGTCCTTCAGTGGTCGGCTAGTGGATCATACACTTTACTTTGAAAAAATTAGAGTGTTTCAGGCAGGCAATTGCTTGGATACTGCAGCATGGAATAATGGAATAGGACTTTGACCTATTTGTTGGTTTCTTGAGGTCAAAGTAATGATTAATAAGGACAGTTGGTGGCATCCGTATTT
DALASV587	Dalhousie	Eukaryota	Alveolata	Ciliophora	Conthreep	Colpodea	Cyrtolophosidida	Unassigned_Cyrtolophosidida	Unassigned_Cyrtolophosidida	environmental_diet	environmental_diet	NA	NA			AGCTCCAATAGCGTATATTAAAGTTGTTGCAGTTAAAAAGCTCGTAGTTGAATTTCTGGTCAGTCTTGCGCTGCGCATCTCGCCGGTGTCAAGATTTGATCATCCGTAGGGGAAGCCAGTTCGTGCTTCACTGTACGGCTGGGGGAACCTACAATTTACTGTGAAAAAATTAGAGTGTTCCAGGCAGGCAATCGCTTGAATACTCCAGCATGGAATAATGGAATAAGACTTCTGTCGATTTGTTGGTTTGAGATAGAAGTAATGATTAATAGGGACAGTTGGGGGCATTCGTATTTAATTT
DALASV419	Dalhousie	Eukaryota	Alveolata	Ciliophora	Conthreep	Colpodea	Platyophryida	Platyophrya	Platyophrya_vorax	environmental_diet	environmental_diet	NA	AF060454.1.1753			AGCTCCAATAGCGTATATTAAAGTTGTTGCAGTTAAAAAGCTCGTAGTCGAAGTTCTGGCTGGTCCTGTTTCCGGCTTCGGTCGACTCAGGACCTAGTCATCCGTCGGAGAACTCTTGTCGTCCTTTACTGGTCGCTTGAGGGAACTGACCCTTTACTTTGAAAAAATTAGAGTGTTTCAGGCAGGCTCTCGCCCGAATACTCCAGCATGGAATAATGGAATAGGACTTTCTTCTATTTTGTTGGTTATTAGTGGAAAGTAATGATTAATAGGGACAGTTGGGGGCATTCGTACTTAATTT
MIASV1755	MicrobiomeInsight	Eukaryota	Rhizaria	Cercozoa	RT5iin19	Coniochaetales	Coniochaetales	Coniochaetales	Coniochaetales_sp._GMG_C4	environmental_diet	environmental_diet	NA	FJ439578.1.2320			AGCTCCAATAGCGTATATTAAAGTTGCTGCTGTTAAAAAGCTCGTAGTTGGATTTCTGATATAATATTACTGTCCCGCTGTGGTTACACATGTGAGTGACGGATCATATTTATCTGTTTTGTGTTTTTGTTTTGATAGTATGTAAATATTATCAAAAACATACACATCTTTTACTTTGAACAAATTAGAGTGTTTCAAGCAGGCATTTATGCCTTGAATACATGAGCATGGAATAATCATCGAGGACTTT
MIASV3129	MicrobiomeInsight	Eukaryota	Rhizaria	Cercozoa	RT5iin19	Coniochaetales	Coniochaetales	Coniochaetales	Coniochaetales_sp._GMG_C4	environmental_diet	environmental_diet	NA	FJ439578.1.2320			AGCTCCAATAGCGTATATTAAAGTTGCTGCTGTTAAAAAGCTCGTAGTTGGATTTCTGATATAATATTACTGTCCCGCTGTGGTTACACATGTGAGTGACGGATAATATTTATCTGTTTTGTGTTTTTTTGTATTATGATGTGAAAGCATTCTAATAACAATACACATCTTTTACTTTGAACAAATTAGAGTGTTTCAAGCAGGCATTTATGCCTTGAATACATGAGCATGGAATAATCATCGAGGACTT
DALASV704	Dalhousie	Eukaryota	Opisthokonta	Metazoa	Arthropoda	Crustacea	Malacostraca	Unassigned_Malacostraca	Unassigned_Malacostraca	environmental_diet	environmental_diet	NA	NA			GTTCCCACAAACTCATAGAAGGTATTGAAGCATGGAACGATGTCGCTTTCCTCTTTCAGTTTACCGATGTAGAGCGACACGGCATTTGACAAGGCGACCTCTTCCGCTCGTGTGGCAGGCTCGTTGTCCTTCTTCCAAAGCGTCAGGAGCAATGTCTTGATGCTCTCTCGCTTCTCGACGTCAAAGACCTTATCC
MIASV3817	MicrobiomeInsight	Eukaryota	Rhizaria	Cercozoa	Thecofilosea	Cryomonadida	Rhizaspididae	Rhogostoma	Rhogostoma_schuessleri	environmental_diet	environmental_diet	NA	HQ121430.1.1732			AGCTCCAAGAGCATATATTAAAGTTGTTGCAGTTAAAAAGCTCGTAGTTGGATTTCTGGTTTAATGCACCTGGCCCGCAGCCCTCAAGGCTTGTGAGTGCCGGCGCGCGTTTACCATCTTTCTAGGTTTGCACTCTCCCATTTACTTGGCGGAGTTGCAATTCTCTAGATCTTTTACTTTGAAAAAATTAGAGTGTTTAAAGCAGGCAAATGCCTATATACATTAGCATGGAATAATAATCTAGGACTT
DALASV1905	Dalhousie	Eukaryota	Rhizaria	Cercozoa	Thecofilosea	Cryomonadida	Rhizaspididae	Rhogostoma	Rhogostoma_sp._1966/2	environmental_diet	environmental_diet	NA	HQ121436.1.1647			AGCTCCAAGAGCATATATTAAAGTTGTTGCAGTTAAAAAGCTCGTAGTTGGATTTCTGGTACAACGCACCTGGCCCGCAGCCATTAGGCTCGTGTGCGCCGGCGCGCGTTTGCCATCCTTCTAGAAAACGGGTCTGCCATTAACTTGGTGGGTTCGCGATCTAGATCATTTACTTTGAAAAAATTAGAGTGTTTAAAGCAAGCAATTGCTATGAATACATTAGCATGGAATAATAATCTAGGACTTCGGTTCTATTTTGTTGGTTTCTAAAACTGAAGTAATGATTGATAGGAACAGTTGG
MIASV3476	MicrobiomeInsight	Eukaryota	Rhizaria	Cercozoa	Thecofilosea	Cryomonadida	Rhizaspididae	Rhogostoma	uncultured_eukaryote	environmental_diet	environmental_diet	NA	AB901847.1.1814			AGCTCCAAGAGCATATATTAAAGTTGTTGCAGTTAAAAAGCTCGTAGTTGAATATCTGGTATAACGTACCTGGCCCGCAGCCTTTAGGCTTGTGTGTGCCGGCGCACGTTTGCCATCTTTCTAGAAAACGGGTCTGCCATTAACTTGGTGGGTTCGGGATCTAGATCATTTACTTTGAAAAAATTAGAGTGTTTAAAGCAAGCAATTGCTCTGAATACATTAGCATGGAATAATAATCTAGGACTTCGGT
MIASV3728	MicrobiomeInsight	Eukaryota	Rhizaria	Cercozoa	Thecofilosea	Cryomonadida	Rhizaspididae	Rhogostoma	uncultured_eukaryote	environmental_diet	environmental_diet	NA	AB534501.1.1630			AGCTCCAAGAGCATATATTAAAGTTGTTGCAGTTAAAAAGCTCGTAGTTGGATTTCTGGTTTAATGCACCTGGCCCGCGGCCAATAGGCTTGTGAGTGCCGGTGTGCGTTTACCATCCTTCTAGAAAACGATTCTGCCATTAACTTGGTGGGATCGCGATCTAGATCTTTTACTTTGAAAAAATTAGAGTGTTTAAAGCAGGCGTAATGTCGGAATATATTAGCATGGAATAATAATCTAGGACTTCGGT
MIASV628	MicrobiomeInsight	Eukaryota	Alveolata	Apicomplexa	Conoidasida	Cryptosporida	Cryptosporidium	Cryptosporidium	Colpodella_tetrahymenae	gut	Apicomplexa	Cryptosporidium	AF330214.1.1748			AGCTCCAATAGCGTATATTAAAGTTGTTGCAGTTAAAAAGCTCGTAGTTGGATTTCTGTTTGAAATTGGTTCGGAGACATTTGTCAACTTATCGATTCAGACATTCTTCTACTCTTCAGTGGCAACACTGTTGCGGTAGAGCCTTTACTTTGAGAAAATTAGAGTGTTTCAAGCAAGCTTTTGCTTTGAATACTACAGCATGGAATAATACGATAGGACTTCGGACCTATTTGTTGGTTTCTGGTCTGAA
MIASV2668	MicrobiomeInsight	Eukaryota	Alveolata	Apicomplexa	Conoidasida	Cryptosporida	Cryptosporidium	Cryptosporidium	Unassigned_Cryptosporidium	gut	Apicomplexa	Cryptosporidium	NA			AGCTCCAATAGCGTATATTAAAGTTGTTGCAGTTAAAAAGCTCGTAGTCGGATTTCTGATTGATATTGCGTCGTTGGCTTTTGTCAACTTCTCGATTCAGTCATTCTTCTACTCTTCAGTGGCAACACTGTTGCGGTAGATCCTTTACTTTGAGAAAATTAGAGTGTTTCAAGCAAGCTTTTGCTTTGAATACTACAGCATGGAATAATACGATAGGACTTCGGGCCTATTTGTTGGTTTCTGGTCTGAA
MIASV3869	MicrobiomeInsight	Eukaryota	Alveolata	Apicomplexa	Conoidasida	Cryptosporida	Cryptosporidium	Cryptosporidium	Unassigned_Cryptosporidium	gut	Apicomplexa	Cryptosporidium	NA			AGCTCCAATAGCGTATATTAAAGTTGTTGCAGTTAAAAAGCTCGTAGTTGGATTTTTGTTTTCTGACGGCCCATAGAATGTCTTCTGTGTTAGGTAGTCAAAAACATTTTGTCTTAATTTAATATGTGAAAGCGTATTGATTAAGCACTTTTACTTTGAGAAAATTAGAGTGTTTCAAGCAAGCGTTTGCTTTGAATACTACAGCATGGAATAATATAATAGGACTTTTGTTTTATTTGTTGGTTTAAAA
MIASV1814	MicrobiomeInsight	Eukaryota	Opisthokonta	Metazoa	Porifera	Demospongiae	Spongillida	Baikalospongia	Baikalospongia_intermedia	environmental_diet	environmental_diet	NA	EF095188.1.1797			AGCTCCAATAGCGTATATTAAAGTTGTTGCAGTTAAAAAGCTCGTAGTTGGATTTAGGGGCAGGAGGTCCGGTCCGCCGAAAGGCAGGTACTGGACGCCAGCCCTTTTTCTCGAAGGCCCCATCTGCTCTTCACTGAGTGGTAGGGGAGTTCGGGACGTTTACTTTGAAAAAATTAGAGTGTTCAAGGCAGGCCGTCGCTTGAATACGTTAGCATGGAATAATGGAATAGGACTTCGGTTCTATTTCGTT
MIASV2095	MicrobiomeInsight	Eukaryota	Opisthokonta	Metazoa	Porifera	Demospongiae	Spongillida	Baikalospongia	Baikalospongia_intermedia	environmental_diet	environmental_diet	NA	EF095188.1.1797			AGCTCCAATAGCGTATATTAAAGTTGTTGCAGTTAAAAAGCTCGTAGTTGGATTTCGGGGCAGGAGGTCCGGTCCGCCGAAAGGCAGGTACTGGACGCCAGCCCTTTTTCTCGAAGGCCCCATCTGCTCTTCACTGAGTGGTAGGGGAGTTCGGGACGTTTACTTTGAAAAAATTAGAGTGTTCAAGGCAGGACGTCGCTTGAATACGTTAGCATGGAATAATGGAATAGGACTTCGGTTCTATTTCGTT
MIASV2920	MicrobiomeInsight	Eukaryota	Opisthokonta	Metazoa	Porifera	Demospongiae	Spongillida	Baikalospongia	Baikalospongia_intermedia	environmental_diet	environmental_diet	NA	EF095188.1.1797			AGCTCCAATAGCGTATATTAAAGTTGTTGCAGTTAAAAAGCTCGTAGTTGGATTTCGGGGCAGGAGGTCCGGTCCGCCGAAAGGCAGGTACTGGACGCCAGCCCTTTTTCTCGAAGGCCCCATCTGCTCTTCACTGAGTGGTAGGGGAGTTCGGGACGTTTACTTTGAAAAAATTAGAGTGTTCAAGACAGGACGTCGCTTGAATACGTTAGCATGGAATAATGGAATAGGACTTCGGTTCTATTTCGTT
MIASV344	MicrobiomeInsight	Eukaryota	Opisthokonta	Metazoa	Porifera	Demospongiae	Spongillida	Baikalospongia	Baikalospongia_intermedia	environmental_diet	environmental_diet	NA	EF095188.1.1797			AGCTCCAATAGCGTATATTAAAGTTGTTGCAGTTAAAAAGCTCGTAGTTGGATTTCGGGGCAGGAGGTCCGGTCCGCCGAAAGGCAGGTACTGGACGCCAGCCCTTTTTCTCGAAGGCCCCATCTGCTCTTCACTGAGTGGTAGGGGAGTTCGGGACGTTTACTTTGAAAAAATTAGAGTGTTCAAGGCAGGCCGTCGCTTGAATACGTTAGCATGGAATAATGGAATAGGACTTCGGTTCTATTTCGTT
MIASV3765	MicrobiomeInsight	Eukaryota	Opisthokonta	Metazoa	Porifera	Demospongiae	Spongillida	Baikalospongia	Baikalospongia_intermedia	environmental_diet	environmental_diet	NA	EF095188.1.1797			AGCTCCAATAGCGTATATTAAAGTTGTTGCAGTTAAAAAGCTCGTAGTTGGATTTCGGGGAAGGAGGTCCGGTCCGCCGAAAGGAAGGTAATGGACGCCAGCCCTTTTTCTCGAAGGCCCCATCTGCTCTTCACTGAGTGGTAGGGGAGTTCGGGACGTTTACTTTGAAAAAATTAGAGTGTTCAAGGCAGGCCGTCGCTTGAATACGTTAGCATGGAATAATGGAATAGGACTTCGGTTCTATTTCGTTGGTTTCTGGGACCGAAGTAATGATTAAGAGGGACAGTTGGGGGCATTCGT
MIASV3820	MicrobiomeInsight	Eukaryota	Opisthokonta	Metazoa	Porifera	Demospongiae	Spongillida	Baikalospongia	Baikalospongia_intermedia	environmental_diet	environmental_diet	NA	EF095188.1.1797			AGCTCCAATAGCGTATATTAAAGTTGTTGCAGTTAAAAAGCTCGTAGTTGGATTTCGGGGCAGGAGATCCGGTCCGCCGAAAGGCAGGTACTGGACGCCAGCCCTTTTTCTCGAAGGCCCCATCTGCTCTTCACTGAGTGGTAGGGGAGTTCGGGACGTTTACTTTGAAAAAATTAGAGTGTTCAAGGCAGGCCGTCGCTTGAATACGTTAGCATGGAATAATGGAATAGGACTTCGGTTCTATTTCGTT
MIASV773	MicrobiomeInsight	Eukaryota	Opisthokonta	Metazoa	Porifera	Demospongiae	Spongillida	Baikalospongia	Baikalospongia_intermedia	environmental_diet	environmental_diet	NA	EF095188.1.1797			AGCTCCAATAGCGTATATTAAAGTTGTTGCAGTTAAAAAGCTCGTAGTTGGATTTCGGGGCAGGAGGTCCGGTCCGCCGAAAGGCAGGTACTGGACGCCAGCCCTTTTTCTCGAAGGCCCCATCTGCTCTTCACTGAGTGGTAGGGGAGTTCGGGACGTTTACTTTGAAAAAATTAGAGTGTTCAAGGCAGGCCGTCGCTTGAATACGTTAGCATGGAATAATGGAATAGGACTTCGGTTCTATTTCGTTGGTTTCTGGGACCGAAGTAATGATTAAGAGGGACAGTTGGGGGCATTCGT
DALASV330	Dalhousie	Eukaryota	Excavata	Metamonada	Fornicata	Diplomonadida	Giardiinae	Enteromonas	Unassigned_Enteromonas	gut	Hexamitinae-Enteromonadida	Enteromonas				ATCACTGACAGCCTTCTCTTACGCTGTTGCAGTTGAAACGCTCGTAGCCAGCGGTAGGAAACGTGCCACTGTGAGGAAAGCGGAGCGCTCACGGCAGGTTCGCTGCACAGGCCAGCGCAGGACGGCAGGCTTGGCTTCTTCGGAAGCTGAGACGCGACAGAGGGCGCCGCGGAGCGGGCGGTATTCGCCGGGGACGGGTGAAATAGGATGATCCGGCGAGGACCCCCGGCAGCGCAGGCGGCCCGCGAGCGGCCTCCCG
DALASV1125	Dalhousie	Eukaryota	Excavata	Metamonada	Fornicata	Diplomonadida	Giardiinae	Giardia	Giardia_intestinalis	gut	Giardia	Giardia_intestinalis	NA			AGCTCGGCGGGCGTCGCGTGGCGCTGCTGCAGTTAAAACGCCCGTAGTTGGCCCCCCGCCGCCACGAGGAAACGGGAGCGCTCCAGGCAGGCCCGTTGGACCCGCCGCGTGGGACCGCGCAGCGGGCGCGGCGCGCCACGGCAGCCCCGAGGAGAGCGGGCGGGGGCACCGGTACCGGCCGGGGACGGGTGAAACAGGATGATCCCGCCGAGACCGCCGGCCGCGCAGGCGCCTGCCAAGACCGCCTCTG
DALASV13	Dalhousie	Eukaryota	Excavata	Metamonada	Fornicata	Diplomonadida	Giardiinae	Giardia	Giardia_intestinalis	gut	Giardia	Giardia_intestinalis	U09491.711.2164			AGCTCGGCGGGCGTCGCGTGGCGCTGCTGCAGTTAAAACGCCCGTAGTTGGCCCCCCGCCGCCACGAGGAAACGGGAGCGCTCCAGGCAGGCCCGTTGGACCCGCCGCGTGGGACCGCGCAGCGGGCGCGGCGCGCCGCGGCAGCCCCGAGGAGAGCGGGCGGGGGCACCGGTACCGGCCGGGGACGGGTGAAACAGGATGATCCCGCCGAGACCGCCGGCCGCGCAGGCGCCTGCCAAGACCGCCTCTG
DALASV1384	Dalhousie	Eukaryota	Excavata	Metamonada	Fornicata	Diplomonadida	Giardiinae	Giardia	Giardia_intestinalis	gut	Giardia	Giardia_intestinalis	NA			AGCTCGGCGGGCGTCGCGTGGCGCTGCTGCAGTTAAAACGCCCGTAGTTGGCCCCCCGCCGCCACGAGGAAACGGGAGCGCTCCAGGCAGGCCCGAGGAGAGCGGGCGGGGGCACCGGTACCGGCCGGGGACGGGTGAAACAGGATGATCCCGCCGAGACCGCCGGCCGCGCAGGCGCCTGCCAAGACCGCCCCTG
DALASV1508	Dalhousie	Eukaryota	Excavata	Metamonada	Fornicata	Diplomonadida	Giardiinae	Giardia	Giardia_intestinalis	gut	Giardia	Giardia_intestinalis	NA			AGCTCGGCGGGCGTCGCGTGGCGCTGCTGCAGTTAAAACGCCCGTAGTTGGCCCCCCGCCGCCACGAGGAAACGGGAGCGCTCCAGGCAGGTCCGAGGAGAGCGGGCGGGGGCACCGGTACCGGCCGGGGACGGGTGAAACAGGATGATCCCGCCGAGAACGCGGGCCGCGCAGGCGCCTGCCAAGACCGCCCCTG
DALASV194	Dalhousie	Eukaryota	Excavata	Metamonada	Fornicata	Diplomonadida	Giardiinae	Giardia	Giardia_intestinalis	gut	Giardia	Giardia_intestinalis	AHGT01000163.1512.2973			AGCTCGGCGAGCGTCGCGCGGCGCTGCTGCAGTTGAAACGCCCGTAGTTGGCCCCCCGCCGCCACGAGGAAACGGGAGCGCTCCAGGCAGGCCCGTTGGACCCGCCGCGTGGGACCGCGCAGCGGGCGCGGCGCGCCGCGGCAGCCCCGAGGAGAGCGGGCGGGGGCACCGGTACCGGCCGGGGACGGGTGAAACAGGATGATCCCGCCGAGACCGCCGGCCGCGCCGGCGCCTGCCAAGACCGCCCCTG
DALASV1988	Dalhousie	Eukaryota	Excavata	Metamonada	Fornicata	Diplomonadida	Giardiinae	Giardia	Giardia_intestinalis	gut	Giardia	Giardia_intestinalis	AHGT01000163.1512.2973			AGCTCGGCGAGCGTCGCGCGGCGCTGCTGCAGTTGAAACGCCCGTAGTTGGCCCCCCGCCGCCACGAGGAAACGGGAGCGCTCCAGGCAGGCCCGTTGGACCCGCCGCGTGGGACCGCGCAGCGGGCGCGGCGCGCCGCGGCAGCCCCGAGGAGAGCGGGCGGGGGCACCGGGACCGGCCGGGGACGGGTGAAACAGGATGATCCCGCCGAGACCGCCGGCCGCGCAGGCGCCTGCCAAGACCGCCTCTG
DALASV401	Dalhousie	Eukaryota	Excavata	Metamonada	Fornicata	Diplomonadida	Giardiinae	Giardia	Giardia_intestinalis	gut	Giardia	Giardia_intestinalis	NA			AGCTCGGCGGGCGTCGCGTGGCGCTGCTGCAGTTAAAACGCCCGTAGTTGGCCCCCCGCCGCCACGAGGAAACGGGAGCGCTCCAGGCAGGCCCGTTGGACCCGCCGCGTGGGACCGCGCAGCGGGCGCGGCGCGCCGCGGCAGCCCCGAGGAGAGCGGGCGGGGGCACCGGTACCGGCCGGGGACGGGTGAAACAGGATGATCCCGCCGAGACCGCCGGCCGCGCCGGCGCCTGCCAAGACCGCCTCTG
DALASV668	Dalhousie	Eukaryota	Excavata	Metamonada	Fornicata	Diplomonadida	Giardiinae	Giardia	Giardia_intestinalis	gut	Giardia	Giardia_intestinalis	NA			AGCTCGGCGGGCGTCGCGTGGCGCTGCTGCAGTTAAAATGCCCGTAGTTGGCCCCCCGCCGCCACGAGGAAACGGGAGCGCTCCAGGCAGGCCCGTTGGACCCGCCGCGTGGGACCGCGCAGCGGGCGCGGCGCGCCGCGGCAGCCCCGAGGAGAGCGGGCGGGGGCACCGGTACCGGCCGGGGACGGGTGAAACAGGATGATCCCGCCGAGACCGCCGGCCGCGCAGGCGCCTGCCAAGACCGCCTCTG
DALASV78	Dalhousie	Eukaryota	Excavata	Metamonada	Fornicata	Diplomonadida	Giardiinae	Giardia	Giardia_intestinalis	gut	Giardia	Giardia_intestinalis	AHGT01000163.1512.2973			AGCTCGGCGAGCGTCGCGCGGCGCTGCTGCAGTTGAAACGCCCGTAGTTGGCCCCCCGCCGCCACGAGGAAACGGGAGCGCTCCAGGCAGGCCCGTTGGACCCGCCGCGTGGGACCGCGCAGCGGGCGCGGCGCGCCGCGGCAGCCCCGAGGAGAGCGGGCGGGGGCACCGGTACCGGCCGGGGACGGGTGAAACAGGATGATCCCGCCGAGACCGCCGGCCGCGCAGGCGCCTGCCAAGACCGCCTCTG
MIASV1466	MicrobiomeInsight	Eukaryota	Excavata	Metamonada	Fornicata	Diplomonadida	Giardiinae	Giardia	Giardia_intestinalis	gut	Giardia	Giardia_intestinalis	NA			AGCTCGGCGGGCGTCGCGTGGCGCTGCTGCAGTTAAAACGCCCGTAGTTGGCCCCCCGCCGCCACGAGAAAACGGGAGCGCTCCAGGCAGGCCCGTTGGACCCGCCGCGTGGGACCGCGCAGCGGGCGCGGCGCGCCGCGGCAGCCCCGAGGAGAGCGGGCGGGGGCACCGGTACCGGCCGGGGACGGGTGAAACAGGATGATCCCGCCGAGACCGCCGGCCGCGCAGGCGCCTGCCAAGACCGCCT
MIASV1469	MicrobiomeInsight	Eukaryota	Excavata	Metamonada	Fornicata	Diplomonadida	Giardiinae	Giardia	Giardia_intestinalis	gut	Giardia	Giardia_intestinalis	AHGT01000163.1512.2973			AGCTCGGCGAGCGTCGCGCGGCGCTGCTGCAGTTGAAACGCCCGTAGTTGGCCCCCCGCCGCCACGAGGAAACGGGAGCGCTCCAGGCAGGCCCGTTGGACCCGCCGCGTGGGACCGCGCAGCGGGCGCGGCGCGCCGCGGCAGCCCCGAGGAGAGCGGGCGGGGGCACCGGTACCGGCCGGGGACGGGTGAAACAGGATGATCCCGCCGAGACCGCCGGCCGCGCAGGCGCCTGCCAAGACCGCCT
MIASV1961	MicrobiomeInsight	Eukaryota	Excavata	Metamonada	Fornicata	Diplomonadida	Giardiinae	Giardia	Giardia_intestinalis	gut	Giardia	Giardia_intestinalis	NA			AGCTCGGCGGGCGTCGCGTGGCGCTGCTGCAGTTAAAACGCCCGTAGTTGGCCCCCCGCCGCCACGAGGAAACGGGAGCGCTCCAGGCAGGCCGTTGGACCCGCCGCGTGGGACCGCGCAGCGGGCGCGGCGCGCCGCGGCAGCCCCGAGGAGAGCGGGCGGGGGCACCGGTACCGGCCGGGGACGGGTGAAACAGGATGATCCCGCCGAGACCGCCGGCCGCGCAGGCGCCTGCCAAGACCGCCT
MIASV330	MicrobiomeInsight	Eukaryota	Excavata	Metamonada	Fornicata	Diplomonadida	Giardiinae	Giardia	Giardia_intestinalis	gut	Giardia	Giardia_intestinalis	NA			AGCTCGGCGGGCGTCGCGTGGCGCTGCTGCAGTTAAAACGCCCGTAGTTGGCCCCCCGCCGCCACGAGGAAACGGGAGCGCTCCAGGCAGGCCCGTTGGACCCGCCGCGTGGGACCGCGCAGCGGGCGCGGCGCGCCGCGGCAGCCCCGAGGAGAGCGGGCGGGGGCACCGGTACCGGCCGGGGACGGGTGAAACAGGATGATCCCGCCGAGACCGCCGGCCGCGCAGGCGCCTGCCAAGACCGCCT
MIASV342	MicrobiomeInsight	Eukaryota	Excavata	Metamonada	Fornicata	Diplomonadida	Giardiinae	Giardia	Giardia_intestinalis	gut	Giardia	Giardia_intestinalis	NA			AGCTCGGCGGGCGTCGCGTGGCGCTGCTGCAGTTAAAACGCCCGTAGTTGGCCCCCCGCCGCCACGAGGAAACGGGAGCGCTCCAGGCAGGCCCGTTGGACCCGCCGCGTGGGACCGCGCAGCGGGCGCGGCGCGCCGCGGCAGCCCCGAGGAGAGCGGGCGGGGGCACCGGTACCGGCCGGGGACGGGGGAAACAGGATGATCCCGCCGAGACCGCCGGCCGCGCAGGCGCCTGCCAAGACCGCCT
MIASV3529	MicrobiomeInsight	Eukaryota	Excavata	Metamonada	Fornicata	Diplomonadida	Giardiinae	Giardia	Giardia_intestinalis	gut	Giardia	Giardia_intestinalis	NA			AGCTCGGCGGGCGTCGCGTGGCGCTGCTGCAGTTAAAACGCCCGTAGTTGGCCCCCCGCCGCCACGAGGAAACGGGAGCGCTCCAGGCAGGCCCGTTGGACCCGCCGCGTGGGACCGCGCAGCGGGCGCGGCGCGCCGCGGCAGCCCCGAGGAGAGCGGGCGGGGGCACCGGTACCGGCCGGGGACGGGGGAAACAGGAGGATCCCGCCGAGACCGCCGGCCGCGCAGGCGCCTGCCAAGACCGCCT
MIASV3570	MicrobiomeInsight	Eukaryota	Excavata	Metamonada	Fornicata	Diplomonadida	Giardiinae	Giardia	Giardia_intestinalis	gut	Giardia	Giardia_intestinalis	NA			AGCTCGGCGGGCGTCGCGTGGCGCTGCTGCAGTTAAAACGCCCGTAGTTGGCCCCCCGCCGCCACGAGGAAACGGGAGCGCTCCAGGCAGGCCCGTTGGACCCGCCGCGTGGGACCGCGCAGCGGGCGCGGCGCGCCGCGGCAGCCCCGAGGAGAGCGGGCGGGGGCACCGGTACCGGCCGGGGACGGGGGAAACAGGGTGATCCCGCCGAGACCGCCGGCCGCGCAGGCGCCTGCCAAGACCGCCT
DALASV178	Dalhousie	Eukaryota	Excavata	Metamonada	Fornicata	Diplomonadida	Hexamitinae-Enteromonadida	Enteromonas	Unassigned_Enteromonas	gut	Hexamitinae-Enteromonadida	Enteromonas				ATCACTGACAGCCTTCTCTTACGCTGTTGCAGTTGAAACGCTCGTAGCCAGCAGTAGGAAACGTGCCACTGTGAGGAAAGCGGAGCGCTCACGGCAGGTTCGCTGCACAGGCCAGCGCAGGACGGCAGGCCCTTCTTCCTAACAGAAGGGGGGACGAGACAGAGGGCGCCGCGGAGCGGGCGGTATTCGCCGGGGACGGGTGAAATAGGATGATCCGGCGAGGACCCCCGGCAGCGCAGGCGGCCCGCGAGCGGCGGCCCC
DALASV363	Dalhousie	Eukaryota	Excavata	Metamonada	Fornicata	Diplomonadida	Hexamitinae-Enteromonadida	Enteromonas	Unassigned_Enteromonas	gut	Hexamitinae-Enteromonadida	Enteromonas				ATCACTGACAGCCTTCTCTTACGTTGTTGCAGTTGAAACGCTCGTAGCCAGCAGTAGGAGACGTGCCACTGTGAGGAAAGCGGAGCGCTCACGGCAGGTTCGCTGCACAGGCCAGCGCAGGACGGCAGGCCCTTCTTCCTAACAGAAGGGGGGACGAGACAGAGGGCGCCGCGGAGCGGGCGGTATTCGCCGGGGACGGGTGAAATAGGATGATCCGGCGAGGACCCCCGGCAGCGCAGGCGGCCCGCGAGCGGCGTCCCG
DALASV379	Dalhousie	Eukaryota	Excavata	Metamonada	Fornicata	Diplomonadida	Hexamitinae-Enteromonadida	Enteromonas	Unassigned_Enteromonas	gut	Hexamitinae-Enteromonadida	Enteromonas				ATCACTGACAGCCTTCTCTTACGTTGTTGCAGTTGAAACGCTCGTAGCCAGCAGTAGGAAACGTGCCACTGTGAGGAAAGCGGAGCGCTCACGGCAGGTTCGCTGCACAGGCCAGCGCAGGACGGCAGGCCCTTCTTCCTAACAGAAGGGGGGACGAGACAGAGGGCGCCGCGGAGCGGGCGGTATTCGCCGGGGACGGGTGAAATAGGATGATCCGGCGAGGACCCCCGGCAGCGCAGGCGGCCCGCGAGCGGCGTCCCG
DALASV433	Dalhousie	Eukaryota	Excavata	Metamonada	Fornicata	Diplomonadida	Hexamitinae-Enteromonadida	Enteromonas	Unassigned_Enteromonas	gut	Hexamitinae-Enteromonadida	Enteromonas				ATCACTGACAGCCTTCTCTTACGCTGTTGCAGTTGAAACGCTCGTAGCCAGCACTAGGAGACGTGCCACTGTGAGGAAAGCGGAGCGCTCACGTCAGGTTCGCTGCACAGGCCAGCGCAGGACGGCAAGCTTTGTGTGTCCTTCGGACACACTGAGACGAGACAGAGGGCGCCGCGGAGCGGGCGGTATTCGCCGGGGACGGGTGAAATAGGATGATCCGGCGAGGACCCCCGGCCGCGCAGGCGGCCCGCGAGCGGCGTCCCG
DALASV542	Dalhousie	Eukaryota	Excavata	Metamonada	Fornicata	Diplomonadida	Hexamitinae-Enteromonadida	Enteromonas	Unassigned_Enteromonas	gut	Hexamitinae-Enteromonadida	Enteromonas				ATCACTGACAGCCTTCTCTTACGCTGTTGCAGTTGAAACGCTCGTAGCCAACGATAGAGAGATCGTGCCACTGTGAGGAAAGCGGAGCGCTCACGGCAGGTTCGCTGCACAGGCCAGCGCAGGACGGCAAGCTTGGGTGCCCTTCGGGCACCTGAGACGCGACAGAGGGCGCCGCGGAGCGGGCGGTATTCGCCGGGGACGGGTGAAATAGGATGATCCGGCGAGGACCCCCGGCCGCGCAGGCGGCCCGCGAGCGGCGTCCCG
MIASV1059	MicrobiomeInsight	Eukaryota	Excavata	Metamonada	Fornicata	Diplomonadida	Hexamitinae-Enteromonadida	Enteromonas	Unassigned_Enteromonas	gut	Hexamitinae-Enteromonadida	Enteromonas				ATCACTGACAGCCTTCTCTTACGCTGTTGCAGTTGAAACGCTCGTAGCCAGCAGTAGGAAACGTGCCACTGTGAGGAAAGCGGAGCGCTCACGGCAGGTTCGCTGCACAGGCCAGCGCAGGACGGCAGGCCCTTCAGCTTAACAGCGGGGGGGACGAGACAGAGGGCGCCGCGGAGCGGGCGGTATTCGCCGGGGACGGGTGAAATAGGATGATCCGGCGAGGACCCCCGGCAGCGCAGGCGGCCCGCGG
DALASV560	Dalhousie	Eukaryota	Amoebozoa	Tubulinea	Arcellinida	Echinamoebida	Echinamoeba	Echinamoeba	Echinamoeba_thermarum	environmental_diet	environmental_diet	NA	AJ489263.1.1850			AGCTCCAATAGCGTATATGAAAGTTGTTGCAGTTAAAAAGCTCGTAGTTGGATTTCGGATTGCTCAGGATGTGGTCCGCCGAAACGGCGTGTACTGCGCTTGGGTATCCTTCCTTGGGGACAAAAGTAGATAGTTTTGGGGGTCATCAAGCAATTGGTGGCTTTTCGGGCTATCCACTCCTCATCGTTTACTTTGAGAAAATTAGAGTGTTCAAAGCAGGCGTAACCCAGCCTTGAATACTGTAGCATGGGATAATAAAACAAGACGAGAGTCTTATTTTGTTGGTTTCTAGGGCTTTTGT
MIASV1726	MicrobiomeInsight	Eukaryota	Archaeplastida	Streptophyta	Embryophyceae	Embryophyceae_X	Embryophyceae_XX	Solanum	Solanum_lycopersicum	environmental_diet	environmental_diet	NA	NA			AGCTCCAATAGCGTATATTTAAGTTGTTGCAGTTAAAAAGCTCGTAGTTGGACTTTGGGATGGGCCGGCCGGTCCGCCCTAGGTGTGCACCGGTCGTCTCGTCCCTTCTGTCGGCGATGCGCTCCTGGCCTTAATTGGCCGGGTCGTGCCTCCGGCGCTGTTACTTTGAAGAAATTAGAGTGCTCAAAGCAAGCCTACGCTCTGTATACATTAGCATAGGATAACATTATAGGATTTCGGTCCTATTACG
DALASV264	Dalhousie	Eukaryota	Archaeplastida	Chloroplastida	Phragmoplastophyta	Embryophyta	Acidovorax	Acidovorax	Acidovorax_citrulli_ZJU1106	environmental_diet	environmental_diet	NA	AMRP01000748.63.1859			AGCTCCAATAGCGTATATTTAAGTTGTTGCAGTTAAAAAGCTCGTAGTTGAACCTTGGGATGGGTCGCCCGGTCCGCCTTTGGTGAGCACCGGTCGGCTTGTCTCTTCTGTCGGCGATACGCTCCTGGCCTTAACTGGCCGGGTCGTGCCTCCGGCGCTGTTACTTTGAAGAAATTAGAGTGCTCAAAGCAAGCCTACGCTCTGTATACATTAGCATGGGATAACATCATAGGATTTCGATCCTATTGTGTTGGCCTTCGGGATCGGAGTAATGATTAACAGGGACAGTCGGGGGCATTC
DALASV574	Dalhousie	Eukaryota	Archaeplastida	Chloroplastida	Phragmoplastophyta	Embryophyta	Acidovorax	Acidovorax	Acidovorax_citrulli_ZJU1106	environmental_diet	environmental_diet	NA	AMRP01000748.63.1859			AGCTCCAATAGCGTATATTTAAGTTGTTGCAGTTAAAAAGCTCGTAGTTGAACCTTGGGATGGGTCGCCCGGTCCGCCTTTGGTGAGCACCGGTCGGCTTGTCTCTTCTGTCGGCGATACGCTCCTGGCCTTAACTGGCCGGGTCGTGCCTCCGGCGCTGTTACTTTGAAGAAATTAGAGTGCTCAAAGCAAGCCTACGCTCTGTATACATTAGCATGGGATAACATCATAGGATTTCGATCCTATTGTGTTGGCCTTCGGGATCGGAGTAATGATTAACAGGGACAGTCGGGGGCAT
MIASV1685	MicrobiomeInsight	Eukaryota	Archaeplastida	Chloroplastida	Phragmoplastophyta	Embryophyta	Acidovorax	Acidovorax	Acidovorax_citrulli_ZJU1106	environmental_diet	environmental_diet	NA	AMRP01000748.63.1859			AGCTCCAATAGCGTATATTTAAGTTGTTGCAGTTAAAAAGCTCGTAGTTGAACCTTGGGATGGGTCGCCCGGTCCGCCTTTGGTGAGCACCGGTCGGCTTGTCTCTTCTGTCGGCGATCCGCTCCTGGCCTTAACTGGCCGGGTCGTGCCTCCGGCGCTGTTACTTTGAAGAAATTAGAGTGCTCAAAGCAAGCCTACGCTCTGTATACATTAGCATGGGATAACATCATAGGATTTCGATCCTATTGTG
MIASV67	MicrobiomeInsight	Eukaryota	Archaeplastida	Chloroplastida	Phragmoplastophyta	Embryophyta	Acidovorax	Acidovorax	Acidovorax_citrulli_ZJU1106	environmental_diet	environmental_diet	NA	AMRP01000748.63.1859			AGCTCCAATAGCGTATATTTAAGTTGTTGCAGTTAAAAAGCTCGTAGTTGAACCTTGGGATGGGTCGCCCGGTCCGCCTTTGGTGAGCACCGGTCGGCTTGTCTCTTCTGTCGGCGATACGCTCCTGGCCTTAACTGGCCGGGTCGTGCCTCCGGCGCTGTTACTTTGAAGAAATTAGAGTGCTCAAAGCAAGCCTACGCTCTGTATACATTAGCATGGGATAACATCATAGGATTTCGATCCTATTGTG
MIASV2432	MicrobiomeInsight	Eukaryota	Archaeplastida	Chloroplastida	Phragmoplastophyta	Embryophyta	Amorpha	Amorpha	Amorpha_fruticosa	environmental_diet	environmental_diet	NA	KT459176.1.1807			AGCTCCAATAGCGTATATTTAAGTTGTTGCAGTTAAAAAGCTCGTAGTTGGACCTTGGGTTGGGTCGCTCGGTCCGCCTCTGGTGTGCACCGGGCGGCTCGTCCCTTCTGCCGGCGATGCGCTCCTGGCCTTAACTGGCCGGGTCGTGCCTCCGGCGCTGTTACTTTGAAGAAATTAGAGTGCTCAAAGCAAGCCTACGCTCTGTATACATTAGCATGGGATAACACCACAGGATTCTGATCCTATTGTG
MIASV749	MicrobiomeInsight	Eukaryota	Archaeplastida	Chloroplastida	Phragmoplastophyta	Embryophyta	Andrographis	Andrographis	Andrographis_paniculata	environmental_diet	environmental_diet	NA	GBJB01011244.556.2353			AGCTCCAATAGCGTATATTTAAGTTGTTGCAGTTAAAAAGCTCGTAGTTGGACTTTGGGTTGGGCCGGCCGGTCCGCCTCTGGTGTGCACCGGTCGTCTCGTCCCTTCTGCCGGCGATGCGCTCCTGGCCTTAACTGGTCGGGTCGTGCCTCCGGCGCTGTTACTTTGAAGAAATTAGAGTGCTCAAAGCAAGCCTACGCTCTGTATACATTAGCATGGGATAACATTATAGGATTTCGGTCCTATTACG
MIASV1393	MicrobiomeInsight	Eukaryota	Archaeplastida	Chloroplastida	Phragmoplastophyta	Embryophyta	Apiales	Angelica	Angelica_acutiloba_var._sugiyamae	environmental_diet	environmental_diet	NA	D84297.1.1808			AGCTCCAATAGCGTATATTTAAGTTGTTGCAGTTAAAAAGCTCGTAGTTGGACTTTGGGTTGGGTTGGCCGGTCCGCCTTTCGGTGTGCACCGGTCGTCTCGTCCCTTCTGCCGGCGATGCGCTCCTGTCCTTAATTGGCCGGGTCGTGCCTCCGGCGCTGTTACTTTGAAGAAATTAGAGTGCTCAAAGCAAGCCTACGCTCTGTATACATTAGCATGGGATAACATCATAGGATTTCGGTCCT
MIASV410	MicrobiomeInsight	Eukaryota	Archaeplastida	Chloroplastida	Phragmoplastophyta	Embryophyta	Apiales	Angelica	Angelica_acutiloba_var._sugiyamae	environmental_diet	environmental_diet	NA	D84297.1.1808			AGCTCCAATAGCGTATATTTAAGTTGTTGCAGTTAAAAAGCTCGTAGTTGGACTTTGGGTTGGGTCGGCCGGTCCGCCTTTCGGTGTGCACCGGTCGTCTCGTCCCTTCTGCCGGCGATGCGCTCCTGTCCTTAATTGGCCGGGTCGTGCCTCCGGCGCTGTTACTTTGAAGAAATTAGAGTGCTCAAAGCAAGCCTACGCTCTGTATACATTAGCATGGGATAACATCATAGGATTTCGGTCCT
MIASV976	MicrobiomeInsight	Eukaryota	Archaeplastida	Chloroplastida	Phragmoplastophyta	Embryophyta	Apiales	Angelica	Angelica_acutiloba_var._sugiyamae	environmental_diet	environmental_diet	NA	D84297.1.1808			AGCTCCAATAGCGTATATTTAAGTTGTTGCAGTTAAAAAGCTCGTAGTTGGACTTTGGGTTGGGTCGGCCGGTCCGCCTTTCGGTGTGCACCGGTCGTCTCGTCCCTTCTGCCGGCGATGTGCTCCTGTCCTTAATTGGCCGGGTCGTGCCTCCGGCGCTGTTACTTTGAAGAAATTAGAGTGCTCAAAGCAAGCCTACGCTCTGTATACATTAGCATGGGATAACATCATAGGATTTCGGTCCT
MIASV2428	MicrobiomeInsight	Eukaryota	Archaeplastida	Chloroplastida	Phragmoplastophyta	Embryophyta	Apiales	Unassigned_Apiales	Unassigned_Apiales	environmental_diet	environmental_diet	NA	NA			AGCTCCAATAGCGTATATTTAAGTTGTTGCAGTTAAAAAGCTCGTAGTTGGACTTTGGGTTGGGTTGGCCGGTCCGCCTTTCGGTGTGCACCGGTCGTCTTGTCCCTTCTGCCGGCGATGCGCTCCTGTCCTTAATTGGCCGGGTCGTGCCTCCGGCGCTGTTACTTTGAAGAAATTAGAGTGCTCAAAGCAAGCCTACGCTCTGTATACATTAGCATGGGATAACATCATAGGATTTCGGTCCT
DALASV573	Dalhousie	Eukaryota	Archaeplastida	Chloroplastida	Phragmoplastophyta	Embryophyta	Arabidopsis	Arabidopsis	Arabidopsis_thaliana_(thale_cress)	environmental_diet	environmental_diet	NA	JSAD01000007.21678.23475			AGCTCCAATAGCGTATATTTAAGTTGTTGCAGTTAAAAAGCTCGTAGTTGAACCTTGGGATGGGTCGGCCGGTCCGCCTTTGGTGTGCATTGGTCGGCTTGTCCCTTCGGTCGGCGATACGCTCCTGGTCTTAATTGGCCGGGTCGTGCCTCCGGCGCTGTTACTTTGAAGAAATTAGAGTGCTCAAAGCAAGCCTACGCTCTGGATACATTAGCATGGGATAACATCATAGGATTTCGATCCTATTGTGTTGGCCTTCGGGATCGGAGTAATGATTAACAGGGACAGTCGGGGGCATTC
MIASV1624	MicrobiomeInsight	Eukaryota	Archaeplastida	Chloroplastida	Phragmoplastophyta	Embryophyta	Araucariales	Unassigned_Araucariales	Unassigned_Araucariales	environmental_diet	environmental_diet	NA	NA			AGCTCCAATAGCGTATATTTAAGTTGTTGCAGTTAAAAAGCTCGTAGTTGGATCTCGGGTCGTGTCTGTCGGTCCGCCGCACCGGTGTGCACCGCCACTCGTGTCCCTTCTGCCGGCGGCGCGTTCCTGGCCTTAACTGGTCGGGTCGCGGTTCCGGCGCTGTTACTTTGAAAAAATTAGAGTGCTCAAAGCAAGCCTACGCTCTGAATACATTAGCATGGAATAACGTGATAGGAGTCCGGTCCT
MIASV2059	MicrobiomeInsight	Eukaryota	Archaeplastida	Chloroplastida	Phragmoplastophyta	Embryophyta	Araucariales	Unassigned_Araucariales	Unassigned_Araucariales	environmental_diet	environmental_diet	NA	NA			AGCTCCAATAGCGTATATTTAAGTTGTTGCAGTTAAAAAGCTCGTAGTTGGATCTCGGGTCGTGTCTGTCGGTCCGCCGCACCGGTGTGCACCGCCACTCGCGTCCCTTCTGCCGGCGGCGCGTTCCTGGCCTTACCTGGTCGGGTCGCGGTTCCGGCGCTGTTCCTTTGAAAAAATTAGAGTGCTCAAAGCAAGCCTACGCTCTGAATACATTAGCATGGAATAACGTGATAGGAGTCCGGTCCT
MIASV2302	MicrobiomeInsight	Eukaryota	Archaeplastida	Chloroplastida	Phragmoplastophyta	Embryophyta	Araucariales	Unassigned_Araucariales	Unassigned_Araucariales	environmental_diet	environmental_diet	NA	NA			AGCTCCAATAGTGTATATTTAAGTTGTTGCAGTTAAAAAGCTCGTAGTTGGATCTCGGGTCGTGTCTGTCGGTCCGCCGCACCGGTGTGCACCGCCACTCGCGTCCCTTCTGCCGGCGGCGCGTTCCTGGCCTTAACTGGTCGGGTCGCGGTTCCAGCGCTGTTACTTTGAAAAAATTAGAGTGCTCAAAGCAAGCCTACGCTCTGAATACATTAGCATGGAATAACGTGATAGGAGTCCGGTCCT
MIASV241	MicrobiomeInsight	Eukaryota	Archaeplastida	Chloroplastida	Phragmoplastophyta	Embryophyta	Araucariales	Unassigned_Araucariales	Unassigned_Araucariales	environmental_diet	environmental_diet	NA	NA			AGCTCCAATAGCGTATATTTAAGTTGTTGCAGTTAAAAAGCTCGTAGTTGGATCTCGGGTCGTGTCTGTCGGTCCGCCGCACCGGTGTGCACCGCCACTCGCGTCCCTTCTGCCGGCGGCGCGTTCCTGGCCTTAACTGGTCGGGTCGCGGTTCCGGCGCTGTTACTTTGAAAAAATTAGAGTGCTCAAAGCAAGCCTACGCTCTGAATACATTAGCATGGAATAACGTGATAGGAGTCCGGTCCT
MIASV3449	MicrobiomeInsight	Eukaryota	Archaeplastida	Chloroplastida	Phragmoplastophyta	Embryophyta	Araucariales	Unassigned_Araucariales	Unassigned_Araucariales	environmental_diet	environmental_diet	NA	NA			AGCTCCAATAGCGTATATTTAAGTTGTTGCAGTTAAAAAGCTCGTAGTTGGATCTCGGGTCGTGTCTGTCGGTCCGCCGCACCGGTGTGCACCGCCACTCGCGTCCCTTCTGCCGGCGGCGCGTTCCTGGCCTTAACTGGTCGGGTCGCGGTTCCGGCGCTGTTACTTTGAAAAAATTAGAGTGCTCAAAGCAAGCCTATGCTCTGAATACATTAGCATGGAATAACGTGATAGGAGTCCGGTCCT
MIASV219	MicrobiomeInsight	Eukaryota	Archaeplastida	Chloroplastida	Phragmoplastophyta	Embryophyta	Arisaema	Arisaema	Arisaema_sp._KH-2014	environmental_diet	environmental_diet	NA	KM103392.1.1674			AGCTCCAATAGCGTATATTTAAGTTGTTGCAGTTAAAAAGCTCGTAGTCGGACCTTGGGTTGGGCCGGCCGGTCCGCCTCTGGGTGTGCACCGGCCGTCTCGTCCCTCCTGCCGGCGATGCGTTCCTGGCCTTAACTGGCCGGGTCGTGCCACCGGCGCCGTTACTTTGAAGAAATTAGAGTGCTCAAAGCAAGCCCACGCTCTGCATACATTAGCATGGGATAACATCACAGGATCTCGGTCCTATTGT
MIASV2557	MicrobiomeInsight	Eukaryota	Archaeplastida	Chloroplastida	Phragmoplastophyta	Embryophyta	Arisaema	Arisaema	Arisaema_sp._KH-2014	environmental_diet	environmental_diet	NA	KM103392.1.1674			AGCTCCAATAGCGTATATTTAAGTTGTTGCAGTTAAAAAGCTCGTAGTCGGACCTTGGGTTGGGCCGGCCGGTCCGCCTCTGGGTGTGCACCGGCCGTCTCGTCCCTACTGTCGGCGATGCGTTCCTGGCCTTAACTGGCCGGGTCGTGCCACCGGCGCCGTTACTTTGAAGAAATTAGAGTGCTCAAAGCAAGCCCACGCTCTGCATACATTAGCATGGGATAACATCACAGGATCTCGGTCCTATTGT
MIASV284	MicrobiomeInsight	Eukaryota	Archaeplastida	Chloroplastida	Phragmoplastophyta	Embryophyta	Arisaema	Arisaema	Arisaema_sp._KH-2014	environmental_diet	environmental_diet	NA	KM103392.1.1674			AGCTCCAATAGCGTATATTTAAGTTGTTGCAGTTAAAAAGCTCGTAGTTGGACCTTGGGTTGGGCCGGCCGGTCCGCCTCTGGGTGTGCACCGGCCGTCTCGTCCCTCCTGCCGGCGATGCGTTCCTGGCCTTAACTGGCCGGGTCGTGCCACCGGCGCCGTTACTTTGAAGAAATTAGAGTGCTCAAAGCAAGCCCACGCTCTGCATACATTAGCATGGGATAACATCACAGGATCTCGGTCCTATTGT
MIASV119	MicrobiomeInsight	Eukaryota	Archaeplastida	Chloroplastida	Phragmoplastophyta	Embryophyta	Atractylodes	Atractylodes	Atractylodes_lancea	environmental_diet	environmental_diet	NA	GEGA01001144.51.1850			AGCTCCAATAGCGTATATTTAAGTTGTTGCAGTTAAAAAGCTCGTAGTTGGACTTTGGGTTGGGTCGGCCGGTCCGCCTTCAGGTGTGCACCGGTTTACTCGTCCCTTCTGTCGGCGATGCGCTCCTGGCCTTAATTGGCCGGGTCGTGCCTCCGGCGCTGTTACTTTGAAGAAATTAGAGTGCTCAAAGCAAGCCTACGCTCTGTATACATTAGCATGGGATAACATCATAGGATTTCGGTCCT
MIASV2079	MicrobiomeInsight	Eukaryota	Archaeplastida	Chloroplastida	Phragmoplastophyta	Embryophyta	Atractylodes	Atractylodes	Atractylodes_lancea	environmental_diet	environmental_diet	NA	GEGA01001144.51.1850			AGCTCCAATAGCGTATATTTAAGTTGTTGCAGTTAAAAAGCTCGTAGTTGGACTTTGGGTTGGGTCGGCCGGTCCGCCTTCAGGTGTGCACCGGTTTACTCGTCCCTTCTGTCGCCGATGCGCTCCTGGCCTTAATTGGCCGGGTCGTGCCTCCGGCGCTGTTACTTTGAAGAAATTAGAGTGCTCAAAGCAAGCCTACGCTCTGTATACATTAGCATGGGATAACATCATAGGATTTCGGTCCT
MIASV466	MicrobiomeInsight	Eukaryota	Archaeplastida	Chloroplastida	Phragmoplastophyta	Embryophyta	Atractylodes	Atractylodes	Atractylodes_lancea	environmental_diet	environmental_diet	NA	GEGA01001144.51.1850			AGCTCCAATAGCGTATATTTAAGTTGTTGCAGTTAAAAAGCTCGTAGTTGGACTTTGGGTTGGGTCGGCCGGTCCGCCTTCAGGTGTGCACCGGTTTCCTCGTCCCTTCTGTCGGCGATGCGCTCCTGGCCTTAATTGGCCGGGTCGTGCCTCCGGCGCTGTTACTTTGAAGAAATTAGAGTGCTCAAAGCAAGCCTACGCTCTGTATACATTAGCATGGGATAACATCATAGGATTTCGGTCCT
MIASV1005	MicrobiomeInsight	Eukaryota	Archaeplastida	Chloroplastida	Phragmoplastophyta	Embryophyta	Bauhinia	Bauhinia	Bauhinia_sp._Doyle_s.n.	environmental_diet	environmental_diet	NA	U42537.1.1737			AGCTCCAATAGCGTATATTTAAGTTGTTGCAGTTAAAAAGCTCGTAGTTGGACCTTGGGCTGGGTCGATCGGTCCGCCTCCGGTGTGCACCGGTCGGCTCGTCCCTTCTGCCGGCGATGCGCTCCTGGCCTTAACTGGCCGGGTCGTGCCTCCGGCGCTGTTACTTTGAAGAAATTAGAGTGCTCAAAGCAAGCCTACGCTCTGGATACATTAGCATGGGATAACATTATAGGATTCCGGTCCTATTGTG
MIASV1364	MicrobiomeInsight	Eukaryota	Archaeplastida	Chloroplastida	Phragmoplastophyta	Embryophyta	Bauhinia	Bauhinia	Bauhinia_sp._Doyle_s.n.	environmental_diet	environmental_diet	NA	U42537.1.1737			AGCTCCAATAGCGTATATTTAAGTTGTTGCAGTTAAAAAGCTCGTAGTTGGACCTTGGGCTGGGTCGATCGGTCCGCCTCCGGTGTGCACCGGTCGGCTCGTCCCTTCTGCCGGCGATGCGCTCCTGGCCTTAACTGGCCGGGTCGTGCCTCCGGCGCCGTTACTTTGAAGAAATTAGAGTGCTCAAAGCAAGCCTACGCTCTGGATACATTAGCATGGGATAACATTATAGGATTCCGGTCCTATTGTG
MIASV1802	MicrobiomeInsight	Eukaryota	Archaeplastida	Chloroplastida	Phragmoplastophyta	Embryophyta	Bauhinia	Bauhinia	Bauhinia_sp._Doyle_s.n.	environmental_diet	environmental_diet	NA	U42537.1.1737			AGCTCCAATAGCGTATATTTAAGTTGTTGCAGTTAAAAAGCTCGTAGTTGGACCTTGGGCTGGGTCGATCGGTCCGCCTCCGGTGTGCACCGGTCGGCTCGTCCCTTCTGCCGGCGATGCGCTCCTGGCCTTAACTGGCCGGGTCGTGCCTCCGGCGCTGTTACTTTGAAGAAATTAGAGTGCTCAAAGCCAGCCTACGCTCTGGCTCCATTAGCATGGGATAACATTATAGGATTCCGGTCCTATTGTG
MIASV476	MicrobiomeInsight	Eukaryota	Archaeplastida	Chloroplastida	Phragmoplastophyta	Embryophyta	Betula	Betula	Betula_papyrifera_(paper_birch)	environmental_diet	environmental_diet	NA	GEIC01058140.792.2590			AGCTCCAATAGCGTATATTTAAGTTGTTGCAGTTAAAAAGCTCGTAGTTGGATCTTGGGTTGGGCAGATCGGTCCGCCCCTGGTGTGCACCGGTCCGCTCGTCCCTTCTACCGGCGATACGCTCCTGGTCTTAATTGGCCGGGTCGTGCCTCCGGTGCTGTTACTTTGAAGAAATTAGAGTGCTCAAAGCAAGCCTACGCTCTGGATACATTAGCATGGGATAACATCATAGGATTTCGGTCCTATTGTG
DALASV1005	Dalhousie	Eukaryota	Archaeplastida	Chloroplastida	Phragmoplastophyta	Embryophyta	Brassicales	Brassica	Brassica_napus_(rape)	environmental_diet	environmental_diet	NA	NA			AGCTCCAATAGCGTATATTTAAGTTGTTGCAGTTAAAAAGCTCGTAGTTGAACCTTGGGATGGGTCGCCCGGTCCGCCTTCGGTGAGCACCGGTCGGCTTGTCTCTTCTGTCGGCGATACGCTCCTGGCCTTAACTGGCCGGGTCGTGCCTCCGGTGCTGTTACTTTGAAGAAATTAGAGTGCTCAAAGCAAGCCTACGCTCTGTATACATTAGCATGGGATAACATCATAGGATTTCGATCCTATTGTGTTGGCCTTCGGGATCGGAGTAATGATTAACAGGGACAGTCGGGGGCAT
MIASV1135	MicrobiomeInsight	Eukaryota	Archaeplastida	Chloroplastida	Phragmoplastophyta	Embryophyta	Brassicales	Brassica	Brassica_napus_(rape)	environmental_diet	environmental_diet	NA	NA			AGCTCCAATAGCGTATATTTAAGTTGTTGCAGTTAAAAAGCTCGTAGTTGAACCTTGGGATGGGTCGCCCGGTCCGCCTTCGGTGAGCACCGGTCGGCTTGTCTCTTCTGTCGGCGATACGCTCCTGGCCTTAACTGGCCGGGTCGTGCCTCTGGCGCTGTTACTTTGAAGAAATTAGAGTGCTCAAAGCAAGCCTACGCTGTGTATACATTAGCATGGGATAACATCATAGGATTTCGATCCTATTGTG
MIASV1570	MicrobiomeInsight	Eukaryota	Archaeplastida	Chloroplastida	Phragmoplastophyta	Embryophyta	Brassicales	Brassica	Brassica_napus_(rape)	environmental_diet	environmental_diet	NA	NA			AGCTCCAATAGCGTATATTTAAGTTGTTGCAGTTAAAAAGCTCGTAGTTGAACCTTGGGATGGGTCGCCCGGTCCGCCTTCGGTGAGCACCGGTCGGCTTGTCTCCTCTGTCGGCGATACGCTCCTGGCCTTAACTGGCCGGGTCGTGCCTCCGGCGCTGTTACTTTGAAGAAATTAGAGTGCTCAAAGCAAGCCTACGCTCTGTATACATTAGCATGGGATAACATCATAGGATTCGATCCTATTGTGT
MIASV1603	MicrobiomeInsight	Eukaryota	Archaeplastida	Chloroplastida	Phragmoplastophyta	Embryophyta	Brassicales	Brassica	Brassica_napus_(rape)	environmental_diet	environmental_diet	NA	NA			AGATCCAATAGCGTATATTTAAGTTGTTGCAGTTAAAAAGCTCGTAGTTGAACCTTGGGATGGGTCGCCCGGTCCGCCTTCGGTGAGCACCGGTCGGCTTGTCTCCTCTGTCGGCGATACGCTCCTGGCCTTAACTGGCCGGGTCGTGCCTCCGGCGCTGTTACTTTGAAGAAATTAGAGTGCTCAAAGCAAGCCTACGCTCTGTATACATTAGCATGGGATAACATCATAGGATTCGATCCTATTGTGT
MIASV1793	MicrobiomeInsight	Eukaryota	Archaeplastida	Chloroplastida	Phragmoplastophyta	Embryophyta	Brassicales	Brassica	Brassica_napus_(rape)	environmental_diet	environmental_diet	NA	NA			AGCTCCAATAGCGTATATTTAAGTTGTTGCAGTTAAAAAGCTCGTAGTTGAACCTTGGGATGGGTCGCCCGGTCCGCCTTCGGTGAGCACCGGTCGGCTTGTCTCTTCTGTCGGCGATACGCTCCTGGCCTTAACTGGCCGGGTCGTGCCTCATACTTTGAAGAAATTAGAGTGCTCAAAGCAAGCCTACGCTCTGTATACATTAGCATGGGATAACATCATAGGATTTCGATCCTATTGTGTTGGCCTT
MIASV2063	MicrobiomeInsight	Eukaryota	Archaeplastida	Chloroplastida	Phragmoplastophyta	Embryophyta	Brassicales	Brassica	Brassica_napus_(rape)	environmental_diet	environmental_diet	NA	NA			AGCTCCAATAGCGTATATTTAAGTTGTTGCAGTTAAAAAGCTCGTAGTTGAACCTTGGGATGGGTCGCCCGGTCCGCCTTCGGTGAGCACCGGTCGGCTTGTCTCTTCTGTCGGCGATATGCTCCTGGCCTTAACTGGCCGGGTCGTGCCTCCGGCGCTGTTACTTTGAAGAAATTAGAGTGCTCAAAGCAAGCCTACGCTCTGTATACATTAGCATGGGATAACATCATAGGATTTCGATCCTATTGTG
MIASV2150	MicrobiomeInsight	Eukaryota	Archaeplastida	Chloroplastida	Phragmoplastophyta	Embryophyta	Brassicales	Brassica	Brassica_napus_(rape)	environmental_diet	environmental_diet	NA	JMKK01009071.11080.12876			AGCTCCAATAGCGTATATTTAAGTTGTTGCAGTTAAAAAGCTCGTAGTTGAACCTTGGGATGGGTCGCCCGGTCCGCCTTCGGTGAGCACCGGTCGGCTTGTCTCTTCTGTCGGCGATACACTCCTGGCCTTAACTGGCCGGGTCGTGCCTCCGGCGCTGTTACTTTGAAGAAATTAGAGTGCTCAAAGCAAGCCTACGCTCTGTATACATTAGCATGGGATAACATCATAGGATTTCGATCCTATTGTG
MIASV2186	MicrobiomeInsight	Eukaryota	Archaeplastida	Chloroplastida	Phragmoplastophyta	Embryophyta	Brassicales	Brassica	Brassica_napus_(rape)	environmental_diet	environmental_diet	NA	NA			AGCTCCAATAGCGTATATTTAAGTTGTTGCAGTTAAAAAGCTCGTAGTTGAACCTTGGGATGGGTCGCCCGGTCCGCCTTCGGTGAGCACCGGTCAGCTTGTCTCTTCTGTTGGCGATACGCTCCTGGCCTTAACTGGCCGGGTCGTGCCTCCGGCGCTGTTACTTTGAAGAAATTAGAGTGCTCAAAGCAAGCCTACGCTCTGTATACATTAGCATGGGATAACATCATAGGATTTCGATCCTATTGTG
MIASV2267	MicrobiomeInsight	Eukaryota	Archaeplastida	Chloroplastida	Phragmoplastophyta	Embryophyta	Brassicales	Brassica	Brassica_napus_(rape)	environmental_diet	environmental_diet	NA	JMKK01001351.19693.21489			AGCTCCAATAGCGTATATTTAAGTTGTTGCAGTTAAAAAGCTCGTAGTTGAACCTTGGGATGGGTCGCCCGGTCCGCCTTCGGTGAGCACCGGTCGGCTTGTCTCTTCTGTCGGCGATACGCTCCTGGCCTTAACTGGCCGGGTCGTGCCTCCGGCGCTGTTACTTTAAAGAAATTAGAGTGCTCAAAGCAAGCCTACGCTCTGTATACATTAGCATGGGATAACATCATAGGATTTCGATCCTATTGTG
MIASV2341	MicrobiomeInsight	Eukaryota	Archaeplastida	Chloroplastida	Phragmoplastophyta	Embryophyta	Brassicales	Brassica	Brassica_napus_(rape)	environmental_diet	environmental_diet	NA	NA			AGCTCCAATAGCGTATATTTAAGTTGTTGCAGTTAAAAAGCTCGTAGTTGAACCTTGGGATGGGTCGCCCGGTCCGCCTTCGGTGAGCACCGGTCGGCTTGTCTCTTCTGTCGGTGATACGCTCCTGGCCTTAACTGGCCGGGTCGTGCCTCCGGTGCTGTTACTTTGAAGAAATTAGAGTGCTCATAGCAAGCCTACGCTCTGTATACATTAGCATGGGATAACATCATAGGATTTCGATCCTATTGTG
MIASV2362	MicrobiomeInsight	Eukaryota	Archaeplastida	Chloroplastida	Phragmoplastophyta	Embryophyta	Brassicales	Brassica	Brassica_napus_(rape)	environmental_diet	environmental_diet	NA	NA			AGCTCCAATAGCGTATATTTAAGTTGTTGCAGTTAAAAAGCTCGTAGTTGAACCTTGGGATGGGTCGCCCGGTCCGCCTTCGGTGAGCACCGGTCGGCTTGTCTCTTCTGTCGGCGCTACGCTCCTGGCCTTAACTGGCCGGGTCGTGCCTCCGGCGCTGTTACTTTGAAGAAATTAGAGTGCTCAAAGCAAGCCTACGCTCTGTATACATTAGCATGGGATAACATCATAGGATTTCGATCCTATTGTG
MIASV2378	MicrobiomeInsight	Eukaryota	Archaeplastida	Chloroplastida	Phragmoplastophyta	Embryophyta	Brassicales	Brassica	Brassica_napus_(rape)	environmental_diet	environmental_diet	NA	NA			AGCTCCAATAGCGTATATTTAAGTTGTTGCAGTTAAAAAGCTCGTAGTTGAACCTTGGGATGGGTCGCCCGGTCCACCTTCGGTGAGCACCGGTCGGCTTGTCTCTTCTGTCGGCGATACGCTCCTGGCCTTAACTGGCCGGGTCGTGCCTCCGGCGCTGTTACTTTGAAGAAATTAGAGTGCTCAAAGCAAGCCTACGCTCTGTATACATTAGCATGGGATAACATCATAGGATTTCGATCCTATTGTG
MIASV2384	MicrobiomeInsight	Eukaryota	Archaeplastida	Chloroplastida	Phragmoplastophyta	Embryophyta	Brassicales	Brassica	Brassica_napus_(rape)	environmental_diet	environmental_diet	NA	NA			AGCTCCAATAGCGTATATTTAAGTTGTTGCAGTTAAAAAGCTCGTAGTTGAACCTTGGGATGGGTCGCCCGGTCCGCCTTCGGTGAGCACCGGTCGTCTTGTCTCTTCTGTCAGCGATACGCTCCTGGCCTTAACTGGCCGGGTCGTGCCTCCGGCGCTGTTACTTTGAAGAAATTAGAGTGCTCAAAGCAAGCATACGCTCTGTATACATTAGCATGGGATAACATCATAGGATTTCGATCCTATTGTG
MIASV2453	MicrobiomeInsight	Eukaryota	Archaeplastida	Chloroplastida	Phragmoplastophyta	Embryophyta	Brassicales	Brassica	Brassica_napus_(rape)	environmental_diet	environmental_diet	NA	NA			AGCTCCAATAGCGTATATTTAAGTTGTTGCAGTTAAAAAGCTCGTAGTTGAACCTTGGGATGGGTCGCCCGGTCCGCCTTCGGTGAGCACCGGTCGGCTTGTCTCTTCTGTCGGCGATACGCTCCTGGCCTTAACTGGCCGGGTCGTGCCTCCGGCGCTGTTACTTTGAAGAAATTAGAGTGCTCAAAGCAAGCCTACGCTTTGTATACATTAGCATGGGATAACATCATAGGATTTCGATCCTATTGTG
MIASV2460	MicrobiomeInsight	Eukaryota	Archaeplastida	Chloroplastida	Phragmoplastophyta	Embryophyta	Brassicales	Brassica	Brassica_napus_(rape)	environmental_diet	environmental_diet	NA	NA			AGCTCCAATAGCGTATATTTAAGTTGTTGCAGTTAAAAAGCTCGTAGTTGAACCTTGGGATGGGTCCCCCGGTTCGCCTTCGGTGAGCACCGGTCGGCTTGTCTCTTCTGTCGGCGATACGCTCCTGGCCTTAACTGGCCGGGTCGTGCCTCCGACGCCGTTACTTTGAAGAAATTAGAGTGCTCAAAGCAAGCCTACGCTCTGTATACATTAGCATGGGATAACATCATAGGATTTCGATCCTATTGTG
MIASV2504	MicrobiomeInsight	Eukaryota	Archaeplastida	Chloroplastida	Phragmoplastophyta	Embryophyta	Brassicales	Brassica	Brassica_napus_(rape)	environmental_diet	environmental_diet	NA	NA			AGCTCCAATAGCGTATATTTAAGTTGTTGCAGTTAAAAAGCTCGTAGTTGAACCTTGGGATGGGTCGCCCGGTCCGCCTTCGGTGAGCACCGGTCGGCTTGTCTCTTCTGTCGGCGATACGCTCCTGGCCTTAACTGGCCGGGTCGTGCCTCCGGCGCTGTTACTTTGAAGAAATTAGAGTGCTCAAAGCAAGCCTACGCTCTGTATACATTAACATGGGATAACATCATAGGATTTCGATCCTATTGTG
MIASV2633	MicrobiomeInsight	Eukaryota	Archaeplastida	Chloroplastida	Phragmoplastophyta	Embryophyta	Brassicales	Brassica	Brassica_napus_(rape)	environmental_diet	environmental_diet	NA	NA			AGCTCCAATAGCGTATATTTAAGTTGTTGCAGTTAAAAAGCTCGTAGTTGAACCTTGGGATGGGTCCCCCGGTTCGCCTTCGGTGAGCACCGGTCGGCTTGTCTCTTCTGTCGGCGATACGCTCCTGGCCTTAACTGGCCGGGTCGTGCCTCCGACGCCGTTACTTTGAAGAAATTAGAGTGCTCAAAGCAAGCCTATGCTCTGTATACATTAGCATGGGATAACATCATAGGATTTCGATCCTATTGTG
MIASV2652	MicrobiomeInsight	Eukaryota	Archaeplastida	Chloroplastida	Phragmoplastophyta	Embryophyta	Brassicales	Brassica	Brassica_napus_(rape)	environmental_diet	environmental_diet	NA	NA			AGCTCCAATAGCGTATATTTAAGTTGTTGCAGTTAAAAAGCTCGTAGTTGAACCTTGGGATGGGTCGCCCGGGCCGCCTTCGGTGAGCACCGGTTGGCTTGTCTCTTCTGTCGGCGATACGCTCCTGGCCTTAACTGGCCGGGTCGTGCCTCCGGTGCTGTTACTTTGAAGAAATTAGAGTGCTCAAAGCAAGCCTACGCTCTGTATACATTAGCATGGGATAACATCATAGGATTTCGATCCTATTGTG
MIASV2706	MicrobiomeInsight	Eukaryota	Archaeplastida	Chloroplastida	Phragmoplastophyta	Embryophyta	Brassicales	Brassica	Brassica_napus_(rape)	environmental_diet	environmental_diet	NA	NA			AGCTCCAATAGCGTATATTTAAGTTGTTGCAGTTAAAAAGCTCGTAGTTGAACCTTGGGATGGGTTGCCCGGTCCGCCTTCGGTGAGCACCGGTCGGCTTGTCTCTTCTGTCGGCGATACGCTCCTGGCCTTAACTGGCCGGGTCGTGCCTCCGGCGCTGTTACTTTGAAGAAATTAGAGTGCTCAAAGCAAGCCTACGCTCTGTATACATTAGCATGGGATAACATCATAGGATTTCGATCCTATTGTG
MIASV2769	MicrobiomeInsight	Eukaryota	Archaeplastida	Chloroplastida	Phragmoplastophyta	Embryophyta	Brassicales	Brassica	Brassica_napus_(rape)	environmental_diet	environmental_diet	NA	JMKK01009071.11080.12876			AGCTCCAATAGCGTATATTTAAGTTGTTGCAGTTAAAAAGCTCGTAGTTGAACCTTGGGATGGGTCGCCCGGTCCGCCTTCGGTGAGCACCGGTCGGCTTGTCTCTTCTGTCGGCGATACACTCCTGGCCTTAACTGGCCGGGTCGTGCCTCCGGCGCTGTTACTTTGAAGAAATTAGAGTGCTCAAAGCAAGCCTACGCTCTGTATACATTAGCATGGGATAACATCATAGGATTTCGATCCTATTATG
MIASV3011	MicrobiomeInsight	Eukaryota	Archaeplastida	Chloroplastida	Phragmoplastophyta	Embryophyta	Brassicales	Brassica	Brassica_napus_(rape)	environmental_diet	environmental_diet	NA	NA			AGCTCCAATAGTGTATATTTAAGTTGTTGCAGTTAAAAAGCTCGTAGTTGAACCTTGGGATGGGTCGCCCGGTCCGCCTTCGGTGAGCACCGGTCGGCTTGTCTCTTCTGTCGGCGATATGCTCCTGGCCTTAACTGGCCGGGTCGTGCCTCCGGCGCTGTTACTTTGAAGAAATTAGAGTGCTCAAAGCAAGCCTACGCTCTGTATACATTAGCATGGGATAACATCATAGGATTTCGATCCTATTATG
MIASV3139	MicrobiomeInsight	Eukaryota	Archaeplastida	Chloroplastida	Phragmoplastophyta	Embryophyta	Brassicales	Brassica	Brassica_napus_(rape)	environmental_diet	environmental_diet	NA	NA			AGCTCCAATAGCGTATATTTAAGTTGTTGCAGTTAAAAAGCTCGTAGGTGAACCTTGGGATGGGTCGCCCGGTCCGCCTTCGGTGAGCACCGGTCGGCTTGTCTCTTCTGTCGGCGATACGCTCCTGGCCTTAACTGGCCGGGTCGTGCCTCCGGCGCTGTTACTTTGAAGAAATTAGAGTGCTCAAAGCAGGCCTACGCTCTGTATACATTAGCAGGGGATAACATCATAGGATTTCGATCCTATTGTG
MIASV3453	MicrobiomeInsight	Eukaryota	Archaeplastida	Chloroplastida	Phragmoplastophyta	Embryophyta	Brassicales	Brassica	Brassica_napus_(rape)	environmental_diet	environmental_diet	NA	NA			AGCTCCAATAGCGTATATTTAAGTTGTTGCAGTTAAAAAGCTCGTAGTTGAACCTTGGGATGGGTCGCCCGGTCCGCCTTCGGTGAGCACCGGTCGGCTTGTCTCTTCTATCGGTGATACGCTCCTGGCCTTAACTGGCCGGGTCATGCCTCCGGCGCTGTTACTTTGAAGAAATTAGAGTGCTCAAAGCAAGCCTACGCTCTGTATACATTAGCATGGGATAACATCATAGGATTTCGATCCTATTGTG
MIASV3533	MicrobiomeInsight	Eukaryota	Archaeplastida	Chloroplastida	Phragmoplastophyta	Embryophyta	Brassicales	Brassica	Brassica_napus_(rape)	environmental_diet	environmental_diet	NA	NA			AGCTCCAATAGCGTATATTTAAGTTGTTGCAGTTAAAAAGCTCGTAGTTGAACCTTGGGATGGGTCGCCAGGTCCGCCTTCGGTGAGCACCGGTCGGCTTGTCTCTTCTGTCGGCGATACGCTCCTGGCCTTAACTGGCCGGGTCGTGCCTCTGGCGCTGTTACTTTGAAGAAATTAGAGTGCTCAAAGCAAGCCTACGCTCTGTATACATTAGCATGGGATAACATCATAGGATTTCGATCCTATTGTG
MIASV731	MicrobiomeInsight	Eukaryota	Archaeplastida	Chloroplastida	Phragmoplastophyta	Embryophyta	Brassicales	Brassica	Brassica_napus_(rape)	environmental_diet	environmental_diet	NA	NA			AGCTCCAATAGCGTATATTTAAGTTGTTGCAGTTAAAAAGCTCGTAGTTGAACCTTGGGATGGGTCGCCCGGTCCGCCTTCGGTGAGCACCGGTCGGCTTGTCTCTTCTGTCGGCTATACGCTCCTGGCCTTAACTGGCCGGGTCGTGCCTCCGGTGCTGTTACTTTGAAGAAATTAGAGTGCTCAAAGCAAGCCTACGCTCTGTATACATTAGCATGGGATAACATCATAGGATTTCGATCCTATTGTG
MIASV990	MicrobiomeInsight	Eukaryota	Archaeplastida	Chloroplastida	Phragmoplastophyta	Embryophyta	Brassicales	Brassica	Brassica_napus_(rape)	environmental_diet	environmental_diet	NA	NA			AGCTCCAATAGCGTATATTTAAGTTGTTGCAGTTAAAAAGCTCGTAGTTGAACCTTGGGATGGGTCGTCCGGTCCGCCTTCGGTGAGCACCGGTCGGCTTGTCTCTTCTGTCGGCGATACGCTCCTGGCCTTAACTGGCCGGGTCGTGCCTCCGGCGCTGTTACTTTGAAGAAATTAGAGTGCTCAAAGCAAGCCTACGCTCTGTATACATTAGCATGGGATAACATCATAGGATTTCGATCCTATTGTG
MIASV2713	MicrobiomeInsight	Eukaryota	Archaeplastida	Chloroplastida	Phragmoplastophyta	Embryophyta	Brassicales	Brassica	Unassigned_Brassica	environmental_diet	environmental_diet	NA	NA			AGCTCCAATAGCGTATATTTAAGTTGTTGCAGTTAAAAAGCTCGTAGTTGAACCTTGGGATGGGTCGCCCGGTCCGCCTTCGGTGAGCACCGGTCGGCTTGTCTCTTCTGTCGGCGATACGCACCTGGCCTTAACTGGCCGGGTCGTGCCTCCGGCGCTGTTACTTTGAAGAAATTAGAGTGCTCAAAGCAAGCCTACGCTCTGTATACATTAGCATGGGATAACATCATAGGATTTCGATCCTATTGTG
MIASV539	MicrobiomeInsight	Eukaryota	Archaeplastida	Chloroplastida	Phragmoplastophyta	Embryophyta	Brassicales	Carica	Carica_papaya_(papaya)	environmental_diet	environmental_diet	NA	ABIM01030070.5870.7651			AGCTCCAATAGCGTATATTTAAGTTGTTGCAGTTAAAAAGCTCGTAGTTGGACCTTGGGTTGGGTCGGCCGGTCCGCCTATGGTGTGCACCGGTCGGCTCGTCCCTACTGTCGGCGATGCGCTCCTGGCCTTAACTGGCCGGGTCGTGCCTCCGGCGTTGTTACTTTGAAGAAATTAGAGTGCTCAAAGCAAGCCTACGCTCTGTATACATTAGCATGGGATAACATCATAGGATTTCGGTCCT
MIASV174	MicrobiomeInsight	Eukaryota	Archaeplastida	Chloroplastida	Phragmoplastophyta	Embryophyta	Brassicales	Moringa	Moringa_oleifera_(horseradish_tree)	environmental_diet	environmental_diet	NA	U42786.1.1708			AGCTCCAATAGCGTATATTTAAGTTGTTGCAGTTAAAAAGCTCGTAGTTGGACCTTGGGATGGGTCGGCCGGTCCGCCTACGGTGTGCACCGGTTGGCTCGTCCCTACTGCCGGCGATGCGCTCCTGGCCTTAATTGGCCGGGTCGTGCCTCCGGCGCTGTTACTTTGAAGAAATTAGAGTGCTCAAAGCAAGCCTACGCTCTGAATACATTAGCATGGGATAACATCATAGGATTTCGATCCT
MIASV1810	MicrobiomeInsight	Eukaryota	Archaeplastida	Chloroplastida	Phragmoplastophyta	Embryophyta	Brassicales	Moringa	Moringa_oleifera_(horseradish_tree)	environmental_diet	environmental_diet	NA	U42786.1.1708			AGCTCCAATAGCGTATATTTAAGTTTTTGCAATTAAAAAGCTCGTAGTTGGACCTTGGGATGGGTCGACTGATCCGCCTACGGTGTGCACCGGTTGGCTCGTCCCTACTGCCGACGATGCGCTCCTGGCCTTAATTGGCCAGGTCGTGCCTCCAGCGCTGTTACTTTGAAGAAATTAGAGTGCTTAAAGCAAGCCTACAATCTGAATACATTAGCATGGGATAAAATCATAGGATTTCAATCGT
MIASV2123	MicrobiomeInsight	Eukaryota	Archaeplastida	Chloroplastida	Phragmoplastophyta	Embryophyta	Brassicales	Moringa	Moringa_oleifera_(horseradish_tree)	environmental_diet	environmental_diet	NA	U42786.1.1708			AGCTCCAATAGCGTATATTTAAGTTGTTGCAGTTAAAAAGCTCGTAGTTGGACCTTGGGATGGGTCGGCCGGTCCGCCTACGGTGTGCACCGGTTGGCTCGTCCCTACTGCCGGCGATGCGCTCCTGGCCTTAATTGGCTGGGTCGTGCCTCCGGCGCTGTTACTTTGAAGAAATTAGAGTGCTCAAAGCAAGCCTACGCTCTGAATACATTAGCATGGGATAACATCATAGGATTTCGATCCT
MIASV2966	MicrobiomeInsight	Eukaryota	Archaeplastida	Chloroplastida	Phragmoplastophyta	Embryophyta	Brassicales	Moringa	Moringa_oleifera_(horseradish_tree)	environmental_diet	environmental_diet	NA	U42786.1.1708			AGCTCCAATAGCGTATATTTAAGTTGTTGTAGTTAAAAAGCTCGTAGTTGGACCTTGGGATGGGTCGGTCGGTCCGCCTACGGTGTGCACCGTTTGGCTCGTCCCTACTGCCGGCGATGCGCTCCTGGCCTTAATTGGCCGGGTTGTGCCTCTGATGCTGTTACTTTGAAGAAATTAGAGTGCTCAAAGCAAGCCTTTGCTCTGAATACATTAGCATGGGATAACATCATAGGATTTCGATCCT
MIASV3156	MicrobiomeInsight	Eukaryota	Archaeplastida	Chloroplastida	Phragmoplastophyta	Embryophyta	Brassicales	Moringa	Moringa_oleifera_(horseradish_tree)	environmental_diet	environmental_diet	NA	U42786.1.1708			AGCTCCAATAGCGTATATTTAAGTTTTTGCACTTAAAAAGCTCGTAGTTGGACCTTGGGATGGGTCGACTGATCCGCCTACGGTGTGCACCGGTTGGCTCGTCCCTACTGCCGCCGATGCGCTCCTGGCCTTAATTGGCCAGGTCGTGCCTCCCGCGCTGTTACTTTGAAGAAATTAGAGTGCTTAAAGCAAGCCTACAATCTGAATACATTAGCATGGGATAAAATCATAGGATTTCAATCGT
MIASV587	MicrobiomeInsight	Eukaryota	Archaeplastida	Chloroplastida	Phragmoplastophyta	Embryophyta	Brassicales	Moringa	Moringa_oleifera_(horseradish_tree)	environmental_diet	environmental_diet	NA	U42786.1.1708			AGCTCCAATAGCGTATATTTAAGTTGTTGCAGTTAAAAAGCTCGTAGTTGGACCTTGGGATGGGTTGGCCGGTCCGCCTACGGTGTGCACCGGTTGGCTCGTCCCTACTGCCGGCGATGCGCTCCTGGCCTTAATTGGCCGGGTCGTGCCTCCGGCGCTGTTACTTTGAAGAAATTAGAGTGCTCAAAGCAAGCCTACGCTCTGAATACATTAGCATGGGATAACATCATAGGATTTCGATCCT
MIASV908	MicrobiomeInsight	Eukaryota	Archaeplastida	Chloroplastida	Phragmoplastophyta	Embryophyta	Brassicales	Moringa	Moringa_oleifera_(horseradish_tree)	environmental_diet	environmental_diet	NA	U42786.1.1708			AGCTCCAATAGCATATATTTAAGTTGCTGCAGTTAAAAAGCTCATAGTTGGACCTTGGGATGGGTCGGTCGGTCCGCCTACGGTGTGCACCGGTTGGCTCGTCCCTACTACCGACGATGCGCTCCTGGCCTTAATTGGTCGGGTCGTGCCTCCGTCGCTGTTACTTTGAAAAAATTAGAGTGCTCAAAGCAAGCCTATGCTTTGAATACATTAGCATGGGATAACATCATAGGATTTCGATCCT
MIASV1419	MicrobiomeInsight	Eukaryota	Archaeplastida	Chloroplastida	Phragmoplastophyta	Embryophyta	Brassicales	Unassigned_Brassicales	Unassigned_Brassicales	environmental_diet	environmental_diet	NA	NA			AGCTCCAATAGCGTATATTGAAGTTGTTGCAGTTAAAAAGCTCGTAGTTGAACCTTGGGATGGGTCGCCCGGTCCGCCTTCGGTGAGCACCGGTCGGCTTGTCTCTTCTGTCGGCGATACGCTCCTGGCCTTAACTGGCCGGGTCGTGCCTCCGGCGCTGTTACTTTGAAGAAATTAGAGTGCTCAAAGCAAGCCTACGCTCTGTATACATTAGCATGGGATAACATCATAGGATTTCGATCCTATTGTG
MIASV2326	MicrobiomeInsight	Eukaryota	Archaeplastida	Chloroplastida	Phragmoplastophyta	Embryophyta	Brassicales	Unassigned_Brassicales	Unassigned_Brassicales	environmental_diet	environmental_diet	NA	NA			AGCTCCAATGGCGTATATTTAAGTTGTTGCAATTAAAAAACTCGTAGTTGGACCTTGGGATGGGTCGGCCGGTCCGCCTACGGTGTGCATCGGTTGGCTCGTCCCTACTGCCGACGATGCGCTCCTGGCCTTAATTGGCCGGGTCGTGCCTTCGGTGCTGTTACTTTGAAGAAATTAGAGTGCTTAAAGCAAGCCTACACTCTGAATACATTAGCATAGGATAAAATCATAGGATTTTGATCCTACT
MIASV2501	MicrobiomeInsight	Eukaryota	Archaeplastida	Chloroplastida	Phragmoplastophyta	Embryophyta	Brassicales	Unassigned_Brassicales	Unassigned_Brassicales	environmental_diet	environmental_diet	NA	NA			AGCTCCAATAGCATATATTTAAGTTGCTGCAGTTAAAAAGCTCCTAGTTGGACCTTGGGATGGGTCGGTCGGTCCGCCTACGGTGTGCACCGGTTGGCTCGTCCCTCCTACCGCCGATGCGCTCCTGGCCTTAATTGGTCGGGTCGTGCCTCCGTCGCTGTTACTTTGAAAAAATTAGAGTGCTCAAAGCAAGCCTATGCTTTGAATACATTAGCATGGGATAACATCATAGGATTTCGATCCT
MIASV835	MicrobiomeInsight	Eukaryota	Archaeplastida	Chloroplastida	Phragmoplastophyta	Embryophyta	Brassicales	Unassigned_Brassicales	Unassigned_Brassicales	environmental_diet	environmental_diet	NA	NA			AGCTCCAATAGCGTATATTTAAGTTGTTGCAGTTAAAAAGCTCGTAGTTGAACCTTGGGGTGGGTCGCCCGGTCCGCCTTCGGCGAGCACCGGTCGGCTTGTCCCTTCTGTCGGCGATACGCTCCTGGTCTTAACTGGCCGGGTCGTGCCTCCGTCGCTGTTACTTTGAAGAAATTAGAGTGCTCAAAGCAAGCCTACGCTCTGTATACATTAGCATGGGATAACATCATAGGATTTCGATCCTATTGTG
MIASV394	MicrobiomeInsight	Eukaryota	Archaeplastida	Chloroplastida	Phragmoplastophyta	Embryophyta	Bryum	Bryum	Bryum_argenteum_var._argenteum	environmental_diet	environmental_diet	NA	GCZP01000225.4719.6541			AGCTCCAATAGCGTATATTTAAGTTGTTGCAGTTAAAAAGCTCGTAGTTGGATCTTGGGTCGGGGGGAGCGGTCCGCCCCTTCGTGGGTGTGCACTGGTCCCACCCGACCTTGTTTCTGCCGGGGACGCGCTCCTGGCCTTCGCTGGTCGGGACGCGGAGTCGGCGACGTTACTTTGAAAAAATTAGAGTGCTCAAAGCAAGCCTATGCTCTGAATACATTAGCATGGAATAACGCGATAGGACTCTGGT
MIASV2591	MicrobiomeInsight	Eukaryota	Archaeplastida	Chloroplastida	Phragmoplastophyta	Embryophyta	Callirhoe	Callirhoe	Callirhoe_involucrata	environmental_diet	environmental_diet	NA	KT459179.1.1807			AGCTCCAATAGCGTATATTTAAGTTGTTGCAGTTAAAAAGCTCGTAGTTGAACCTAGGAATGGGTTGTTCGGTCGGCCTATGGTCAGCATCGGGTAACCCGTTCCTACTGCCGGCGATGCGCTCCTGGCCTTAATTGGCCGGGTCGTTCCTCCGGCGCTGTTACTTTGAAGAAATTAGAGTGCTCAAAGCAGGCCTACGCTTGTATACATTAGCATGGGATAACATCATAGGATTTCGGTCCT
DALASV230	Dalhousie	Eukaryota	Archaeplastida	Chloroplastida	Phragmoplastophyta	Embryophyta	Carya	Carya	Carya_cathayensis	environmental_diet	environmental_diet	NA	GDAX01046379.4061.5859			AGCTCCAATAGCGTATATTTAAGTTGTTGCAGTTAAAAAGCTCGTAGTTGGATCTTGGGTTGGGCAGAGCGGTCCGCCCCTGGTGTGCACCGGTCTGCTCGTCCCTTCTACCGGCGATGCGCTCCTGGCCTTAACTGGCCGGGTCGTGCCTCCGGTGCTGTTACTTTGAAGAAATTAGAGTGCTCAAAGCAAGCCTACGCTCTGTATACATTAGCATGGGATAACATCATAGGATTTCGGTCCTATTGTGTTGGCCTTCGGGATCGGAGTAATGATTAACAGGAACAGTCGGGGGCAT
DALASV806	Dalhousie	Eukaryota	Archaeplastida	Chloroplastida	Phragmoplastophyta	Embryophyta	Caryophyllales	Amaranthus	Amaranthus_tricolor	environmental_diet	environmental_diet	NA	GAPZ01000006.958.2753			AGCTCCAATAGCGTATATTTAAGTTGTTGCAGTTAAAAAGCTCGTAGTTGGACCTTGGGGTGGTACGATCGGTCCGCCTTGCGGTGTGCACCTGTCGTCTCGCCTCTTTCGCCGGCGATGCGCTCCTGGCCTTGATTGGCCGGGTCGTGCCTCCGGCACTGTTACTTTGAAGAAATTAGAGTGCTCAAAGCAAGCATACGCTCTGTATACATTAGCATGGGATAACATCATAGGATTCCGGTCCTATTGTGTTGGCCTTCGGGATCGGAGTAATGATTAACAGGGACAGTCGGGGGCATT
MIASV1251	MicrobiomeInsight	Eukaryota	Archaeplastida	Chloroplastida	Phragmoplastophyta	Embryophyta	Caryophyllales	Amaranthus	Amaranthus_tricolor	environmental_diet	environmental_diet	NA	GAPZ01000006.958.2753			AGCTCCAATAGCGTATATTTAAGTTGTTGCAGTTAAAAAGCTCGTAGTTGGACCTTGGGGTGGTACGATCGGTCCGCCTTGCGGTGTGCACCTGTCGTCTCGCCTCTTTTGCCGGCGATGTGCTCCTGGCCTTGATTGGCCGGGTCGTGCCTCCGGCACTGTTACTTTGAAGAAATTAGAGTGCTCAAAGCAAGCATACGCTCTGTATACATTAGCATGGGATAACATCATAGGATTCCGGTCCTATTGT
MIASV1511	MicrobiomeInsight	Eukaryota	Archaeplastida	Chloroplastida	Phragmoplastophyta	Embryophyta	Caryophyllales	Amaranthus	Amaranthus_tricolor	environmental_diet	environmental_diet	NA	GAPZ01000006.958.2753			AGCTCCAATAGCGTATATTTAAGTTGTTGCAGTTAAAAAGCTCGTAGTTGGACCTTGGGGTGGTACGATCGGTCCGCCTTGCCGTGTGCACCTGTCGTCTCGCCTCTTTCGCCGGCGATGCGCTCCTGGCCTTGATTGGCCGGGTCGTGCCTCCGGCACTGTTACTTTGAAGAAATTAGAGTGCTCAAAGCAAGCATACGCTCTGTATACATTAGCATGGGATAACATCATAGGATTCCGGTCCTATTGT
MIASV2226	MicrobiomeInsight	Eukaryota	Archaeplastida	Chloroplastida	Phragmoplastophyta	Embryophyta	Caryophyllales	Amaranthus	Amaranthus_tricolor	environmental_diet	environmental_diet	NA	GAPZ01000006.958.2753			AACTCCAATAGCGTATATTTAAGTTGTTGCAGTTAAAAAGCTCGTAGTTGGACCTTGGGGTGGTACGATCGGTCCGCCTTGCGGTGTGCACCTGTCGTCTCGCCTCTTTCGCCGGCGATGCGCTCCTGGCCTTGATTGTCCGGGTCGTGCCTCCGGCACTGTTACTTTGAAGAAATTAGAGTGCTCAAAGCAAGCATACGCTCTGTATACATTAGCATGGGATAACATCATAGGATTCCGGTCCTATTGT
MIASV2349	MicrobiomeInsight	Eukaryota	Archaeplastida	Chloroplastida	Phragmoplastophyta	Embryophyta	Caryophyllales	Amaranthus	Amaranthus_tricolor	environmental_diet	environmental_diet	NA	GAPZ01000006.958.2753			AGCTCCAATAGCGTATATTTAAGTTGTTGCAGTTAAAAAGCTCGTAGTTGGACCTTGGGGTGGTACGATCGGTCCGCCTTGCGGTGTGCACCTGTCGTCTCGCCTCTTTCGCCGGCGATGCGCTCCTGGCCTTGATTAGCCGGGTCGTGCCTCCGGCACTGTTACTTTGAAGAAATTAGAGTGCTCAAAGCAAGCATACGCTCTGTATACATTAGCATGGGATAACATCATAGGATTCCGGTCCTATTGT
MIASV2461	MicrobiomeInsight	Eukaryota	Archaeplastida	Chloroplastida	Phragmoplastophyta	Embryophyta	Caryophyllales	Amaranthus	Amaranthus_tricolor	environmental_diet	environmental_diet	NA	GAPZ01000006.958.2753			AGCTCCAATAGCGTATATTCAAGTTGTTGCAGTTAAAAAGCTCGTAGTTGGACCTTGGGGTGGTACGATCGGTCCGCCTTGCGGTGTGCACCTGTCGTCTCGCCTCTTTCGCCGGCGATGCGCTCCTGGCCTTGATTGGCCGGGTCGTGCCTCCGGCACTGTTACTTTGAAGAAATTAGAGTGCTCAAAGCAAGCATACGCTCTGTATACATTAGCATGGGATAACATCATAGGATTCCGGTCCTATTGT
MIASV2867	MicrobiomeInsight	Eukaryota	Archaeplastida	Chloroplastida	Phragmoplastophyta	Embryophyta	Caryophyllales	Amaranthus	Amaranthus_tricolor	environmental_diet	environmental_diet	NA	GAPZ01000006.958.2753			AGCTCCAATAGCGTATATTTAAGTTGTTGCAGTTAAAAAGCTCGTAGTTGGACCTTGGGGTGGTACGATCGGTCCGCCTTGCGGTGTGCACCTGTCGTCTCGCCTCTTTCGCCGGCGATGCGCTCCTGGCCTTGATTGGCCGGGTCGTGCCTCCGGCACTATTACTTTGAAGAAATTAGAGTGCTCAAAGCAAGCATACGCTCTGTATACATTAGCATGGGATAACATCATAGGATTCCGGTCCTATTGT
MIASV2906	MicrobiomeInsight	Eukaryota	Archaeplastida	Chloroplastida	Phragmoplastophyta	Embryophyta	Caryophyllales	Amaranthus	Amaranthus_tricolor	environmental_diet	environmental_diet	NA	GAPZ01000006.958.2753			AGCTCCAATAGCGTATATTTAAGTTGTTGCAGTTAAAAAGCTCGTAGTTGGACCTTGGGGTGGTATGATCGGTCCGCCTTGCGGTGTGCACCTGTCGTCTCGCCTCTTTCGCCGGCGATGCGCTCCTGGCCTTGATTGGCCGGGTCGTGCCTCCGGCACTGTTACTTTGAAGAAATTAGAGTGCTCAAAGCAAGCATACGCTCTGTATACATTAGCATGGGATAACATCATAGGATTCCGGTCCTATTGT
MIASV2915	MicrobiomeInsight	Eukaryota	Archaeplastida	Chloroplastida	Phragmoplastophyta	Embryophyta	Caryophyllales	Amaranthus	Amaranthus_tricolor	environmental_diet	environmental_diet	NA	GAPZ01000006.958.2753			AGCTCCAATAGCGTATATTTAAGTTGTTGCAGTTAAAAAGCTCGTAGTTGGACCTTGGGGTGGTACGATCGGTCCGCCTTGCGGTGTGCACCTGTCGTCTCGCCTCTTTCGCCGGCGATGCGCTCCTGGCCTTGATTGGCCGGGTCGTGCCTCCGGCACTGTTACTTTGAAGAAATTAGAGTGCTCAAAGCAAGAATACGCTCTGTATACATTAGCATGGGATAACATCATAGGATTCCGGTCCTATTGT
MIASV3425	MicrobiomeInsight	Eukaryota	Archaeplastida	Chloroplastida	Phragmoplastophyta	Embryophyta	Caryophyllales	Amaranthus	Amaranthus_tricolor	environmental_diet	environmental_diet	NA	GAPZ01000006.958.2753			AGCTCCAATAGCGTATATTTAAGTTGTTGCAGTTAAAAAGCTCGTAGTTGGACCTTGGGGTGGTACGATCGGTCAGCCTTGCGGTGTGCACCTGTCGTCTCGCCTCTTTCGCCGGCGATGCGCTCCTGGCCTTGATTGGCCGGGTCGTGCCTCCGGCACTGTTACTTTGAAGAAATTAGAGTGCTCAAAGCAAGCATACGCTCTGTATACATTAGCATGGGATAACATCATAGGATTCCGGTCCTATTGT
MIASV401	MicrobiomeInsight	Eukaryota	Archaeplastida	Chloroplastida	Phragmoplastophyta	Embryophyta	Caryophyllales	Amaranthus	Amaranthus_tricolor	environmental_diet	environmental_diet	NA	GAPZ01000006.958.2753			AGCTCCAATAGCGTATATTTAAGTTGTTGCAGTTAAAAAGCTCGTAGTTGGACCTTGGGGTGGTACGATCGGTCCGCCTTGCGGTGTGCACCTGTCGTCTCGCCTCTTTCGCCGGCGATGCGCTCCTGGCCTTGCTTGGCCGGGTCGTGCCTCCGGCCCTGTTACTTTGAAGAAATTAGAGTGCTCAAAGCAAGCCTACGCTCTGTCTCCATTAGCATGGGATAACATCATAGGATTCCGGTCCTATTGT
MIASV474	MicrobiomeInsight	Eukaryota	Archaeplastida	Chloroplastida	Phragmoplastophyta	Embryophyta	Caryophyllales	Amaranthus	Amaranthus_tricolor	environmental_diet	environmental_diet	NA	GAPZ01000006.958.2753			AGCTCCAATAGCGTATATTTAAGTTGTTGCAGTTAAAAAGCTCGTAGTTGGACCTTGGGGTGGTCCGATCGGTCCGCCTTGCGGTGTGCACCTGTCGTCTCGCCTCTTTCGCCGGCGATGCGCTCCTGGCCTTGATTGGCCGGGTCGTGCCTCCGGCCCTGTTACTTTGAAGAAATTAGAGTGCTCAAAGCAAGCCTACGCTCTGTCTACATTAGCATGGGATAACATCATAGGATTCCGGTCCTATTGT
MIASV55	MicrobiomeInsight	Eukaryota	Archaeplastida	Chloroplastida	Phragmoplastophyta	Embryophyta	Caryophyllales	Amaranthus	Amaranthus_tricolor	environmental_diet	environmental_diet	NA	GAPZ01000006.958.2753			AGCTCCAATAGCGTATATTTAAGTTGTTGCAGTTAAAAAGCTCGTAGTTGGACCTTGGGGTGGTACGATCGGTCCGCCTTGCGGTGTGCACCTGTCGTCTCGCCTCTTTCGCCGGCGATGCGCTCCTGGCCTTGATTGGCCGGGTCGTGCCTCCGGCACTGTTACTTTGAAGAAATTAGAGTGCTCAAAGCAAGCATACGCTCTGTATACATTAGCATGGGATAACATCATAGGATTCCGGTCCTATTGT
MIASV560	MicrobiomeInsight	Eukaryota	Archaeplastida	Chloroplastida	Phragmoplastophyta	Embryophyta	Caryophyllales	Amaranthus	Amaranthus_tricolor	environmental_diet	environmental_diet	NA	GAPZ01000006.958.2753			AGCTCCAATAGCGTATATTTAAGTTGTTGCAGTTAAAAAGCTCGTAGTTGGACCTTGGGGTGGTACGATCGGTCCGCCTTGCGGTGTGCACCTGTCGTCTCGCCTCTTTCGCCGGCGATGCGCTCCTGGCCTTGATTGGCCGGGTCGTGCCTCCGGCCCTGTTACTTTGAAGAAATTAGAGTGCTCAAAGCAAGCCTACGCTCTGTCTACATTAGCATGGGATAACATCATAGGATTCCGGTCCTATTGT
MIASV724	MicrobiomeInsight	Eukaryota	Archaeplastida	Chloroplastida	Phragmoplastophyta	Embryophyta	Caryophyllales	Amaranthus	Amaranthus_tricolor	environmental_diet	environmental_diet	NA	GAPZ01000006.958.2753			AGCTCCAATAGCGTATATTTAAGTTGTTGCAGTTAAAAAGCTCGTAGTTGGACCTTGGGGTGGTACGATCGGTCCGCCTTGCGGTGTGCACCTGTCGTCTCGCCTCTTTCGCCGGCGATGCGCTCCTGGCCTTGATTGGCCGGGTCGTGCCTCCGGCCCTGTTACTTTGAAGAAATTAGAGTGCTCAAAGCAAGCCTACGCTCTGTATACATTAGCATGGGATAACATCATAGGATTCCGGTCCTATTGT
MIASV2044	MicrobiomeInsight	Eukaryota	Archaeplastida	Chloroplastida	Phragmoplastophyta	Embryophyta	Caryophyllales	Basella	Basella_alba	environmental_diet	environmental_diet	NA	HQ843426.1.1466			AGCTCCAATAGCGTATATTTAAGTTGTTGCAGTTAAAAAGCTCGTAGTTGGACCTTGGGGTGGGCCGACCGGTCCGCCTTGCGGTGTGCACCGGTCGTCCTGCTCCTTCTGCCGGCGATGCGCTCCTGGCCTTAACTGGCCGGGTCGTGCCACCGGCGCTGTTACTTTGAAGAAATTAGAGTGCTCAAAGCAGGCCTACGCTCTGGATACATTAGCATGGGATAACATCATAGGATTCCGGTCCTATTGT
DALASV912	Dalhousie	Eukaryota	Archaeplastida	Chloroplastida	Phragmoplastophyta	Embryophyta	Caryophyllales	Bougainvillea	Bougainvillea_glabra	environmental_diet	environmental_diet	NA	AF206873.1.1745			AGCTCCAATAGCGTATATTTAAGTTGTTGCAGTTAAAAAGCTCGTAGTTGGACCTTGGGGTGGGCCGACCGGTCCGCCTTGCGGTGTGCACCGGTTGTCCTGCTCCTTCTGCCGGCGATGCGCTCCTGGCCTTAATTGGCCGGGTCGTGCCACCGGCGCTATTACTTTGAAGAAATTAGAGTGCTCAAAGCAAGCCTACGCTCTGGATACATTAGCATGGGATAACATCATAGGATTCCGGTCCTATTGTGTTGGCCTTCGGGATCGGAGTAATGATTAACAGGGACAGTCGGGGGCATT
MIASV1109	MicrobiomeInsight	Eukaryota	Archaeplastida	Chloroplastida	Phragmoplastophyta	Embryophyta	Caryophyllales	Bougainvillea	Bougainvillea_glabra	environmental_diet	environmental_diet	NA	AF206873.1.1745			AGCTCCAATAGCGTATATTTAAGTTGTTGCAGTTAAAAAGCTCGTAGTTGGACCTTGGGGTGGGTCGACCGGTCCGCCTTGCGGTGTGCACCGGTTGTCCTGCTCCTTCTGCCGGCGATGCGCTCCTGGCCTTAATTGGCCGGGTCGTGCCACCGGCGCTGTTACTTTGAAGAAATTAGAGTGCTCAAAGCAAGCCTACGCTCTGGATACATTAGCATGGGATAACATCATAGGATTCCGGTCCTATTGT
MIASV2078	MicrobiomeInsight	Eukaryota	Archaeplastida	Chloroplastida	Phragmoplastophyta	Embryophyta	Caryophyllales	Mirabilis	Mirabilis_jalapa_(garden_four-o'clock)	environmental_diet	environmental_diet	NA	U42788.1.1733			AGCTCCAATAGCGTATATTTAAGTTGTTGCAGTTAAAAAGCTCGTAGTTGGACCTTGGGGTGGGCCGATCGGTCCGCCTTTTGGTGTGCACCGGTCGTCTAGCTCCTTCTGCCGGCGATACGCTCCTGGCCTTAATTGGCCGGGTCGTGCTACCGGCGCTGTTACTTTGAAGAAATTAGAGTGCTCAAAGCAAGCCTACGCTCTGTATACATTAGCATGGGATAACATCATAGGATTCCGGTCCTATTGT
MIASV734	MicrobiomeInsight	Eukaryota	Archaeplastida	Chloroplastida	Phragmoplastophyta	Embryophyta	Caryophyllales	Mirabilis	Mirabilis_jalapa_(garden_four-o'clock)	environmental_diet	environmental_diet	NA	U42788.1.1733			AGCTCCAATAGCGTATATTTAAGTTGTTGCAGTTAAAAAGCTCGTAGTTGGACCTTGGGGTGGGCCGACCGGTCCGCCTTTTGGTGTGCACCGGTCGTCTAGCTCCTTCTGCCGGCGATACGCTCCTGGCCTTAATTGGCCGGGTCGTGCTACCGGCGCTGTTACTTTGAAGAAATTAGAGTGCTCAAAGCAAGCCTACGCTCTGTATACATTAGCATGGGATAACATCATAGGATTCCGGTCCTATTGT
MIASV3667	MicrobiomeInsight	Eukaryota	Archaeplastida	Chloroplastida	Phragmoplastophyta	Embryophyta	Caryophyllales	Persicaria	Persicaria_minor	environmental_diet	environmental_diet	NA	GALN01434868.1.1248			AGCTCCAATAGCGTATATTTAAGTTGTTGCAGTTAAAAAGCTCGTAGTTGGACCTTGGGGTGGGGCGAGCGGTCCGCCTTTGGTGTGCACCTTTCGTCTCCCCCCTTCTGCCGGCGTTACGCTCCTGGCCTTAATTGGCCGGGTCGTGCCTCCGGCGCTGTTACTTTGAAGAAATTAGAGTGCTCAAAGCAGGCCTAAGCTCTGTATACATTAGCATGGGATAACATCATAGGATTCCGGTCCT
MIASV2158	MicrobiomeInsight	Eukaryota	Archaeplastida	Chloroplastida	Phragmoplastophyta	Embryophyta	Caryophyllales	Rumex	Rumex_palustris	environmental_diet	environmental_diet	NA	NA			AGCTCCAATAGCGTATATTTAAGTTGTTGCAGTTAAAAAGCTCGTAGTTGGACCTTGGGGAGGGGCGAGCGGTCCGCCTCACGGCGAGCACCGTCCGTCTCCCCCCTTCTGCCGGCGTTACGCTCCTGGACTTAACTGCCCGGGTCGTGCCTCCGGCGCCGTTACTTTGAAGAAATTAGAGTGCTCAAAGCAGGCCTAAGCTCTGTATACATTAGCATGGGATAACATCATAGGATTCCGGTCCT
MIASV3532	MicrobiomeInsight	Eukaryota	Archaeplastida	Chloroplastida	Phragmoplastophyta	Embryophyta	Caryophyllales	Rumex	Unassigned_Rumex	environmental_diet	environmental_diet	NA	NA			AGCTCCAATAGCGTATATTTAAGTTGTTGCAGTTAAAAAGCTCGTAGTTGAACCTTGGGGAGGGTCGAGCGGTCCGCCTCCCGGCGAGTACCTTTCGGCTCCCCCCTTCTGCCGGCGTTACGCTCCTGGCCTTAACTGGCCGGGTCGTGCCTCCGGCGCCGTTACTTTGAAGAAATTAGAGTGCTCAAAGCAGGCCTAAGCTCTGTATACATTAGCATGGGATAACATCATAGGATTCCGGTCCT
MIASV1233	MicrobiomeInsight	Eukaryota	Archaeplastida	Chloroplastida	Phragmoplastophyta	Embryophyta	Caryophyllales	Spinacia	Spinacia_oleracea_(spinach)	environmental_diet	environmental_diet	NA	L24420.1.1764			AGCTCCAATAGCGTATATTTAAGTTGTTGCAGTTAAAAAGCTCGTAGTTGGACCTTGGGGTGGTACGACCGGTCCGCCTTTTGGTGTGCACCGGCCGTCTCGCCTCTTTCGCCGGCGATGCGCTCCTGGCCTTAATTGGCCGGGTCGTGCCTCCGGCACTGTTACTTTGAAGAAATTAGAGTGCTCAAAGCAAGCCTACGCTCTGTATACATTAGCATGGGATAACATTATAGGATTCCGGTCCTATTGT
MIASV1324	MicrobiomeInsight	Eukaryota	Archaeplastida	Chloroplastida	Phragmoplastophyta	Embryophyta	Caryophyllales	Unassigned_Caryophyllales	Unassigned_Caryophyllales	environmental_diet	environmental_diet	NA	NA			AGCTCCAATAGCGTATATTTAAGTTGTTGCAGTTAAAAAGCTCGTAGTTGGACTTTGGGGTGGTACGATCGGTCCGCCTTTTGGTGTGCACCTGTCGTCTTGCCTCTTTCGTCGGCGATTCGCTCCTGGCCTTAGCTGGCCGGGTCGAGCCTCCGGCACTGTTACTTTGAAGAAATTAGAGTGCTCAAAGCAAGCCTACGCTCTGTATACATTAGCATGGGATAACATCATAGGATTCCGGTCCTATTGT
MIASV2528	MicrobiomeInsight	Eukaryota	Archaeplastida	Chloroplastida	Phragmoplastophyta	Embryophyta	Caryophyllales	Unassigned_Caryophyllales	Unassigned_Caryophyllales	environmental_diet	environmental_diet	NA	NA			AGCTCCAATAGCGTATATTTAAGTTGTTGCAGTTAAAAAGCTCGTAGTTGGACCTTGGGGTGGGCCGACCGGTCCGCCTTGCGGTGTGCACCGGTCGTCCTGCTCCTTCTGCCGGCGATGCGCTCCTGGCCTTAATTGGCCGGGTCGTGCCACCGGCGCTGTTACTTTGAAGAAATTAGAGTGCTCAAAGCAGGCCTACGCTCTGGATACATTAGCATGGGATAACATCATAGGATTCCGGTCCTATTGT
MIASV2606	MicrobiomeInsight	Eukaryota	Archaeplastida	Chloroplastida	Phragmoplastophyta	Embryophyta	Caryophyllales	Unassigned_Caryophyllales	Unassigned_Caryophyllales	environmental_diet	environmental_diet	NA	NA			AGCTCCAATAGCGTATATTTAAGTTGTTGCAGTTAAAAAGCTCGTAGTTGGACCTTGGGGCGGGGCGAGCGGTCCGCCTCACGGCGAGCACCGTCCGTCTCCCCCCTTCTGCCGGCGTTCCGCTCCTGGACTTAACTGCCCGGGTCGTGCCTCCGGCGCCGTTACTTTGAAGAAATTAGAGTGCTCAAAGCAGGCCTAAGCTCTGTATACATTAGCATGGGATAACATCATAGGATTCCGGTCCT
MIASV3511	MicrobiomeInsight	Eukaryota	Archaeplastida	Chloroplastida	Phragmoplastophyta	Embryophyta	Caryophyllales	Unassigned_Caryophyllales	Unassigned_Caryophyllales	environmental_diet	environmental_diet	NA	NA			AGCTCCAATAGCGTATATTTAAGTTGTTGCAGTTAAAAAGCTCGTAGTTGGACCTTGGGGTGGGCCGACCGGTCCGCCTTGCGGTGTGCATCGGTCGTCCCGCCCCTTCTGCCGGCGATGCGCTCCTGGCCTTAACTGGCCGGGTCGTGCCACCGGCGCTGTTACTTTGAAGAAATTAGAGTGCTCAAAGCAGGCCTACGCTCTGTATACATTAGCATGGGATAACATCATAGGATTCCGGTCCTATTGT
MIASV761	MicrobiomeInsight	Eukaryota	Archaeplastida	Chloroplastida	Phragmoplastophyta	Embryophyta	Caryophyllales	Unassigned_Caryophyllales	Unassigned_Caryophyllales	environmental_diet	environmental_diet	NA	NA			AGCTCCAATAGCGTATATTTAAGTTGTTGCAGTTAAAAAGCTCGTAGTTGGACCTTGGGGTGGGCCGACCGGTCCGCCTTGCGGTGTGCACCGGTTGTCCTGCTCCTTCTGCCGGCGATACGCTCCTGGCCTTAATTGGCCGGGTCGTGCCACCGGCGCTGTTACTTTGAAGAAATTAGAGTGCTCAAAGCAAGCCTACGCTCTGGATACATTAGCATGGGATAACATCATAGGATTCCGGTCCTATTGT
MIASV896	MicrobiomeInsight	Eukaryota	Archaeplastida	Chloroplastida	Phragmoplastophyta	Embryophyta	Caryophyllales	Unassigned_Caryophyllales	Unassigned_Caryophyllales	environmental_diet	environmental_diet	NA	NA			AGCTCCAATAGCGTATATTTAAGTTGTTGCAGTTAAAAAGCTCGTAGTTGGACCTTGGGGAGGGGCGAGCGGTCCGCCGTGAGGTGTGCACCTTTCGTCTCCCCCCTTCTGCCGGCGTTACGCTCCTGGACTTAACTGCCCGGGTCGTGCCTCCGGCGCTGTTACTTTGAAGAAATTAGAGTGCTCAAAGCAGGCCTAAGCTCTGTATACATTAGCATGGGATAACATCATAGGATTCCGGTCCT
MIASV1652	MicrobiomeInsight	Eukaryota	Archaeplastida	Chloroplastida	Phragmoplastophyta	Embryophyta	Celastrales	Brexia	Brexia_madagascariensis	environmental_diet	environmental_diet	NA	U42543.1.1741			AGCTCCAATAGCGTATATTTAAGTTGTTGCAGTTAAAAAGCTCGTAGTTGGATCTTGGGATGGGTAGAGCGGTCCGCCTTTGGTGTGCACCTTTCGTCCCGTCCCTTCTGCCGGCGATACGCTCCTGGCCTTAACTGGCCGGGTCGTTCCTCCGGCGCTGTTACTTTGAAGAAATTAGAGTGCTCAAAGCAAGCCTACGCTCTGGATACATTAGCATGGGATAACATCATAGGATTTCGGTCCT
MIASV1013	MicrobiomeInsight	Eukaryota	Archaeplastida	Chloroplastida	Phragmoplastophyta	Embryophyta	Celastrales	Lepidobotrys	Lepidobotrys_staudtii	environmental_diet	environmental_diet	NA	AY929346.1.1701			AGCTCCAATAGCGTATATTTAAGTTGTTGCAGTTAAAAAGCTCGTAGTTGGACCTTGGGACAGGCCGACCGGTCCGCCTCAGGCGAGCACCGACCGGCCCGTCCCTTCTGCCGGCGATGCGCTCCTGGCCTTAACTGGCCGGGTCGTGCCTCCGGCGCCGTTACTTTGAAGAAATTAGAGTGCTCAAAGCAAGCCTACGCTCTGCATACATTAGCATGGGATAACACCACAGGATTTCGGTCCTATTGTG
MIASV1779	MicrobiomeInsight	Eukaryota	Archaeplastida	Chloroplastida	Phragmoplastophyta	Embryophyta	Citrus	Citrus	Citrus_trifoliata	environmental_diet	environmental_diet	NA	GCVN01053800.2420.4215			AGCTCCAATAGCGTATATTTAAGTTGTTGCAGTTAAAAAGCTCGTAGTTGGACCTTGGGTTGGGTCGGCCGGTCCGCCTCGCGGAGTGCACCGGCCGGCTCGTCCCTTCTGCCGGCGATGCGCTCCTGGCCTTAACTGGCCGGGTCGTGCCACCGGCGCTGTTACTTTGAAGAAATTAGAGTGCTCAAAGCAAGCCTACGCTCTGTATACATTAGCATGGGATAACATCATAGGATTTCGGTCCT
MIASV178	MicrobiomeInsight	Eukaryota	Archaeplastida	Chloroplastida	Phragmoplastophyta	Embryophyta	Citrus	Citrus	Citrus_trifoliata	environmental_diet	environmental_diet	NA	GCVN01053800.2420.4215			AGCTCCAATAGCGTATATTTAAGTTGTTGCAGTTAAAAAGCTCGTAGTTGGACCTTGGGTTGGGTCGGCCGGTCCGCCTCGCGGTGTGCACCGGCCGGCTCGTCCCTTCTGCCGGCGATGCGCTCCTGGCCTTAACTGGCCGGGTCGTGCCACCGGCGCTGTTACTTTGAAGAAATTAGAGTGCTCAAAGCAAGCCTACGCTCTGTATACATTAGCATGGGATAACATCATAGGATTTCGGTCCT
MIASV2018	MicrobiomeInsight	Eukaryota	Archaeplastida	Chloroplastida	Phragmoplastophyta	Embryophyta	Citrus	Citrus	Unassigned_Citrus	environmental_diet	environmental_diet	NA	NA			AGCTCCAATAGCGTATATTTAAGTTGTTGCAGTTAAAAAGCTCGTAGTTGGACCTTGGGTTGGGTCGGCCGGTCCGCCTCGCGGTGTGCACCGGTCGGCTCGTCCCTTCTGCCGGCGATGCGCTCCTGGCCTTAATTGGCCGGGTCGTGCCACCGGCGCTGTTACTTTGAAGAAATTAGAGTGCTCAAAGCAAGCCTACGCTCTGTATACATTAGCATGGGATAACATCATAGGATTTCGGTCCT
DALASV148	Dalhousie	Eukaryota	Archaeplastida	Chloroplastida	Phragmoplastophyta	Embryophyta	Corchorus	Corchorus	Corchorus_capsularis	environmental_diet	environmental_diet	NA	GCNR01015767.547.2341			AGCTCCAATAGCGTATATTTAAGTTGTTGCAGTTAAAAAGCTCGTAGTTGGACCTTGGGAGGGGTCGGCCGGTCCGCTTTACGGTGTGCACCGGTCTACTCTTCTCTTCTGCCGGCGATGCGCTCCTGGCCTTAATTGGCCGGGTCGTTCCTCCGGCGCTGTTACTTTGAAGAAATTAGAGTGCTCAAAGCAGGCCTACGCTTGTATACATTAGCATGGGATAACATCATAGGATTTCGGTCCTATTGTGTTGGCCTTCGGGATCGGAGTAATGATTAACAGGGACAGTCGGGGGCATT
DALASV535	Dalhousie	Eukaryota	Archaeplastida	Chloroplastida	Phragmoplastophyta	Embryophyta	Corchorus	Corchorus	Corchorus_capsularis	environmental_diet	environmental_diet	NA	GCNR01015767.547.2341			AGCTCCAATAGCGTATATTTAAGTTGTTGCAGTTAAAAAGCTCGTAGTTGGACCTTGGGAGGGGTCGGCCGGTCCGCTTTACGGTGTGCACCGGTCTACTCTTCTCTTCTGCCGGCGATGCGCTCCTGGCCTTAATTGGCCGGGTCGTTCCTCCGGCGCTGTTACTTTGAAGAAATTAGAGTGCTCAAAGCAGGCCTACGCTTGTATACATTAGCATGGGATAACATCATAGGATTTCGGTCCTATTGTGTTGGCCTTCGGGATCGGAGTAATGATTAACAGGGACAGTCGGGGGCATTC
DALASV576	Dalhousie	Eukaryota	Archaeplastida	Chloroplastida	Phragmoplastophyta	Embryophyta	Corchorus	Corchorus	Corchorus_capsularis	environmental_diet	environmental_diet	NA	GCNR01015767.547.2341			AGCTCCAATAGCGTATATTTAAGTTGTTGCAGTTAAAAAGCTCGTAGTTGGACCTTGGGAGGGGTCGGCCGGTCCGCTTTACGGTGTGCACCGGTCTACTCTTCTCTTCTGCCGGCGATGCGCTCCTGGCCTTAATTGGCCGGGTCGTTCCTCCGGCGCTGTTACTTTGAAGAAATTAGAGTGCTCAAAGCAGGCCTACGCTTGTATACATTAGCATGGGATAACATCATAGGATTTCGGTCCTATTGTGTTGGCCTTCGGGATCGGAGTAATGATTAACAGGGACAGTCGGGGGCAT
DALASV716	Dalhousie	Eukaryota	Archaeplastida	Chloroplastida	Phragmoplastophyta	Embryophyta	Corchorus	Corchorus	Corchorus_capsularis	environmental_diet	environmental_diet	NA	GCNR01015767.547.2341			AGCTCCAATAGCGTATATTTAAGTTGTTGCAGTTAAAAAGCTCGTAGTTGGACCTTGGGAGGGGTCGGCCGGTCCGCTTTACGGTGTGCACCGGTCTACTCTTCTCTTCTGCCGGCGATGCGCTCCTGGCCTTAATTGGCCGGGTCGTTCCTCCGGCGCTGTTACTTTGAAGAAATTAGAGTGCTCAAAGCAGGCCTACGCTTGTATACATTAGCATGGGATAACATCATAGGATTTCGGTCCTATTTTGTTGGCCTTCGGGATCGGAGTAATGATTAACAGGGACAGTCGGGGGCATT
DALASV827	Dalhousie	Eukaryota	Archaeplastida	Chloroplastida	Phragmoplastophyta	Embryophyta	Corchorus	Corchorus	Corchorus_capsularis	environmental_diet	environmental_diet	NA	GCNR01015767.547.2341			AGCTCCAATAGCGTATATTTAAGTTGTTGCAGTTAAAAAGCTCGTAGTTGGACCTTGGGAGGGGTCGGCCGGTCCGCTTTACGGTGTGCACCGGTCTACTCTTCTCTTCTGCCGGCGATGCGCTCCTGGCCTTAATTGGCCGGGTCGTTCCTCCGGCGCTGTTGCTTTGAAGAAATTAGAGTGCTCAAAGCAAGCCTACGCTCTGTATACATTAGCATGGGATAACATCATAGGATTTCGGTCCTATTCTGTTGGCCTTCGGGAACGGAGTAATGATTAACAGGGACAGTCGGGGGCATT
MIASV11	MicrobiomeInsight	Eukaryota	Archaeplastida	Chloroplastida	Phragmoplastophyta	Embryophyta	Corchorus	Corchorus	Corchorus_capsularis	environmental_diet	environmental_diet	NA	GCNR01015767.547.2341			AGCTCCAATAGCGTATATTTAAGTTGTTGCAGTTAAAAAGCTCGTAGTTGGACCTTGGGAGGGGTCGGCCGGTCCGCTTTACGGTGTGCACCGGTCTACTCTTCTCTTCTGCCGGCGATGCGCTCCTGGCCTTAATTGGCCGGGTCGTTCCTCCGGCGCTGTTACTTTGAAGAAATTAGAGTGCTCAAAGCAGGCCTACGCTTGTATACATTAGCATGGGATAACATCATAGGATTTCGGTCCTATTGTG
MIASV1169	MicrobiomeInsight	Eukaryota	Archaeplastida	Chloroplastida	Phragmoplastophyta	Embryophyta	Corchorus	Corchorus	Corchorus_capsularis	environmental_diet	environmental_diet	NA	GCNR01015767.547.2341			AGCTCCAATAGCGTATATTTAAGTTGTTGCAGTTAAAAAGCTCGTATTTGGACCTTGGGAGGGGTCGGCCGGTCCGCTTTACGGTGTGCACCGGTCTACTCTTCTCTTCTGCCGGCGATGCGCTCCTGGCCTTAATTGGCCGGGTCGTTCCTCCGGCGCTGTTACTTTGAAGAAATTAGAGTGCTCAAAGCAGGCCTACGCTTGTATACATTAGCATGGGATAACATCATAGGATTTCGGTCCTATTGTGTTGGCCTTCGGGATCGGAGTAATGATTAACAGGGACAGTCGGGGGC
MIASV120	MicrobiomeInsight	Eukaryota	Archaeplastida	Chloroplastida	Phragmoplastophyta	Embryophyta	Corchorus	Corchorus	Corchorus_capsularis	environmental_diet	environmental_diet	NA	GCNR01015767.547.2341			AGCTCCAATAGCGTATATTTAAGTTGTTGCAGTTAAAAAGCTCGTAGTTGGACCTTGGGAGGGGTCGGCCGGTCCGCTTTACGGTGTGCACCGGTCTACTCTTCTCTTCTGCCGGCGATGCGCTCCTGGCCTTAATTGGCCGGGTCGTTCCTCCGGCGCTGTTACTTTGAAGAAATTAGAGTGCTCAAAGCAGGCCTACGCTTGTCTACATTAGCATGGGATAACATCATAGGATTTCGGTCCTATTGTG
MIASV1225	MicrobiomeInsight	Eukaryota	Archaeplastida	Chloroplastida	Phragmoplastophyta	Embryophyta	Corchorus	Corchorus	Corchorus_capsularis	environmental_diet	environmental_diet	NA	GCNR01015767.547.2341			AGCTCCAATAGCATATATTTAAGTTGTTGCAGTTAAAAAGCTCGTAGTTGGACCTTGGGAGGGGTCGGCCGGTCCGCTTTACGGTGTGCACCGGTCTACTCTTCTCTTCTGCCGGCGATGCGCTCCTGGCCTTAATTGGCCGGGTCGTTCCTCCGGCGCTGTTACTTTGAAGAAATTAGAGTGCTCAAAGCAGGCCTACGCTTGTATACATTAGCATGGGATAACATCATAGGATTTCGGTCCTATTGTGTTGGCCTTCGGGATCAGAGTAATGATTAACAGGGACAGTCGGGGGC
MIASV1244	MicrobiomeInsight	Eukaryota	Archaeplastida	Chloroplastida	Phragmoplastophyta	Embryophyta	Corchorus	Corchorus	Corchorus_capsularis	environmental_diet	environmental_diet	NA	GCNR01015767.547.2341			AGCTCCAATAGCGTATATTTAAGTTGTTGCAGTTAAAAAGCTCGTAGTTGGACCTTGGGAGGGGTCGGCCGGTCCGCTTTACGGTGTGCACCGGTCTACTCTTCTCTTCTGCCGGCGATGCGCTCCTGGCCTTCATTGGCCGGGTCGTTCCTCCGGCGCTGTTACTTTGAAGAAATTAGAGTGCTCAACGCAGGCCTACGCTTGTCTCCATTAGCATGGGATAACATCATAGGATTTCGGTCCTATTGTG
MIASV1302	MicrobiomeInsight	Eukaryota	Archaeplastida	Chloroplastida	Phragmoplastophyta	Embryophyta	Corchorus	Corchorus	Corchorus_capsularis	environmental_diet	environmental_diet	NA	GCNR01015767.547.2341			AGCTCCAATAGCGTATATTTAAGTTGTTGCAGTTAAAAAGCTCGTAGTTGGACCTTGGGAGGGGTCGGCCGGTCCGCTTTACGGTGTGCACCGGTCTACTCTTCTCTTCTGCCGGCGATGCGCTCCTGGCCTTAATTGGCCGGGTCGTTCCTCCGGCGCTGTTACTTTGAAGAAATTAGAGTGCTCAAAGCAGGCCTACGCTTGTATACATTAGCATGGGATAACATCATAGGATTTCGGTCTTATTGTGTTGGCCTTCGGGATCGGAGTAATGATTAACAGGGACAGTCGGGGGC
MIASV1311	MicrobiomeInsight	Eukaryota	Archaeplastida	Chloroplastida	Phragmoplastophyta	Embryophyta	Corchorus	Corchorus	Corchorus_capsularis	environmental_diet	environmental_diet	NA	GCNR01015767.547.2341			AGCTCCAATAGCGTATATTTAAGTTGTTGCAGTTAAAAAGCTCGTAGTTGGACCTTGGTAGGGGTCGGCCGGTCCGCTTTACGGTGTGCACCGGTCTACTCTTCTCTTCTGCCGGCGATGCGCTCCTGGCCTTAATTGGCCGGGTCGTTCCTCCGGCGCTGTTACTTTGAAGAAATTAGAGTGCTCAAAGCAGGCCTACGCTTGTATACATTAGCATGGGATAACATCATAGGATTTCGGTCCTATTGTG
MIASV1432	MicrobiomeInsight	Eukaryota	Archaeplastida	Chloroplastida	Phragmoplastophyta	Embryophyta	Corchorus	Corchorus	Corchorus_capsularis	environmental_diet	environmental_diet	NA	GCNR01015767.547.2341			AGCTCCAATAGCGTATATTTAAGTTGTTGCAGTTAAAAAGCTCGTAGTTGGACCTTGGGAGGGGTCGGCCGGTCCGCTTTACGGTGTGCACCGGTCTACTCTTCTCTTCTGTCGGCGATGCGCTCCTGGCCTTAATTGGCCGGGTCGTTCCTCCGGCGCTGTTACTTTGAAGAAATTAGAGTGCTCAAAGCAGGCCTACGCTTGTATACATTAGCATGGGATAACATCATAGGATTTCGGTCCTATTGTG
MIASV2008	MicrobiomeInsight	Eukaryota	Archaeplastida	Chloroplastida	Phragmoplastophyta	Embryophyta	Corchorus	Corchorus	Corchorus_capsularis	environmental_diet	environmental_diet	NA	GCNR01015767.547.2341			AGCTCCAATAGCGTATATTTAAGTTGTTGCAGTTAAAAAGCTCGTAGTTGGACCTTGGGAGGGGTCGGCCGGTCCGCTTTACGGTGTGCACCGGTCTACTCTTCTCTTCTGCCGGCGATGCGCTCCTGGCCTTAATTGGCCAGGTCGTTCCTCCGGCGCTGTTACTTTGAAGAAATTAGAGTGCTCAAAGCAGGCCTACGCTTGTATACATTAGCATGGGATAACATCATAGGATTTCGGTCCTATTGTG
MIASV2208	MicrobiomeInsight	Eukaryota	Archaeplastida	Chloroplastida	Phragmoplastophyta	Embryophyta	Corchorus	Corchorus	Corchorus_capsularis	environmental_diet	environmental_diet	NA	GCNR01015767.547.2341			AGCTCCAATAGCGTATATTTAAGTTGTTGCAGTTAAAAAGCTCGTAGTTGGACCTTGGGAGGGGTCGGCCGGTCCGCTTTACGGTGTGCACCGGTCTACTCTTCTCTTCTGCCGGCGATGCGCTCCTGGCCTTAATTGGCTGGGTCGTTCCTCCGGCGCTGTTACTTTGAAGAAATTAGAGTGCTCAAAGCAGGCCTACGCTTGTATACATTAGCATGGGATAACATCATAGGATTTCGGTCCTATTGTG
MIASV233	MicrobiomeInsight	Eukaryota	Archaeplastida	Chloroplastida	Phragmoplastophyta	Embryophyta	Corchorus	Corchorus	Corchorus_capsularis	environmental_diet	environmental_diet	NA	GCNR01015767.547.2341			AGCTCCAATAGCGTATATTTAAGTTGTTGCAGTTAAAAAGCTCGTAGTTGGACCTTGGGAGGGGTCGGCCGGTCCGCTTTACGGTGTGCACCGGTCTACTCTTCTCTTCTGCCGGCGATGCGCTCCTGGCCTTCCTTGGCCGGGTCGTTCCTCCGGCGCTGTTACTTTGAAGAAATTAGAGTGCTCAAAGCAGGCCTACGCTTGTCTCCATTAGCATGGGATAACATCATAGGATTTCGGTCCTATTGTG
MIASV248	MicrobiomeInsight	Eukaryota	Archaeplastida	Chloroplastida	Phragmoplastophyta	Embryophyta	Corchorus	Corchorus	Corchorus_capsularis	environmental_diet	environmental_diet	NA	GCNR01015767.547.2341			AGCTCCAATAGCGTATATTTAAGTTGTTGCAGTTAAAAAGCTCGTAGTTGGACCTTGGGAGGGGTCGGCCGGTCCGCTTTACGGTGTGCACCGGTCTACTCTTCTCTTCTGCCGGCGATGCGCTCCTGGCCTTCCTTGGCCGGGTCGTTCCTCCGGCGCTGTTACTTTGAAGAAATTAGAGTGCTCAAAGCAGGCCTACGCTTGTCTCCATTAGCATGGGATCACATCATAGGATTTCGGTCCTATTGTG
MIASV2535	MicrobiomeInsight	Eukaryota	Archaeplastida	Chloroplastida	Phragmoplastophyta	Embryophyta	Corchorus	Corchorus	Corchorus_capsularis	environmental_diet	environmental_diet	NA	GCNR01015767.547.2341			AGCTCCAATAGCGTATATTTAAGTTGTTGCAGTTAAAAAGCTCGTAGTTGGACCTTGGGAGGGGTCAGCCGGTCCGCTTTACGGTGTGCACCGGTCTACTCTTCTCTTCTGCCGGCGATGCGCTCCTGGCCTTAATTGGCCGGGTCGTTCCTCCGGCGCTGTTACTTTGAAGAAATTAGAGTGCTCAAAGCAGGCCTACGCTTGTATACATTAGCATGGGATAACATCATAGGATTTCGGTCCTATTGTG
MIASV2560	MicrobiomeInsight	Eukaryota	Archaeplastida	Chloroplastida	Phragmoplastophyta	Embryophyta	Corchorus	Corchorus	Corchorus_capsularis	environmental_diet	environmental_diet	NA	GCNR01015767.547.2341			AGCTCCAATAGCGTATATTTAAGTTGTTGCAGTTAAAAAGCTCGTAGTTGGACCTTGGGAGGGGTCGGCCGGTCCGCTTTACGGTGTGCACCGGTCTACTCTTCTCTTCTGCCGGCGATGCGCTCCTGGCCTTAATTGGCCGGGTCGTTCCTCCGGCGCTGTTACTTTGAAGAAATTAGAGTGCTCAAAGCAGGCCTACGCTTGTATACATTAGCATGGAATAACATCATAGGATTTCGGTCCTATTGTG
MIASV263	MicrobiomeInsight	Eukaryota	Archaeplastida	Chloroplastida	Phragmoplastophyta	Embryophyta	Corchorus	Corchorus	Corchorus_capsularis	environmental_diet	environmental_diet	NA	GCNR01015767.547.2341			AGCTCCAATAGCGTATATTTAAGTTGTTGCAGTTAAAAAGCTCGTAGTTGGACCTTGGGAGGGGTCGGCCGGTCCGCTTTACGGTGTGCACCGGTCTACTCTTCTCTTCTGCCGGCGATGCGCTCCTGGCCTTACTTGGCCGGGTCGTTCCTCCGGCGCTGTTACTTTGAAGAAATTAGAGTGCTCAAAGCAGGCCTACGCTTGTCTACATTAGCATGGGATCACATCATAGGATTTCGGTCCTATTGTG
MIASV3256	MicrobiomeInsight	Eukaryota	Archaeplastida	Chloroplastida	Phragmoplastophyta	Embryophyta	Corchorus	Corchorus	Corchorus_capsularis	environmental_diet	environmental_diet	NA	GCNR01015767.547.2341			AGCTCCAATAGCGTATATTTAAGTTGTTGCAGTTAAAAAGCTCGTAGTTGGACCTTGGGAGGGGTCGGCCGGTCCGCTTTACGGTGTGCATCGGTCTACTCTTCTCTTCTGCTGGCGATGCGCTCCTGGCCTTAATTGGCCGGGTCGTTCCTCCGGCGCTGTTACTTTGAAGAAATTAGAGTGCTCAAAGCAGGCCTACGCTTGTATACATTAGCATGGGATAACATCATAGGATTTCGGTCCTATTGTG
MIASV356	MicrobiomeInsight	Eukaryota	Archaeplastida	Chloroplastida	Phragmoplastophyta	Embryophyta	Corchorus	Corchorus	Corchorus_capsularis	environmental_diet	environmental_diet	NA	GCNR01015767.547.2341			AGCTCCAATAGCGTATATTTAAGTTGTTGCAGTTAAAAAGCTCGTAGTTGGACCTTGGGAGGGGTCGGCCGGTCCGCTTTACGGTGTGCACCGGTCTACTCTTCTCTTCTGCCGGCGATGCGCTCCTGGCCTTAATTGGCCGGGTCGTTCCTCCGGCGCTGTTACTTTGAAGAAATTAGAGTGCTCAAAGCAGGCCTACGCTTGTATACATTAGTATGGGATAACATCATAGGATTTCGGTCCTATTGTGTTGGCCTTCGGGATCGGAGTAATGATTAACAGGGACAGTCGGGGGC
MIASV37	MicrobiomeInsight	Eukaryota	Archaeplastida	Chloroplastida	Phragmoplastophyta	Embryophyta	Corchorus	Corchorus	Corchorus_capsularis	environmental_diet	environmental_diet	NA	GCNR01015767.547.2341			AGCTCCAATAGCGTATATTTAAGTTGTTGCAGTTAAAAAGCTCGTAGTTGGACCTTGGGAGGGGTCGGCCGGTCCGCTTTACGGTGTGCACCGGTCTACTCTTCTCTTCTGCCGGCGATGCGCTCCTGGCCTTAATTGGCCGGGTCGTTCCTCCGGCGCTGTTACTTTGAAGAAATTAGAGTGCTCAAAGCAGGCCTACGCTTGTATACATTAGCATGGGATAACATCATAGGATTTCGGTCCTATTGTGTTGGCCTTCGGGATCGGAGTAATGATTAACAGGGACAGTCGGGGGC
MIASV478	MicrobiomeInsight	Eukaryota	Archaeplastida	Chloroplastida	Phragmoplastophyta	Embryophyta	Corchorus	Corchorus	Corchorus_capsularis	environmental_diet	environmental_diet	NA	GCNR01015767.547.2341			AGCTCCAATAGCGTATATTTAAGTTGCTGCAGTTAAAAAGCTCGTAGTTGGACCTTGGGAGGGGTCGGCCGGTCCGCTTTACGGCGTGCACCGGTCTACTCTTCTCTTCTGCCGGCGATGCGCTCCTGGCCTTAATTGGCCGGGTCGTTCCTCCGGCGCTGTTACTTTGAAGAAATTAGAGTGCTCAAAGCAGGCCTACGCTTGTATACATTAGCATGGGATAACATCATAGGATTTCGGTCCTATTGTG
MIASV564	MicrobiomeInsight	Eukaryota	Archaeplastida	Chloroplastida	Phragmoplastophyta	Embryophyta	Corchorus	Corchorus	Corchorus_capsularis	environmental_diet	environmental_diet	NA	GCNR01015767.547.2341			AGCTCCAATAGCGTATATTTAAGTTGTTGCAGTTAAAAAGCTCGTAGTTGGACCTTGGGAGGGGTCGGCCGGTCCGCTTTACGGTGTGCACCGGTCTACTCTTCTTTTCTGCCGGCGATGCGCTCCTGGCCTTAATTGGCCGGGTCGTTCCTCCGGCGCTGTTACTTTGAAGAAATTAGAGTGCTCAAAGCAGGCCTACGCTTGTATACATTAGCATGGGATAACATCATAGGATTTCGGTCCTATTGTGTTGGCCTTCGGGATCGGAGTAATGATTAACAGGGACAGTCGGGGGC
MIASV590	MicrobiomeInsight	Eukaryota	Archaeplastida	Chloroplastida	Phragmoplastophyta	Embryophyta	Corchorus	Corchorus	Corchorus_capsularis	environmental_diet	environmental_diet	NA	GCNR01015767.547.2341			AGCTCCAATAGCGTATATTTAAGTTGTTGCAGTTAAAAAGCTCGTAGTTGGACCTTGGGAGGGGTCGGCCGGTCCGCTTTACGGTGTGCACCGGTCTACTCTTCTCTTCTGTCGGCGATGCGCTCCTGGCCTTAATTGGCCGGGTCGTTCCTCCGGCGCTGTTACTTTGAAGAAATTAGAGTGCTCAAAGCAGGCCTACGCTTGTATACATTAGCATGGGATAACATCATAGGATTTCGGTCCTATTGTGTTGGCCTTCGGGATCGGAGTAATGATTAACAGGGACAGTCGGGGGC
MIASV816	MicrobiomeInsight	Eukaryota	Archaeplastida	Chloroplastida	Phragmoplastophyta	Embryophyta	Corchorus	Corchorus	Corchorus_capsularis	environmental_diet	environmental_diet	NA	GCNR01015767.547.2341			AGCTCCAATAGCGTATATTTAAGTTGTTGCAGTTAAAAAGCTCGTAGTTGGACCTTGGGAGGGGTCGGCCGGTCCGCTTTACGGTGTGCACCGGTCTACTCTTCTCTTCTGCCGGCGATGCGCTCCTGGCCTTAATTGGCCGGGTCGTTCCTCCGGCGCTGTTACTTTGAAGAAATTAGAGTGCTCAAAGCAGGCCTACGCTTGTATACATTAGCATGGGATAACATCATAGGATTTCGGTACTATTGTGTTGGCCTTCGGGATCGGAGTAATGATTAACAGGGACAGTCGGGGGC
MIASV826	MicrobiomeInsight	Eukaryota	Archaeplastida	Chloroplastida	Phragmoplastophyta	Embryophyta	Corchorus	Corchorus	Corchorus_capsularis	environmental_diet	environmental_diet	NA	GCNR01015767.547.2341			AGCTCCAATAGCGTATATTTAAGTTGTTGCAGTTAAAAAGCTCGTAGTTGGACCTTGGGAGGGGTCGGCCGGTCCGCTTTACGGTGTGCACCGGTCTACTCTTCTCTTCTGCCGGCGATGCGCTCCTGGCCTTAATTGGCCGGGTCGTTCCTCCGGCGCTGTTACTTTGAAGAAATTAGAGTGCTCAAAGTAGGCCTACGCTTGTATACATTAGCATGGGATAACATCATAGGATTTCGGTCCTATTGTGTTGGCCTTCGGGATCGGAGTAATGATTAACAGGGACAGTCGGGGGC
MIASV83	MicrobiomeInsight	Eukaryota	Archaeplastida	Chloroplastida	Phragmoplastophyta	Embryophyta	Corchorus	Corchorus	Corchorus_capsularis	environmental_diet	environmental_diet	NA	GCNR01015767.547.2341			AGCTCCAATAGCGTATATTTAAGTTGTTGCAGTTAAAAAGCTCGTAGTTGGACCTTGGGAGGGGTCGGCCGGTCCGCTTTACGGTGTGCACCGGTCTACTCTTCTCTTCTGCCGGCGATGCGCTCCTGGCCTTAATTGGCCGGGTCGTTCCTCCGGCGCTGTTACTTTGAAGAAATTAGAGTGCTCAAAGCAGGCCTACGCTTGTCTCCATTAGCATGGGATAACATCATAGGATTTCGGTCCTATTGTG
MIASV841	MicrobiomeInsight	Eukaryota	Archaeplastida	Chloroplastida	Phragmoplastophyta	Embryophyta	Corchorus	Corchorus	Corchorus_capsularis	environmental_diet	environmental_diet	NA	GCNR01015767.547.2341			AGCTCCAATAGCGTATATTTAAGTTGTTGCAGTTAAAAAGCTCGTAGTTGGACCTTGGGAGGGGTCGGCCGGTCCGCTTTACGGTGTGCACCGGTCTACTCTTCTCTTCTGCCGGCGATGCGCTCCTGGCCTTAATTGGCCGGGTCGTTCCTCCGGCACTGTTACTTTGAAGAAATTAGAGTGCTCAAAGCAGGCCTACGCTTGTATACATTAGCATGGGATAACATCATAGGATTTCGGTCCTATTGTGTTGGCCTTCGGGATCGGAGTAATGATTAACAGGGACAGTCGGGGGC
MIASV881	MicrobiomeInsight	Eukaryota	Archaeplastida	Chloroplastida	Phragmoplastophyta	Embryophyta	Corchorus	Corchorus	Corchorus_capsularis	environmental_diet	environmental_diet	NA	GCNR01015767.547.2341			AGCTCCAATAGCGTATATTTAAGTTGTTGCAGTTAAAAAGCTCGTAGTTGGACCTTGGGAGGGGTCGGCCGGTCCGCTTTACGGTGTGCACCGGTCTACTCTTCTCTTCTGCCAGCGATGCGCTCCTGGCCTTAATTGGCCGGGTCGTTCCTCCGGCGCTGTTACTTTGAAGAAATTAGAGTGCTCAAAGCAGGCCTACGCTTGTATACATTAGCATGGGATAACATCATAGGATTTCGGTCCTATTGTG
MIASV920	MicrobiomeInsight	Eukaryota	Archaeplastida	Chloroplastida	Phragmoplastophyta	Embryophyta	Corchorus	Corchorus	Corchorus_capsularis	environmental_diet	environmental_diet	NA	GCNR01015767.547.2341			AGCTCCAATAGCGTATATTTAAGTTGTTGCAGTTAAAAAGCTCGTAGTTGGACCTTGGGAGGGGTCGGCCGGTCCGCTTTACGGTGTGCACCGGTCTCCTCTTCTCTTCTGCCGGCGATGCGCTCCTGGCCTTAATTGGCCGGGTCGTTCCTCCGGCGCTGTTACTTTGAAGAAATTAGAGTGCTCAAAGCAGGCCTACGCTTGTATACATTAGCATGGGATAACATCATAGGATTTCGGTCCTATTGTG
MIASV936	MicrobiomeInsight	Eukaryota	Archaeplastida	Chloroplastida	Phragmoplastophyta	Embryophyta	Corchorus	Corchorus	Corchorus_capsularis	environmental_diet	environmental_diet	NA	GCNR01015767.547.2341			AGCTCCAATAGCGTATATTTAAGTTGTTGCAGTTAAAAAGCTCGTAGTTGGACCTTGGGAGGGGTCGGTCGGTCCGCTTTACGGTGTGCACCGGTCTACTCTTCTCTTCTGCCGGCGATGCGCTCCTGGCCTTAATTGGCCGGGTCGTTCCTCCGGCGCTGTTACTTTGAAGAAATTAGAGTGCTCAAAGCAGGCCTACGCTTGTATACATTAGCATGGGATAACATCATAGGATTTCGGTCCTATTGTG
MIASV974	MicrobiomeInsight	Eukaryota	Archaeplastida	Chloroplastida	Phragmoplastophyta	Embryophyta	Corchorus	Corchorus	Corchorus_capsularis	environmental_diet	environmental_diet	NA	GCNR01015767.547.2341			AGCTCCAATAGCGTATATTTAAGTTGTTGCAGTTAAAAAGCTCGTAGTTGGACCTTGGGAGGGGTCAGCCGGTCCGCTTTACGGTGTGCACCGGTCTACTCTTCTCTTCTGCCGGCGATGCGCTCCTGGCCTTAATTGGCCGGGTCGTTCCTCCGGCGCTGTTACTTTGAAGAAATTAGAGTGCTCAAAGCAGGCCTACGCTTGTATACATTAGCATGGGATAACATCATAGGATTTCGGTCCTATTGTGTTGGCCTTCGGGATCGGAGTAATGATTAACAGGGACAGTCGGGGGC
MIASV975	MicrobiomeInsight	Eukaryota	Archaeplastida	Chloroplastida	Phragmoplastophyta	Embryophyta	Corchorus	Corchorus	Corchorus_capsularis	environmental_diet	environmental_diet	NA	GCNR01015767.547.2341			AGCTCCAATAGCGTGCTGTTACTTTGAAGAAATTAGAGTGCTCAAAGCAGGCCTACGCTTGTATACATTAGCATGGGATAACATCATAGGATTTCGGTCCTATTGTGTTGGCCTTCGGGATCGGAGTAATGATTAACAGGGACAGTCGGGGGCATTCGTATTTCATAGTCAGAGGTGAAATTCTTGGATTTATGAAAGACGAACAACTGCGAAAGCATTTGCCAAGGATGTTTTCATTAATCAAGAACGA
MIASV1921	MicrobiomeInsight	Eukaryota	Archaeplastida	Chloroplastida	Phragmoplastophyta	Embryophyta	Cucumis	Cucumis	Cucumis_sativus_(cucumber)	environmental_diet	environmental_diet	NA	NA			AGCTCCAATAGCGTATATTTAAGTTGTTGCAGTTAAAAAGCTCGTAGTTGGACCTTGGGTTGGGTCGATCGGTCCGCCTATGGTGAGCACCGGTCGGCTCGTCCTTTCTGCCGGCGATGCGCTCCTGGCCTTAACTGGCCGGGTCGTGCCTCCGGCGCTGTTACTTTGAAGAAATTAGAGTGCTCAAAGCAAGCCTACGCTCTGTATACATTAGCATGGGATAACATCATAGGATTTCGATCCT
MIASV3297	MicrobiomeInsight	Eukaryota	Archaeplastida	Chloroplastida	Phragmoplastophyta	Embryophyta	Cucumis	Cucumis	Cucumis_sativus_(cucumber)	environmental_diet	environmental_diet	NA	GDIL01009054.167.1965			AGCTCCAATAGCGTATATTTAAGTTGTTGCAGTTAAAAAGCTCGTAGTTGGACCTTGGGTTGGGTCGATCGGTCCGCCTATGGTGAGCACCGGTCGGCTCGTCCCTTCTGCCGGCGATGCGCTCCTGGCCTTAACTGGTCGGGTCGTGCCTCCGGCGCTGTTACTTTGAAGAAATTAGAGTGCTCAAAGCAAGCCTACGCTCTGTATACATTAGCATGGGATAACGTCATAGGATTTCGATCCTATTTTG
MIASV336	MicrobiomeInsight	Eukaryota	Archaeplastida	Chloroplastida	Phragmoplastophyta	Embryophyta	Cucumis	Cucumis	Cucumis_sativus_(cucumber)	environmental_diet	environmental_diet	NA	GDIL01009054.167.1965			AGCTCCAATAGCGTATATTTAAGTTGTTGCAGTTAAAAAGCTCGTAGTTGGACCTTGGGTTGGGTCGATCGGTCCGCCTATGGTGAGCACCGGTCGGCTCGTCCCTTCTGCCGGCGATGCGCTCCTGGCCTTAACTGGCCGGGTCGTGCCTCCGGCGCTGTTACTTTGAAGAAATTAGAGTGCTCAAAGCAAGCCTACGCTCTGTATACATTAGCATGGGATAACGTCATAGGATTTCGATCCTATTTTG
DALASV156	Dalhousie	Eukaryota	Archaeplastida	Chloroplastida	Phragmoplastophyta	Embryophyta	Cucurbitales	Citrullus	Citrullus_lanatus	environmental_diet	environmental_diet	NA	AGCB01009766.36776.38572			AGCTCCAATAGCGTATATTTAAGTTGTTGCAGTTAAAAAGCTCGTAGTTGGACCTTGGGTTGGGTCGATCGGTCCGCCTATGGTGAGCACCGGTCGGCTCGTCCCTTCTGCCGGCGATGCGCTCCTGGCCTTAACTGGCCGGGTCGTGCCTCCGGCGCTGTTACTTTGAAGAAATTAGAGTGCTCAAAGCAAGCCTACGCTCTGTATACATTAGCATGGGATAACATCATAGGATTTCGATCCTATTCTGTTGGCCTTCGGGATCGGAGTAATGATTAACAGGGACAGTCGGGGGCAT
DALASV320	Dalhousie	Eukaryota	Archaeplastida	Chloroplastida	Phragmoplastophyta	Embryophyta	Cucurbitales	Citrullus	Citrullus_lanatus	environmental_diet	environmental_diet	NA	AGCB01009766.36776.38572			AGCTCCAATAGCGTATATTTAAGTTGTTGCAGTTAAAAAGCTCGTAGTTGGACCTTGGGTTGGGTCGATCGGTCCGCCTATGGTGAGCACCGGTCGGCTCGTCCCTTCTGCCGGCGATGCGCTCCTGGCCTTAACTGGCCGGGTCGTGCCTCCGGCGCTGTTACTTTGAAGAAATTAGAGTGCTCAAAGCAAGCCTACGCTCTGTATACATTAGCATGGGATAACATCATAGGATTTCGATCCTATTCTGTTGGCCTTCGGGATCGGAGTAATGATTAACAGGGACAGTCGGGGGCATT
MIASV1259	MicrobiomeInsight	Eukaryota	Archaeplastida	Chloroplastida	Phragmoplastophyta	Embryophyta	Cucurbitales	Citrullus	Citrullus_lanatus	environmental_diet	environmental_diet	NA	AGCB01009766.36776.38572			AGCTCCAATAGCGTATATTTAAGTTGTTGCAGTTAAAAAGCTCGTAGTTGGACCTTGGGTTGGGTCGATCGGTCCGCCTATGGTGAGCACCGGTCGGCTCGTCCCTTCTGCCGGCGATGCGCTCCTGGCCTTAACTGGCCGGGTCGTGCCTCCGGCGCTGTTACTTTGAAGAAATTAGAGTACTCAAAGCAAGCCTACGCTCTGTATACATTAGCATGGGATAACATCATAGGATTTCGATCCT
MIASV1404	MicrobiomeInsight	Eukaryota	Archaeplastida	Chloroplastida	Phragmoplastophyta	Embryophyta	Cucurbitales	Citrullus	Citrullus_lanatus	environmental_diet	environmental_diet	NA	AGCB01009766.36776.38572			AGCTCCAATAGCGTATATTTAAGTTGTTGCAGTTAAAAAGCTCGTAGTTGGACCTTGGGTTGGGTCGATCGGTCCGCCTATGGTGAGCACCGGTCGGCTCGTCCCTTCTGCCGGCGATGCGCTCCTGGCCTTAACTGGCCGGGTCGTGCCTCCGGCGCTGTTACTTTGAAGAAATTAGAGTGCTCAAAGCAAGCCTATGCTCTGTATACATTAGCATGGGATAACATCATAGGATTTCGATCCT
MIASV1877	MicrobiomeInsight	Eukaryota	Archaeplastida	Chloroplastida	Phragmoplastophyta	Embryophyta	Cucurbitales	Citrullus	Citrullus_lanatus	environmental_diet	environmental_diet	NA	AGCB01009766.36776.38572			AGCTCCAATAGCGTATATTTAAGTTGTTGCAGTTAAAAAGCTCGTAGTTGGACCTTGGGTTGGGTCGATCGGTCCGCCTATGGTGAGCACCGGTCGGCTCATCCCTTCTGCCGGCGATGCGCTCCTGGCCTTAACTGGCCGGGTCGTGCCTCCGGCGCTGTTACTTTGAAGAAATTAGAGTGCTCAAAGCAAGCCTACGCTCTGTATACATTAGCATGGGATAACATCATAGGATTTCGATCCT
MIASV2192	MicrobiomeInsight	Eukaryota	Archaeplastida	Chloroplastida	Phragmoplastophyta	Embryophyta	Cucurbitales	Citrullus	Citrullus_lanatus	environmental_diet	environmental_diet	NA	AGCB01009766.36776.38572			AGCTCCAATAGCGTATATTTAAGTTGTTGCAGTTAAAAAGCTCGTAGTTGGACCTTGGGTTGGGTCGATCGGTCCGCCTATGGTGAGCACCGGTCGGCTCGTCCCTTCTGCCGGCGATGCGCTCCTGGCCTTAACTGGCCGGGTCGTGCCTCCGGCGCTGTTACTTTGAAGAAATTAGAGTGCTCAAAGCAAGCCTACGCTTTGTATACATTAGCATGGGATAACATCATAGGATTTCGATCCT
MIASV3134	MicrobiomeInsight	Eukaryota	Archaeplastida	Chloroplastida	Phragmoplastophyta	Embryophyta	Cucurbitales	Citrullus	Citrullus_lanatus	environmental_diet	environmental_diet	NA	AGCB01009766.36776.38572			AGCTCCAATAGCGTATATTTAAGTTGTTGCAGTTAAAAAGCTCGTAGTTGGACCTTGGGTTGGGTCGATCTGTCCGCCTATGGTGAGCACCGGTCGGCTCGTCCCTTCTGCCGGCGATGCGCTCCTGGCCTTAACTGGCCGGGTCGTGCCTCCGGCGCTGTTACTTTGAAGAAATTAGAGTGCTCAAAGCAAGCCTACGCTCTGTATACATTAGCATGGGATAACATCATAGGATTTCGATCCT
DALASV1115	Dalhousie	Eukaryota	Archaeplastida	Chloroplastida	Phragmoplastophyta	Embryophyta	Cucurbitales	Cucurbita	Cucurbita_pepo	environmental_diet	environmental_diet	NA	GBZI01036126.4376.6173			AGCTCCAATAGCGTATATTTAAGTTGTTGCAGTTAAAAAGCTCGTAGTTGGACCTTGGGTTGGGTCGATCGGTCCGCCTATGGTGAGCACCGATTGGCTCGTCCCTTCTGTCGGCGATGCGCTCCTGGCCTTAGCTGGCCGGGTCGTGCCTCCGGCGCTGTTACTTTGAAGAAATTAGAGTGCTCAAAGCAAGCCTACGGTCTGTATACATTAGCATGGGATAACATCATAGGATTTCGATCCTATTCTGTTGGCCTTCGGGATCGGAGTAATGATTAACAGGGACAGTCGGGGGCAT
DALASV251	Dalhousie	Eukaryota	Archaeplastida	Chloroplastida	Phragmoplastophyta	Embryophyta	Cucurbitales	Cucurbita	Cucurbita_pepo	environmental_diet	environmental_diet	NA	GBZI01036126.4376.6173			AGCTCCAATAGCGTATATTTAAGTTGTTGCAGTTAAAAAGCTCGTAGTTGGACCTTGGGTTGGGTCGATCGGTCCGCCTATGGTGAGCACCGATTGGCTCGTCCCTTCTGTCGGCGATGCGCTCCTGGCCTTAACTGGCCGGGTCGTGCCTCCGGCGCTGTTACTTTGAAGAAATTAGAGTGCTCAAAGCAAGCCTACGCTCTGTATACATTAGCATGGGATAACATCATAGGATTTCGATCCTATTCTGTTGGCCTTCGGGATCGGAGTAATGATTAACAGGGACAGTCGGGGGCATTC
DALASV636	Dalhousie	Eukaryota	Archaeplastida	Chloroplastida	Phragmoplastophyta	Embryophyta	Cucurbitales	Cucurbita	Cucurbita_pepo	environmental_diet	environmental_diet	NA	GBZI01036126.4376.6173			AGCTCCAATAGCGTATATTTAAGTTGTTGCAGTTAAAAAGCTCGTAGTTGGACCTTGGGTTGGGTCGATCGGTCCGCCTATGGTGAGCACCGATTGGCTCGTCCCTTCTGTCGGCGATGCGCTCCTGGCCTTAACTGGCCGGGTCGTGCCTCCGGCGCTGTTACTTTGAAGAAATTAGAGTGCTCAAAGCAAGCCTACGCTCTGTATACATTAGCATGGGATAACATCATAGGATTTCGATCCTATTCTGTTGGCCTTCGGGATCGGAGTAATGATTAACAGGGACAGTCGGGGGCAT
MIASV138	MicrobiomeInsight	Eukaryota	Archaeplastida	Chloroplastida	Phragmoplastophyta	Embryophyta	Cucurbitales	Cucurbita	Cucurbita_pepo	environmental_diet	environmental_diet	NA	GBZI01036126.4376.6173			AGCTCCAATAGCGTATATTTAAGTTGTTGCAGTTAAAAAGCTCGTAGTTGGACCTTGGGTTGGGTCGATCGGTCCGCCTCTGGTGAGCACCGCTTGGCTCGTCCCTTCTGTCGGCGATGCGCTCCTGGCCTTAACTGGCCGGGTCGTGCCTCCGGCGCTGTTACTTTGAAGAAATTAGAGTGCTCAAAGCCAGCCTACGCTCTGTCTCCATTAGCATGGGATAACATCATAGGATTTCGATCCT
MIASV1590	MicrobiomeInsight	Eukaryota	Archaeplastida	Chloroplastida	Phragmoplastophyta	Embryophyta	Cucurbitales	Cucurbita	Cucurbita_pepo	environmental_diet	environmental_diet	NA	GBZI01036126.4376.6173			AGCTCCAATAGCGTATATTTAAGTTGTTGCAGTTAAAAAGCTCGTAGTTGGACCTTGGGTTGGGTCGATCGGTCCGCCTCTGGTGAGCATCGCTTGGCTCGTCCCTTCTGTCGGCGATGCGCTCCTGGCCTTAACTGGCCGGGTCGTGCCTCCGGCGCTGTTACTTTGAAGAAATTAGAGTGCTCAAAGCAAGCCTACGCTCTGTATACATTAGCATGGGATAACATCATAGGATTTCGATCCT
MIASV1593	MicrobiomeInsight	Eukaryota	Archaeplastida	Chloroplastida	Phragmoplastophyta	Embryophyta	Cucurbitales	Cucurbita	Cucurbita_pepo	environmental_diet	environmental_diet	NA	GBZI01036126.4376.6173			AGCTCCAATAGCGTATATTTAAGTTGTTGCAGTTAAAAAGCTCGTAGTTGGACCTTGGGTTGGGTCGATCGGTCCGCCTATGGTGAGCACCGATTGGCTCGTCCCTTCTGTCGGTGATGCGCTCCTGGCCTTAACTGGCCGGGTCGTGCCTCCGGCGCTGTTACTTTGAAGAAATTAGAGTGCTCAAAGCAAGCCTACGCTCTGTATACATTAGCATGGGATAACATCATAGGATTTCGATCCT
MIASV1691	MicrobiomeInsight	Eukaryota	Archaeplastida	Chloroplastida	Phragmoplastophyta	Embryophyta	Cucurbitales	Cucurbita	Cucurbita_pepo	environmental_diet	environmental_diet	NA	GBZI01036126.4376.6173			AGCTCCAATAGCGTATATTTAAGTTGTTGCAGTTAAAAAGCTCGTAGTTGGACCTTGGGTTGGGTCGATCGGTCCGCCTATGGTGAGCACCGATTGGCTCGTCCCTTCTGTCGGCGATGCGCTCCTGGCCTTAACTGGCTGGGTCGTGCCTCCGGCGCTGTTACTTTGAAGAAATTAGAGTGCTCAAAGCAAGCCTACGCTCTGTATACATTAGCATGGGATAACATCATAGGATTTCGATCCT
MIASV171	MicrobiomeInsight	Eukaryota	Archaeplastida	Chloroplastida	Phragmoplastophyta	Embryophyta	Cucurbitales	Cucurbita	Cucurbita_pepo	environmental_diet	environmental_diet	NA	GBZI01036126.4376.6173			AGCTCCAATAGCGTATATTTAAGTTGTTGCAGTTAAAAAGCTCGTAGTTGGACCTTGGGTTGGGTCGATCGGTCCGCCTCTGGTGAGCACCGCTTGGCTCGTCCCTTCTGTCGGCGATGCGCTCCTGGCCTTAACTGGCCGGGTCGTGCCTCCGGCGCTGTTACTTTGAAGAAATTAGAGTGCTCAAAGCAAGCCTACGCTCTGTATACATTAGCATGGGATAACATCATAGGATTTCGATCCT
MIASV1918	MicrobiomeInsight	Eukaryota	Archaeplastida	Chloroplastida	Phragmoplastophyta	Embryophyta	Cucurbitales	Cucurbita	Cucurbita_pepo	environmental_diet	environmental_diet	NA	GBZI01036126.4376.6173			AGCTCCAATAGCGTATATTTAAGTTGTTGCAGTTAAAAAGCTCGTAGTTGGACCTTGGGTTGGGTCGATCGGTCCGCCTCTGGTGAGCATCGCTTGGCTCGTCCCTTCTGTCGGCGATGCGCTCCTGGCCTTAACTGGCCGGGTCGTGCCTCCGGCGCTGTTACTTTGAAGAAATTAGAGTGCTCAAAGCCAGCCTACGCTCTGTCTCCATTAGCATGGGATAACATCATAGGATTTCGATCCT
MIASV1943	MicrobiomeInsight	Eukaryota	Archaeplastida	Chloroplastida	Phragmoplastophyta	Embryophyta	Cucurbitales	Cucurbita	Cucurbita_pepo	environmental_diet	environmental_diet	NA	GBZI01036126.4376.6173			AGCTCCAATAGCGTATATTTAAGTTGTTGCAGTTAAAAAGCTCGTAGTTGGACCTTGGGTTGGGTCGATCGGTCCGCCTATGGTGAGCACCGATTGGCTCGTCCCTTCTGTCGGCGATGCGCTCCTGGCCTTAACTGGCCGGGTCGTGCCTTCGGCGCTGTTACTTTGAAGAAATTAGAGTGCTCAAAGCAAGCCTACGCTCTGTATACATTAGCATGGGATAACATCATAGGATTTCGATCCT
MIASV214	MicrobiomeInsight	Eukaryota	Archaeplastida	Chloroplastida	Phragmoplastophyta	Embryophyta	Cucurbitales	Cucurbita	Cucurbita_pepo	environmental_diet	environmental_diet	NA	GBZI01036126.4376.6173			AGCTCCAATAGCGTATATTTAAGTTGTTGCAGTTAAAAAGCTCGTAGTTGGACCTTGGGTTGGGTCGATCGGTCCGCCTATGGTGAGCACCGCTTGGCTCGTCCCTTCTGTCGGCGATGCGCTCCTGGCCTTAACTGGCCGGGTCGTGCCTCCGGCGCTGTTACTTTGAAGAAATTAGAGTGCTCAAAGCAAGCCTACGCTCTGTATACATTAGCATGGGATAACATCATAGGATTTCGATCCT
MIASV2275	MicrobiomeInsight	Eukaryota	Archaeplastida	Chloroplastida	Phragmoplastophyta	Embryophyta	Cucurbitales	Cucurbita	Cucurbita_pepo	environmental_diet	environmental_diet	NA	GBZI01036126.4376.6173			AGCTCCAATAGCGTATATTTAAGTTGTTGCAGTTAAAAAGCTCGTAGTTGGACCTTGGGTTGGGTCGATCGGTCCGCCTATGGTGAGCACCGATTGGCTCGTCCCTTCTGTTGGCGATGCGCTCCTGGCCTTAACTGGCCGGGTCGTGCCTCCGGCGCTGTTACTTTGAAGAAATTAGAGTGCTCAAAGCAAGCCTACGCTCTGTATACATTAGCATGGGATAACATCATAGGATTTCGATCCT
MIASV2443	MicrobiomeInsight	Eukaryota	Archaeplastida	Chloroplastida	Phragmoplastophyta	Embryophyta	Cucurbitales	Cucurbita	Cucurbita_pepo	environmental_diet	environmental_diet	NA	GBZI01036126.4376.6173			AGCTCCAATAGCGTATATTTAAGTTGTTGCAGTTAAAAAGCTCGTAGTTGGACCTTGGGTTGGGTCGATCGGTCCGCCTATGGTGAGCACCGATTGGCTCGTCCCTTCTGTCGGCGATGCGCTCCTGGCCTTAACTGGCCGGGTCGTGCCTCCGGCACTGTTACTTTGAAGAAATTAGAGTGCTCAAAGCAAGCCTACGCTCTGTATACATTAGCATGGGATAACATCATAGGATTTCGATCCT
MIASV2462	MicrobiomeInsight	Eukaryota	Archaeplastida	Chloroplastida	Phragmoplastophyta	Embryophyta	Cucurbitales	Cucurbita	Cucurbita_pepo	environmental_diet	environmental_diet	NA	GBZI01036126.4376.6173			AGCTCCAATAGCGTATATTTAAGTTGTTGCAGTTAAAAAGCTCGTAGTTGGACCTTGGGTTGGGTCAATCGGTCCGCCTATGGTGAGCACTGATTGGCTCGTCCCTTCTGTCGGCGATGCGCTCCTAGCCTTAACTGGCCGGGTCGTGCCTCCGGCGCTGTTACTTTGAAGAAATTAGAGTGCTCAAAGCAAGCCTACGCTCTGTATACATTAGCATGGGATAACATCATAGGATTTCGATCCTATTTTG
MIASV2488	MicrobiomeInsight	Eukaryota	Archaeplastida	Chloroplastida	Phragmoplastophyta	Embryophyta	Cucurbitales	Cucurbita	Cucurbita_pepo	environmental_diet	environmental_diet	NA	GBZI01036126.4376.6173			AGCTCCAATAGCGTATATTTAAGTTGTTGCAGTTAAAAAGCTCGTAGTTGGACCTTGGGTTGGGTCGATCGGTCCGCCTATGGTGAGCACCGATTGGCTCGTCCCTTCTGTCGGCGATGCGCTCCTGGCCTTAACTGGCCGGGTTGTGCCTCCGGCGCTGTTACTTTGAAGAAATTAGAGTGCTCAAAGCAAGCCTACGCTCTGTATACATTAGCATGGGATAACATCATAGGATTTCGATCCT
MIASV25	MicrobiomeInsight	Eukaryota	Archaeplastida	Chloroplastida	Phragmoplastophyta	Embryophyta	Cucurbitales	Cucurbita	Cucurbita_pepo	environmental_diet	environmental_diet	NA	GBZI01036126.4376.6173			AGCTCCAATAGCGTATATTTAAGTTGTTGCAGTTAAAAAGCTCGTAGTTGGACCTTGGGTTGGGTCGATCGGTCCGCCTATGGTGAGCACCGATTGGCTCGTCCCTTCTGTCGGCGATGCGCTCCTGGCCTTAACTGGCCGGGTCGTGCCTCCGGCGCTGTTACTTTGAAGAAATTAGAGTGCTCAAAGCAAGCCTACGCTCTGTATACATTAGCATGGGATAACATCATAGGATTTCGATCCT
MIASV253	MicrobiomeInsight	Eukaryota	Archaeplastida	Chloroplastida	Phragmoplastophyta	Embryophyta	Cucurbitales	Cucurbita	Cucurbita_pepo	environmental_diet	environmental_diet	NA	GBZI01036126.4376.6173			AGCTCCAATAGCGTATATTTAAGTTGTTGCAGTTAAAAAGCTCGTAGTTGGACCTTGGGTTGGGTCGATCGGTCCGCCTATGGTGAGCATCGATTGGCTCGTCCCTTCTGTCGGCGATGCGCTCCTGGCCTTAACTGGCCGGGTCGTGCCTCCGGCGCTGTTACTTTGAAGAAATTAGAGTGCTCAAAGCAAGCCTACGCTCTGTATACATTAGCATGGGATAACATCATAGGATTTCGATCCT
MIASV3034	MicrobiomeInsight	Eukaryota	Archaeplastida	Chloroplastida	Phragmoplastophyta	Embryophyta	Cucurbitales	Cucurbita	Cucurbita_pepo	environmental_diet	environmental_diet	NA	GBZI01036126.4376.6173			AGCTCCAATAGCGTATATTTAAGTTGTTGCAGTTAAAAAGCTCGTAGTTGGACCTTGGGTTGGGTCGATCGGTCCGCCTATGGTGAGCACCGATTGGCTCGTCCCTTCTGTCGGCGATGCGCTCCTGGCCTTAACTGGCCGGGTCGTGCCTCCGGCGCTGTTACTTTGAAGAAATTAGAGTGCTTAAAGCAAGCCTACGCTCTGTATACATTAGCATGGGATAACATCATAGGATTTCGATCCT
MIASV3197	MicrobiomeInsight	Eukaryota	Archaeplastida	Chloroplastida	Phragmoplastophyta	Embryophyta	Cucurbitales	Cucurbita	Cucurbita_pepo	environmental_diet	environmental_diet	NA	GBZI01036126.4376.6173			AGCTCCAATAGCGTATATTTAAGTTGTTGCAGTTAAAAAGCTCGTAGTTGGACCTTGGGTTGGGTCGATCGGTCCGCCTATGGTGAGCACCGATTGGCTCGTCCCTTCTGTCGGCGATGCGCTCCTGGCCTTAACTGGCCGGGTCGTGCCACCGACGCTGTTACTTTGAAGAAATTAGAGTGCTCAAAGCAAGCCTACGCTCTGTATACATTAGCATGGGATAACATCATAGGATTTCGATCCT
MIASV3215	MicrobiomeInsight	Eukaryota	Archaeplastida	Chloroplastida	Phragmoplastophyta	Embryophyta	Cucurbitales	Cucurbita	Cucurbita_pepo	environmental_diet	environmental_diet	NA	GBZI01036126.4376.6173			AGCTCCAATAGCGTATATTTAAGTTGTTGCAGTTAAAAAGCTCGTAGTTGGACCTTGGGTTGGGTCGATTGGTCCACCTATGGTGAGCATCGATTGGCTCGTCCCTTCTGTCGGCGATGCGCTCCTGGCCTTAACTGGCCGGGTCGTGCCTCCGGCGCTGTTACTTTGAAGAAATTAGAGTGCTCAAAGCAAGCCTACGCTCTGTATACATTAGCATGGGATAACATCATAGGATTTCGATCCT
MIASV3349	MicrobiomeInsight	Eukaryota	Archaeplastida	Chloroplastida	Phragmoplastophyta	Embryophyta	Cucurbitales	Cucurbita	Cucurbita_pepo	environmental_diet	environmental_diet	NA	GBZI01036126.4376.6173			AGCTCCAATAGCGTATATTTAAGTTGTTGCAGTTAAAAAGCTCGTAGTTGGACCTTGGGTTGGGTCGATCGGTCCGCCTATTGTGAGCACCGATTGGCTCGTCCCTTCTGTCGGCGATGCACTCCTGGCCATAACTGGCCGGGTCGTGCCTCCGGCGCTGTTACTTTGAAGAAATTAGAGTGCTCAAAGCAAGCCTATGCTCTGTATACATTAGCATGGGATAACATCATAGGATTTCGATCCTATTTTG
MIASV3837	MicrobiomeInsight	Eukaryota	Archaeplastida	Chloroplastida	Phragmoplastophyta	Embryophyta	Cucurbitales	Cucurbita	Cucurbita_pepo	environmental_diet	environmental_diet	NA	GBZI01036126.4376.6173			AGCTCCAATAGCGTATATTTAAATTGTTGCAGTTAAAAAGTTCGTAGTTGGACCTTGGGTTGGGTCGATCGGTCCGCCTATGGTGAGCACCGATTGGCTCGTCCCTCCGGCGCTGTTACTTTGAAGAAATTAGAGTGCTCAAAGCAAGCCTACGCTCTGTATACATTAGCATGGGATAACATCATAGGATTTCGATCCTATTCTGTTGGCCTTCGGGATCGGAGTAATGATTAACAGGGACAGTCGGGGG
MIASV3838	MicrobiomeInsight	Eukaryota	Archaeplastida	Chloroplastida	Phragmoplastophyta	Embryophyta	Cucurbitales	Cucurbita	Cucurbita_pepo	environmental_diet	environmental_diet	NA	GBZI01036126.4376.6173			AGCTCCAATAGCGTATATTTAAGTTGTTGCAGTTAAAAAGCTCGTAGTTGAACCTTGGGTTGGGTCAATCGGTTCGCCTATGGTGAGCACCGATTGGCTCGTCCCTTCTGTCGGCAATGCGCTCCTGGCCTTAACTGGCCGGGTCGTGCCTCCGGCGCTGTTACTTTGAAGAAATAAGAGTGCTCAAAGGAAGCCTACGCTCTGTATACATTAGCATGGGATAACATCATAGGATTTCGATCCT
MIASV600	MicrobiomeInsight	Eukaryota	Archaeplastida	Chloroplastida	Phragmoplastophyta	Embryophyta	Cucurbitales	Cucurbita	Cucurbita_pepo	environmental_diet	environmental_diet	NA	GBZI01036126.4376.6173			AGCTCCAATAGCGTATATTTAAGTTGTTGCAGTTAAAAAGCTCGTAGTTGGACCTTGGGTTGGGTCGATCGGTCCGCCTATGGTGAGCACCGATTGGCTCGTCCCTTCTGTCGGCGATGCGCTCCTGGCCTTAATTGGCCGGGTCGTGCCTCCGGCGCTGTTACTTTGAAGAAATTAGAGTGCTCAAAGCAAGCCTACGCTCTGTATACATTAGCATGGGATAACATCATAGGATTTCGATCCT
MIASV927	MicrobiomeInsight	Eukaryota	Archaeplastida	Chloroplastida	Phragmoplastophyta	Embryophyta	Cucurbitales	Cucurbita	Cucurbita_pepo	environmental_diet	environmental_diet	NA	GBZI01036126.4376.6173			AGCTCCAATAGCGTATATTTAAGTTGTTGCAGTTAAAAAGCTCGTAGTTGGACCTTGGGTTGGGTCGATCGGTCCGCCTATGGTGAGCACCGCTTGGCTCGTCCCTTCTGTCGGCGATGCGCTCCTGGCCTTAACTGGCCGGGTCGTGCCTCCGGCGCTGTTACTTTGAAGAAATTAGAGTGCTCAAAGCAAGCCTACGCTCTGTCTACATTAGCATGGGATAACATCATAGGATTTCGATCCT
DALASV290	Dalhousie	Eukaryota	Archaeplastida	Chloroplastida	Phragmoplastophyta	Embryophyta	Cucurbitales	Marah	Marah_macrocarpus	environmental_diet	environmental_diet	NA	AY973015.1.1759			AGCTCCAATAGCGTATATTTAAGTTGTTGCAGTTAAAAAGCTCGTAGTTGGACCTTGGGTTGGGTCGATCGGTCCGCCTATGGTGAGCACCGGTCGGCTCGTCCCTTCTGCCGGCGATGCGCTCCTGGCCTTAATTGGCCGGGTCGTGCCTCCGGCGCTGTTACTTTGAAGAAATTAGAGTGCTCAAAGCAAGCCTTCGCTCTGTATACATTAGCATGGGATAACATCATAGGATTTCGATCCTATTCTGTTGGCCTTCGGGATCGGAGTAATGATTAACAGGGACAGTCGGGGGCAT
MIASV3787	MicrobiomeInsight	Eukaryota	Archaeplastida	Chloroplastida	Phragmoplastophyta	Embryophyta	Cucurbitales	Marah	Marah_macrocarpus	environmental_diet	environmental_diet	NA	AY973015.1.1759			AGCTCCAATAGCGTATATTTAAGTTGTTGCAGTTAAAAAGCTCGTAGTTGGACCTTGGGTTGGGTCGATCGGTCCGCCTATGGTGAGCACCGGTCGGCTCGTCCCTTCTGCCGGCGATGCGCTCCTGGCCTTAATTGGCCTGGTCGTGCCTCCGGCGCTGTTACTTTGAAGAAATTAGAGTGCTCAAAGCAAGCCTTCGCTCTGTATACATTAGCATGGGATAACATCATAGGATTTCGATCCT
MIASV914	MicrobiomeInsight	Eukaryota	Archaeplastida	Chloroplastida	Phragmoplastophyta	Embryophyta	Cucurbitales	Marah	Marah_macrocarpus	environmental_diet	environmental_diet	NA	AY973015.1.1759			AGCTCCAATAGCGTATATTTAAGTTGTTGCAGTTAAAAAGCTCGTAGTTGGACCTTGGGTTGGGTCGATCGGTCCGCCTATGGTGAGCACCGGTCGGCTCGTCCCTTCTGCCGGCGATGCGCTCCTGGCCTTAATTGGCCGGGTCGTGCCTCCGGCGCTGTTACTTTGAAGAAATTAGAGTGCTCAAAGCAAGCCTTCGCTCTGTATACATTAGCATGGGATAACATCATAGGATTTCGATCCT
MIASV10	MicrobiomeInsight	Eukaryota	Archaeplastida	Chloroplastida	Phragmoplastophyta	Embryophyta	Cucurbitales	Unassigned_Cucurbitales	Unassigned_Cucurbitales	environmental_diet	environmental_diet	NA	NA			AGCTCCAATAGCGTATATTTAAGTTGTTGCAGTTAAAAAGCTCGTAGTTGGACCTTGGGTTGGGTCGATCGGTCCGCCTATGGTGAGCACCGGTCGGCTCGTCCCTTCTGCCGGCGATGCGCTCCTGGCCTTAACTGGCCGGGTCGTGCCTCCGGCGCTGTTACTTTGAAGAAATTAGAGTGCTCAAAGCAAGCCTACGCTCTGTATACATTAGCATGGGATAACATCATAGGATTTCGATCCT
MIASV1317	MicrobiomeInsight	Eukaryota	Archaeplastida	Chloroplastida	Phragmoplastophyta	Embryophyta	Cucurbitales	Unassigned_Cucurbitales	Unassigned_Cucurbitales	environmental_diet	environmental_diet	NA	NA			AGCTCCAATAGCGTATATTTAAGTTGTTGCAGTTAAAAAGCTCGTAGTTGGACCTTGGGTTGGGTCGATCGGTCCGCCTATGGTGAGCACCGGTCGGCTCGTCCCTTTTGCCGGCGATGCGCTCCTGGCCTTAACTGGCCGGGTCGTGCCTCCGGCGCTGTTACTTTGAAGAAATTAGAGTGCTCAAAGCAAGCCTACGCTCTGTATACATTAGCATGGGATAACATCATAGGATTTCGATCCT
MIASV1414	MicrobiomeInsight	Eukaryota	Archaeplastida	Chloroplastida	Phragmoplastophyta	Embryophyta	Cucurbitales	Unassigned_Cucurbitales	Unassigned_Cucurbitales	environmental_diet	environmental_diet	NA	NA			AGCTCCAATAGCGTATATTTAAGTTGTTGCAGTTAAAAAGCTCGTAGTTGGACCTTGGGTTGGGTCGATCGGTCCGCCTATGGTGAGCACTGGTCGGCTCGTCCCTTCTGCCGGCGATGCGCTCCTGGCCTTAACTGGCCGGGTCGTGCCTCCGGCGCTGTTACTTTGAAGAAATTAGAGTGCTCAAAGCAAGCCTACGCTCTGTATACATTAGCATGGGATAACATCATAGGATTTCGATCCT
MIASV1686	MicrobiomeInsight	Eukaryota	Archaeplastida	Chloroplastida	Phragmoplastophyta	Embryophyta	Cucurbitales	Unassigned_Cucurbitales	Unassigned_Cucurbitales	environmental_diet	environmental_diet	NA	NA			AGCTCCAATAGCGTATATTTAAGTTGTTGCAGTTAAAAAGCTCGTAGTTGGACCTTGGGTTGGGTCGATCGGTCCGCCTATGGTGAGCACCGGTCGGCTCGTCCCTTCTGCCGGCGATGCGCTCTTGGCCTTAACTGGCCGGGTCGTGCCTCCGGCGCTGTTACTTTGAAGAAATTAGAGTGCTCAAAGCAAGCCTACGCTCTGTATACATTAGCATGGGATAACATCATAGGATTTCGATCCT
MIASV2235	MicrobiomeInsight	Eukaryota	Archaeplastida	Chloroplastida	Phragmoplastophyta	Embryophyta	Cucurbitales	Unassigned_Cucurbitales	Unassigned_Cucurbitales	environmental_diet	environmental_diet	NA	NA			AGCTCCAATAGCGTATATTTAAGTTGTTGCAGTTAAAAAGCTCGTAGTTGGACCTTGGGTTGGGTCGATCGGTCCGCCTATGGTGAGCACCGGTCGGCTCGTCCCTTCTGCCGGCGATGCGCTCCTGGCCTTAACTGGCCGGGTCGTGCCTCCGGCGCTGTTACTTTGAAGAAATTAAAGTGCTCAAAGCAAGCCTACGCTCTGTATACATTAGCATGGGATAACATCATAGGATTTCGATCCT
MIASV2866	MicrobiomeInsight	Eukaryota	Archaeplastida	Chloroplastida	Phragmoplastophyta	Embryophyta	Cucurbitales	Unassigned_Cucurbitales	Unassigned_Cucurbitales	environmental_diet	environmental_diet	NA	NA			AGCTCCAATAGCGTATATTTAAGTTGTTGCAGTTAAAAAGCTCGTAGTTGGACCTTGGGTTGGGTCGATCGGTCCGCCTATGGTGAGCACCGGTCGGCTTGTCCCTTCTGCCGGCGATGCGCTCCTGGCCTTAACTGGCCGGGTCGTGCCTCCGGCGCTGTTACTTTGAAGAAATTAGAGTGCTCAAAGCAAGCCTACGCTCTGTATACATTAGCATGGGATAACATCATAGGATTTCGATCCT
MIASV3077	MicrobiomeInsight	Eukaryota	Archaeplastida	Chloroplastida	Phragmoplastophyta	Embryophyta	Cucurbitales	Unassigned_Cucurbitales	Unassigned_Cucurbitales	environmental_diet	environmental_diet	NA	NA			AGCTCCAATAGCGTATATTTAAGTTGTTGCAGTTAAAAAGCTCGTAGTTGGACCTTGGGTTGGGTCGATCGGTCCGCCTATGGTGAGCACCGGTCGGCTCGTCCCTTCTGCCGGCGATGCGCTCCTGGCCTTAACTGGCCGGGTCGTGCCTCCGGCGCTGTTACTTTGAAGAAATTAGAGTGCTCAAAGCAAGCCTACGCTCTATATACATTAGCATGGGATAACATCATAGGATTTCGATCCT
MIASV3087	MicrobiomeInsight	Eukaryota	Archaeplastida	Chloroplastida	Phragmoplastophyta	Embryophyta	Cucurbitales	Unassigned_Cucurbitales	Unassigned_Cucurbitales	environmental_diet	environmental_diet	NA	NA			AGCTCCAATAGCGTATATTTAAGTTGTTGCAGTTAAAAAGCTCGTAGTTGGACCTTGGGTTGGGTCGATCGGTCCGCCTATGGTGAGCACCAGTCGGCTCGTCCCTTCTGCCGGCGATGCGCTCCTGGCCTTAACTGGCCGGGTCGTGCCTCCGGCGCTGTTACTTTGAAGAAATTAGAGTGCTCAAAGCAAGCCTACGCTCTGTATACATTAGCATGGGATAACATCATAGGATTTCGATCCT
MIASV2649	MicrobiomeInsight	Eukaryota	Archaeplastida	Chloroplastida	Phragmoplastophyta	Embryophyta	Cupressales	Cupressus	Unassigned_Cupressus	environmental_diet	environmental_diet	NA	NA			AGCTCCAATAGCGTATATTTAAGTTGTTGCAGTTAAAAAGCTCGTAGTTGGACCTTGGGTCGTCACGGTCGGTCCGCCTTCTTGGTGTGCACTGGCCCTCACGTCCCTTCTGCCGGCGGCGTGTTCCTGGCCTTAATTGGCTGGGTCGCGGTTCCGGCGCCGTTACTTTGAAAAAATTAGAGTGCTCAAAGCAAGCCTACGCTCTGAATACATTAGCATGGAATAACGCGATAGGAGTCTGGTCCTGTT
MIASV1829	MicrobiomeInsight	Eukaryota	Archaeplastida	Chloroplastida	Phragmoplastophyta	Embryophyta	Curcuma	Curcuma	Curcuma_aromatica	environmental_diet	environmental_diet	NA	AB047708.1.1810			AGCTCCAATAGCGTATATTTAAGTTGTTGCAGTTAAAAAGCTCGTAGTTGGACCTTGGGTTGAGTCGATCGGTCCGCCTTGTTGTGTGCATCGGTCGTCTCGTCCCTTCTGCCCCTGATGCGTGCCTGGCCTTAGTTGGTCGGGTCGTGCCTGTGGCACTGTTACTTTGAAGAAATTAGAGTGCTCAAAGCAAGCCCACGCTCTGGATACATTAGCATGGGATAACATCACAGGATTTCGTTCCTATTGT
MIASV603	MicrobiomeInsight	Eukaryota	Archaeplastida	Chloroplastida	Phragmoplastophyta	Embryophyta	Curcuma	Curcuma	Curcuma_aromatica	environmental_diet	environmental_diet	NA	AB047708.1.1810			AGCTCCAATAGCGTATATTTAAGTTGTTGCAGTTAAAAAGCTCGTAGTTGGACCTTGGGTTGAGTCGATCGGTCCGCCTTGTTGTGTGCATCGGTCGTCTCGTCCCTTCTGCCAATGATGCGTGCCTGGCCTTAGTTGGTCGGGTCGTGCCTGTGGCACTGTTACTTTGAAGAAATTAGAGTGCTCAAAGCAAGCCCACGCTCTGGATACATTAGCATGGGATAACATCACAGGATTTCGTTCCTATTGT
DALASV1104	Dalhousie	Eukaryota	Archaeplastida	Chloroplastida	Phragmoplastophyta	Embryophyta	Daucus	Daucus	Daucus_carota_subsp._sativus	environmental_diet	environmental_diet	NA	LNRQ01000003.35839263.35843192			AGCTCCAATAGCGTATATTTAAGTTGTTGCAGTTAAAAAGCTCGTAGTTGGACTTTGGGTTGGGTCGGCCGGTCCGCCATTTGGTGTGCACCGGTCGCCTCGTCCCTTCTGCCGGCGATGCGCTCCTGTCCTTAATTGGCCGGGTCGTGCCTCCGGCGCTGTTACTTTGAAGAAATTAGAGTGCTCAAAGCAAGCCTACGCTCTGTATACATTAGCATGGGATAACATCATAGGATTTCGGTCCTATTACGTTGGCCTTCGGGATCGGAGTAATGATTAACAGGGACAGTCGGGGGCATT
DALASV1278	Dalhousie	Eukaryota	Archaeplastida	Chloroplastida	Phragmoplastophyta	Embryophyta	Daucus	Daucus	Daucus_carota_subsp._sativus	environmental_diet	environmental_diet	NA	LNRQ01000003.35839263.35843192			AGCTCCAATAGCGTATATTTAAGTTGTTGCAGTTAAAAAGCTCGTAGTTGGACTTTGGGTTGGGTCGGCCGGTCCGCCGTTTGGTGTGCACCGGTCGCCTCGTCCCTTCTGCCGGCGATGCGCTCCTGTCCTTAATTGGCCGGGTCGTGCCTCCGGCGCTGTTACTTTGAAGAAATTAGAGTGCTCAAAGCAAGCCTACGCTCTGTATACATTAGCATGGGATAACATCATAGGATTTCGGTCCTATTACGTTGGCCTTCGGGATCGGAGTAATGATTAACAGGGACAGTCGGGGGCATT
MIASV179	MicrobiomeInsight	Eukaryota	Archaeplastida	Chloroplastida	Phragmoplastophyta	Embryophyta	Daucus	Daucus	Daucus_carota_subsp._sativus	environmental_diet	environmental_diet	NA	LNRQ01000003.35839263.35843192			AGCTCCAATAGCGTATATTTAAGTTGTTGCAGTTAAAAAGCTCGTAGTTGGACTTTGGGTTGGGTCGGCCGGTCCGCCGTTTGGTGTGCACCGGTCGCCTCGTCCCTTCTGCCGGCGATGCGCTCCTGTCCTTAATTGGCCGGGTCGTGCCTCCGGCGCTGTTACTTTGAAGAAATTAGAGTGCTCAAAGCAAGCCTACGCTCTGTATACATTAGCATGGGATAACATCATAGGATTTCGGTCCT
MIASV1904	MicrobiomeInsight	Eukaryota	Archaeplastida	Chloroplastida	Phragmoplastophyta	Embryophyta	Daucus	Daucus	Daucus_carota_subsp._sativus	environmental_diet	environmental_diet	NA	LNRQ01000003.35839263.35843192			AGCTCCAATAGCGTATATTTAAGTTGTTGCAGTTAAAAAGCTCGTAGTTGGACTTTGGGTTGGGTCGGCCGGTCCGCCGTTTGGTGTGCACCGGTCACCTCGTCCCTTCTGCCGGCGATGCGCTCCTGTCCTTAATTGGCCGGGTCGTGCCTCCGGCGCTGTTACTTTGAAGAAATTAGAGTGCTCAAAGCAAGCCTACGCTCTGTATACATTAGCATGGGATAACATCATAGGATTTCGGTCCT
DALASV1277	Dalhousie	Eukaryota	Archaeplastida	Chloroplastida	Phragmoplastophyta	Embryophyta	Dictyosperma	Dictyosperma	Dictyosperma_album	environmental_diet	environmental_diet	NA	AY012389.1.1745			AGCTCCAATAGCGTATATTTAAGTTGTTGCAGTTAAAAAGCTCGTAGTTGGACCTTGGGCTGGGCCGGCCGGTCCGCCCCACGGTGTGCACCGGCCTTCCCGTCCCTTCTGCCGGCGATGCGCTCCTGTCCTTAACTGGACGGGTCGTGCCTCCGGCGCCGTTACTTTGAAGAAATTAGAGTGCTCAAAGCAAGCCCACGCTCTGGATACATTAGCATGGGATAACATCACAGGATTTCGGTCCTATTGTGTTGGCCTTCGGGAACGGAGTAATGATTAAGAGGGACGGTCGGGGGCATT
DALASV1307	Dalhousie	Eukaryota	Archaeplastida	Chloroplastida	Phragmoplastophyta	Embryophyta	Dictyosperma	Dictyosperma	Dictyosperma_album	environmental_diet	environmental_diet	NA	AY012389.1.1745			AGCTCCAATAGCGTATATTTAAGTTGTTGCAGTTAAAAAGCTCGTAGTTGGACCTTGGGCTGGGCCGGCCGGTCCGCCCCACGGTGTGCACCGGCCTTCCCGTCCCTTCTGCCGGCGATGCGCTCCTGTCCTTAACTGGACGGGTCGTGCCTCCGGCGCCGTTACTTTGAAGAAATTAGAGTGCTCAAAGCAAGCCCACGCTCTGGATACATTAGCATGGGATAACATCACAGGATTTCGGTCCTATTGTGTTGGCCTTCGGGACCGGAGTAATGATTAAGAGGGACGGTCGGGGGCATT
DALASV1521	Dalhousie	Eukaryota	Archaeplastida	Chloroplastida	Phragmoplastophyta	Embryophyta	Dictyosperma	Dictyosperma	Dictyosperma_album	environmental_diet	environmental_diet	NA	AY012389.1.1745			AGCTCCAATAGCGTATATTTAAGTTGTTGCAGTTAAAAAGCTCGTAGTTGGACCTTGGGCTGGGCCGGCCGGTCCGCCCCACGGTGTGCACCGGCCTTCCCGTCCCTTCTGCCGGCGATGCGCTCCTGTCCTTAACTGGACGGGTCGTGCCTCCGGCGCCGTTACTTTGAAGAAATTAGAGTGCTCAAAGCAAGCCCACGCTCTGGATACATTAGCATGGGATAACATCACAGGATTTCGGTCCTATTGTGTTGGCCTTCGGGATCGGCGTAATGATTAAGAGGGACGGTCGGGGGCATT
DALASV24	Dalhousie	Eukaryota	Archaeplastida	Chloroplastida	Phragmoplastophyta	Embryophyta	Dictyosperma	Dictyosperma	Dictyosperma_album	environmental_diet	environmental_diet	NA	AY012389.1.1745			AGCTCCAATAGCGTATATTTAAGTTGTTGCAGTTAAAAAGCTCGTAGTTGGACCTTGGGCTGGGCCGGCCGGTCCGCCCCACGGTGTGCACCGGCCTTCCCGTCCCTTCTGCCGGCGATGCGCTCCTGTCCTTAACTGGACGGGTCGTGCCTCCGGCGCCGTTACTTTGAAGAAATTAGAGTGCTCAAAGCAAGCCCACGCTCTGGATACATTAGCATGGGATAACATCACAGGATTTCGGTCCTATTGTGTTGGCCTTCGGGATCGGAGTAATGATTAAGAGGGACGGTCGGGGGCATT
MIASV3423	MicrobiomeInsight	Eukaryota	Archaeplastida	Chloroplastida	Phragmoplastophyta	Embryophyta	Dioscorea	Dioscorea	Dioscorea_alata	environmental_diet	environmental_diet	NA	NA			AGCTCCAATAGCGTATATTTAAGTTGTTGCAGTTAAAAAGCTCGTAGTCGGACCTTGGGCCGGGCCGGTCGATCCGCCTCCCGGTGTGCACCGGCCGTCTCGTTTCCTCTGCCGGTGATGCGCTCCTGGCCTTAACTGGCCGGGTCGTGCCTCCGGCGACATTACTTTGAAGAAATTAGAGTGCTCAAAGCAAGCCCACGCTCTGGATACATTAGCATTGGATAACATCATAGGATTCCGGTCCTATTGT
MIASV158	MicrobiomeInsight	Eukaryota	Archaeplastida	Chloroplastida	Phragmoplastophyta	Embryophyta	Dioscorea	Dioscorea	Dioscorea_polystachya	environmental_diet	environmental_diet	NA	EU817836.1.1766			AGCTCCAATAGCGTATATTTAAGTTGTTGCAGTTAAAAAGCTCGTAGTCGGACCTTGGGCCGGGCCGGTCGGTCCGCCTCCCGGTGTGCACCGGCCGTCCCGTCCCCTCTGCCGGCGATGCGCTCCTGGCCTTAACTGGCCGGGTCGTGCCTCCGGCGCCGTTACTTTGAAGAAATTAGAGTGCTCAAAGCAAGCCCACGCTCTGGATACATTAGCATGGGATAACATCATAGGATTCCGGTCCTATTGT
MIASV2360	MicrobiomeInsight	Eukaryota	Archaeplastida	Chloroplastida	Phragmoplastophyta	Embryophyta	Dioscorea	Dioscorea	Dioscorea_polystachya	environmental_diet	environmental_diet	NA	EU817836.1.1766			AGCTCCAATAGCGTATATTTAAGTTGTTGCAGTTAAAAAGCTCGTAGTCGGACCTTGGGCCGGGCCGGTCGGTCCGCCTCCCGGTGTGCACCGGCCGTCCCGTCCCCTCTGCCGGCGATGCGCTCCTGGCCTTAACTGGCCGGGTCGTGCCTCCGGCGCCGTTACTTTGAAGAAATTAGAGTGCTCAAAGCAAGCCCACGCTCTGGATACATTAGCATAGGATAACATCATAGGATTCTGGTCCTATTGT
MIASV3097	MicrobiomeInsight	Eukaryota	Archaeplastida	Chloroplastida	Phragmoplastophyta	Embryophyta	Dioscorea	Dioscorea	Dioscorea_polystachya	environmental_diet	environmental_diet	NA	EU817836.1.1766			AGCTCCAATAGCGTATATTTAAGTTGTTGCAGTTAAAAAGCTCGTAGTCGGACCTTGGGCCGGGCCGGTCCGTCCGCCTCCCGGTGTGCACCGGCCGTCCCGTCCCCTCTGCCGGCGATGCGCTCCTGGCCTTAACTGGCCGGGTCGTGCCTCCGGCGCCGTTACTTTGAAGAAATTAGAGTGCTCAAAGCAAGCCCACGCTCTGGATACATTAGCATAGGATAACATCATAGGATTCCGATCCTATTGT
MIASV3137	MicrobiomeInsight	Eukaryota	Archaeplastida	Chloroplastida	Phragmoplastophyta	Embryophyta	Dioscorea	Dioscorea	Dioscorea_polystachya	environmental_diet	environmental_diet	NA	EU817836.1.1766			AGCTCCAATAGCGTATATTTATGTTGTTGCAGTTAAAAAGCTTGTAGTCGGACCTTGGGCCGGGCCGGTCGGTCAGCTTCCCGGTGTGCACCGGCCGTCCCGTCCCCTCTGCCGGCGATGCGCTCCTGGCCTTAACTGGCCGGGTCGTGCTTCCAGCGCCGTTACTTTGAAGAAATTAGAGTGCTCAAAGCAAGCCCACGCTCTGGATACATTAGCATGGGATAACATCATAGGATTCCGGTCCTATTGT
MIASV3264	MicrobiomeInsight	Eukaryota	Archaeplastida	Chloroplastida	Phragmoplastophyta	Embryophyta	Dioscorea	Dioscorea	Dioscorea_polystachya	environmental_diet	environmental_diet	NA	EU817836.1.1766			AGCTCCAATAGCGTATATTTAAGTTGTTGCAGTTAAAAAGCTCGTAGTCGGTCCGCCTCCCGGTGTGCACCGGCCGTCCCGTCCCCTCTGCCGGCGATGCGCTCCTGGCCTTAACTGGCCGGGTCGTGCCTCCGGCGCCGTTACTTTGAAGAAATTAGAGTGCTCAAAGCAAGCCCACGCTCTGGATACATTAGCATGGGATAACATCATAGGATTCCGGTCCTATTGTGTTGGCCTTCGGGATCGGAGT
MIASV3176	MicrobiomeInsight	Eukaryota	Archaeplastida	Chloroplastida	Phragmoplastophyta	Embryophyta	Dioscorea	Dioscorea	Unassigned_Dioscorea	environmental_diet	environmental_diet	NA	NA			AGCTCCAATAGTGTATATTTAAGTTGTTGCAGTTAAAAAGCTTGTAGTCGGACCTTGGGCCGGGCCGGTTGGTCCGCCTCCCGGTGTGCACCGGCCGTCCCGTCCCCTCTGCCGACGATGCGCTCCTGGCCTTAACTGGCCGGGTCGTGCCTCCGGTGCCGTTACTTTGAAGAAATTAGAGTGCTCAAAGCAAGCCCACGCTCTGGATACATTAACATGGGATAATATCATAGGATTCCGGTCCTATTGT
MIASV3773	MicrobiomeInsight	Eukaryota	Archaeplastida	Chloroplastida	Phragmoplastophyta	Embryophyta	Dioscorea	Dioscorea	Unassigned_Dioscorea	environmental_diet	environmental_diet	NA	NA			AGCTCCAATAGCGTATATTTAAGTTGTTGCAGTTAAAAAGCTCGTAGTCGGACCTTGAAGAAATTAGAGTGCTCAAAGCAAGCCCACGCTCTGGATACATTAGCATGGGATAACATCATAGGATTCCGGTCCTATTGTGTTGGCCTTCGGGATCGGAGTAATGATTAAGAGGGACAGTCGGGGGCATTCGTATTTCATAGTCAGAGGTGAAATTCTTGGATTTATGAAAGACGAACCACTGCGAAAGCAT
MIASV862	MicrobiomeInsight	Eukaryota	Archaeplastida	Chloroplastida	Phragmoplastophyta	Embryophyta	Echinacea	Echinacea	Echinacea_angustifolia	environmental_diet	environmental_diet	NA	KT179676.1.1810			AGCTCCAATAGCGTATATTTAAGTTGTTGCAGTTAAAAAGCTCGTAGTTGGACTTTGGGCTGGGTCGGCCGGTCCGCCTTTTGGTGTGCACCGGTTTACTCGTCCCTTCTGTCGGCGATGCGCTCCTAGCCTTAATTGGCCGGGTCGTGCCTCCGGCGTTGTTACTTTGAAGAAATTAGAGTGCTCAAAGCAAGCCTACGCTCTGTATACATTAGCATGGGATAACATCATAGGATTTCGGTCCT
MIASV1161	MicrobiomeInsight	Eukaryota	Archaeplastida	Chloroplastida	Phragmoplastophyta	Embryophyta	Ensete	Ensete	Ensete_ventricosum	environmental_diet	environmental_diet	NA	JTFG02013366.2.1527			AGCTCCAATAGCGTATATTTAAGTTGTTGCAGTTAAAAAGCTCGTAGTTGGACTTTGGGATGGGTCGGTCGGTCCGCCTCGCGGTGTGCACCGGTCGTCCCATCCCTTCTGTCGGCGATGCGTGCCTGGCCTTAATTGGCCGGGTCGTGCCTCCGGCGCTGTTACTTTGAAGAAATTAGAGTGCTCAAAGCAAGCCCACGCTCTGGATACATTAGCATGGGATAACATCACAGGATTTCGGTCCTATTGT
MIASV2582	MicrobiomeInsight	Eukaryota	Archaeplastida	Chloroplastida	Phragmoplastophyta	Embryophyta	Ensete	Ensete	Ensete_ventricosum	environmental_diet	environmental_diet	NA	JTFG02013366.2.1527			AGCTCCAATAGCGTATATTTAAGTTGTTGCAGTTAAAAAGCTCGTAGTTGGACTTTGGGATGGGTCGGTCGGTCCGCCTCGCGGTGTGCACCGGTCGTCCCCTCCCTTCTGTCGGCGATGCGTGCCTGGCCTTAATTGGCCGGGTCGTGCCTCCGGCGCTGTTACTTTGAAGAAATTAGAGTGCTCAAAGCAAGCCCACGCTCTGGATACATTAGCATGGGATAACATCACAGGATTTCGGTCCTATTGT
MIASV659	MicrobiomeInsight	Eukaryota	Archaeplastida	Chloroplastida	Phragmoplastophyta	Embryophyta	Ericales	Actinidia	Actinidia_chinensis	environmental_diet	environmental_diet	NA	AONS01022976.50.1848			AGCTCCAATAGCGTATATTTAAGTTGTTGCAGTTAAAAAGCTCGTAGTTGGACCTTGGGCCGGGCCGGCCGGTCCGCCTCACGGCGAGCACCGACCTGCTCGACCCTTCTGCCGGCGATGCGCTCCTAGCCTTAACTGGCCGGGTCGTGCCTCCGGCGCCGTTACTTTGAAGAAATTAGAGTGCTCAAAGCAAGCCATCGCTCTGGATACATTAGCATGGGATAACATCATAGGATTCCGGTCCTATTGT
MIASV667	MicrobiomeInsight	Eukaryota	Archaeplastida	Chloroplastida	Phragmoplastophyta	Embryophyta	Ericales	Camellia	Camellia_sinensis	environmental_diet	environmental_diet	NA	GBBZ01000315.34.1823			AGCTCCAATAGCGTATATTTAAGTTGTTGCAGTTAAAAAGCTCGTAGTTGGATTTTGGGTTGGGTCGACCGGTCCGCCTCAGGTGTGCACCGGTCGTCTCGTCCCTTCTGCCGGCGATGCGCTCCTGGTCTTAATTGGCCGGGTCGTGCCTCCGGCGCCGTTACTTTGAAGAAATTAGAGTGCTCAAAGCAAGCCTACGCTCTGGATACATTAGCATGGGATAACATCATAGGATTTCGATCCTATTACG
DALASV1571	Dalhousie	Eukaryota	Archaeplastida	Chloroplastida	Phragmoplastophyta	Embryophyta	Ericales	Diospyros	Diospyros_ferrea	environmental_diet	environmental_diet	NA	GU476411.1.1618			AGCTCCAATAGCGTATATTTAAGTTGTTGCAGTTAAAAAGCTCGTAGTTGGATTTTGGGTTGGGTCGACCGGTCCGCCTCAGGTGTGCATCGGTCGTCTCGTCCCTTCTGCCGGCGATGCGCTCCTGTCCTTAACTGGGCGGGTCGTGCCTCCGGCTGTTACTTTGAAGAAATTAGAGTGCTCAAAGCAAGCCCAAGCTCTGGATACATTAGCATGGGATAACATCATAGGATTTCGATCCTATTCTGTTGGCCTTCGGGATCGGAGTAATGATTAACAGGGACAGTCGGGGGCATTCGTA
MIASV607	MicrobiomeInsight	Eukaryota	Archaeplastida	Chloroplastida	Phragmoplastophyta	Embryophyta	Ericales	Euclea	Euclea_crispa_subsp._linearis	environmental_diet	environmental_diet	NA	GU476413.1.1618			AGCTCCAATAGCGTATATTTAAGTTGTTGCAGTTAAAAAGCTCGTAGTTGGATTTTGGGTTGGGTCGACCGGTCCGCCTCAGGTGTGCATCGGTCGTCTCGTCCCTTCTGCCGGCGATGCGCTCCTGGCCTTAACTGGCCGGGTCGTGCCTCCGGCGCTGTTACTTTGAAGAAATTAGAGTGCTCAAAGCAAGCCCAAGCTCTGGATACATTAGCATGGGATAACATCATAGGATTTCGATCCT
DALASV1060	Dalhousie	Eukaryota	Archaeplastida	Chloroplastida	Phragmoplastophyta	Embryophyta	Ericales	Manilkara	Manilkara_zapota	environmental_diet	environmental_diet	NA	L49288.1.1677			AGCTCCAATAGCGTATATTTAAGTTGTTGCAGTTAAAAAGCTCGTAGTTGGACTTTGGGGTGGGTCGACCGGTCCGCCCTTGGGTGTGCACCGATCGTCTCGTCCCTTCTGCCGGCGATGCGCTCCTGGCCTTAATTGGCCGGGTCGTGCCTCCGGCGCTGTTACTTTGAAGAAATTAGAGTGCTCAAAGCAAGCCTACGCTCTGGATACATTAGCATGGGATAACATCATAGGATTTCGATCCTATTACGTTGGCCTTCGGGATCGGAGTAATGATTAACAGGGAAGTCGGGGGCAT
DALASV213	Dalhousie	Eukaryota	Archaeplastida	Chloroplastida	Phragmoplastophyta	Embryophyta	Ericales	Manilkara	Manilkara_zapota	environmental_diet	environmental_diet	NA	L49288.1.1677			AGCTCCAATAGCGTATATTTAAGTTGTTGCAGTTAAAAAGCTCGTAGTTGGACTTTGGGGTGGGTCGACCGGTCCGCCCTTGGGTGTGCACCGATCGTCTCGTCCCTTCTGCCGGCGATGCGCTCCTGGCCTTAATTGGCCGGGTCGTGCCTCCGGCGCTGTTACTTTGAAGAAATTAGAGTGCTCAAAGCAAGCCTACGCTCTGGATACATTAGCATGGGATAACATCATAGGATTTCGATCCTATTACGTTGGCCTTCGGGATCGGAGTAATGATTAACAGGGACAGTCGGGGGCATT
DALASV736	Dalhousie	Eukaryota	Archaeplastida	Chloroplastida	Phragmoplastophyta	Embryophyta	Ericales	Manilkara	Manilkara_zapota	environmental_diet	environmental_diet	NA	L49288.1.1677			AGCTCCAATAGCGTATATTTAAGTTGTTGCAGTTAAAAAGCTCGTAGTTGGACTTTGGGGTGGGTCGACCGGTCCGCCCTTGGGTGTGCACCGATCGTCTCGTCCCTTCTGCCGGCGATGCGCTCCTGGCCTTAATTGGCCGGGTCGTGCCTCCGGTGCTGTTACTTTGAAGAAATTAGAGTGCTCAAAGCAAGCCTACGCTCTGGATACATTAGCATGGGATAACATCATAGGATTTCGATCCTATTACGTTGGCCTTCGGGATCGGAGTAATGATTAACAGGGACAGTCGGGGGCATT
MIASV2390	MicrobiomeInsight	Eukaryota	Archaeplastida	Chloroplastida	Phragmoplastophyta	Embryophyta	Ericales	Manilkara	Manilkara_zapota	environmental_diet	environmental_diet	NA	L49288.1.1677			AGCTCCAATAGCGTATATTTAAGTTGTTGCAGTTAAAAAGCTCGTAGTTGGACTTTGGGGTGGGTCGACCGGTCCGCCCTTGGGTGTGCACCGATCGTCTCGTCCCTTCTGCCGGCGATGCGCTCCTGGCCTTAATTGGCCGGGTCGCGCCTCCGGCGCTGTTACTTTGAAGAAATTAGAGTGCTCAAAGCAAGCCTACGCTCTGGATACATTAGCATGGGATAACATCATAGGATTTCGATCCT
MIASV2047	MicrobiomeInsight	Eukaryota	Archaeplastida	Chloroplastida	Phragmoplastophyta	Embryophyta	Ericales	Unassigned_Ericales	Unassigned_Ericales	environmental_diet	environmental_diet	NA	NA			AGCTCCAATAGCGTATATTTAAGTTGTTGCAGTTAAAAAGCTCGTAGTTGGATTTTGGGTTGGGTCGATCGGTCCGCCTTTGGGTGTGCACCTGTCGACTCGTCCCTTCTGCCGGCGATGCGCTCCTGGCCTTAATCGGTCGGGTCGTGCCTCCGGCGCTGTTACTTTGAAGAAATTAGAGTGCTCAAAGCAAGCCTACGCTCTGGATACATTAGCATGGGATAACACCATAGGATTTCGATCCT
DALASV620	Dalhousie	Eukaryota	Archaeplastida	Chloroplastida	Phragmoplastophyta	Embryophyta	Ericales	Xantolis	Xantolis_siamensis	environmental_diet	environmental_diet	NA	GU476468.1.1610			AGCTCCAATAGCGTATATTTAAGTTGTTGCAGTTAAAAAGCTCGTAGTTGGACTTTGGGATGGGTCGACCGGTCCGCCCTTGGGTGTGCACCGATCGTCTCGTCCCTTCTGCCGGCGATGCGCTCCTGGCCTTAATTGGCCGGGTCGTGCCTTCGGCGCTGTTACTTTGAAGAAATTAGAGTGCTCAAAGCAAGCCTACGCTCTGGATACATTAGCATGGGATAACATCATAGGATTTCGATCCTATTACGTTGGCCTTCGGGATCGGAGTAATGATTAACAGGGACAGTCGGGGGCATT
DALASV657	Dalhousie	Eukaryota	Archaeplastida	Chloroplastida	Phragmoplastophyta	Embryophyta	Ericales	Xantolis	Xantolis_siamensis	environmental_diet	environmental_diet	NA	GU476468.1.1610			AGCTCCAATAGCGTATATTTAAGTTGTTGCAGTTAAAAAGCTCGTAGTTGGACTTTGGGATGGGTCGACCGGTCTGCCCTTGGGTGTGTACCGATCGTCTCGTCCCTTCTGCCGGCGATGCGCTCCTGGCCTTAATTGGCCGGGTCGTGCCTCCGGCGCTGTTACTTTGAAGAAATTAGAGTGCTCAAAGCAAGCCTACGCTATGGATACATTAGCATGGGATAACATCATAGGATTTCGATCCTATTACGTTAGCCTTCGGGATCGGAGTAATGATTAACAGGGACAGTCGGGGGCATT
DALASV107	Dalhousie	Eukaryota	Archaeplastida	Chloroplastida	Phragmoplastophyta	Embryophyta	Fabales	Arachis	Arachis_duranensis	environmental_diet	environmental_diet	NA	GBIU01023407.746.2541			AGCTCCAATAGCGTATATTTAAGTTGTTGCAGTTAAAAAGCTCGTAGTTGGACCTTGGGTTGGGCCGATCGGTCCGCCGTCGGTGTGCACCGGTCGGCTCGTCCCTTCTGCCAGCGATGCGCTCCTGGCCTTAATTGGCCGGGTCGTTTCTCTGGCGCTGTTACTTTGAAGAAATTAGAGTGCTCAAAGCAAGCCTACGCTCTGTATACATTAGCATGGGATAACATCATAGGATTCCGATCCTATTGTGTTGGCCTTCGGGATCGGAGTAATGATTAACAGGGACAGTCGGGGGCAT
DALASV1509	Dalhousie	Eukaryota	Archaeplastida	Chloroplastida	Phragmoplastophyta	Embryophyta	Fabales	Arachis	Arachis_duranensis	environmental_diet	environmental_diet	NA	GBIU01023407.746.2541			AGCTCCAATAGCGTATATTTAAGTTGTTGCAGTTAAAAAGCTCGTAGTTGGACCTTGGGTTGGGCCGATCGGTCCGCCGTCGGTGTGCACCGGTCGGCTCGTCCCTTCTGCCAGCGATGCGCTCCTGGGATCGGAGTAATGATTAACAGGGACAGTCGGAGGCATTCGTATTTCATAGTCAGAGGTGAAATTCTTGGATTTATGAAAGACGAACAACTGCGAAAGCATTTGCCAAGGATGTTT
DALASV462	Dalhousie	Eukaryota	Archaeplastida	Chloroplastida	Phragmoplastophyta	Embryophyta	Fabales	Arachis	Arachis_duranensis	environmental_diet	environmental_diet	NA	GBIU01023407.746.2541			AGCTCCAATAGCGTATATTTAAGTTGTTGCAGTTAAAAAGCTCGTAGTTGGACCTTGGGTTGGGCCGATCGGTCCGCCGTCGGTGTGCACCGGTCGGCTCGTCCCTTCTGCCAGCGATGCGCTCCTGGCCTTAATTGGCCGGGTCGTTTCTCTGGCGCTGTTACTTTGAAGAAATTAGAGTGCTCAAAGCAAGCCTACGCTCTGTATACATTAGCATGGGATAACATCATAGGATTCCGATCCTATTGTGTTGGCCTTCGGGATCGGAGTAATGATTAACAGGGACAGTCGGGGGCATT
MIASV1023	MicrobiomeInsight	Eukaryota	Archaeplastida	Chloroplastida	Phragmoplastophyta	Embryophyta	Fabales	Arachis	Arachis_duranensis	environmental_diet	environmental_diet	NA	NA			AGCTCCAATAGCGTATATTTAAGTTGTTGCAGTTAAAAAGCTCGTAGTTGGACCTTGGGTTGGGCCGATCGGTCCGCCGTCGGTGTGCACCGGTCGGCTCGTCCCTTCTGCCAGCGATGCGCTCCTGGCCTTAACTGGCCGGGTCGTTTCTCTGGCGCTGTTACTTTGAAGAAATTAGAGTGCTCAAAGCAAGCCTACGCTCTGTATACATTAGCATGGGATAACATCATAGGATTCTGATCCTATTGTG
MIASV1028	MicrobiomeInsight	Eukaryota	Archaeplastida	Chloroplastida	Phragmoplastophyta	Embryophyta	Fabales	Arachis	Arachis_duranensis	environmental_diet	environmental_diet	NA	GBIU01023407.746.2541			AGCTCCAATAGCGTATATTTATGTTGTTGCAGTTAAAAAGCTCGTAGTTGGACCTTGGGTTGGGCCGAGCGGTCCGCCGTCGGTGTGCACCGGTCGGCTCGTCCCTTCTGCCAGCGATGCGCTCCTGGCCTTAATTGGCCGGGTCGTTTCTCTGGCGCTGTTACTTTGAAGAAATTAGAGTGCTCAAAGCAAGCCTACGCTCTGTATACATTAGCATGGGATAACATCATAGGATTCCGATCCTATTGTG
MIASV1065	MicrobiomeInsight	Eukaryota	Archaeplastida	Chloroplastida	Phragmoplastophyta	Embryophyta	Fabales	Arachis	Arachis_duranensis	environmental_diet	environmental_diet	NA	GBIU01023407.746.2541			AGCTCCAATAGCGTATATTTAAGTTGTTGCAGTTAAAAAGCTCGTAGTTGGACCTTGGGTTGGTCCGATCGGTCTGCCGTCGGTGTGCACCGGTCGGCTCGTCCCTTCTGCCAGCGATGCGCTCCTGGCCTTAATTGGCCGGGTCGTTTCTCTGGCGCTGTTACTTTGAAGAAATTAGAGTGCTCAAAGCAAGCCTACGCTCTGTATACATTAGCATGGGATAACATCATAGGATTCCGATCCTATTGTG
MIASV1069	MicrobiomeInsight	Eukaryota	Archaeplastida	Chloroplastida	Phragmoplastophyta	Embryophyta	Fabales	Arachis	Arachis_duranensis	environmental_diet	environmental_diet	NA	GBIU01023407.746.2541			AGCTCCAATAGCGTATATTTAAGTTGTTGCAGTTAAAAAGCTCGTAGTTGGACCTTGGGTTGGGCCGATCGGTCCGCCGTCGGTGTGCACCGGTCGGCTCGTCCCTTCTGCCAGCGATGCGCTCATGGCCTTAATTGGCCGGGTCGTTTCTCTGGCGCTGTTACTTTGAAGAAATTAGAGTGCTCAAAGCAAGCCTACGCTCTGTATACATTAGCATGGGATAACATCATAGGATTCCGATCCTATTGTG
MIASV1117	MicrobiomeInsight	Eukaryota	Archaeplastida	Chloroplastida	Phragmoplastophyta	Embryophyta	Fabales	Arachis	Arachis_duranensis	environmental_diet	environmental_diet	NA	GBIU01023407.746.2541			AGCTCCAATAGCGTATATTTAAGTTGTTGCAGTTAAAAAGCTCGTAGTTGGACCTTGGGTTGGGCCGATCGGTCCGCCGTCGGTGTGCACCGGTCGGCTCGTCCCTTCTGCCAGCGATGCGCTCCTGGCCTTAATTGGCTGGGTCGTTTCTCTGGCGCTGTTACTTTGAAGAAATTAGAGTGCTCAAAGCAAGCCTACGCTCTGTATACATTAGCATGGGATAACATCATAGGATTCCGATCCTATTGTG
MIASV1123	MicrobiomeInsight	Eukaryota	Archaeplastida	Chloroplastida	Phragmoplastophyta	Embryophyta	Fabales	Arachis	Arachis_duranensis	environmental_diet	environmental_diet	NA	NA			AGCTCCAATAGCGTATATTTAAGTTGTTGCAGTTAAAAAGTTCGTAGTTGGACCTTGGGTTGGGCCGATCGGTCCGCCGTCGGTGTGCACCGGTCGGCTCGTCCCTTCTGCCAGCGATGCGCTCCTGGCCTTAACTGGCCGGGTCGTTTCTCTGGCGCTGTTACTTTGAAGAAATTAGAGTGCTCAAAGCAAGCCTACGCTCTGTATACATTAGCATGGGATAACATCATAGGATTCCGATCCTATTGTG
MIASV1186	MicrobiomeInsight	Eukaryota	Archaeplastida	Chloroplastida	Phragmoplastophyta	Embryophyta	Fabales	Arachis	Arachis_duranensis	environmental_diet	environmental_diet	NA	GBIU01023407.746.2541			AGCTCCAATAGCGTATATTTAAGTTGTTGCAGTTAAAAAGCTCGTAGTTGGACCTTGGGTTGGGCCGATCGGTCCGCCGTCGGTGTGCACCGGTCGGCTCGTCCCTTCTGCCAGCGATGCGCTCCTGGCCTTAATTGGCCGGGTCGTTTCTCTGGCGCTGTTACTTTGAAGAAATTAGAGTGCTCAAAGCACGCCTACGCTCTGTATACATTAGCATGGGATAACATCATAGGATTCCGATCCTATTGTG
MIASV1260	MicrobiomeInsight	Eukaryota	Archaeplastida	Chloroplastida	Phragmoplastophyta	Embryophyta	Fabales	Arachis	Arachis_duranensis	environmental_diet	environmental_diet	NA	GBIU01023407.746.2541			AGCTCCAATAGCGTATATTTAAGTTGTTGCAGTTAAAAAGCTCGTAGTTGGACCTTGGGTTGGGCCGATCGGTCCGCCGTCGGTGTGCACCGGTCGGCTCGTCCCTTCTGCCAGCGATGCGCTCCTGGCCTTAATTGGTCGGGTCGTTTCTCTGGCGCTGTTACTTTGAAGAAATTAGAGTGCTCAAAGCAAGCCTACGCTCTGTATACATTAGCATGGGATAACATCATAGGATTCCGATCCTATTGTG
MIASV1348	MicrobiomeInsight	Eukaryota	Archaeplastida	Chloroplastida	Phragmoplastophyta	Embryophyta	Fabales	Arachis	Arachis_duranensis	environmental_diet	environmental_diet	NA	GBIU01023407.746.2541			AGCTCCAATAGCGTATATTTAAGTTGTTGCAGTTAAAAAGCTCGTAGTTGGACCTTGGGTTGGGCCGATCGGTCCGCCGTCGGTGTGCACCGGTCGGCTCGTCCCTTCTGCCAGCGATGCGCTCCTGGCCTTAATTGGCCGGGTCGTTTCTCTGGCGCTGTTACTTTGAAGAAATTAGAGTGCTCAAAGCAAGCCTACGCTCTGTATACATTAGCATGGGATAACTTCATAGGATTCCGATCCTATTGTG
MIASV1350	MicrobiomeInsight	Eukaryota	Archaeplastida	Chloroplastida	Phragmoplastophyta	Embryophyta	Fabales	Arachis	Arachis_duranensis	environmental_diet	environmental_diet	NA	GBIU01023407.746.2541			AGCTCCAATAGCGTATATTTAAGTTGTTGCAGTTAAAAAGCTCGTAATTGGACCTTGGGTTGGGCCGATCGGTCCGCCGTCGGTGTGCACCGGTCGGCTCGTCCCTTCTGCCAGCGATGCGCTCCTGGCCTTAATTGGCCGGGTCGTTTCTCTGGCGCTGTTACTTTGAAGAAATTAGAGTGCTCAAAGCAAGCCTACGCTCTGTATACATTAGCATGGGATAACATCATAGGATTCTGATCCTATTGTG
MIASV14	MicrobiomeInsight	Eukaryota	Archaeplastida	Chloroplastida	Phragmoplastophyta	Embryophyta	Fabales	Arachis	Arachis_duranensis	environmental_diet	environmental_diet	NA	GBIU01023407.746.2541			AGCTCCAATAGCGTATATTTAAGTTGTTGCAGTTAAAAAGCTCGTAGTTGGACCTTGGGTTGGGCCGATCGGTCCGCCGTCGGTGTGCACCGGTCGGCTCGTCCCTTCTGCCAGCGATGCGCTCCTGGCCTTAATTGGCCGGGTCGTTTCTCTGGCGCTGTTACTTTGAAGAAATTAGAGTGCTCAAAGCAAGCCTACGCTCTGTATACATTAGCATGGGATAACATCATAGGATTCCGATCCTATTGTG
MIASV1427	MicrobiomeInsight	Eukaryota	Archaeplastida	Chloroplastida	Phragmoplastophyta	Embryophyta	Fabales	Arachis	Arachis_duranensis	environmental_diet	environmental_diet	NA	NA			AGCTCCAATAGCGTATATTTAAGTTGTTGCAGTTAAAAAGCTCGTAGTTGGACCTTGGGTTGGGCCGATCGGTCCGCCGTCGGTGTGCACCAGTCGGCTCGTCCCTTCTGCCAGCGATGCGCTCCTGGCCTTAACTGGCCGGGTCGTTTCTCTGGCGCTGTTACTTTGAAGAAATTAGAGTTCTCAAAGCAAGCCTATGCTCTGTATACATTAGCATGGGATAACATCATAGGATTCCGATCCTATTGTG
MIASV1449	MicrobiomeInsight	Eukaryota	Archaeplastida	Chloroplastida	Phragmoplastophyta	Embryophyta	Fabales	Arachis	Arachis_duranensis	environmental_diet	environmental_diet	NA	GBIU01023407.746.2541			AGCTCCAATAGCGTATATTTAAGTTGTTGCAGTTAAAAAGCTCGTAGTTGGACCTTGGGTTGGGCCGATCGGTCCGCCGTCGGTGTGCACCGGTCGGCTCGTCCCTTCTGCCAGCGATGCGCTCCTGGCCTTAATTGGCCGGGTCGTTTCTCTGGCGCTGTTACTTTGAAGAAATTAGAGTCCTCAAAGCAAGCCTACGCTCTGTATACATTAGCATGGGATAACATCATAGGATTCCGATCCTATTGTG
MIASV1450	MicrobiomeInsight	Eukaryota	Archaeplastida	Chloroplastida	Phragmoplastophyta	Embryophyta	Fabales	Arachis	Arachis_duranensis	environmental_diet	environmental_diet	NA	NA			AGCTCCAATAGCGTATATTTAAGTTGTTGCAGTTAAAAAGCTCGTAGTTGGACCTTGGGTTGGGCCGATCGGTCCGCCGTCGGTGTGCACCGGTCGGCTCGTCCCTTCTGCCAGCGATGCGCTCCTGGCCTTAATTGGCCGGGTCATTTCTCTGGCGCTGTTACTTTGAAGAAATTAGAGTGCTCAAAGCAAGCCTACGCTCTGTATACATTAGCATGGGATAACATCATAGGATTCCGATCCTATTGTG
MIASV1495	MicrobiomeInsight	Eukaryota	Archaeplastida	Chloroplastida	Phragmoplastophyta	Embryophyta	Fabales	Arachis	Arachis_duranensis	environmental_diet	environmental_diet	NA	GBIU01023407.746.2541			AGCTCCAATAGCGTATATTTAAGTTGTTGCAGTTAAAAAGCTCGTAGTTGGACCTTGGGTTGGGCCGATCGGTCCGCCGTCGGTGTGCACCGGTCGGCTCGTCCCTTCTGCCAGCGATGCGCTCCTGCCCTTAATTGGCCGGGTCGTTTCTCTGGCGCTGTTACTTTGAAGAAATTAGAGTGCTCAAAGCAAGCCTACGCTCTGTATACATTAGCATGGGATAACATCATAGGATTCCGATCCTATTGTG
MIASV1545	MicrobiomeInsight	Eukaryota	Archaeplastida	Chloroplastida	Phragmoplastophyta	Embryophyta	Fabales	Arachis	Arachis_duranensis	environmental_diet	environmental_diet	NA	GBIU01023407.746.2541			AGCTCCAATAGCGTATATTTAAGTTGTTGCAGTTAAAAAGCTCGTAGTTGGACCTTGGGTTGGGCCGATCGGTCCGCCGTCGGTGTGCACCGGTCGGCTCGTCCCTTCTGCCAGCGATGCGCTCCTGGCCTTAATTGGCCGGGTCGTTTCTCTGGCGCTGTTACTTTGAAGAAATTAGAGTGCTCAAAGCAAGCCTACGCTCTGTATACATTAGTATGGGATAACATCATAGGATTCCGATCCTATTGTGTTGGCCTTCGGGATCGGAGTAATGATTAACAGGGACAGTCGGGGGC
MIASV1557	MicrobiomeInsight	Eukaryota	Archaeplastida	Chloroplastida	Phragmoplastophyta	Embryophyta	Fabales	Arachis	Arachis_duranensis	environmental_diet	environmental_diet	NA	GBIU01023407.746.2541			AGCTCCAATAGCGTATATTTAAGTTGTTGCAGTTAAAAAGCTCGTAGTTGGACCTTGGGTTGGGCCGATCGGTCCGCCGTCGGTGTGCACCGGTCGGCTCGTCCCTTCTACCAGCGATGCGCTCCTGGCCTTAATTGGCCGGGTCGTTTCTCTGGCGCTGTTACTTTGAAGAAATTAGAGTGCTCAAAGCAAGCCTACGCTCTGTATACATTAGCATGGGATAACATCATAGGATTCCGATCCTATTGTG
MIASV1644	MicrobiomeInsight	Eukaryota	Archaeplastida	Chloroplastida	Phragmoplastophyta	Embryophyta	Fabales	Arachis	Arachis_duranensis	environmental_diet	environmental_diet	NA	JQIN01002072.44042.45646			AGCTCCAATAGCGTATATTTAAGTTGTTGCAGTTAAAAAGCTCGTAGTTGGACCTTGGGTTGGGCTGATCGGTCCGCCGTCGGTGTGCACCGGTCGGCTCGTCCCTTCTGCCAGCGATGCGCTCCTGGCCTTAATTGGCCGGGTCGTTTCTCTGGCGCTGTTACTTTGAAGAAATTAGAGTGCTCAAAGCAAGCCTACGCTCTGTATACATTAGCATGGGATAACATCATAGGATTCCGATCCTATTGTG
MIASV1663	MicrobiomeInsight	Eukaryota	Archaeplastida	Chloroplastida	Phragmoplastophyta	Embryophyta	Fabales	Arachis	Arachis_duranensis	environmental_diet	environmental_diet	NA	NA			AGCTCCAATAGCGTATATTTAAGTTGTTGCAGTTAAAAAGCTCGTAGTTGGACCTTGGGTTGGGCCGATCGGTCCGCCGTCGGTGTGCACCGGTCGGGTCGTCCCTTCTGCCAGCGATGCGCTCCTGGCCTTAACTGGCCGGGTCATTTCTCTGGCGCTGTTACTTTGAAGAAATTAGAGTGCTCAAAGCAAGCCTACGCTCTGTATACATTAGCATGGGATAACATCGTAGGATTCCGATCCTATTGTG
MIASV1667	MicrobiomeInsight	Eukaryota	Archaeplastida	Chloroplastida	Phragmoplastophyta	Embryophyta	Fabales	Arachis	Arachis_duranensis	environmental_diet	environmental_diet	NA	NA			AGCTCCAATAGCGTATATTTAACTTGTTGCAGTTAAAAAGCTCGTAGTTGGACCTTGGGTTGGGCCGATCGGTCCGCCGTCGGTGTGCACCGGTCAGCTCGTCCCTTCTGCCAGCGATGCGCTCCTGGCCTTAACTGGCCGGGTCGTTTCTCTGGCGCTGTTACTTTGAAGAAATTAGAGTGCTCAAAGCAAGCCTACGCTCTGTATACATTAGCATGGGATAACATCATAGGATTCCGATCCTATTGTG
MIASV1681	MicrobiomeInsight	Eukaryota	Archaeplastida	Chloroplastida	Phragmoplastophyta	Embryophyta	Fabales	Arachis	Arachis_duranensis	environmental_diet	environmental_diet	NA	GBIU01023407.746.2541			AGCTCCAATAGCGTATATTTAAGTTGTTGCAGTTAAAAAGCTCGTAGTTGGACCTTGGGTTGGGCCGATCGGTCCGCCGTCGGTGTGCACCGGTCGGCTCGTCCCTTCTGCCAGCGATGCTCTCCTGGCCTTAATTGGCCGGGTCGTTTCTCTGGCGCTGTTACTTTGAAGAAATTAGAGTGCTCAAAGCAAGCCTACGCTCTGTATACATTAGCATGGGATAACATCATAGGATTCCGATCCTATTGTG
MIASV1716	MicrobiomeInsight	Eukaryota	Archaeplastida	Chloroplastida	Phragmoplastophyta	Embryophyta	Fabales	Arachis	Arachis_duranensis	environmental_diet	environmental_diet	NA	GBIU01023407.746.2541			AGCTCCAATAGCGTATATTTAAGTTGTTGCAGTTAAAAAGCTCGTAGTTGGACCTTGGGTTGGGCCGATCGGTCCGCCGTCGGTGTGCACCGGTCGGCTCGTCCCTTCTGCCAGCGATGCGCTCCTGGCCTTAATTGGCCAGGTCGTTTCTCTGGCGCTGTTACTTTGAAGAAATTAGAGTGCTCAAAGCAAGCCTACGCTCTGTATACATTAGCATGGGATAACATCATAGGATTCCGATCCTATTGTG
MIASV1734	MicrobiomeInsight	Eukaryota	Archaeplastida	Chloroplastida	Phragmoplastophyta	Embryophyta	Fabales	Arachis	Arachis_duranensis	environmental_diet	environmental_diet	NA	NA			AGCTCCAATAGCGTATATTTAAGTTGTTGCAGTTAAAAAGCTCGTAGTTGGACCTTGGGTTGGGCCGATCGGTCCGCCGTCGGTGTGCACCGGTCGGCTCGTCCCTTCTGCCAGCGATGCGCTCCTGGGATCGGAGTAATGATTAACAGGAACAGTCGGAGGCATTCGTATTTCATAGTTAGAGGTGAAATTCTTGGATTTATGAAAGACGAACAACTGCGAAAGCATTTGCCAAGGATGTTTTCATTAA
MIASV1775	MicrobiomeInsight	Eukaryota	Archaeplastida	Chloroplastida	Phragmoplastophyta	Embryophyta	Fabales	Arachis	Arachis_duranensis	environmental_diet	environmental_diet	NA	NA			AGCTCCAATAGCGTATATTTAAGTTGTTGCAGTTAAAAAGCTCGTAGTTGGAGCTTGGGTTGGGCCGATCGGTCCGCCGTCGGTGTGCACCGGTCGGCTCGTCCCTTCTGCCAGTGATGCGCTCCTGGCCTTAACTGGCCAGGTCGTTTCTCTGGCGCTGTTACTTTGAAGAAATTAGAGTGCTCAAAGCAAGCCTACGCTCTGTATACATTAGCATGGGATAACATCATAGGATTCCGATCCTATTGTG
MIASV1781	MicrobiomeInsight	Eukaryota	Archaeplastida	Chloroplastida	Phragmoplastophyta	Embryophyta	Fabales	Arachis	Arachis_duranensis	environmental_diet	environmental_diet	NA	GBIU01023407.746.2541			AGCTCCAATAGCGTATATTTAAGTTGTTGCAGTTAAAAAGCTCGTAGTTGGACCTTGGGTTGGGCCGATCGGTCCGCCGTCGGTGTGCACTGGTCGGCTCGTCCCTTCTGCCAGCGATGCGCTCCTGGCCTTAATTGGCCGGGTCGTTTCTCTGGCGCTGTTACTTTGAAGAAATTAGAGTGCTCAAAGCAAGCCTACGCTCTGTATACATTAGCATGGGATAACATCATAGGATTCCGATCCTATTGTG
MIASV1792	MicrobiomeInsight	Eukaryota	Archaeplastida	Chloroplastida	Phragmoplastophyta	Embryophyta	Fabales	Arachis	Arachis_duranensis	environmental_diet	environmental_diet	NA	GBIU01023407.746.2541			AGCTCCAATAGCGTATATTTAAGTTGTTGCAGTTAAAAAGCTCGTAGTTGGACCTTGGGTTGGGCCGATCGGTCCGCCGTCGGTGTGCACCGGTCGGCTCGTCCTTTCTGCCAGCGATGCGCTCCTGGCCTTAATTGGCCGGGTCGTTTCTCTGGCGCTGTTACTTTGAAGAAATTAGAGTGCTCAAAGCAAGCCTACGCTCTGTATACATTAGCATGGGATAACATCATAGGATTCCGATCCTATTGTG
MIASV1795	MicrobiomeInsight	Eukaryota	Archaeplastida	Chloroplastida	Phragmoplastophyta	Embryophyta	Fabales	Arachis	Arachis_duranensis	environmental_diet	environmental_diet	NA	GBIU01023407.746.2541			AGCTCCAATAGCGTATATTTAAGTTGTTGCAGTTAAAAAGCTCGTAGTTGGACCTTGGGTTGGGCCGATCGGTCCGCCGTCGGTGTGCACCGGTCGGCTCGTCCCTTCTGCCAGCGATGCGCTCCTGGCCTTAATTAGCCGGGTCGTTTCTCTGGCGCTGTTACTTTGAAGAAATTAGAGTGCTCAAAGCAAGCCTACGCTCTGTATACATTAGCATGGGATAACATCATAGGATTCCGATCCTATTGTG
MIASV1828	MicrobiomeInsight	Eukaryota	Archaeplastida	Chloroplastida	Phragmoplastophyta	Embryophyta	Fabales	Arachis	Arachis_duranensis	environmental_diet	environmental_diet	NA	GBIU01023407.746.2541			AGCTCCAATAGCGTATATTTAAGTTGTTGCAGTTAAAAAGCTCGTAGTTGGACCTTGGGTTGGGCCGATCGGTCCGCCGTCGGTGTGCACCGGTCGGCTCGTCCCTTCTGCCAGCGATGCGCGCCTGGCCTTAATTGGCCGGGTCGTTTCTCTGGCGCTGTTACTTTGAAGAAATTAGAGTGCTCAAAGCCAGCCTACGCTCTGTATCCATTAGCATGGGATAACATCATAGGATTCCGATCCTATTGTG
MIASV1843	MicrobiomeInsight	Eukaryota	Archaeplastida	Chloroplastida	Phragmoplastophyta	Embryophyta	Fabales	Arachis	Arachis_duranensis	environmental_diet	environmental_diet	NA	NA			AGCTCCAATAGCGTATATTTAAGTTGTTTCAGTTAAAAAGCTCGTAGTTGGACCTTGGGTTGGGCCGATCGGTCCGCCGTCGGTGTGCACCGGTCGGCTCGTCCCTTCTGCCAGCGATGCGCTCCTGGCCTTAACTGGCCGGGTCGTTTCTCTGGCGCTGTTACTTTGAAGAAATTAGAGTACTCAAAGCAAGCCTACGCTCTGTATACATTAGCATGGGATAACATCATAGGATTCCGATCCTATTGTG
MIASV1850	MicrobiomeInsight	Eukaryota	Archaeplastida	Chloroplastida	Phragmoplastophyta	Embryophyta	Fabales	Arachis	Arachis_duranensis	environmental_diet	environmental_diet	NA	GBIU01023407.746.2541			AGCTCCAATAGCGTATATTTAAGTTGTTGCAGTTAAAAAGCTCGTAGTTGGACCTTGGGTTGGGCCGATCGGTCCGCTGTCGGTGTGCACCGGTCGGCTCGTCCCTTCTGCCAGCGATGCGCTCCTGGCCTTAATTGGCCGGGTCGTTTCTCTGGCGCTGTTACTTTGAAGAAATTAGAGTGCTCAAAGCAAGCCTACGCTCTGTATACATTAGCATGGGATAACATCATAGGATTTCGATCCTATTGTG
MIASV1869	MicrobiomeInsight	Eukaryota	Archaeplastida	Chloroplastida	Phragmoplastophyta	Embryophyta	Fabales	Arachis	Arachis_duranensis	environmental_diet	environmental_diet	NA	GBIU01023407.746.2541			AGCTCCAATAGCGTATATTTAAGTTGTTGCAGTTAAAAAGCTCGTAGTTGGACCTTGGGTTGGGCCGATCGGTCCCCCGTCGGTGTGCACCGGTCGGCTCGTCCCTTCTGCCAGCGATGCGCTCCTGGCCTTAATTGGCCGGGTCGTTTCTCTGGCGCTGTTACTTTGAAGAAATTAGAGTGCTCAAAGCAAGCCTACGCTCTGTATACATTAGCATGGGATAACATCATAGGATTCCGATCCTATTGTG
MIASV1896	MicrobiomeInsight	Eukaryota	Archaeplastida	Chloroplastida	Phragmoplastophyta	Embryophyta	Fabales	Arachis	Arachis_duranensis	environmental_diet	environmental_diet	NA	GBIU01023407.746.2541			AGCTCCAATAGCGTATATTTAAGTTGTTGCAGTTAAAACGCTCGTAGTTGGACCTTGGGTTGGGCCGATCGGTCCGCCGTCGGTGTGCACCGGTCGGCTCGTCCCTTCTGCCAGCGATGCGCTCCTGGCCTTAATTGGCCGGGTCGTTTCTCTGGCGCTGTTACTTTGAAGAAATTAGAGTGCTCAAAGCAAGCCTACGCTCTGTATACATTAGCATGGGATAACATCATAGGATTCCGATCCTATTGTG
MIASV1945	MicrobiomeInsight	Eukaryota	Archaeplastida	Chloroplastida	Phragmoplastophyta	Embryophyta	Fabales	Arachis	Arachis_duranensis	environmental_diet	environmental_diet	NA	GBIU01023407.746.2541			AGCTCCAATAGCGTATATTTAAGTTGTTGCAGTTAAAAAGCTCGTAGTTGGACCTTGGGTTGGGCCGATCGGTCCGCCGTCGGTGTACACCGGTCGGCTCGTCCCTTCTGCCAGCGATGCGCTCCTGGCCTTAATTGGCCGGGTCGTTTCTCTGGCGCTGTTACTTTGAAGAAATTAGAGTGCTCAAAGCAAGCCTACGCTCTGTATACATTAGCATGGGATAACATCATAGGATTCCGATCCTATTGTG
MIASV1949	MicrobiomeInsight	Eukaryota	Archaeplastida	Chloroplastida	Phragmoplastophyta	Embryophyta	Fabales	Arachis	Arachis_duranensis	environmental_diet	environmental_diet	NA	NA			AGCTCCAATAGCGTATATTTAAGTTGTTGCAGTTAAAAAGCTCGTAGTTGGACCTTGGGTTGGGCCGATCGGTCCGCCGTCGGTGTGCACCGGTCGGCTCGTCCCTTCTGCCAGTGATGCGCTCCTAGCCTTAACTGGCCGGGTCGTTTCTCTGGCGCTGTTACTTTGAAGAAATTAGAGTGCTCAAAGCAAGCCTACGCTCTGTATACATTAGCATGGGATAACATCATAGGATTCCGATCCTATTGTG
MIASV195	MicrobiomeInsight	Eukaryota	Archaeplastida	Chloroplastida	Phragmoplastophyta	Embryophyta	Fabales	Arachis	Arachis_duranensis	environmental_diet	environmental_diet	NA	GBIU01023407.746.2541			AGCTCCAATAGCGTATATTTAAGTTGTTGCAGTTAAAAAGCTCGTAGTTGGACCTTGGGTTGGGCCGATCGGTCCGCCGTCGGTGTGCACCGGTCGGCTCGTCCCTTCTGCCAGCGATGTGCTCCTGGCCTTAATTGGCCGGGTCGTTTCTCTGGCGCTGTTACTTTGAAGAAATTAGAGTGCTCAAAGCAAGCCTACGCTCTGTATACATTAGCATGGGATAACATCATAGGATTCCGATCCTATTGTG
MIASV1962	MicrobiomeInsight	Eukaryota	Archaeplastida	Chloroplastida	Phragmoplastophyta	Embryophyta	Fabales	Arachis	Arachis_duranensis	environmental_diet	environmental_diet	NA	NA			AGCTCCAATAGCGTATATTTAAGTTGTTGCAGTTAAAAAGCTCGTAGTTGGACCTTGGGTTGGGCCGATCGGTCCGCCGTCGGTGTGCACCGGTCGGCTCGTCCCTTCTGCCAGCGATGCGCTCCTGGCCTTAACTGGCCGGGTCATTTCTCTGGCGCTGTTACTTTGAAGAAATTAGAGTGCTCAAAGCAAGCCTACGCTCTGTATACATTAGCATGGGATAACATCATAGGATTCCGATCCTATTGTG
MIASV1963	MicrobiomeInsight	Eukaryota	Archaeplastida	Chloroplastida	Phragmoplastophyta	Embryophyta	Fabales	Arachis	Arachis_duranensis	environmental_diet	environmental_diet	NA	GBIU01023407.746.2541			AGCTCCAATAGCGTATATTTAAGTTGTTGCAGTTAAAAAGCTCGTAGTTGGACCTTGGGTTGGGCCGATCGGTCCGCCGTCGGTGTGTACCGGTCGGCTCGTCCCTTCTGCCAGCGATGCGCTCCTGGCCTTAACTGGCCGGGTCGTTTCTCTGGCGCTGTTACTTTGAAGAAATTAGAGTGCTCAAAGCAAGCCTACGCTCTGTATACATTAGCATGGGATAACATCATAGGATTCCGATCCTATTGTG
MIASV1992	MicrobiomeInsight	Eukaryota	Archaeplastida	Chloroplastida	Phragmoplastophyta	Embryophyta	Fabales	Arachis	Arachis_duranensis	environmental_diet	environmental_diet	NA	NA			AGCTCCAATAGCGTATATTTAAGTTGTTGCAATTAAAAAGCTCGTAGTTGGACCTTGGGTTGGGCCGATCGGTCCGCTGTCGGTGTGCACCGGTCGGCTCGTCCCTTCTGCCAGCGATGCGCTCCTGGCCTTAACTGGCCGGGTCGTTTCTCTGGCGCTGTTACTTTGAAGAAATTAGAGTGCTCAAAGCAAGCCTACGCTCTGTATACATTAGCATGGGATAACATCATAGGATCCCGATCCTATTGTG
MIASV2001	MicrobiomeInsight	Eukaryota	Archaeplastida	Chloroplastida	Phragmoplastophyta	Embryophyta	Fabales	Arachis	Arachis_duranensis	environmental_diet	environmental_diet	NA	JQIN01002471.10076.11872			AGCTCCAATAGCGTATATTTAAGTTGTTGCAGTTAAAAAGCTCGTAGTTGGACCTTGGGTTGGGCCGATCGGTCCGCCGTCGGTGTGCACCAGTCGGCTCGTCCCTTCTGCCAGCGATGTGCTCCTGGCCTTAACTGGCCGGGTCGTTTCTCTGGCGCTGTTACTTTGAAGAAATTAGAGTGCTCAAAGCAAGCCTACGCTCTGTATACATTAGCATGGGATAACATCATAGGATTTCGATCCTATTGTG
MIASV2006	MicrobiomeInsight	Eukaryota	Archaeplastida	Chloroplastida	Phragmoplastophyta	Embryophyta	Fabales	Arachis	Arachis_duranensis	environmental_diet	environmental_diet	NA	JQIN01002219.16572.18354			AGCTCCAATAGCGTATATTTAAGTTGTTGCAGTTAAAAAGCTTGTATTTGGACCTTAGGTTGAGCCAATCGGTTCACCGTCGGTGTGCACCGGTCGGCTCATCCCTTCTGCCAGCGATGCGCTCCTGGCCTTAACTGGCCGGGTCGTTTCTCTGGCGCTGTTACTTTGAAAAAATTAGAGTGCTCAAAGCAAGCCTACGCTCTGTATACATTAGCATGGGATAACATCATAGGATTCCGATCCTATTGTG
MIASV2039	MicrobiomeInsight	Eukaryota	Archaeplastida	Chloroplastida	Phragmoplastophyta	Embryophyta	Fabales	Arachis	Arachis_duranensis	environmental_diet	environmental_diet	NA	NA			GGCTCCAATAGCGTATATTTAAGTTGTTGCAGTTAAAAAGCTCGTAGTTGGACCTTGGGTTGGGCCGATCGGTCCGCCGTCGGTGTGCACCAGTCGGCTCGTCCCTTCTGCCAGCAATGCGCTCCTGGCCTTAACTGGCCGGGTCGTTTCTCTGGCGCTGTTACTTTGAAGAAATTAGAGTGCTCAAAGCAAGCCTACGCTCTGTATACATTAGCATGGGATAACATCATAGGATTCCGATCCTATTGTG
MIASV2065	MicrobiomeInsight	Eukaryota	Archaeplastida	Chloroplastida	Phragmoplastophyta	Embryophyta	Fabales	Arachis	Arachis_duranensis	environmental_diet	environmental_diet	NA	NA			AGCTCCAATAACGTATATTTAAGTTGTTGCAGTTAAAAAGCTCGTAGTTGGACCTTGGGTTGGGCCGATCGGTCCGCCGTCGGTGTGCACCGGTCGGCTCGTCCCTTCTACCAGCGATGCGCACCTGGCCTTAACTGGCCGGGTCGTTTCTCTGGCGCTGTTACTTTGAAGAAATTAGAGTGCTCAAAGCAAGCCTACGCTCTTTATACATTAGCATGGGATAACATCATAGGATTCCGATCCTATTGTG
MIASV2086	MicrobiomeInsight	Eukaryota	Archaeplastida	Chloroplastida	Phragmoplastophyta	Embryophyta	Fabales	Arachis	Arachis_duranensis	environmental_diet	environmental_diet	NA	JQIN01002072.17332.19128			AGCTCCAATAGCGTATATTTAAGTTGTTGCAGTTAAAAAGCTCGTAGTTAGACCTTGGGTTGGGCCGATCGGTCCGCCGTCGGTGTGCACCGGTCGGCTCGTCCCTTCTGCCAGCATGCGCTCCTGGCCTTAACTGGTCGGGTCATTTCTCTGGCGCTGTTACTTTGAAGAAATTAGAGTGCTCAAAGCAAGCCTACGCTCTGTATACATTAGCATGAGATAACATCATAGGATTCCGATCCTATTGTGT
MIASV2117	MicrobiomeInsight	Eukaryota	Archaeplastida	Chloroplastida	Phragmoplastophyta	Embryophyta	Fabales	Arachis	Arachis_duranensis	environmental_diet	environmental_diet	NA	NA			AGCTCCAATAGCGTATATTTGAGTTGTTGCAGTTAAAAAGCTCGTAGTTGGACCTTGGGTTGGGCCGATCGGTCCGCCGTCGGTGTGCACCGGTCGGCTCGTCCCTTCTGCCAGCGATGCGCTCCTGGCCTTAATTGGCCGGGTCGTTTCTCTGGCGCTGTTACTTTGAAGAAATTAGAGTTCTCAAAGCAAGCCTACGCTCTGTATACATTAGCATGGGATAACATCATAGGATTTCGATCCTATTGTG
MIASV218	MicrobiomeInsight	Eukaryota	Archaeplastida	Chloroplastida	Phragmoplastophyta	Embryophyta	Fabales	Arachis	Arachis_duranensis	environmental_diet	environmental_diet	NA	GBIU01023407.746.2541			AGCTCCAATAGCGTATATTTAAGTTGTTGCAGTTAAAAAGCTCGTAGTTGGACCTTGGGTTGGGCCGATCGGTCCGCCGTCGGTGTGCACCGGTCGGCTCGTCCCTTCTGCCCGCGATGCGCTCCTGGCCTTAATTGGCCGGGTCGTTTCTCTGGCGCTGTTACTTTGAAGAAATTAGAGTGCTCAAAGCCAGCCTACGCTCTGTCTCCATTAGCATGGGATAACATCATAGGATTCCGATCCTATTGTG
MIASV2210	MicrobiomeInsight	Eukaryota	Archaeplastida	Chloroplastida	Phragmoplastophyta	Embryophyta	Fabales	Arachis	Arachis_duranensis	environmental_diet	environmental_diet	NA	NA			AGCTCCAATAGCGTATATTTAAGTTGTTGCAGTTAAAAAGCTCGTAGTTGGACCTCGGGTTGGGCCGATCGGTCCGCCGTCGTTGTGCACCGGTCGGCTCGTCCCTTCTGCCAGCGATGCGCTCCTGGCCTTAACTGGCCGGGTCGTTTCTCTGGCGCTGTTACTTTGAAGAAATTAGAGTGCTCAAAGCAAGCCTACGCTCTGTATACATTAGCATGGGATAACATCATAGGATTCCGATCCTATTGTG
MIASV2225	MicrobiomeInsight	Eukaryota	Archaeplastida	Chloroplastida	Phragmoplastophyta	Embryophyta	Fabales	Arachis	Arachis_duranensis	environmental_diet	environmental_diet	NA	GBIU01023407.746.2541			AGCTCCAATAGCGTATATTTAAGTTGTTGCAGTTAAAAAGCTCGTAGTTGGACCGATCGGTCCGCCGTCGGTGTGCACCGGTCGGCTCGTCCTTTCTGCCAGCGATGCGCTCCTGGCCTTAATTGGCCGGGTCGTTTCTCTGGCGCTGTTACTTTGAAGAAATTAGAGTGCTCAAAGCAAGCCTACGCTCTGTATACATTAGCATGGGATAACATCATAGGATTCCGATCCTATTGTGTTGGCCTTCGGG
MIASV2248	MicrobiomeInsight	Eukaryota	Archaeplastida	Chloroplastida	Phragmoplastophyta	Embryophyta	Fabales	Arachis	Arachis_duranensis	environmental_diet	environmental_diet	NA	GBIU01023407.746.2541			AGCTCTAATAGCGTATATTTAAGTTGTTGCAGTTAAAAAGCTCGTAGTTGGACCTTGGGTTGGGCCGATCGGTCCGCTGTCGGTGTGCACCGGTCGGCTCGTCCCTTCTGCCAGCGATGCGCTCCTGGCCTTAATTGGCCGGGTCGTTTCTCTGGCGTTGTTACTTTGAAGAAATTAGAGTGCTCAAAGCAAGCCTACGCTCTGTATACATTAGCATGGGATAACATCATAGGATTCCGATCCTATTGTG
MIASV2297	MicrobiomeInsight	Eukaryota	Archaeplastida	Chloroplastida	Phragmoplastophyta	Embryophyta	Fabales	Arachis	Arachis_duranensis	environmental_diet	environmental_diet	NA	GBIU01023407.746.2541			AGCTCCAATAGCGTATATTTAAGTTGTTGCAGTTAAAAAGCTCGTAGTTGGACCTTGGGTTGGGCCGATCTTTCCGCCGTCGGTGTGCACCGGTCGGCTCGTCCCTTCTGCCAGCGATGCGCTCCTGGCCTTAATTGGCCGGGTCGTTTCTCTGGCGCTGTTACTTTGAAGAAATTAGAGTGCTCAAAGCAAGCCTACGCTCTGTATACATTAGCATGGGATAACATCATAGGATTCCGATCCTATTGTG
MIASV2321	MicrobiomeInsight	Eukaryota	Archaeplastida	Chloroplastida	Phragmoplastophyta	Embryophyta	Fabales	Arachis	Arachis_duranensis	environmental_diet	environmental_diet	NA	NA			AACTCCAATAGCGTATATTTAAGTTGTTGCAGTTAAAAAGCTCGTAGTTGGACCTTGGGTTGGGCCGATCGGTCCGCCGTCGGTGTGCACCGGTCGGCTCGTCCCTTCTGCCAGTGATGCGCTCCTGGCCTTAACTGGCCGGGTCGTTTCTCTGGCGCTGTTACTTTGAAGAAATTAGAGTGCTCAAAGCAAGCCTACGCTCTGTATACATTAGCATGGGATAACATCATAGGATTCCGATCCTATTGTG
MIASV2331	MicrobiomeInsight	Eukaryota	Archaeplastida	Chloroplastida	Phragmoplastophyta	Embryophyta	Fabales	Arachis	Arachis_duranensis	environmental_diet	environmental_diet	NA	NA			AGCTCCAATAGCGTATATTTAAGTTGTTGCAGTTAAAAAGCTCGTAATTGGACCTTGGGTTGGGCCGATCGGTCCGCCGTCGGTGTGCACCGGTCGGGTCGTCCCTTCTGCCAGCGATGCGCTCCTGGCCTTAACTGGCCGGGTCGTTTCTCTGGCACTGTTACTTTGAAGAAATTAGAGTGCTCAAAGCAAGCCTACGCTCTGTATACATTAGCATGGGATAACATCATAGGATTCCGATCCTATTATG
MIASV2444	MicrobiomeInsight	Eukaryota	Archaeplastida	Chloroplastida	Phragmoplastophyta	Embryophyta	Fabales	Arachis	Arachis_duranensis	environmental_diet	environmental_diet	NA	NA			AGCTCCAATAGCGTATATTTAAGTTGTTGCAGTTAAAAAGCTCGTAGTTGGACCTTGGGTTGGGCCGATCGGTCCGCCGTCGGTGTGCACCGGTCGGCTCGTCCCTTCTGCCAGCGATGCGCTCCTGGGATCGGAGTAATGATTAACAGGAACAGTCGGAGGCATTCGTATTTCATAGTCAGAGGTGAAATTCTTGGATTTATGAAAGACGAACAACTGCGAAAGCATTTGCCAAGGATGTTTTCATTAATCAAGAACGAAAGTGGCGGCCTGACGCTCGACTTATCTCGTATGCCGT
MIASV2471	MicrobiomeInsight	Eukaryota	Archaeplastida	Chloroplastida	Phragmoplastophyta	Embryophyta	Fabales	Arachis	Arachis_duranensis	environmental_diet	environmental_diet	NA	GBIU01023407.746.2541			AGCTCCAATAGCGTATATTTAAGTTGTTGCAGTTAAAAAGCTCGTAGTTGGACCTTGGGTTGGGCCGATCGGTCCGCCGTCGGTGTGCACCGGTCGGCTCGTCCCTTCTGCCAGCGATGCGCTCCTGGCCTTAATTGGCCGGATCGTTTCTCTGGCGCTGTTACTTTGAAGAAATTAGAGTGGTCAAAGCAAGCCTACGCTCTGTATACATTAGCATGGGATAACATCATAGGATTCCGATCCTATTGTG
MIASV2494	MicrobiomeInsight	Eukaryota	Archaeplastida	Chloroplastida	Phragmoplastophyta	Embryophyta	Fabales	Arachis	Arachis_duranensis	environmental_diet	environmental_diet	NA	GBIU01023407.746.2541			AGCTCCAATAGCGTATATTTAAGTTGTTGCAGTTAAAAAGCTCGTAGTTGGACCTTGGGTTGGGCCGATCGGTCCGCCGTCGGTGTGCACCGGTCGGCTCGTCCCTTCTGCCAGCGATGCGCTCCTGGCCTTAATTGGCCGCGTCGTTTCTCTGGCGCTGTTACTTTGAAGAAATTAGAGTGCTCAAAGCAAGCCTACGCTCTGTATACATTAGCATGGGATAACATCATAGGATTCCGATCCTATTGTG
MIASV2505	MicrobiomeInsight	Eukaryota	Archaeplastida	Chloroplastida	Phragmoplastophyta	Embryophyta	Fabales	Arachis	Arachis_duranensis	environmental_diet	environmental_diet	NA	GBIU01023407.746.2541			AGCTCCAATAGCGTATATTTAAGTTGTTGCAGTTAAAAAGCTCGTAGTTGGACCTTGGGTTGGGCCGATCGGTCCGCCGTTGGTGTGCACCGGTCGGCCCGTCCCTTCTGCCAGCGATGCGCTCCTGGCCTTAATTGGCCGGGTCGTTTCTCTGGCGCTGTTACTTTGAAGAAATTAGAGTGCTCAAAGCAAGCCTACGCTCTGTATACATTAGCATGGGATAACATCATAGGATTCCGATCCTATTGTG
MIASV2532	MicrobiomeInsight	Eukaryota	Archaeplastida	Chloroplastida	Phragmoplastophyta	Embryophyta	Fabales	Arachis	Arachis_duranensis	environmental_diet	environmental_diet	NA	GBIU01023407.746.2541			AGCTCCAATAGCGTATATTTAAGTTGTTGCAGTTAAAAAGCTCGTAGTTGGACCTTGGGTTGGGCCGATCGGTCCGCCGTCGGTGTGCACCGGTCGGCTCGTCCCTTCTGCCAGCGATGCGCTCCTGGCCTGAACTGGCCCGGTCGTTTCTCTGGCGCTGTTACTTTGAAGAAATTAAAGTGCTCAAAGCAAGCCTACGCTCTGTATACATTAGCATGGGATAACATCATAGGATTCCGATCCTATTGTG
MIASV2545	MicrobiomeInsight	Eukaryota	Archaeplastida	Chloroplastida	Phragmoplastophyta	Embryophyta	Fabales	Arachis	Arachis_duranensis	environmental_diet	environmental_diet	NA	JQIN01002909.1079.2733			AGCTCCAATAGTGTATATTTAAGTTGTTGCAGTTAAAAAGCTCGTAGTTGGACCTTGGGTTGGGCCGATCAGTCCGCCGTCGGTGTGCACCGGTCGGCTCGTCCCTTCTGCCAGCGATGTGCTCCTGGCCTTAACTGGCTGGGTCGTTTCTCTGGCGCTGTTACTTTGAAGAAATTAGAGTGCTCAAAGCAAGCCTACGCTCTGTATACATTAGCATGGGATAACATCATAGGATTCCGATCCTATTGTG
MIASV2577	MicrobiomeInsight	Eukaryota	Archaeplastida	Chloroplastida	Phragmoplastophyta	Embryophyta	Fabales	Arachis	Arachis_duranensis	environmental_diet	environmental_diet	NA	GBIU01023407.746.2541			AGCTCTAATAGCGTATATTTAAGTTGTTGCAGTTAAAAAGCTCGTAGTTGGACCTTGGGTTGGGCCGATCGGTCCGCCGTCGGTGTGCACCGGTCGGCTCGTCCCTTCTGCCAGCGATGCGCTCCTGGCCTTAATTGGCCGGGTCGTTTCTCTGGCGCTGTTACTTTGAAGAAATTAGAGTGCTCAAAGCAAGCCTACGCTCTGTATACATTAGCATGGGATAACGTCATAGGATTCCGATCCTATTGTG
MIASV2632	MicrobiomeInsight	Eukaryota	Archaeplastida	Chloroplastida	Phragmoplastophyta	Embryophyta	Fabales	Arachis	Arachis_duranensis	environmental_diet	environmental_diet	NA	GBIU01023407.746.2541			AGCTCCAATAGCGTATATTTAAGTTGTTGCAGTTAAAAAGCTCGTAGTTGGACCTTGGGTTGGGCCGATCGTTCCGCCGTCGGTGTGCACCGGTCGGCTCGTCCCTTCTGCCAGCGATGCGCTCCTGGCCTTAATTGGCCGGGTCGTTTCTCTGGCGCTGTTACTTTGAAGAAATTAGAGTGCTCAAAGCAAGCCTACGCTCTGTATACATTAGCATGGGATAACATCATAGGATTCCGATCCTATTGTG
MIASV2634	MicrobiomeInsight	Eukaryota	Archaeplastida	Chloroplastida	Phragmoplastophyta	Embryophyta	Fabales	Arachis	Arachis_duranensis	environmental_diet	environmental_diet	NA	NA			AGCTCCAATAGCGTATATATAAGTTGTTGCAGTTAAAAAGCTCGTAGTTGGACCTTGGGTTGGGCCGATCGGTCCGCCGTCGGTGTGCACCGGTCGGCTCGTCCCTTCTGCCAGCGATGCGCTCCTGGCCTTAACTGGCCGGGTCATTTCTCTGGCGCTGTTACTTTGAAGAAATTAGAGTGCTCAAAGCAAGCCTACGCTCTGTATACATTAGCATGGGATAACATCATAGGATTCCGATCCTATTGTG
MIASV2726	MicrobiomeInsight	Eukaryota	Archaeplastida	Chloroplastida	Phragmoplastophyta	Embryophyta	Fabales	Arachis	Arachis_duranensis	environmental_diet	environmental_diet	NA	GBIU01023407.746.2541			AGCTCCAATAGCGTATATTTAAGTTGTTGCAGTTAAAAAGCTCGTAGTTGGACCTTGGGTTGGGCCGATCGGTCCGCCGTCGGTGTGCACCGGTCGGCTCGTCCCTTCTGCCAGCGATGTGCTCCTGGCCTTAATTGGCCGGGTCGTTTCTCTGGCGCTGTTACTTTGAAGAAATTAGAGTTCTCAAAGCAAGCCTACACTCTGTATACATTAGCATGGGATAACATCATAGGATTCCGATCCTATTGTG
MIASV2752	MicrobiomeInsight	Eukaryota	Archaeplastida	Chloroplastida	Phragmoplastophyta	Embryophyta	Fabales	Arachis	Arachis_duranensis	environmental_diet	environmental_diet	NA	NA			AGCTCCAATAGCGTATATTTAAGTTGTTGCAATTAAAAAGCTCATAGTTGGACCTTGGGTTAGGCTGATCGGTCTGCCGTCGGTGTGCACCGGTCGGCTCATCCCTTCTGCCAGCGATGCGCTCCTGGCCTTAACTGGCCAGGTCGTTTCTCTGGCGCTGTTACTTTGAAGAAATTAGAGTGCTCAAAGCAAGCCTACGCTCTGTATACGTTAGCATGGGATAACATCATAGGATTCCGATCCTATTGTG
MIASV2755	MicrobiomeInsight	Eukaryota	Archaeplastida	Chloroplastida	Phragmoplastophyta	Embryophyta	Fabales	Arachis	Arachis_duranensis	environmental_diet	environmental_diet	NA	GBIU01023407.746.2541			AGCTCCAATAGCGTATATTTAAGTTGTTGCAGTTAAAAAGCTCGTAGTTGGACCTTGGGTTGGGCCGAGCGGTCCGCCGTCGGTGTGCACCGGTCGGCTCGTCCCTTCTGCCAGCGATGCGCGCCTGGCCTTAATTGGCCGGGTCGTTTCTCTGGCGCTGTTACTTTGAAGAAATTAGAGTGCTCAAAGCAAGCCTACGCTCTGTATACATTAGCATGGGATAACATCATAGGATTCCGATCCTATTGTG
MIASV2863	MicrobiomeInsight	Eukaryota	Archaeplastida	Chloroplastida	Phragmoplastophyta	Embryophyta	Fabales	Arachis	Arachis_duranensis	environmental_diet	environmental_diet	NA	GBIU01023407.746.2541			AGCTCCAATAGCGTATATTTAAGTTGTTGCAGTTAAAAAGCTCGTAGTTGGACCTTGGGTTGGGCCGATCGGTCCGCCGTCGGTGTGCACCGGTCGGCTCGTCCCTTCTGCCAGCGATGCGCTCCTGGCCTTAATTGGCCGGGTTGTTTCTCTGGCGCTGTTACTTTGAAGAAATTAGAGTGCTCAAAGCAAGCCTATGCTCTGTATACATTAGCATGGGATAACATCATAGGATTCCGATCCTATTGTG
MIASV2879	MicrobiomeInsight	Eukaryota	Archaeplastida	Chloroplastida	Phragmoplastophyta	Embryophyta	Fabales	Arachis	Arachis_duranensis	environmental_diet	environmental_diet	NA	GBIU01023407.746.2541			AGCTCCAATAGCGTATATTTAAGTTGTTGCAGTTAAAAAGCTCGTAGTTGGACCTTGGGTTGGGCCGATCGGTCCGCCGTCGGTGTGCACCGGTCGGCTCGTCCCTTCTGCCAGCGATGTGCTCCTGGCCTTAATTGGCCGGGTCGTTTCTCTGGCGCTGTTACTTTGAAGAAATTAGAGTTCTCAAAGCAAGCCTACGCTCTGTATACATTAGCATGGGATAACATCATAGGATTCCGATCCTATTGTG
MIASV2913	MicrobiomeInsight	Eukaryota	Archaeplastida	Chloroplastida	Phragmoplastophyta	Embryophyta	Fabales	Arachis	Arachis_duranensis	environmental_diet	environmental_diet	NA	NA			AGCTCCAATAGCGTATATTTAAGTTGTTGCAGTTAAAAAGCTCGTAGTTGGACCTTGGGTTGGGCCGATCGGTCCGCCGTCGGTGTGCACCGGTCGGCTCGTCCCTTCTGCCAGCGATGCGCTCCTGGGATCGGAGTAATGATTAACAGGGACAGTCGGAGGCATTCGTATTTCATAGTCAGAGGTGAAATTCTTGGATTTATGAAAGACGAACAACTGCGAAAGCATTTGCCAAGGATGTTTTCATTAATCAAGAACGAAAGTGGCGGCCTGACGCTCGACTTATCTCGTATGCCGT
MIASV2967	MicrobiomeInsight	Eukaryota	Archaeplastida	Chloroplastida	Phragmoplastophyta	Embryophyta	Fabales	Arachis	Arachis_duranensis	environmental_diet	environmental_diet	NA	JQIN01002072.44042.45646			AGCTCCAATAGCGTATATTTAAGTTGTTGCAGTTAAAAAGCTCGTAGTTGGACCTTGGGTTGGGCTGATCGGTCCGCCGTCGGTGTGCACCGGTCGGCTCGTCCCTTCTGCCAGCGATGCGCTCCTGGCCTTAACTGGCCGGGTCGTTTCTCTAGCGCTGTTACTTTGAAGAAATTAGAGTGCTCAAAGCAAGCCTACGCTCTGTATACATTAGCATGGGATAACATCATAGGATTCCGATCCTATTGTG
MIASV3024	MicrobiomeInsight	Eukaryota	Archaeplastida	Chloroplastida	Phragmoplastophyta	Embryophyta	Fabales	Arachis	Arachis_duranensis	environmental_diet	environmental_diet	NA	GBIU01023407.746.2541			AGCTCCAATAGCGTATATTTAAGTTGTTGCAGTTAAAAAGCTCGTAGTTGGACCTTGGGTTGGGCCGATCGGTCCGCCATCGGTGTGCACCGGTCGGCTCGTCCCTTCTGCCAGCGATGCGCTCCTGGCCTTAATTGGCCGGGTCGTTTCTCTGGCGCTGTTACTTTGAAGAAATTAGAGTGCTCAAAGCAAGCCTACGCTCTGTATACATTAGCATGGGATAACATCATAGGATTCCGATCCTATTGTG
MIASV3037	MicrobiomeInsight	Eukaryota	Archaeplastida	Chloroplastida	Phragmoplastophyta	Embryophyta	Fabales	Arachis	Arachis_duranensis	environmental_diet	environmental_diet	NA	GBIU01023407.746.2541			AGCTCCAATAGCGTATATTTAAGTTGTTGCAGTTAAAAAGCTCGTAGTTGGACCTTGGGTTGGGCCGATCGGTCCGCCGTCGGTGTGCACCGGTCGGCTCGTCCCTTCTGCCAGCGATGCGCTCCTGGACTTAATTGGCCGGGTCGTTTCTCTGGCGCTGTTACTTTGAAGAAATTAGAGTGCTCAAAGCAAGCCTACGCTCTGTATACATTAGCATGGGATAACATCATAGGATTCCGATCCTATTGTG
MIASV3112	MicrobiomeInsight	Eukaryota	Archaeplastida	Chloroplastida	Phragmoplastophyta	Embryophyta	Fabales	Arachis	Arachis_duranensis	environmental_diet	environmental_diet	NA	NA			AGCTCCAATAGCGTATATTTAAGTTGTTACAGTTAAAAAGCTCGTAGTTGGACCTTGGGTTGGGCCGATCGGTCCGCCGTCGGTGTGCACCGGTCGGCTCATCCCTTCTGCCAGCGATGCGCTCCTGGCCTTAACTGGCCGGGTCGTTTCTCTGGCGCTGTTACTTTGAAGAAATTAGAGTGCTCAAAGCAAGCCTACGCTCTGTATACATTAGCATGGGATAACATCATAGGATTCCGATCCTATTGTG
MIASV3120	MicrobiomeInsight	Eukaryota	Archaeplastida	Chloroplastida	Phragmoplastophyta	Embryophyta	Fabales	Arachis	Arachis_duranensis	environmental_diet	environmental_diet	NA	GBIU01023407.746.2541			AGCTCCAATAGCGTATATTTAAGTTGTTGCAGTTAAAAAGCTCGTAGTTGGACCTTGGGTTGGGCCAATCGGTCCGCCGTCGGTGTGCACCGGTTGGCTCGTCCCTTCTGCCAGCGATGCGCTCCTGGCCTTAATTGGCCGGGTCGTTTCTCTGGCGCTGTTACTTTGAAGAAATTAGAGTGCTCAAAGCAAGCCTACGCTCTGTATACATTAGCATGGGATAACATCATAGGATTCCGATCCTATTGTG
MIASV3169	MicrobiomeInsight	Eukaryota	Archaeplastida	Chloroplastida	Phragmoplastophyta	Embryophyta	Fabales	Arachis	Arachis_duranensis	environmental_diet	environmental_diet	NA	GBIU01023407.746.2541			AGCTCCAATAGCGTATATTTAAGTTGTTGCAGTTAAAAAGCTCGTAGTTGGACCTTGGGTTGGGCCGATCGGTCCGCCGTCGGTGTGCACCGGTCGGCTCGTCCCTTCTGCCAGCGATGCGCTCCTGGCCTTAATTGGCTTGGTCGTTTCTCTGGCGCTGTTACTTTGAAGAAATTAGAGTGCTCAAAGCAAGCCTACGCTCTGTATACATTAGCATGGGATAACATCATAGGATTCCGATCCTATTGTG
MIASV3207	MicrobiomeInsight	Eukaryota	Archaeplastida	Chloroplastida	Phragmoplastophyta	Embryophyta	Fabales	Arachis	Arachis_duranensis	environmental_diet	environmental_diet	NA	JQIN01002909.1079.2733			AGCTCCAATAGTGTATATTTAAGTTGTTGCAGTTAAAAAGCTCGTAGTTGGACCTTGGGTTGGGCCGATCAGTCCGCCGTTGGTGTGCACCGGTCGGCTCGTCCCTTCTGCCAGCGATGTGCTCCTGGCCTTAACTGGCTGGGTCGTTTCTCTGGCGCTGTTACTTTGAAGAAATTAGAGTGCTCAAAGCAAGCCTACGCTCTGTATACATTAGCATGGGATAACATCATAGGATTCCGATCCTATTGTG
MIASV3257	MicrobiomeInsight	Eukaryota	Archaeplastida	Chloroplastida	Phragmoplastophyta	Embryophyta	Fabales	Arachis	Arachis_duranensis	environmental_diet	environmental_diet	NA	NA			AGCTCCAATAGCGTATATTTAAGTTGTTGCAGTTAAAAAGCTCGTAGTTGGACCTTGGGTTGGGCCGATCGGTCCGCCGTCGGTGTGCACCGGTCGGCTCGTCCCTTCTGCCAGCGATGCGCTCCTGGCCTTAACTGGCCGGGTCATTTCTCTAGCACTGTTACTTTGAAGAAATTAGAGTGCTCAAAGCAAGCCTACGCTCTGTATACATTAGCATGGGATAACATCATAGGATTCCGATCCTATTGTG
MIASV3300	MicrobiomeInsight	Eukaryota	Archaeplastida	Chloroplastida	Phragmoplastophyta	Embryophyta	Fabales	Arachis	Arachis_duranensis	environmental_diet	environmental_diet	NA	NA			AGCTCCAATAGCGTATATTTAAGTTGTTGCAGTTAAAAAGCTCGTAGTTGGAGCTTGGGTTGGGCCGATCGGTCCGCCGTCGGTGTGCACCGGTCGGCTCGTCCCTTCTGCCAGTGATGCGCTCCTGGCCTTAACTGGCCAGGTCGTTTCTCTGGCGCTGTTACTTTGAATAAATTAGAGTGCTCAAAGCAAGCCTACGCTCTGTATACATTAGCATGGGATAACATCATAGGATTCCGATCCTATTGTG
MIASV3335	MicrobiomeInsight	Eukaryota	Archaeplastida	Chloroplastida	Phragmoplastophyta	Embryophyta	Fabales	Arachis	Arachis_duranensis	environmental_diet	environmental_diet	NA	GBIU01023407.746.2541			AGCTCCAATAGCGTATATTTAAGTTGTTGCAGTTAAAAAGCTCGTAGTTGGACCTTGGGTTGGGCCGATCGGTCCGCCGTCGGTGTGCACCGGTCGGCTCGTCCCTTCTGCCAGCGATGCGCTCCTAGCCTTAATTGGCCGGGTCGTTTCTCTGGCGCTGTTACTTTGAAGAAATTAGAGTGCTCAAAGCAAGCCTACGCTTTGTATACATTAGCATGGGATAACATCATAGGATTCCGATCTTATTGTG
MIASV3350	MicrobiomeInsight	Eukaryota	Archaeplastida	Chloroplastida	Phragmoplastophyta	Embryophyta	Fabales	Arachis	Arachis_duranensis	environmental_diet	environmental_diet	NA	NA			AGCTCCAATAGCGTATATTTAAGTTGTTGCAATTAAAAAGCTCATAGTTGGACCTTGGGTTAGGCTGATCGGTCTGCCGTCGGTGTGCACCGGTCGGCTCATCCCTTCTGCCAGCGATGCGCTCCTGGCCTTAACTGGCCAGGTCGTTTCTCTGGCGCTGTTACTTTGAAGAAATTAGAGTGCTCAAAGCAAGGCTACGCTCTGTATACGTTAGCATGGGATAACATCATAGGATTCCGATCCTATTGTG
MIASV3564	MicrobiomeInsight	Eukaryota	Archaeplastida	Chloroplastida	Phragmoplastophyta	Embryophyta	Fabales	Arachis	Arachis_duranensis	environmental_diet	environmental_diet	NA	GBIU01023407.746.2541			AGCTCCAATAGCGTATATTTAAGTTGTTGCAGTTAAAAAGCTCGTAGTTGGACCTTGGGTTGGGCCGATCGGTCCGCCGTCGGTGTGCACCGGTCGGCTCGTCCCTTCTGCTAGCGATGCGCTCCTGGCCTTAATTGGCCGGGTCGTTTCTCTGGCGCTGTTACTTTGAAGAAATTAGAGTGCTCAAAGCAAGCCTACGCTCTGTATACATTAGCATGGGATAACATCATAGGATTCCGATCCTATTGTG
MIASV3620	MicrobiomeInsight	Eukaryota	Archaeplastida	Chloroplastida	Phragmoplastophyta	Embryophyta	Fabales	Arachis	Arachis_duranensis	environmental_diet	environmental_diet	NA	NA			AGCTCCAATAGCGTATATTTAAGTTGTTTCAGTTAAAAAGCTCGTAGTTGGACCTTGGGTTGGGCCGATCGGTCCGCTGTCGGTGTGCACCGGTCGGCTCGTCCCTTCTGCCAGCGATGCGCTCCTGGCCTTAACTGGCCGGGTCGTTTCTCTGGCGCTGTTACTTTGAAGAAATTAGAGTACTCAAAGCAAGCCTACGCTCTGTATACATTAGCATGGGATAACATCATAGGATTCCGATCCTATTGTG
MIASV3883	MicrobiomeInsight	Eukaryota	Archaeplastida	Chloroplastida	Phragmoplastophyta	Embryophyta	Fabales	Arachis	Arachis_duranensis	environmental_diet	environmental_diet	NA	GBIU01023407.746.2541			AGCTCCAATAGCGTATATTTAAGTTGTTGCAGTTAAAAAGCTCGTAGTTGGACCTTGGGTTGGGCCGATCGGTCCGCCGTCGGTGTGCACCGGTCGGCTCGTCCCTTCTGCCAGCGATGCGCTCCTGGCCTTAATTGGCCGGGTCGTTTCTCTGGCGCTGTTACTTTGAAGAAATTAGAGTGCTCAAAGCAAGCCATAGGATTAATGATTAACAGGGACAGTCGGGGGCATTCGTATTTCATAGTCAGAG
MIASV494	MicrobiomeInsight	Eukaryota	Archaeplastida	Chloroplastida	Phragmoplastophyta	Embryophyta	Fabales	Arachis	Arachis_duranensis	environmental_diet	environmental_diet	NA	GBIU01023407.746.2541			AGCTCCAATAGCGTATATTTAAGTTGTTGCAGTTAAAAAGCTCGTAGTTGGACCTTGGGTTGGGCCGATCGGTCCGCCGTCGGTGTGCACCGGTCGGCTCGTCCCTTCTGCCAGCGATGCGCTCCTGGGATCGGAGTAATGATTAACAGGAACAGTCGGAGGCATTCGTATTTCATAGTCAGAGGTGAAATTCTTGGATTTATGAAAGACGAACAACTGCGAAAGCATTTGCCAAGGATGTTTTCATTAA
MIASV592	MicrobiomeInsight	Eukaryota	Archaeplastida	Chloroplastida	Phragmoplastophyta	Embryophyta	Fabales	Arachis	Arachis_duranensis	environmental_diet	environmental_diet	NA	GBIU01023407.746.2541			AGCTCCAATAGCGTATATTTAAGTTGTTGCAGTTAAAAAGCTCGTAGTTGGACCTTGGGTTGGGCCGATCGGTCCGCCGTCGGTGTGCACCGGTCGGCTCGTCCCTTCTGCCAGCGATGCGCTCCTGGCCTTAATTGGCCGGGTCGTTTCTCTGGTGCTGTTACTTTGAAGAAATTAGAGTGCTCAAAGCAAGCCTACGCTCTGTATACATTAGCATGGGATAACATCATAGGATTCCGATCCTATTGTG
MIASV610	MicrobiomeInsight	Eukaryota	Archaeplastida	Chloroplastida	Phragmoplastophyta	Embryophyta	Fabales	Arachis	Arachis_duranensis	environmental_diet	environmental_diet	NA	GBIU01023407.746.2541			AGCTCCAATAGCGTATATTTAAGTTGTTGCAGTTAAAAGGCTCGTAGTTGGACCTTGGGTTGGGCCGATCGGTCCGCCGTCGGTGTGCACCGGTCGGCTCGTCCCTTCTGCCAGCGATGCGCTCCTGGCCTTAATTGGCCGGGTCGTTTCTCTGGCGCTGTTACGTTGAAGAAATTAGAGTGCTCAAAGCAAGCCTACGCTCTGTATACATTAGCATGGGATAACATCATAGGATTCCGATCCTATTGTG
MIASV693	MicrobiomeInsight	Eukaryota	Archaeplastida	Chloroplastida	Phragmoplastophyta	Embryophyta	Fabales	Arachis	Arachis_duranensis	environmental_diet	environmental_diet	NA	GBIU01023407.746.2541			AGCTCCAATAGCGTATATTTAAGTTGTTGCAGTTAAAAAGCTCGTAGTTGGACCTTGGGTTGGGCCGATCGGTCCACCGTCGGTGTGCACCGGTCGGCTCGTCCCTTCTGCCAGCGATGCGCTCCTGGCCTTAATTGGCCGGGTCGTTTCTCTGGCGCTGTTACTTTGAAGAAATTAGAGTGCTCAAAGCAAGCCTACGCTCTGTATACATTAGCATGGGATAACATCATAGGATTCCGATCCTATTGTG
MIASV756	MicrobiomeInsight	Eukaryota	Archaeplastida	Chloroplastida	Phragmoplastophyta	Embryophyta	Fabales	Arachis	Arachis_duranensis	environmental_diet	environmental_diet	NA	GBIU01023407.746.2541			AGCTCCAATAGCGTATATTTAAGTTGTTGCAGTTAAAAAGCTCGTAGTTGGACCTTGGGTTGGGCCGATCGGTCCGCCGTCGGTGTGCACCGGTCGGCGCGTCCCTTCTGCCAGCGATGCGCTCCTGGCCTTAATTGGCCGGGTCGTTTCTCTGGCGCTGTTACTTTGAAGAAATTAGAGTGCTCAAAGCAAGCCTACGCTCTGTATACATTAGCATGGGATAACATCATAGGATTCCGATCCTATTGTG
MIASV765	MicrobiomeInsight	Eukaryota	Archaeplastida	Chloroplastida	Phragmoplastophyta	Embryophyta	Fabales	Arachis	Arachis_duranensis	environmental_diet	environmental_diet	NA	GBIU01023407.746.2541			AGCTCCAATAGCGTATATTTAAGTTGTTGCAGTTAAAAAGCTCGTAGTTGGACCTTGGGTTGGGCCGATCGGTCCGCCGTCGGTGTGCACCGGTCGGCTCGTCCCTTCTTCCAGCGATGCGCTCCTGGCCTTAATTGGCCGGGTCGTTTCTCTGGCGCTGTTACTTTGAAGAAATTAGAGTGCTCAAAGCAAGCCTACGCTCTGTATACATTAGCATGGGATAACATCATAGGATTCCGATCCTATTGTG
MIASV772	MicrobiomeInsight	Eukaryota	Archaeplastida	Chloroplastida	Phragmoplastophyta	Embryophyta	Fabales	Arachis	Arachis_duranensis	environmental_diet	environmental_diet	NA	NA			AGCTCCAATAGCGTATATTTGAGTTGTTGCAGTTAAAAAGCTCGTAGTTGGACCTTGGGTTGGGCCGATCGGTCCGCCGTCGGTGTGCACCGGTCGGCTCGTCCCTTCTGCCAGCGATGCGCTCCTGGCCTTAATTGGCCGGGTCGTTTCTCTGGCGCTGTTACTTTGAAGAAATTAGAGTGCTCAAAGCAAGCCTACGCTCTGTATACATTAGCATGGGATAACATCATAGGATTCCGATCCTATTGTG
MIASV830	MicrobiomeInsight	Eukaryota	Archaeplastida	Chloroplastida	Phragmoplastophyta	Embryophyta	Fabales	Arachis	Arachis_duranensis	environmental_diet	environmental_diet	NA	GBIU01023407.746.2541			AGCTCCAATAGCGTATATTTAAGTTGTTGCAGTTAAAAAGCTCGTAGTTGGACCTTGGGTTGGGCCGATCGGTCCGCCGTCGGTGTGCACCGGTCGGCTCGTCCCTTCTGCCAGCGATGCGCTCCTGGGATCGGAGTAATGATTAACAGGGACAGTCGGAGGCATTCGTATTTCATAGTCAGAGGTGAAATTCTTGGATTTATGAAAGACGAACAACTGCGAAAGCATTTGCCAAGGATGTTTTCATTAA
MIASV910	MicrobiomeInsight	Eukaryota	Archaeplastida	Chloroplastida	Phragmoplastophyta	Embryophyta	Fabales	Arachis	Arachis_duranensis	environmental_diet	environmental_diet	NA	GBIU01023407.746.2541			AGCTCCAATAGCGTATATTTAAGTTGTTGCAGTTAAAAAGCTCGTAGTTGGACCTTGGGTTGGGCCGATCGGTCTGCCGTCGGTGTGCACCGGTCGGCTCGTCCCTTCTGCCAGCGATGCGCTCCTGGCCTTAATTGGCCGGGTCGTTTCTCTGGCGCTGTTACTTTGAAGAAATTAGAGTGCTCAAAGCAAGCCTACGCTCTGTATACATTAGCATGGGATAACATCATAGGATTCCGATCCTATTGTG
MIASV951	MicrobiomeInsight	Eukaryota	Archaeplastida	Chloroplastida	Phragmoplastophyta	Embryophyta	Fabales	Arachis	Arachis_duranensis	environmental_diet	environmental_diet	NA	GBIU01023407.746.2541			AGCTCCAATAGCGTATATTTAAGTTGTTGCAGTTAAAAAGCTCGTAGTTGGACCTTGGGTTGGGCCGATCGGTCCGCCGTCGGTGTGCACCGGTCGGCTCGTCCCTTCTGCCAGCGATGCGCTCCTGGCCTTAATTGGCCGGGTCGTTTCTCTGGCGCTGTTACTTTGAAGAAATTAGAGTGCTCAAAGCAAGCCTACGCTCTATATACATTAGCATGGGATAACATCATAGGATTCCGATCCTATTGTG
DALASV192	Dalhousie	Eukaryota	Archaeplastida	Chloroplastida	Phragmoplastophyta	Embryophyta	Fabales	Arachis	Arachis_ipaensis	environmental_diet	environmental_diet	NA	GBJG01025252.5.1800			AGCTCCAATAGCGTATATTTAAGTTGTTGCAGTTAAAAAGCTCGTAGTTGGACCTTGGGTTGGGCCGATCGGTCCGCCGTCGGTGTGCACCGGTCGGCTCGTCCCTTCTGCCAGCGATGCGCTCCTGGCCTTAACTGGCCGGGTCGTGCCTCTGGCGCTGTTACTTTGAAGAAATTAGAGTGCTCAAAGCAAGCCTACGCTCTGTATACATTAGCATGGGATAACATCATAGGATTCCGATCCTATTGTGTTGGCCTTCGGGATCGGAGTAATGATTAACAGGGACAGTCGGGGGCATTC
DALASV328	Dalhousie	Eukaryota	Archaeplastida	Chloroplastida	Phragmoplastophyta	Embryophyta	Fabales	Arachis	Arachis_ipaensis	environmental_diet	environmental_diet	NA	GBJG01025252.5.1800			AGCTCCAATAGCGTATATTTAAGTTGTTGCAGTTAAAAAGCTCGTAGTTGGACCTTGGGTTGGGCCGATCGGTCCGCCGTCGGTGTGCACCGGTCGGCTCGTCCCTTCTGCCAGCGATGCGCTCCTGGCCTTAACTGGCCGGGTCGTGCCTCTGGCGCTGTTACTTTGAAGAAATTAGAGTGCTCAAAGCAAGCCTACGCTCTGTATACATTAGCATGGGATAACATCATAGGATTCCGATCCTATTGTGTTGGCCTTCGGGATCGGAGTAATGATTAACAGGGACAGTCGGGGGCAT
MIASV1179	MicrobiomeInsight	Eukaryota	Archaeplastida	Chloroplastida	Phragmoplastophyta	Embryophyta	Fabales	Arachis	Arachis_ipaensis	environmental_diet	environmental_diet	NA	GBJG01025252.5.1800			AGCTCCAATAGCGTATATTTAAGTTGTTGCAGTTGAAAAGCTCGTAGTTGGACCTTGGGTTGGGCCGATCGGTCCGCCGTCGGTGTGCACCGGTCGGCTCGTCCCTTCTGCCAGCGATGCGCTCCTGGCCTTAACTGGCCGGGTCGTGCCTCTGGCGCTGTTACTTTGAAGAAATTAGAGTGCTCAAAGCAAGCCTACGCTCTGTATACATTAGCATGGGATAACATCATAGGATTCCGATCCTATTGTG
MIASV1215	MicrobiomeInsight	Eukaryota	Archaeplastida	Chloroplastida	Phragmoplastophyta	Embryophyta	Fabales	Arachis	Arachis_ipaensis	environmental_diet	environmental_diet	NA	NA			AGCTCCAATAGCGTATATTTAAGTTGTTGCAGTTAAAAAGCTCGTAGTTAGACCTTGGATTGGGCTGATCGGTCCGCCGTCGGTGTGCACCGGTCGGCTCGTCCCTTCTGCCAACGATGCGCTCCTGGCCTTAACTGGCCGGGTAGTGCCTCTGGCGCTGTTACTTTGAAGAAATTAGAGTGCTCAAAGCAAGCCTACGCTCTGTATACATTAGCATGGGATAACATCATAGGATTCCGATCCTATTGTG
MIASV1219	MicrobiomeInsight	Eukaryota	Archaeplastida	Chloroplastida	Phragmoplastophyta	Embryophyta	Fabales	Arachis	Arachis_ipaensis	environmental_diet	environmental_diet	NA	GBJG01025252.5.1800			AGCTCCAATAGCGTATATTTAAGTTGTTGCAGTTAAAAAGCTCGTAGTTGGACCTTGGGTTGGGCCGATCGGTCCGCCGTCGGTGTGCACCGGTCGGCTCGTCCCTTCTGCCAGCGATGCGCTCCTGGCCTTAACTAGCCGGGTCGTGCCTCTGGCGCTGTTACTTTGAAGAAATTAGAGTGCTCAAAGCAAGCCTACGCTCTGTATACATTAGCATGGGATAACATCATAGGATTCCGATCCTATTGTG
MIASV1230	MicrobiomeInsight	Eukaryota	Archaeplastida	Chloroplastida	Phragmoplastophyta	Embryophyta	Fabales	Arachis	Arachis_ipaensis	environmental_diet	environmental_diet	NA	JQIO01000293.2585882.2587245			AGCTCCAATAGCGTATATTTAAGTTGTTGCAGTTAAAAAGCTTGTAGTTGGACCTTGGGTTGGGCCAATCGGTCCGCCGTCGGTGTGCACCGGTCGGCTCGTCCCTTCTGCCAGTGATGCGCTCCTGGCCTTAACTGGCCGGGTCGTGCCTCTGGCGCTGTTACTTTGAAGAAATTAGAGTGCTCAAAGCAAGCCTACGCTCTGTATACATTAGCATGGGATAACATCATAGGATTCCGATCCTATTGTG
MIASV1332	MicrobiomeInsight	Eukaryota	Archaeplastida	Chloroplastida	Phragmoplastophyta	Embryophyta	Fabales	Arachis	Arachis_ipaensis	environmental_diet	environmental_diet	NA	GBJG01025252.5.1800			AGCTCCAATAGCGTATATTTAAGTTGTTGCAGTTAAAAAGCTCGTAGTTGGACCTTGGGTTGGGCCGATCAGTCCGCCGTCGGTGTGCACCGGTCGGCTCGTCCCTTCTGCCAGCGATGCGCTCCTGGCCTTAACTGGCCGGGTCGTGCCTCTGGCGCTGTTACTTTGAAGAAATTAGAGTGCTCAAAGCAAGCCTACGCTCTGTATACATTAGCATGGGATAACATCATAGGATTCCGATCCTATTGTG
MIASV1405	MicrobiomeInsight	Eukaryota	Archaeplastida	Chloroplastida	Phragmoplastophyta	Embryophyta	Fabales	Arachis	Arachis_ipaensis	environmental_diet	environmental_diet	NA	GBJG01025252.5.1800			AGCTCCAATAGCGTATATTTAAGTTGTTGCAGTTAAAAAGCTCGTAGTTGGACCTTGGGTTGGGCCGATCGGTCCGCCGTTGGTGTGCACCGGTCGGCTCGTCCCTTCTGCCAGCGATGCGCTCCTGGCCTTAACTGGCCGGGTCGTGCCTCTGGCGCTGTTACTTTGAAGAAATTAGAGTGCTCAAAGCAAGCCTACGCTCTGTATACATTAGCATGGGATAACATCATAGGATTCCGATCCTATTGTG
MIASV1457	MicrobiomeInsight	Eukaryota	Archaeplastida	Chloroplastida	Phragmoplastophyta	Embryophyta	Fabales	Arachis	Arachis_ipaensis	environmental_diet	environmental_diet	NA	GBJG01025252.5.1800			AGCTCCAATAGCGTATATTTAAGTTGTTGCAGTTAAAAAGCTCGTAGTTGGACCTTGGGTTGGGCCGATCGGTCCGCCGTCGGTGTGCACCGGTCGGCTCGTCCCTTCTGCCAGCGATGCGCTCCTGGCCTTAACTGGCCGGGTCGTGCCTCTAGCGCTGTTACTTTGAAGAAATTAGAGTGCTCAAAGCAAGCCTACGCTCTGTATACATTAGCATGGGATAACATCATAGGATTCCGATCCTATTGTG
MIASV1481	MicrobiomeInsight	Eukaryota	Archaeplastida	Chloroplastida	Phragmoplastophyta	Embryophyta	Fabales	Arachis	Arachis_ipaensis	environmental_diet	environmental_diet	NA	GBJG01025252.5.1800			AGCTCCAATAGCGTATATTTAAGTTGTTGCAGTTAAAAAGCTCGTAGTTGGACCTTAGGTTGGGTCGATCGGTCCGCCGTCGGTGTGCACCGGTCGGCTCGTCCCTTCTGCCAGCGATGCGCTCCTGGCCTTAACTGGCCGGGTCGTGCCTCTGGCGCTGTTACTTTGAAGAAATTAGAGTGCTCAAAGCAAGCCTACGCTCTGTATACATTAGCATGGGATAACATCATAGGATTCTGATCCTATTGTG
MIASV1642	MicrobiomeInsight	Eukaryota	Archaeplastida	Chloroplastida	Phragmoplastophyta	Embryophyta	Fabales	Arachis	Arachis_ipaensis	environmental_diet	environmental_diet	NA	GBJG01025252.5.1800			AGCTCCAATAGCGTATATTTAAGTTGTTGCAGTTAAAAAGCTCGTAGTTGGACCTTGGGTTGGGCCGATCGGTCCGCCGTCGGTGTGCACTGGTCGGCTCGTCCCTTCTGCCAGCGATGCGCTCCTGGCCTTAACTGGCCGGGTCGTGCCTCTGGCGCTGTTACTTTGAAGAAATTAGAGTGCTCAAAGCAAGCCTACGCTCTGTATACATTAGCATGGGATAACATCATAGGATTCCGATCCTATTGTG
MIASV1646	MicrobiomeInsight	Eukaryota	Archaeplastida	Chloroplastida	Phragmoplastophyta	Embryophyta	Fabales	Arachis	Arachis_ipaensis	environmental_diet	environmental_diet	NA	GBJG01025252.5.1800			AGCTCCAATAGCGTATATTTAAGTTGTTGCAGTTAAAAAGCTCGTAGTTGGACCTTGGGTTGGGCCGATCGGTCCGCCGTCGGTGTGCACCGGTTGGCTCGTCCCTTCTGCCAGCGATGCACTCCTGGCCTTAACTGGCCGGGTCGTGCCTCTGGCGCTGTTACTTTGAAGAAATTAGAGTGCTCAAAGCAAGCCTACGCTCTGTATACATTAGCATGGGATAACATCATAGGATTCCGATCCTATTGTG
MIASV1647	MicrobiomeInsight	Eukaryota	Archaeplastida	Chloroplastida	Phragmoplastophyta	Embryophyta	Fabales	Arachis	Arachis_ipaensis	environmental_diet	environmental_diet	NA	GBJG01025252.5.1800			AGCTCCAATAGCGTATATTTAAGTTGTTGCAGTTAAAAAGCTCGTAGTTGGACCTTGGGTTGGGCCGATCGGTCCGCCGTCGGTGTGCACCGGTCGGCTCGTCCCTTCTGCCAGCGATGCGCTCCTGGCCTTAACTGGCCGGGTCGTGCCTCTGGCACTGTTACTTTGAAGAAATTAGAGTGCTCAAAGCAAGCCTACGCTCTGTATACATTAGCATGGGATAACATCATAGGATTCCGATCCTATTGTG
MIASV1746	MicrobiomeInsight	Eukaryota	Archaeplastida	Chloroplastida	Phragmoplastophyta	Embryophyta	Fabales	Arachis	Arachis_ipaensis	environmental_diet	environmental_diet	NA	GBJG01025252.5.1800			AGCTCCAATAGCGTATATTTAAGTTGTTGCAGTTAAAAAGCTCGTAGTTGGACCTTGGGTTGGGCCGATCGGTCCGCCGTCGGTGTGCACCGGTCGGCTCGTCCCTTCTGCCAGTGATGCGCTCCTGGCCTTAACTGGCCGGGTCGTGCCTCTGGCGCTGTTACTTTGAAGAAATTAGAGTGCTCAAAGCAAGCCTACGCTCTGTATACATTAGCATGGGATAACATCATAGGATTCCGATCCTATTGTG
MIASV1752	MicrobiomeInsight	Eukaryota	Archaeplastida	Chloroplastida	Phragmoplastophyta	Embryophyta	Fabales	Arachis	Arachis_ipaensis	environmental_diet	environmental_diet	NA	GBJG01025252.5.1800			AGCTCCAATAGCGTATATTTAAGTTGTTGCAGTTAAAAAGCTCGTAGTTGGACCTTGGGTTGGGCCGATCGGTCCGCCGTCGGTGTGCACCGGTCGGCTCGTCCCTTCTGCCTGCGATGCGCTCCTAGCCTTAACTGGCCGGGTCGTGCCTCTGGCGCTGTTACTTTGAAGAAATTAGAGTGCTCAAAGCAAGCCTATGCTCTGTATACATTAGCATGGGATAACATCATAGGATTTCGATCCTATTGTG
MIASV1776	MicrobiomeInsight	Eukaryota	Archaeplastida	Chloroplastida	Phragmoplastophyta	Embryophyta	Fabales	Arachis	Arachis_ipaensis	environmental_diet	environmental_diet	NA	JQIO01000292.890395.891959			AGCTCCAATAGCGTATATTTTAGTTGTTGCAGTTAAAAAGCTCGTAGTTGGACCTTGGGTTGGGCCGATCGGTCCGCCGACGGTGTGCACCGGTCGGTTCGTCCCTTCTGCCAGCGATGCGCTCCTGGCCTTAACTGGCCGGGTCGTGCCTCTGGCGCTGTTACTTTGAAGAAATTAGAGTGCTCAAAGCAAGCCTACGCTTAGCATGGGATAACATCATAGGATTCCGATCCTATTGTGTTGGCCTTCG
MIASV1786	MicrobiomeInsight	Eukaryota	Archaeplastida	Chloroplastida	Phragmoplastophyta	Embryophyta	Fabales	Arachis	Arachis_ipaensis	environmental_diet	environmental_diet	NA	GBJG01025252.5.1800			AGCTCCAATAGCGTATATTTAAGTTGTTGCAGTTAAAAAGCTCGTAGTTGGACCTTGGGTTGGGCCGATCGGTCCGCCGTCGGTGTGCACCGGTCGGCTCGTCCCTTCTGCCAGCGATGCGCTCCTGGCCTTAAATGGCCGGGTCGTGCCTCTGGCGCTGTTACTTTGAAGAAATTAGAGTGCTCAAAGCAAGCCTACGCTCTGTATACATTAGCATGGGATAACATCATAGGATTCCGATCCTATTGTG
MIASV1832	MicrobiomeInsight	Eukaryota	Archaeplastida	Chloroplastida	Phragmoplastophyta	Embryophyta	Fabales	Arachis	Arachis_ipaensis	environmental_diet	environmental_diet	NA	GBJG01025252.5.1800			AGCTCCAATAGCGTATATTTAATTTGTTGCAGTTAAAAAGCTCGTAGTTGGACCTTGGGTTGGGCCGATCGGTCCGCCGTCGGTGTGCACCGGTCGGCTCGTCCCTTCTGCCAGCGATGCGCTCCTGGCCTTAACTGGCCGGGTCGTGCCTCTGGCGCTGTTACTTTGAAGAAATTAGAGTGCTCAAAGCAAGCCTACGCTCTGTATACATTAGCATGGGATAACATCATAGGATTCCGATCCTATTGTG
MIASV1905	MicrobiomeInsight	Eukaryota	Archaeplastida	Chloroplastida	Phragmoplastophyta	Embryophyta	Fabales	Arachis	Arachis_ipaensis	environmental_diet	environmental_diet	NA	GBJG01025252.5.1800			AGCTCCAATAGCGTATATTTAAGTTGTTGCAGTTAAAAAGCTCGTAGTTGGACCTTGGGTTGGGCCGATCGGTCCGCCGTCGGTGTGCACCGGTTGGCTCGTCCCTTCTGCCAGCGATGCGCTCCTGGCCTTAACTGGCCGGGTCGTGCCTCTGGCGCTGTTACTTTGAAGAAATTAGAGTGCTCAAAGCAAGCCTACGCTCTGTATACATTAGCATGGGATAACATCATAGGATTCCGATCCTATTGTG
MIASV2119	MicrobiomeInsight	Eukaryota	Archaeplastida	Chloroplastida	Phragmoplastophyta	Embryophyta	Fabales	Arachis	Arachis_ipaensis	environmental_diet	environmental_diet	NA	GBJG01025252.5.1800			AGCTCCAATAGCGTATATTTAAATTGTTGCAGTTAAAAAGCTCGTAGTTGGACCTTGGGTTAGGCCGATCGGTCCGCCGTCGGTGTGCACCGGTCGGCTCGTCCCTTCTGCCAGCGATGCGCTCCTGGCCTTAACTGGCCGGGTCGTGCCTCTGGCGCTGTTACTTTGAAGAAATTAGAGTGCTCAAAGCAAGCCTACGCTCTGTATACATTAGCATGGGATAACATCATAGGATTCCGATCCTATTGTG
MIASV2154	MicrobiomeInsight	Eukaryota	Archaeplastida	Chloroplastida	Phragmoplastophyta	Embryophyta	Fabales	Arachis	Arachis_ipaensis	environmental_diet	environmental_diet	NA	GBJG01025252.5.1800			AGCTCCAATAGCGTATATTTAAGTTGTTGCAGTTAAAAAGCTCGTAGTTGGACCTTGGGTTGGGCCGATCGGTCCGCCTTCGGTGTGCACCGGTCGGCTCGTCCCTTCTGCCAGCGATGCGCTCCTGGCCTTAACTGGCCGGGTCGTGCCTCTGGCGCTGTTACTTTGAAGAAATTAGAGTGCTCAAAGCAAGCCTACGCTCTGTATACATTAGCATGGGATAACATCATAGGATTCCGATCCTATTGTG
MIASV2260	MicrobiomeInsight	Eukaryota	Archaeplastida	Chloroplastida	Phragmoplastophyta	Embryophyta	Fabales	Arachis	Arachis_ipaensis	environmental_diet	environmental_diet	NA	GBJG01025252.5.1800			AGCTCCAATAGCGTATATTTAAGTTGTTGCAGTTAAAAAGCTCGTAGTTGGACCTTGGGTTGGGCCGATCGGTCCGCCGTCGGTGTGCACCGGTCGGCTCGTCCCTTCTGCCAGCGATGCGCTCCTGGCCTTAACTGGCCGGGTCGTGCCTCTGGCGCTGTTACTTTGAAGATATTAGAGTGCTCAAAGCAAGCCTACGCTCTGTATACATTAGCATGGGATAACATCATAGGATTCCGATCCTATTGTG
MIASV2278	MicrobiomeInsight	Eukaryota	Archaeplastida	Chloroplastida	Phragmoplastophyta	Embryophyta	Fabales	Arachis	Arachis_ipaensis	environmental_diet	environmental_diet	NA	GBJG01025252.5.1800			AGCTCCAATAGCGTATATTTAAGTTGTTGCAGTTAAAAAGCTCGTAGTTGGACCTTGGGTTGGGCCGATCGGTCCGCCGTCGGTGTGCACCGGTCGGCTCGTCCCTTCTGCCAGCGATGCGCTCCTGGCCTTAACTGGCCGGGTCGTGCCTCTGGCGCTGTTACTTTGAAGAAATTAGAGTGGTCAAAGCAAGCCTACGCTCTGTATACATTAGCATGGGATAACATCATAGGATTCCGATCCTATTGTG
MIASV2472	MicrobiomeInsight	Eukaryota	Archaeplastida	Chloroplastida	Phragmoplastophyta	Embryophyta	Fabales	Arachis	Arachis_ipaensis	environmental_diet	environmental_diet	NA	NA			AGCTCCAATAGCGTATATTTAAGTTGTTGCAGTTAAAAAGCTCGTAGTTGGACCTTGGGTTGGGCCGATCGGTCCGCCGTCGGTGTGCACCGGTCGACTCGTCCCTTCTGCCAGCGATGTGCTCCTGGCCTTAACTGGCCGGGTCGTGCCTCTGGCGCTGTTACTTTGAAGAAATTAGAGTGCTCAAAGCAAGCCTACGCTCTGTATACATTAGCATCGGATAACATCATAGGATTCCGATCCTATTGTG
MIASV2499	MicrobiomeInsight	Eukaryota	Archaeplastida	Chloroplastida	Phragmoplastophyta	Embryophyta	Fabales	Arachis	Arachis_ipaensis	environmental_diet	environmental_diet	NA	GBJG01025252.5.1800			ATCTCCAATAGCGTATATTTAAGTTGTTGCAGTTAAAAAGCTCGTAGTTGGACCTTGGGTTGGGCCGATCGGTCCGCCGTCGGTGTGCACCGGTCGGCTCGTCCCTTCTGCCAGCGATGCGCTCCTGGCCTTAACTGGCCGGGTCGTGCCTCTGGCGCTGTTACTTTGAAGAAATTAGAGTGCTCAAAGCAAGCCTACGCTCTGTATAAATTAGCATGGGATAACATCATAGGATTCCGATCCTATTGTG
MIASV2529	MicrobiomeInsight	Eukaryota	Archaeplastida	Chloroplastida	Phragmoplastophyta	Embryophyta	Fabales	Arachis	Arachis_ipaensis	environmental_diet	environmental_diet	NA	NA			AGCTCCAATAGCGTATATTTAAGTTGTTGCAGTTAAAAAGCTCGTAGTTGGACCTTGGGTTGGGCCGATCGGTCCGCTGTCGGTGTGCACCGGTCGGCTCGTCCCTTCTGCCAGCGATGCGCTCCTGGCCTTAACTGGCCGGGTCGTGCCTCTGGCGCTGTTACTTTGAAGAAATTAGAGTGCTCAAAGCAAGCCTACGCTTTGTATACATTAGCATGGGATAACATCATAGGATTCCGATCCTATTGTG
MIASV2534	MicrobiomeInsight	Eukaryota	Archaeplastida	Chloroplastida	Phragmoplastophyta	Embryophyta	Fabales	Arachis	Arachis_ipaensis	environmental_diet	environmental_diet	NA	GBJG01025252.5.1800			AGCTCCAATAGCGTATATTTAACTTGTTGCAGTTAAAAAGCTCGTAGTTGGACCTTGGGTTGGGCCGATCGGTCCGCCGTTGGTGTGCACCGGTCGGCTCGTCCCTTCTGCCAGTGATGCGCTCCTGGCCTTAACTGGCCGGGTCGTGCCTCTGGCGCTGTTACTTTGAAGAAATTAGAGTGCTCAAAGCAAGCCTACGCTCTGTATACATTAGCATGGGATAACATCATAGGATTCCGATCCTATTGTG
MIASV2613	MicrobiomeInsight	Eukaryota	Archaeplastida	Chloroplastida	Phragmoplastophyta	Embryophyta	Fabales	Arachis	Arachis_ipaensis	environmental_diet	environmental_diet	NA	GBJG01025252.5.1800			AGCTCCAATAGCGTATATTTAAGTTGTTGCAGTTAAAAAGCTCGTAGTTGGACCTTGGGTTGGGCCGATTGGTCCGCCGTCGGTGTGCACCGGTCGGCTCGTCCCTTCTGCCAGCGATGCGCTCCTGGCCTTAACTGGCCGGGTCGTGCCTCTGGCGCTGTTACTTTGAAGAAATTAGAGTGCTCAAAGCAAGCCTACGCTCTGTATACATTAGCATGGGATAACATCATAGGATTCCGATCCTATTGTG
MIASV2643	MicrobiomeInsight	Eukaryota	Archaeplastida	Chloroplastida	Phragmoplastophyta	Embryophyta	Fabales	Arachis	Arachis_ipaensis	environmental_diet	environmental_diet	NA	GBJG01025252.5.1800			AGCTCCAATAGCGTATATTTAAGTTGTTGCAGTTAAAAAGCTCGTAGTTGGACCTTGGGTTGGGCCGATTGGTCCGCCGTCGGTGTGCACCGGTCGGCTCGTCCCTTCTGCCAACGATGCGCTCCTGGCCTTAACTGGCCGGGTCGTGCCTCTGGCGCTGTTACTTTGAAGAAATTAGAGTGCTCAAAGCAAGCCTACGCTCTGTATACATTAGCATGGGATAACATCATAGGATTCCGATCCTATTGTG
MIASV2677	MicrobiomeInsight	Eukaryota	Archaeplastida	Chloroplastida	Phragmoplastophyta	Embryophyta	Fabales	Arachis	Arachis_ipaensis	environmental_diet	environmental_diet	NA	GBJG01025252.5.1800			AGCTCCAATAGCGTATATTTAAGTTGTTGCAGTTAAAAAGCTCGTAGTTGGACCTTGGGTTGGGCCGATCGGTCCGCCATCGGTGTGCACCGGTCGGCTCGTCCCTTCTGCCAGCGATGCGCTCCTGGCCTTAACTGGCCGGGTCGTGCCTCTGGCGCTGTTACTTTGAAGAAATTAGAGTGCTCAAAGCAAGCCTACGCTCTGTATACATTAGCATGGGATAACATCATAGGATTCCGATCCTATTGTG
MIASV2720	MicrobiomeInsight	Eukaryota	Archaeplastida	Chloroplastida	Phragmoplastophyta	Embryophyta	Fabales	Arachis	Arachis_ipaensis	environmental_diet	environmental_diet	NA	GBJG01025252.5.1800			AGCTCCAATAGCGTATATTTAAGTTGTTGCAGTTAAAAAGCTCGTAGTTGGACCTTGGGTTGGGCTGATCGGTCCGCCGTCGGTGTGCACCGGTCGGCTCGTCCCTTCTGCCAGCGATGCGCTCCTGGCCTTAACTGGCCGGGTCGTGCCTCTGGCGCTGTTACTTTGAAGAAATTAGAGTGCTCAAAGCAAGCCTACGCTCTGTATACATTAGCATGGGATAACATCATAGGATTCCGATCCTATTTTG
MIASV2749	MicrobiomeInsight	Eukaryota	Archaeplastida	Chloroplastida	Phragmoplastophyta	Embryophyta	Fabales	Arachis	Arachis_ipaensis	environmental_diet	environmental_diet	NA	GBJG01025252.5.1800			AGCTCCAATAGCGTATATTTAAGTTGTTGCAGTTAAAAAGCTCGTAGTTGGACCTTGGGTTGGGCCGATCGGTCCGCCGTCGGTGTGCACCGGTCTGCTCGTCCCTTCTGCCAGCGATGCGCTCCTGGCCTTAACTGGCCGGGTCGTGCCTCTGGCGCTGTTACTTTGAAGAAATTAGAGTGCTCAAAGCAAGCCTACGCTCTGTATACATTAGCATGGGATAACATCATAGGATTCCGATCCTATTGTG
MIASV28	MicrobiomeInsight	Eukaryota	Archaeplastida	Chloroplastida	Phragmoplastophyta	Embryophyta	Fabales	Arachis	Arachis_ipaensis	environmental_diet	environmental_diet	NA	GBJG01025252.5.1800			AGCTCCAATAGCGTATATTTAAGTTGTTGCAGTTAAAAAGCTCGTAGTTGGACCTTGGGTTGGGCCGATCGGTCCGCCGTCGGTGTGCACCGGTCGGCTCGTCCCTTCTGCCAGCGATGCGCTCCTGGCCTTAACTGGCCGGGTCGTGCCTCTGGCGCTGTTACTTTGAAGAAATTAGAGTGCTCAAAGCAAGCCTACGCTCTGTATACATTAGCATGGGATAACATCATAGGATTCCGATCCTATTGTG
MIASV2868	MicrobiomeInsight	Eukaryota	Archaeplastida	Chloroplastida	Phragmoplastophyta	Embryophyta	Fabales	Arachis	Arachis_ipaensis	environmental_diet	environmental_diet	NA	GBJG01025252.5.1800			AGCTCCAATAGCGTATATTTAAGTTGTTGCAGTTAAAAAGCTCGTAGTTGGACCTTGGGTTGGGCCGATCGGTCCGCCGTCGGTGTGCACCGGTCGGCTCGTCCCTTCTGCCAGCGATGCGCTCCTGGCCTTAACTGGCCGGGTCGTGCCTCTGGCACTATTACTTTGAAGAAATTAGAGTGCTCAAAGCAAGCCTACGCTCTGTATACATTAGCATGGGATAACATCATAGGATTCCGATCCTATTGTG
MIASV2912	MicrobiomeInsight	Eukaryota	Archaeplastida	Chloroplastida	Phragmoplastophyta	Embryophyta	Fabales	Arachis	Arachis_ipaensis	environmental_diet	environmental_diet	NA	NA			AGCTCCAATAGCATATATTTAAGTTGTTGCAGTTAAAAAGCTCGTAGTTGGACCTTGGGTTGGGCCGATCGGTCCGCCGTCGGTGTGCACCGGTCGGCTCGTCCCTTCTGCCAGCGATGCGCTCCTGGCCTTAACTGGCCGGGTTGTGCCTCTGGCGCTGTTACTTTGAAGAAATTAGAGTGCTCAAAGCAAGCCTACGCTCTGTATACATTAGCATGGGATAACATCATAGGATTCCGATCCTATTGTG
MIASV3035	MicrobiomeInsight	Eukaryota	Archaeplastida	Chloroplastida	Phragmoplastophyta	Embryophyta	Fabales	Arachis	Arachis_ipaensis	environmental_diet	environmental_diet	NA	GBJG01025252.5.1800			AGCTCCAATAGCGTATATTTAAGTTGTTGCAGTTAAAAAGCTCGTAGTTGGACCTTGGGTTGGGCCGATCGGTCCGCCGTCGGTGTGCACCGGTCGGCTCGTCCCTTCTGCCAGCGATGCGCTCCTGGCCTTAACTCGCCGGGTCGTGCCTCTGGCGCTGTTACTTTGAAGAAATTAGAGTGCTCAAAGCAAGCCTACGCTCTGTATACATTAGCATGGGATAACATCATAGGATTCCGATCCTATTGTG
MIASV3072	MicrobiomeInsight	Eukaryota	Archaeplastida	Chloroplastida	Phragmoplastophyta	Embryophyta	Fabales	Arachis	Arachis_ipaensis	environmental_diet	environmental_diet	NA	GBJG01025252.5.1800			AGCTCCAATAGCATATATTTAAGTTGTTGCAGTTAAAAAGCTCGTAGTTGGACCTTGGGTTGGGCCGATCGGTCCGCCGTCGGTGTGCACCGGTCGGCTCGTCCTTTCTGCCAGCGATGCGCTCCTGGCCTTAACTGGCCGGGTCGTGCCTCTGGCGCTGTTACTTTGAAGAAATTAGAGTGCTCAAAGCAAGCCTACGCTCTGTATACATTAGCATGGGATAACATCATAGGATTCCGATCCTATTGTG
MIASV3135	MicrobiomeInsight	Eukaryota	Archaeplastida	Chloroplastida	Phragmoplastophyta	Embryophyta	Fabales	Arachis	Arachis_ipaensis	environmental_diet	environmental_diet	NA	GBJG01025252.5.1800			AGCTCCAATAGCGTATATTTAAGTTGTTGCAGTTAAAAAGCTCGTAGTTGGACCTTGGGTTGGGCCGATCGGTCCGCCGTCGGTGTGCACCGGTCGGCTCGTCCCTTCTGCCAGCGATGCGCTCCTGGCCTTAACTGGCCGGGTCGTGCCTCTGGCGCTGTTACTTTGAAGAAATTAGAGTGCTCAAAGAAAGCCTACGCTCTGTATACATTAGCATGGGATAACATCATAGGATTCCGATCCTATTGTG
MIASV3186	MicrobiomeInsight	Eukaryota	Archaeplastida	Chloroplastida	Phragmoplastophyta	Embryophyta	Fabales	Arachis	Arachis_ipaensis	environmental_diet	environmental_diet	NA	GBJG01025252.5.1800			AGCTCCAATAGCGTATATTTAAGTTGTTGCAGTTAAAAAGCTCGTAGTTGGACCTTGGGTTGGGCCGATCGGTCCGCCGTCGGTGTGCACCGGTCGGCTCGTCCCTTCTGCCAGCGATGCGCTCCTGGCCTTAACTGGCCGGGTCGTGCCTCTGGCGCTGTTACTTTGAAGAAATTAGAGTGCTCAAAGCAAGCCTACGCTCTGTATACATTAGCATGGGATAACAGCATAGGATTCCGATCCTATTGTG
MIASV3217	MicrobiomeInsight	Eukaryota	Archaeplastida	Chloroplastida	Phragmoplastophyta	Embryophyta	Fabales	Arachis	Arachis_ipaensis	environmental_diet	environmental_diet	NA	GBJG01025252.5.1800			AGCTCCAATAGCGTATATTTAAGTTGTTGCAGTTAAAAAGCTCGTAGTTGGACCTTGGGTTGGGCCGATCGGTCCGCCGTCGGTGTGCACCGGTCGGCTCGTCCCTTCTGCCAGCAATGCGCTCCTGGCCTTAACTGGCCGAGTCGTGCCTCTGGCACTGTTACTTTGAAGAAATTAGAGTGCTCAAAGCAAGCCTACGCTCTGTATACATTAGCATGGGATAACATCATAGGATTCCGATCCTATTGTG
MIASV3296	MicrobiomeInsight	Eukaryota	Archaeplastida	Chloroplastida	Phragmoplastophyta	Embryophyta	Fabales	Arachis	Arachis_ipaensis	environmental_diet	environmental_diet	NA	GBJG01025252.5.1800			AGCTCCAATAGCGTATATTTAAGTTGTTGCAGTTAAAAAGCTCGTAGTTGGACCTTGGGTTGGGCCGATCGGTCCGCCGTCGGTGTGCACCGGTCGGCTCGTCCCTTCTGCCAGCGATGCGCTCCTGGCCTTAACTGGCCGGGTCGTGCCTCTGGGGATCGGAGTAATGATTAACAGGGACAGTCGGGGGCATTCGTATTTCATAGTCAGAGGTGAAATTCTTGGATTTATGAAAGACGAACAACTGCGA
MIASV3347	MicrobiomeInsight	Eukaryota	Archaeplastida	Chloroplastida	Phragmoplastophyta	Embryophyta	Fabales	Arachis	Arachis_ipaensis	environmental_diet	environmental_diet	NA	GBJG01025252.5.1800			AGCTCCAATAGCGTATATTTAAGTTGTTGCAGTTAAAAAGCTCGTAGTTGGACCTTGGGTTGGGCCGATCGGTCCGCCGTCGGTGTGCACCGGTCGGCTCATCCCTTCTGCCAGCGATGCGCTCCTGGCCTTAACTGGCCGGGTCGTGCCTCTGGCGCTGTTACTTTGAAGAAATTAGAGTGCTCAAAGCAAGCCTACGCTCTGTATACATTAGCATGGGATAACATCATAGGATTCCGATCCTATTGTG
MIASV3351	MicrobiomeInsight	Eukaryota	Archaeplastida	Chloroplastida	Phragmoplastophyta	Embryophyta	Fabales	Arachis	Arachis_ipaensis	environmental_diet	environmental_diet	NA	GBJG01025252.5.1800			AACTCCAATAGCGTATATTTAAGTTGTTGCAGTTAAAAAGCTCGTAGTTGGACCTTGGGTTGGGCCGATCGGTCCGCCGTCGGTGTGCACCGGTCGGCTCGTCCCTTCTGCCAGCGATGCGCTCCTGGCCTTAACTGGCCAGGTCGTGCCTCTGGCGCTGTTACTTTGAAGAAATTAGAGTGCTCAAAGCAAGCCTACGCTCTGTATACATTAGCATGGGATAACATCATAGGATTCCGATCCTATTGTG
MIASV3401	MicrobiomeInsight	Eukaryota	Archaeplastida	Chloroplastida	Phragmoplastophyta	Embryophyta	Fabales	Arachis	Arachis_ipaensis	environmental_diet	environmental_diet	NA	GBJG01025252.5.1800			AGCTCCAATAGCGTATATTTAAGTTGTTGCAGTTAAAAAGCTCGTAGTTGGACCTTGGGTTGGGCAGATCGGTCCGCCGTCGGTGTGCACCGGTCGGCTCGTCCCTTCTGCCAGCGATGCGCTCCTGGCCTTAACTGGCCGGGTCGTGCCTCTGGAGCTGTTACTTTGAAGAAATTAGAGTGCTCAAAGCAAGCCTACGCTCTGTATACATTAGCATGGGATAACATCATAGGATTCCGATCCTATTGTG
MIASV3419	MicrobiomeInsight	Eukaryota	Archaeplastida	Chloroplastida	Phragmoplastophyta	Embryophyta	Fabales	Arachis	Arachis_ipaensis	environmental_diet	environmental_diet	NA	GBJG01025252.5.1800			AGCTCCAATAGCGTATATTTAAGTTGTTGCAGTTAAAAAGCTCGTAGTTGGACCTTGGGTTGGGCCGATCGGTCCGCCGTCGGTGTGCACCGGTCGGCTCGTCCCTTCTGCCAGAGATGCGCTCCTGGCCTTAACTGGCCGGGTCGTGCCTCTGGCGCTGTTACTTTGAAGAAATTAGAGTGCTCAAAGCAAGCCTACGCTCTGTATACATTAGCATGGGATAACATCATAGGATTCCGATCCTATTGTG
MIASV3575	MicrobiomeInsight	Eukaryota	Archaeplastida	Chloroplastida	Phragmoplastophyta	Embryophyta	Fabales	Arachis	Arachis_ipaensis	environmental_diet	environmental_diet	NA	GBJG01025252.5.1800			AGCTCCAATAGTGTATATTTAAGTTGTTGCAGTTAAAAAGCTCGTAGTTGGACCTTGGGTTGGGCTGATCGGTCCGCCGTCGGTGTGCACCGGTCGGCGCGTCCCTTCTGCCAGCGATGCGCTCCTGGCCTTAACTGGCCGGGTCGTGCCTCTGGCGCTGTTACTTTGAAGAAATTAGAGTGCTCAAAGCAAGCCTACGCTCTGTATACATTAGCATGGGATAACATCATAGGATTCCGATCCTATTGTG
MIASV377	MicrobiomeInsight	Eukaryota	Archaeplastida	Chloroplastida	Phragmoplastophyta	Embryophyta	Fabales	Arachis	Arachis_ipaensis	environmental_diet	environmental_diet	NA	GBJG01025252.5.1800			AGCTCCAATAGCGTATATTTAAGTTGTTGCAGTTAAAAAGCTCGTAGTTGGACCTTGGGTTGGGCCGATCGGTCCGCCGTCGGTGTGCACCGGTCGGCTCGTCCCTTCTGCCAGCGATGCGCTCCTAGCCTTAACTGGCCGGGTCGTGCCTCTGGCGCTGTTACTTTGAAGAAATTAGAGTGCTCAAAGCAAGCCTACGCTCTGTATACATTAGCATGGGATAACATCATAGGATTCCGATCCTATTGTG
MIASV483	MicrobiomeInsight	Eukaryota	Archaeplastida	Chloroplastida	Phragmoplastophyta	Embryophyta	Fabales	Arachis	Arachis_ipaensis	environmental_diet	environmental_diet	NA	GBJG01025252.5.1800			AGCTCCAATAGCGTATATTTAAGTTGTTGCAGTTAAAAAGCTCGTAGTTGGACCTTGGGTTGGGCCGATCGGTCCGCCGTCGGTGTGCACCGGTCGGCTCGTCCCTTCTGCCCGCGATGCGCTCCTGGCCTTAACTGGCCGGGTCGTGCCTCTGGCGCTGTTACTTTGAAGAAATTAGAGTGCTCAAAGCCAGCCTACGCTCTGTCTCCATTAGCATGGGATAACATCATAGGATTCCGATCCTATTGTG
MIASV486	MicrobiomeInsight	Eukaryota	Archaeplastida	Chloroplastida	Phragmoplastophyta	Embryophyta	Fabales	Arachis	Arachis_ipaensis	environmental_diet	environmental_diet	NA	GBJG01025252.5.1800			AGCTCCAATAGCGTATATTTAAGTTGTTGCAGTTAAAAAGCTCGTAGTTGGACCTTGGGTTGGGCCGATCGGTCCGCCGTCGGTGTGCACCGGTCGGCTCGTCCCTTCTGCCAGCGATGCGCTCCTGGCCTTAACTGGCTGGGTCGTGCCTCTGGCGCTGTTACTTTGAAGAAATTAGAGTGCTCAAAGCAAGCCTACGCTCTGTATACATTAGCATGGGATAACATCATAGGATTCCGATCCTATTGTG
MIASV675	MicrobiomeInsight	Eukaryota	Archaeplastida	Chloroplastida	Phragmoplastophyta	Embryophyta	Fabales	Arachis	Arachis_ipaensis	environmental_diet	environmental_diet	NA	GBJG01025252.5.1800			AGCTCCAATAGCGTATATTTAAGTTGTTGCAGTTAAAAAGCTCGTAGTTGGACCTTGGGTTGGGCCGATCGGTCCACCGTCGGTGTGCACCGGTCGGCTCGTCCCTTCTGCCAGCGATGCGCTCCTGGCCTTAACTGGCCGGGTCGTGCCTCTGGCGCTGTTACTTTGAAGAAATTAGAGTGCTCAAAGCAAGCCTACGCTCTGTATACATTAGCATGGGATAACATCATAGGATTCCGATCCTATTGTG
MIASV779	MicrobiomeInsight	Eukaryota	Archaeplastida	Chloroplastida	Phragmoplastophyta	Embryophyta	Fabales	Arachis	Arachis_ipaensis	environmental_diet	environmental_diet	NA	NA			AGCTCCAATAGCGTATATTTAAGTTGTTGCAGTTAAAAAGCTCGTAGTTGGACCTTGGGTTGGGCCGATCGGTCCGCCGTCGGTGTGCACCGGTCGACTCGTCCCTTCTGCCAGCGATGCGCTCCTGGCCTTAACTGGCCGGGTCGTGCCTCTGGCGCTGTTACTTTGAAGAAATTAGAGTGCTCAAAGCAAGCCTACGCTCTGTATACATTAGCATCGGATAACATCATAGGATTCCGATCCTATTGTG
MIASV886	MicrobiomeInsight	Eukaryota	Archaeplastida	Chloroplastida	Phragmoplastophyta	Embryophyta	Fabales	Arachis	Arachis_ipaensis	environmental_diet	environmental_diet	NA	GBJG01025252.5.1800			AGCTCCAATAGCGTATATTTAAGTTGTTGCAGTTAAAAAGCTCGTAGTTGGACCTTGGGTTGGGCCGATCGGTCCGCCGTCGGTGTGCACCGGTCGGCTCGTCCCTTCTGCCAGCGATGCGCTCCTGGCCTTAACTGGCCGGGTCGTGCCTCTGGCGCTGTTACTTTAAAGAAATTAGAGTGCTCAAAGCAAGCCTACGCTCTGTATACATTAGCATGGGATAACATCATAGGATTCCGATCCTATTGTG
MIASV894	MicrobiomeInsight	Eukaryota	Archaeplastida	Chloroplastida	Phragmoplastophyta	Embryophyta	Fabales	Arachis	Arachis_ipaensis	environmental_diet	environmental_diet	NA	GBJG01025252.5.1800			AGCTCCAATAGCGTATATTTAAGTTGTTGCAGTTAAAAAGCTCGTAGTTGGACCTTGGGTTGGGCAGATCGGTCCGCCGTCGGTGTGCACCGGTCGGCTCGTCCCTTCTGCCAGCGATGCGCTCCTGGCCTTAACTGGCCGGGTCGTGCCTCTGGCGCTGTTACTTTGAAGAAATTAGAGTGCTCAAAGCAAGCCTACGCTCTGTATACATTAGCATGGGATAACATCATAGGATTCCGATCCTATTGTG
MIASV998	MicrobiomeInsight	Eukaryota	Archaeplastida	Chloroplastida	Phragmoplastophyta	Embryophyta	Fabales	Arachis	Arachis_ipaensis	environmental_diet	environmental_diet	NA	GBJG01025252.5.1800			AGCTCCAATAGCGTATATTTAAGTTGTTGCAGTTAAAAAGCTCGTAGTTGGACCTTGGGTTGGGCCGATCGGTCTGCCGTCGGTGTGCACCGGTCGGCTCGTCCCTTCTGCCAGCGATGCGCTCCTGGCCTTAACTGGCCGGGTCGTGCCTCTGGCGCTGTTACTTTGAAGAAATTAGAGTGCTCAAAGCAAGCCTACGCTCTGTATACATTAGCATGGGATAACATCATAGGATTCCGATCCTATTGTG
MIASV1844	MicrobiomeInsight	Eukaryota	Archaeplastida	Chloroplastida	Phragmoplastophyta	Embryophyta	Fabales	Arachis	Unassigned_Arachis	environmental_diet	environmental_diet	NA	NA			AGCTCCAATAGCGTATATTTAAGTTGTTGCAGTTAAAAAGCTCGTAGTTGGACCTTAGGTTGGGCCGATCGGTCCGCCGTCGGTGTGCACCAGTCGGCTCGTCCCTTCTGCCAGCGATGCGCTCCTGGCCTTAACTGGCCGGGTCGTGCTTCTGGCGCTGTTACTTTGAAGAAATTAGAGTGCTCAAAGCAAGCCTACGCTCTGTATACATTAGCATGGGATAACATCATAGGATTCCGATCCTATTGTG
MIASV1978	MicrobiomeInsight	Eukaryota	Archaeplastida	Chloroplastida	Phragmoplastophyta	Embryophyta	Fabales	Arachis	Unassigned_Arachis	environmental_diet	environmental_diet	NA	NA			AGCTCCAATAGCGTATATTTAAGTTGTTGCAGTTAAAAAGCTCGTAGTTGGACCTTGGGTTGGGCCGATCGGTCCGCCGTCGGTGTGCACCGGTCGGCTCGTCCCTTCTGCCAGCGATGTGCTCCTGGCCTTAACTGGCCGGGTCGTGCTTCTAGCGCTGTTACTTTGAAGAAATTAGAGTGCTCAAAGCAAGCCTACGCTCTGTATACATTAGCATGGGATAACATCATAGGATTCCGATCCTATTGTG
MIASV2010	MicrobiomeInsight	Eukaryota	Archaeplastida	Chloroplastida	Phragmoplastophyta	Embryophyta	Fabales	Arachis	Unassigned_Arachis	environmental_diet	environmental_diet	NA	NA			AGCTCCAATAGCGTATATTTAAGTTGTTGCAGTTAAAAAGCTCGTAGTTGGACCTTGGGTTGGGCCGATCGGTCCGCCGTCGGTGTGCACCAGTCGGCTCGTCCCTTCTGCCAGCGATGCGCTCCTGGCCTTAACTGGCCGGGTCGTGCTTCTGGCGCTGTTACTTTGAAGAAATTAGAGTGCTCAAAGCAAGCCTACGCTCTGTATACATTAGCATGGGATAACATCATAGGATTCCGATCCTATTGTG
MIASV2034	MicrobiomeInsight	Eukaryota	Archaeplastida	Chloroplastida	Phragmoplastophyta	Embryophyta	Fabales	Arachis	Unassigned_Arachis	environmental_diet	environmental_diet	NA	NA			AGCTCCAATAGCGTATATTTAAGTTGTTGCAGTTAAAAAGCTTATAGTTGGACCTTGAGTTGGGCCGATCGGTCCTCCATCGGTGTGCACCGGTCGGCTCGTCCCTTCTGCCAGCGATGCGCTCCTGGCCTTAACTGGCCGGGTCGTGCCTCTGGTGCTATTACTTTGAAGAAATTAGAGTGCTCAAAGAAAGCCTATGCTCTGTATACATTAGCATGGGATAACATCATAGGATTTCGATCCTATTGTG
MIASV660	MicrobiomeInsight	Eukaryota	Archaeplastida	Chloroplastida	Phragmoplastophyta	Embryophyta	Fabales	Arachis	Unassigned_Arachis	environmental_diet	environmental_diet	NA	NA			AGCTCCAATAGCGTATATTTAAGTTGTTGCAGTTAAAAAGCTCGTAGTTGGACCTTGGGTTGGGCCGATCGGTCCGCCGTCGGTGTGCACCGGTCGGCTCGTCCCTTCTGCCAGCGATGCGCTCCTGGCCTTAACTGGTCGGGTCGTGCCTCTGGCGCTGTTACTTTGAAGAAATTAGAGTGCTCAAAGCAAGCCTACGCTCTGTATACATTAGCATGGGATAACATCATAGGATTCTGATCCTATTGTG
DALASV338	Dalhousie	Eukaryota	Archaeplastida	Chloroplastida	Phragmoplastophyta	Embryophyta	Fabales	Phaseolus	Phaseolus_vulgaris	environmental_diet	environmental_diet	NA	ANNZ01036935.2018.3575			AGCTCCAATAGCGTATATTTAAGTTGTTGCAGTTAAAAAGCTCGTAGTTGGACCTTGGGTTGGGTCGATCGGTCCGCCTCTGGTGTGCACCGGTCGGGTCGTCCCTTCTGCCGGCGATGCGCTCCTGGCCTTAACTGGCCGGGTCGTGCCTCCGGTGCCGTTACTTTGAAGAAATTAGAGTGCTCAAAGCAAGCCTACGCTCTGGATACATTAGCATGGGATAACACCACAGGATTCTGATCCTATTGTGTTGGCCTTCGGGATCGGAGTAATGATTAACAGGGACAGTCGGGGGCAT
DALASV350	Dalhousie	Eukaryota	Archaeplastida	Chloroplastida	Phragmoplastophyta	Embryophyta	Fabales	Phaseolus	Phaseolus_vulgaris	environmental_diet	environmental_diet	NA	ANNZ01036935.2018.3575			AGCTCCAATAGCGTATATTTAAGTTGTTGCAGTTAAAAAGCTCGTAGTTGGACCTTGGGTTGGGTCGATCGGTCCGCCTCTGGTGTGCACCGGTCGGGTCGTCCCTTCTGCCGGCGATGCGCTCCTGGCCTTAACTGGCCGGGTCGTGCCTCCGGTGCCGTTACTTTGAAGAAATTAGAGTGCTCAAAGCAAGCCTACGCTCTGGATACATTAGCATGGGATAACACCACAGGATTCTGATCCTATTGTGTTGGCCTTCGGGATCGGAGTAATGATTAACAGGGACAGTCGGGGGCATTC
MIASV1004	MicrobiomeInsight	Eukaryota	Archaeplastida	Chloroplastida	Phragmoplastophyta	Embryophyta	Fabales	Phaseolus	Phaseolus_vulgaris	environmental_diet	environmental_diet	NA	ANNZ01036935.2018.3575			AGCTCCAATAGCGTATATTTAAGTTGTTGCAGTTAAAAAGCTCGTAGTTGGACCTTGGGTTGGGTCGATCGGTCCGCCTCTGGTGTGCACCGGTCGGGTCGTCCCTTCTGCCGGCGATGCGCTCCTGGCCTTAACTGGCCGGGTTGTGCCTCCGGTGCCGTTACTTTGAAGAAATTAGAGTGCTCAAAGCAAGCCTACGCTCTGGATACATTAGCATGGGATAACACCACAGGATTCTGATCCTATTGTG
MIASV1120	MicrobiomeInsight	Eukaryota	Archaeplastida	Chloroplastida	Phragmoplastophyta	Embryophyta	Fabales	Phaseolus	Phaseolus_vulgaris	environmental_diet	environmental_diet	NA	ANNZ01036935.2018.3575			AGCTCCAATAGCGTATATTTAAGTTGTTGCAGTTAAAAAGCTCGTAGTTGGACCTTGGGTTGGGTCGATCGGTCCGCCTCTGGTGTGCACCGGTCGTCCCTTCTGCCGGCGATGCGCTCCTGGCCTTCACTGGCCGGGTCGTGCCTCCGGTGCCGTTACTTTGACGAAATTAGAGTGCTCAAAGCAAGCCTACGCTCTGGATCCATTAGCATGGGATAACACCACAGGATTCTGATCCTATTGTGTTGG
MIASV1279	MicrobiomeInsight	Eukaryota	Archaeplastida	Chloroplastida	Phragmoplastophyta	Embryophyta	Fabales	Phaseolus	Phaseolus_vulgaris	environmental_diet	environmental_diet	NA	ANNZ01036935.2018.3575			AGCTCCAATAGCGTATATTTAAGTTGTTGCAGTTAAAAAGCTCGTAGTTGGACCTTGGGTTGGGTCGATCGGTCCGCCTCTGGTGTGCACCGGTCGGGTCGTCCCTTCTGCCGGCGATGCGCTCCTGGCCTTAATTGGCCGGGTCGTGCCTCCGGTGCCGTTACTTTGAAGAAATTAGAGTGCTCAAAGCAAGCCTACGCTCTGGATACATTAGCATGGGATAACACCACAGGATTCTGATCCTATTGTG
MIASV1369	MicrobiomeInsight	Eukaryota	Archaeplastida	Chloroplastida	Phragmoplastophyta	Embryophyta	Fabales	Phaseolus	Phaseolus_vulgaris	environmental_diet	environmental_diet	NA	ANNZ01036935.2018.3575			AGCTCCAATAGCGTATATTTAAGTTGTTGCAGTTAAAAAGCTCGTAGTTGGACCTTGGGTTGGGTCGATCGGTCCGCCTCTGGTGTGCACCGGTCGGGTCGTCCCTTCTGCCGGCGATGCGCTCCTGGCCTTAACTGGCCGGGTCGTGCCTCCGGTGCCGTTACTTTGAAGAAATTAGAGTGCTCAAAGCAATCCTACGCTCTGGATACATTAGCATGGGATAACACCACAGGATTCTGATCCTATTGTG
MIASV1375	MicrobiomeInsight	Eukaryota	Archaeplastida	Chloroplastida	Phragmoplastophyta	Embryophyta	Fabales	Phaseolus	Phaseolus_vulgaris	environmental_diet	environmental_diet	NA	ANNZ01036935.2018.3575			AGCTCCAATAGCGTATATTTAAGTTGTTGCAGTTAAAAAGCTCGTAGTTGGACCTTGGGTTGGGTCGATCGGTCCGCCTCTGGTGTGCACCGGTCGGGTCGTCACTTCTGCCGGCGATGCGCTCCTGGCCTTAACTGGCCGGGTCGTGCCTCCGGTGCCGTTACTTTGAAGAAATTAGAGTGCTCAAAGCAAGCCTACGCTCTGGATACATTAGCATGGGATAACACCACAGGATTCTGATCCTATTGTG
MIASV1438	MicrobiomeInsight	Eukaryota	Archaeplastida	Chloroplastida	Phragmoplastophyta	Embryophyta	Fabales	Phaseolus	Phaseolus_vulgaris	environmental_diet	environmental_diet	NA	ANNZ01036935.2018.3575			AGCTCCAATAGCGTATATTTAAGTTGTTGCAGTTAAAAAGCTCGTAGTTGGACCTTGGGTTGGGTCGATCGGTCCGCCTCTGGTGTGCACCGGTCGGGTCGTCCCTTCTGCCGGCGATGCGCTCCTGGCCTTAACTGGCCGGGTCGTGCCTCCGGTGCCGTTACTTTGAAGAAATTAGAGTGCTCAAAGCAAGCCTACGCTCTAGATACATTAGCATGGGATAACACCACAGGATTCTGATCCTATTGTG
MIASV1461	MicrobiomeInsight	Eukaryota	Archaeplastida	Chloroplastida	Phragmoplastophyta	Embryophyta	Fabales	Phaseolus	Phaseolus_vulgaris	environmental_diet	environmental_diet	NA	ANNZ01036935.2018.3575			AGCTCCAATAGCGTATATTTAAGTTGTTGCAGTTAAAAAGCTCGTAGTTGGACCTTGGGTTGGGTCGATCGGTCCGCCTCTGGTGTGCACCGGTCGGGTCGTCCCTTCTGCCGGCGATGCGCTCCTGGCCTTAACTGGTCGGGTCGTGCCTCCGGTGCCGTTACTTTGAAGAAATTAGAGTGCTCAAAGCAAGCCTACGCTCTGGATACATTAGCATGGGATAACACCACAGGATTCTGATCCTATTGTG
MIASV1516	MicrobiomeInsight	Eukaryota	Archaeplastida	Chloroplastida	Phragmoplastophyta	Embryophyta	Fabales	Phaseolus	Phaseolus_vulgaris	environmental_diet	environmental_diet	NA	ANNZ01036935.2018.3575			AGCTCCAATAGCGTATATTTAAGTTGTTGCAGTTAAAAAGCTCGTAGTTGGACCTTGGGTTGGGTCGATCGGTCCGCCTCTGGTGTGCACCGGTCGGGTCGTCCCTTCTGCCGGCGATGTGCTCCTGGCCTTAACTGGCCGGGTCGTGCCTCCGGTGCCGTTACTTTGAAGAAATTAGAGTGCTCAAAGCAAGCCTACGCTCTGGATACATTAGCATGGGATAACACCACAGGATTCTGATCCTATTGTG
MIASV1566	MicrobiomeInsight	Eukaryota	Archaeplastida	Chloroplastida	Phragmoplastophyta	Embryophyta	Fabales	Phaseolus	Phaseolus_vulgaris	environmental_diet	environmental_diet	NA	ANNZ01036935.2018.3575			AGCTCCAATAGCGTATATTTAAGTTGTTGCAGTTAAAAAGCTCGTAGTTGGACCTTGGGTTGGGTCGATCGGTTTGCCTCTGGTGTGCACCGGTCGGGTCGTCCCTTCTGCCGGCGATGCGCTCCTGGCCTTAACTGGCCGGGTCGTGCCTCCGGTGCCGTTACTTTGAAGAAATTAGAGTGCTCAAAGCAAGCCTACGCTCTGGATACATTAGCATGGGATAACACCACAGGATTCTGATCCTATTGTG
MIASV2285	MicrobiomeInsight	Eukaryota	Archaeplastida	Chloroplastida	Phragmoplastophyta	Embryophyta	Fabales	Phaseolus	Phaseolus_vulgaris	environmental_diet	environmental_diet	NA	ANNZ01036935.2018.3575			AGCTCCAATAGCGTATATTTAAGTTGTTGCAGTTAAAAAGCTCGTAGTTGGACCTTGGGTTGGGTCGATCGGTCCGCCTCTGGTGTGCACCGGTCGGGTCGTCCCTTCTGCCGGCGATGCGCTCCTGGCCTTAACTGGCTGGGTCGTGCCTCCGGTGCCGTTACTTTGAAGAAATTAGAGTGCTCAAAGCAAGCCTACGCTCTGGATACATTAGCATGGGATAACACCACAGGATTCTGATCCTATTGTG
MIASV2301	MicrobiomeInsight	Eukaryota	Archaeplastida	Chloroplastida	Phragmoplastophyta	Embryophyta	Fabales	Phaseolus	Phaseolus_vulgaris	environmental_diet	environmental_diet	NA	ANNZ01036935.2018.3575			AGCTCCAATAGCGTATATTTAAGTTGTTGCAGTTAAAAAGCTCGTAGTTGGACCTTGGGTTGGGTCGATCGGTCCGCTTCTGGTGTGCACCGGTTGGGTCGTCCCTTCTGCCGGCGATGCGCTCCTGGCCTTAACTGGCCGGGTCGTGCCTCCGGTGCCGTTACTTTGAAGAAATTAGAGTGCTCAAAGCAAGCCTACGCTCTGGATACATTAGCATGGGATAACACCACAGGATTCTGATCCTATTGTG
MIASV2383	MicrobiomeInsight	Eukaryota	Archaeplastida	Chloroplastida	Phragmoplastophyta	Embryophyta	Fabales	Phaseolus	Phaseolus_vulgaris	environmental_diet	environmental_diet	NA	ANNZ01036935.2018.3575			AGCTCCAATAGCGTATATTTAAGTTGTTGCAGTTAAAAAGCTCGTAGTTGGACCTTGGGTTGGGTCGATCGGTCCGCCTCTGGTGTGCACCGGTCAGGTCGTCCCTTCTGCCGGCGATGCGCTCCTGGCCTTAACTGGCCGGGTCGTGCCTCCGGTGCCGTTACTTTGAAGAAATTAGAGTGCTCAAAGCAAGCCTACGCTCTGGATACATTAGCATGGGATAACACCACAGGATTCTGATCCTATTGTG
MIASV2435	MicrobiomeInsight	Eukaryota	Archaeplastida	Chloroplastida	Phragmoplastophyta	Embryophyta	Fabales	Phaseolus	Phaseolus_vulgaris	environmental_diet	environmental_diet	NA	ANNZ01036935.2018.3575			AGCTCCAATAGCGTATATTTAAGTTGTTGCAGTTAAAAAGCTCGTAGTTGGACCTTGGGTTGGGTCGATCGGTCCGCCTCTGGTGTGCACCGGTCGGGTCGTCCCTTCTGCCGGCGATGCACTCCTGGCCTTAACTAGCCGGGTCGTGCCTCCGGTGCCGTTACTTTGAAGAAATTAGAGTGCTCAAAGCAAGCCTACGCTCTGGATACATTAGCATGGGATAACACCACAGGATTCTGATCCTATTGTG
MIASV2446	MicrobiomeInsight	Eukaryota	Archaeplastida	Chloroplastida	Phragmoplastophyta	Embryophyta	Fabales	Phaseolus	Phaseolus_vulgaris	environmental_diet	environmental_diet	NA	ANNZ01036935.2018.3575			AGCTCCAATAGCGTATATTTAAGTTGTTGCAGTTAAAAAGCTCGTAGTTGGACCTTGGGTTGGGTCGATCGGTCCGCCTCTGGTGTGCACCGGTCGGGTCGTCCCTTCTGCCGGCGATGCGCTCCTGGCCTTAACTGGCCGGGTCGTGCCTCCGGTGCCGTTACTTTGAAGAAATTAGAGTGCTCAAAGCAAGCCTACGGTCTGGATACATTAGCATGGGATAACACCACAGGATTCTGATCCTATTGTG
MIASV2507	MicrobiomeInsight	Eukaryota	Archaeplastida	Chloroplastida	Phragmoplastophyta	Embryophyta	Fabales	Phaseolus	Phaseolus_vulgaris	environmental_diet	environmental_diet	NA	ANNZ01036935.2018.3575			AGCTCCAATAGCGTATATTTAAGTTGTTGCAGTTAAAAAGCTCGTAGTTGGACCTTGGGTTGGGTCGATCGGTCCGCCTCTGGTGTGCACCGGTTGGGTCGTCCCTTCTGCCGGCGATGCGCTCCTGGCCTTAACTGGCCGGGTCGTGTCTCCGGTGCCGTTACTTTGAAGAAATTAGAGTGCTCAAAGCAAGCCTACGCTCTGGATACATTAGCATGGGATAACACCACAGGATTCTGATCCTATTGTG
MIASV2618	MicrobiomeInsight	Eukaryota	Archaeplastida	Chloroplastida	Phragmoplastophyta	Embryophyta	Fabales	Phaseolus	Phaseolus_vulgaris	environmental_diet	environmental_diet	NA	ANNZ01036935.2018.3575			AGCTCCAATAGCGTATATTTAAGTTGTTGCAGTTAAAAAGCTCGTAGTTGGACCTTGGGTTGGGTCGATCGGTCCGCCTCTGGTGTGCACCGGTCGGGTCGTCCCTTCTGCCGGCGATGCGCTCCTGGCCTTAACTGGCCGAGTCGTGCCTCCGGTGCCGTTACTTTGAAGAAATTAGAGTGCTCAAAGCAAGCCTACGCTCTGGATACATTAGCATGGGATAACACCACAGGATTCTGATCCTATTGTG
MIASV2890	MicrobiomeInsight	Eukaryota	Archaeplastida	Chloroplastida	Phragmoplastophyta	Embryophyta	Fabales	Phaseolus	Phaseolus_vulgaris	environmental_diet	environmental_diet	NA	ANNZ01036935.2018.3575			AGCTCCAATAGCGTATATTTAAGTTGTTGCAGTTAAAAAGCTCGTAGTTGGACCTTGGGTTGGGTCGACCGGTCCGCCTCTGGTGTGCACCGGTCGGGTCGTCCCTTCTGCCGGCGATGCGCTCCTGGCCTTAACTGGCCGGGTCGTGCCTCCGGTGCCGTTACTTTGAAGAAATTAGAGTGCTCAAAGCAAGCCTACGCTCTGGATACATTAGCATGGGATAACACCACAGGATTCTGATCCTATTATG
MIASV29	MicrobiomeInsight	Eukaryota	Archaeplastida	Chloroplastida	Phragmoplastophyta	Embryophyta	Fabales	Phaseolus	Phaseolus_vulgaris	environmental_diet	environmental_diet	NA	ANNZ01036935.2018.3575			AGCTCCAATAGCGTATATTTAAGTTGTTGCAGTTAAAAAGCTCGTAGTTGGACCTTGGGTTGGGTCGATCGGTCCGCCTCTGGTGTGCACCGGTCGGGTCGTCCCTTCTGCCGGCGATGCGCTCCTGGCCTTAACTGGCCGGGTCGTGCCTCCGGTGCCGTTACTTTGAAGAAATTAGAGTGCTCAAAGCAAGCCTACGCTCTGGATACATTAGCATGGGATAACACCACAGGATTCTGATCCTATTGTG
MIASV2937	MicrobiomeInsight	Eukaryota	Archaeplastida	Chloroplastida	Phragmoplastophyta	Embryophyta	Fabales	Phaseolus	Phaseolus_vulgaris	environmental_diet	environmental_diet	NA	ANNZ01036935.2018.3575			AGCTCCAATAGCGTATATTTAAGTTGTTGCAGTTAAAAAGCTCGTAGTTGGACCTTGGGTTGGGTCGATCGGTCCGCCTCTGGTGTGCACCGGTTGGGTCGTCCCTTCTGCCGGTGATGCGCTCCTGGCCTTAACTGGCCGGGTCGTGCCTCCGGTGCCGTTACTTTGAAGAAATTAGAGTGCTCAAAGCAAGCCTACGCTCTGGATACATTAGCATGGGATAACACCACAGGATTCTGATCCTATTGTG
MIASV2955	MicrobiomeInsight	Eukaryota	Archaeplastida	Chloroplastida	Phragmoplastophyta	Embryophyta	Fabales	Phaseolus	Phaseolus_vulgaris	environmental_diet	environmental_diet	NA	ANNZ01036935.2018.3575			AGCTCCAATAGCGTATATTTAAGTTGTTGCAGTTAAAAAGCTCGTAGTTGGACCTTGGGTTGGGTCGACCGGTCCGCCTCTGGTGTGCACCGGTCGGGTCGTCCCTTCTGCCGGCGATGCGCTCCTGGCCTTAACTGGCCGGGTCGTGCCTCCGGTGCCGTTACTTTGAAGAAATTAGAGTGCTCAAAGCAAGCTTACGCTCTGGATACATTAGCATGGGATAACACCACAGGATTCTGATCCTATTATG
MIASV3163	MicrobiomeInsight	Eukaryota	Archaeplastida	Chloroplastida	Phragmoplastophyta	Embryophyta	Fabales	Phaseolus	Phaseolus_vulgaris	environmental_diet	environmental_diet	NA	ANNZ01036935.2018.3575			AGCTCCAATAGCGTATATTTAAGTTGTTGCAGTTAAAAAGCTCGTAGTTGGACCTTGGGTTGGGTCGATCGGTCCGCCTCTGGTGTGCACCGGTCGGGTCGTCCCTTCTGTCGGCGATGCGCTCCTGGCCTTAACTGGCCGGGTCGTGCCTCCGGTGCCGTTACTTTGAAGAAATTAGAGTGCTCAAAGCAAGCCTACGCTCTGGATACATTAGCATGGGATAACACCACAGGATTCTGATCCTATTGTG
MIASV3333	MicrobiomeInsight	Eukaryota	Archaeplastida	Chloroplastida	Phragmoplastophyta	Embryophyta	Fabales	Phaseolus	Phaseolus_vulgaris	environmental_diet	environmental_diet	NA	ANNZ01036935.2018.3575			AGCTCCAATAGCGTATATTTAAGTTGTTGCAGTTAAAAAGCTCGTAGTTGGACCTTGGGTTGGGTCGATCGGTCCGCCTCTGGTGTGCACCGGTCGGGTCGTCCCTTCTGCCGGCGATGCGCTCCTGGCCTTAAATGGCCGGGTCGTGCCTCCGGTGCCGTTACTTTGAAGAAATTAGAGTGCTCAAAGCAAGCCTACGCTCTGGATACATTAGCATGGGATAACACCACAGGATTCTGATCCTATTGTG
MIASV3713	MicrobiomeInsight	Eukaryota	Archaeplastida	Chloroplastida	Phragmoplastophyta	Embryophyta	Fabales	Phaseolus	Phaseolus_vulgaris	environmental_diet	environmental_diet	NA	ANNZ01036935.2018.3575			AGCTCCAATAGCGTATATTTAAGTTGTTGCAGTTAAAAAGCTCGTAGTTGGACCTTGGGTTGGGTCGATCGGTCCGCCTCTGGTGTGCACCGGTCGGGTCGTCCCTTCTGCCGGCGATGCGCTCCTGGCCTTAACTGGCCGGGTCGTGCCTTCGGTGCCGTTACTTTGAAGAAATTAGAGTGCTCAAAGCAAGCCTACGCTCTGGATACATTAGCATGGGATAACACCACAGGATTCTGATCCTATTGTG
MIASV3723	MicrobiomeInsight	Eukaryota	Archaeplastida	Chloroplastida	Phragmoplastophyta	Embryophyta	Fabales	Phaseolus	Phaseolus_vulgaris	environmental_diet	environmental_diet	NA	ANNZ01036935.2018.3575			AGCTCCAATAGCGTATATTTAAGTTGTTGCAGTTAAAAAGCTCGTAGTTGGACCTTGGGTTGGGTCGATCGGTCCGCCTCTGGTGTGCACCGGTCGGGTCGTCCCTTCTGCCGGCGATGCGCTCCTGGCCTTAACTGGCCGGGTCGTGCCTCCGGTGCCGTTACTTTGAAGAAATTAGAGTGCTCAAAGCAAGCCTACGCTCTGGATACATTAGCATGTGATAACACCACAGGATTCTGATCCTATTGTG
MIASV3836	MicrobiomeInsight	Eukaryota	Archaeplastida	Chloroplastida	Phragmoplastophyta	Embryophyta	Fabales	Phaseolus	Phaseolus_vulgaris	environmental_diet	environmental_diet	NA	ANNZ01036935.2018.3575			AGCTCCAATAGCGTATATTTAAGTTGTTGCAGTTAAAAAGCTCGTAGTTGGACCTTGGGTTGGGTCGATCGGTCCGCCTCTGGTGTGCACCGCTCGGGTCGTCCCTTCTGCCGGCGATGCGCTCCTGGCCTTAACTGGCCGGGTCGTGCCTCCGGTGCCGTTACTTTGAAGAAATTAGAGTGCTCAAAGCAAGCCTACGCTCTGGATACATTAGCATGGGATAACACCACAGGATTCTGATCCTATTGTG
MIASV411	MicrobiomeInsight	Eukaryota	Archaeplastida	Chloroplastida	Phragmoplastophyta	Embryophyta	Fabales	Phaseolus	Phaseolus_vulgaris	environmental_diet	environmental_diet	NA	ANNZ01036935.2018.3575			AGCTCCAATAGCGTATATTTAAGTTGTTGCAGTTAAAAAGCTCGTAGTTGGACCTTGGGTTGGGTCGATCGGTCCGCCTCTGGTGTGCACCGGTCGGGTCGTCCCTTCTGCCGGCGATGCGCTCCTGGCCTTAACTGGCCGGGTCGTGCCTCCGGTGCCGTTACTTTGAAGAAATTAGAGTGCTCAAAGCAAGCCTACGCTCTGGATATATTAGCATGGGATAACACCACAGGATTCTGATCCTATTGTG
MIASV580	MicrobiomeInsight	Eukaryota	Archaeplastida	Chloroplastida	Phragmoplastophyta	Embryophyta	Fabales	Phaseolus	Phaseolus_vulgaris	environmental_diet	environmental_diet	NA	ANNZ01036935.2018.3575			AGCTCCAATAGCTTATATTTAAGTTGTTGCAGTTAAAAAGCTCGTAGTTGGACCTTGGGTTGGGTCGATCGGTCCGCCTCTGGTGTGCACCGGTCGGGTCGTCCCTTCTGCCGGCGATGCGCTCCTGGCCTTAACTGGCCGGGTCGTGCCTCCGGTGCCGTTACTTTGAAGAAATTAGAGTGCTCAAAGCAAGCCTACGCTCTGGATACATTAGCATGGGATAACACCACAGGATTCTGATCCTATTGTG
MIASV760	MicrobiomeInsight	Eukaryota	Archaeplastida	Chloroplastida	Phragmoplastophyta	Embryophyta	Fabales	Phaseolus	Phaseolus_vulgaris	environmental_diet	environmental_diet	NA	ANNZ01036935.2018.3575			AGCTCCAATAGCGTATATTTAAGTTGTTGCGGTTAAAAAGCTCGTAGTTGGACCTTGGGTTGGGTCGATCGGTCCGCCTCTGGTGTGCACCGGTCGGGTCGTCCCTTCTGCCGGCGATGCGCTCCTGGCCTTAACTGGCCGGGTCGTGCCTCCGGTGCCGTTACTTTGAAGAAATTAGAGTGCTCAAAGCAAGCCTACGCTCTGGATACATTAGCATGGGATAACACCACAGGATTCTGATCCTATTGTG
MIASV791	MicrobiomeInsight	Eukaryota	Archaeplastida	Chloroplastida	Phragmoplastophyta	Embryophyta	Fabales	Phaseolus	Phaseolus_vulgaris	environmental_diet	environmental_diet	NA	ANNZ01036935.2018.3575			AGCTCCAATAGCGTATATTTAAGTTGTTGCAGTTAAAAAGCTCGTAGTTGGACCTTGGGTTGGGTCGATCGGTCCGCCTCTGGTGTGCACCGGTCGGGTCGTCCCTTCTGCTGGCGATGCGCTCCTGGCCTTAACTGGCCGGGTCGTGCCTCCGGTGCCGTTACTTTGAAGAAATTAGAGTGCTCAAAGCAAGCCTACGCTCTGGATACATTAGCATGGGATAACACCACAGGATTCTGATCCTATTGTG
MIASV946	MicrobiomeInsight	Eukaryota	Archaeplastida	Chloroplastida	Phragmoplastophyta	Embryophyta	Fabales	Phaseolus	Phaseolus_vulgaris	environmental_diet	environmental_diet	NA	ANNZ01036935.2018.3575			AGCTCCAATAGCGTATATTTAAGTTGTTGCAGTTAAAAAGCTCGTAGTTGGACCTTGGGTTGGGTCGATTGGTCCGCCTCTGGTGTGCACCGGTCGGGTCGTCCCTTCTGCCGGCGATGCGCTCCTGGCCTTAACTGGCCGGGTCGTGCCTCCGGTGCCGTTACTTTGAAGAAATTAGAGTGCTCAAAGCAAGCCTACGCTCTGGATACATTAGCATGGGATAACACCACAGGATTCTGATCCTATTGTG
MIASV948	MicrobiomeInsight	Eukaryota	Archaeplastida	Chloroplastida	Phragmoplastophyta	Embryophyta	Fabales	Phaseolus	Phaseolus_vulgaris	environmental_diet	environmental_diet	NA	ANNZ01036935.2018.3575			AGCTCCAATAGCGTATATTTAAGTTGTTGCAGTTAAAAAGCTCGTAGTTGGACCTTGGGTTGGGTCGATCGGTCCGCCTCTGGTGTGCACCGGTCGGGTCGTCCCTTTTGCCGGCGATGCGCTCCTGGCCTTAACTGGCCGGGTCGTGCCTCCGGTGCCGTTACTTTGAAGAAATTAGAGTGCTCAAAGCAAGCCTACGCTCTGGATACATTAGCATGGGATAACACCACAGGATTCTGATCCTATTGTG
MIASV985	MicrobiomeInsight	Eukaryota	Archaeplastida	Chloroplastida	Phragmoplastophyta	Embryophyta	Fabales	Phaseolus	Phaseolus_vulgaris	environmental_diet	environmental_diet	NA	ANNZ01036935.2018.3575			AGCTCCAATAGCGTATATTTAAGTTGTTGCAGTTAAAAAGCTCGTAGTTGGACCTTGGGTTGGGTCGATCGGTCCGCCTCTGGTGTGCACCGGTCGGGTCGTCCCTTCTGCCGGCGATGCGCTCCTGGCCTTAACTGGCCGGGTCGTGCCTCCGGTGCCGTTACTTTGAAGAAATTAGAGTGCTCAAAGCAAGCCTACGCTCTGGATACATTAGCATGGGATAACACCACAAGATTCTGATCCTATTGTG
MIASV1707	MicrobiomeInsight	Eukaryota	Archaeplastida	Chloroplastida	Phragmoplastophyta	Embryophyta	Fabales	Phaseolus	Unassigned_Phaseolus	environmental_diet	environmental_diet	NA	NA			AGCTTCAATAGCGTATATTTAAGTTGTTGCAGTTAAAAAGCTCGTAGTTGGACCTAGGGTTGGGTCGATCGGTCCGCCTCTGGTGTGCACCGGTCGGGTCGTCCCTTCTGCCAGCGATGCGCTCCTGGCCTTAACTGGCCGGGTCGTGCCTCCGGTGCCGTTACTTTGAAGAAATTAGAGTGCTCAAAGCAAGCCTACGCTCTGGATACATTAGCATGGGATAACACCACAGGATTCTGATCCTATTGTG
MIASV2514	MicrobiomeInsight	Eukaryota	Archaeplastida	Chloroplastida	Phragmoplastophyta	Embryophyta	Fabales	Unassigned_Fabales	Unassigned_Fabales	environmental_diet	environmental_diet	NA	NA			AGCTCCAATAGCGTATATTTAAGTTGTTGTAGTTAAAAAGCTCGTAGTTGGACCTTGGGTTGGGTCGATTGGTTCGCCTCTGGTGTTCACTGGTCGGGTCGTCCCTTCTGCCGGCAATGTGCTCCTGGGCTTAACTGGCCTGGTCGTGCCTCCGGTGCCGTTACTTTGAAGAAATTAGAGTGCTCAAAGCAAGCCTACGCTCTGGATACATTAGCATGGGATAACACCACATGATTCTAATCCTATTGTG
MIASV3703	MicrobiomeInsight	Eukaryota	Archaeplastida	Chloroplastida	Phragmoplastophyta	Embryophyta	Fabales	Unassigned_Fabales	Unassigned_Fabales	environmental_diet	environmental_diet	NA	NA			AACTCCAATGGCGTATATTTAAGTTGTTGCAGTTAAAAAGCTCATAGTTGGACCTTGGGTTGGGTTGATCTGTCCGCCTCTGGTGTGCACCGGTTGGCTCGTCCCTTTTGTCGGCGATGCGCTCCTGGCCTTAATTGGCTGGGTCGTGCCTCCAGCACTATTACTTTGAAGAAATTAGAGTGCTCAAAGCAAGCCTACGCTCTAGATACATTAGCATGGGATAACACCACAAGATTCTGATCCTATTGTG
MIASV837	MicrobiomeInsight	Eukaryota	Archaeplastida	Chloroplastida	Phragmoplastophyta	Embryophyta	Fabales	Unassigned_Fabales	Unassigned_Fabales	environmental_diet	environmental_diet	NA	NA			AGCTCCAATAGCGTATATTTAAGTTGTTGCAGTTAAAAAGCTCGTAGTTGGACCTTGGGTTGGGTCGATCGGTCCGCCTCTGGTGTGCACCGGTTTGCTTGTCCCTTCTGCCGGCGATGCGCTCCTGGCCTTAACTGGCCGGGTCGTGCCTCCGGTGCTGTTACTTTGAAGAAATTAGAGTGCTCAAAGCAAGCCTACGCTCTGGATACATTAGCATGGGATAACATCACAGGATTCTGATCCTATTGTG
MIASV3475	MicrobiomeInsight	Eukaryota	Archaeplastida	Chloroplastida	Phragmoplastophyta	Embryophyta	Galium	Galium	Galium_aparine	environmental_diet	environmental_diet	NA	KT179717.1.1810			AGCTCCAATAGCGTATATTTAAGTTGTTGCAGTTAAAAAGCTCGTAGTTGAACTTTGGGATGGGCCGATCGGTCCGCCTTTGGGTGTGCACCGGCCGGCTCGTCCCTATTGCCGGCGATGCGCTCCTGGCCTTAACTGGCCGGGTCGTCTTTCCGGCGCTGTTACTTTGAAGAAATTAGAGTGTTCAAAGCAAGCCTACGCTCTGTATACATTAGCATGGGATAACATGATAGGATTCTGGTCCT
DALASV826	Dalhousie	Eukaryota	Archaeplastida	Chloroplastida	Phragmoplastophyta	Embryophyta	Gentianales	Alstonia	Alstonia_scholaris	environmental_diet	environmental_diet	NA	AF107570.1.1745			AGCTCCAATAGCGTATATTTAAGTTGTTGCAGTTAAAAAGCTCGTAGTTGGATTTTGGGATGGGCCGGCCGGTCCGCCTCCCGGTGTGCACCGGTCGTCTCGTCCCTTCTGCCGGCGATGCGCTCCTGGCCTTAACTGGCCGGGTCGTGCCTCCGGCGCTGTTACTTTGAAGAAATTAGAGTGTTCAAAGCAAGCCTACGCTCTGGATACATTAGCATGGGATAACAATATAGGATTTCGGTCCTATTCTGTTGGCCTTCGGGATCGGAGTAATGATTAACAGGGACAGTCCGGGGCATT
MIASV1660	MicrobiomeInsight	Eukaryota	Archaeplastida	Chloroplastida	Phragmoplastophyta	Embryophyta	Gentianales	Neolamarckia	Neolamarckia_cadamba	environmental_diet	environmental_diet	NA	GASC01044731.152.1836			AGCTCCAATAGCGTATATTTAAGTTGTTGCAGTTAAAAAGCTCGTAGTTGGACTTTGGGATGGGCCGGCCGGTCCGCCTATGGTGTGCACCGGTCGTCTCGTCCCTTCTGCCGGCGATGCGCTCCTGGCCTTAACTGGCCGGGTCGTGCCTCCGGCGCTGTTACTTTGAAGAAATTAGAGTGTTCAAAGCAAGCCTACGCTCTGGATACATTAGCATGGGATAACATTATAGGATTTCGGTCCTATTACG
MIASV210	MicrobiomeInsight	Eukaryota	Archaeplastida	Chloroplastida	Phragmoplastophyta	Embryophyta	Gentianales	Unassigned_Gentianales	Unassigned_Gentianales	environmental_diet	environmental_diet	NA	NA			AGCTCCAATAGCGTATATTTAAGTTGTTGCAGTTAAAAAGCTCGTAGTTGGACTTTGGGATGGGCCGGCCGGTCCGCCTCCCGGTGTGCACCGGTCGTCTCGTCCCTTCTGCCGGCGATGCGCTCCTGGCCTTAACTGGCCGGGTCGTGCCTCCGGCGCTGTTACTTTGAAGAAATTAGAGTGTTCAAAGCAAGCCTAAGCTCTGGATACATTAGCATGGGATAACAACATAGGATTTCGGTCCT
DALASV737	Dalhousie	Eukaryota	Archaeplastida	Chloroplastida	Phragmoplastophyta	Embryophyta	Glycine	Glycine	Glycine_max_(soybean)	environmental_diet	environmental_diet	NA	ACUP02007833.144104.145896			AGCTCCAATAGCGTATATTTAAGTTGTTGCAGTTAAAAAGCTCGTAGTTGGACCTTGGGTTGGGTCGATCGGTCCGCCTCCGGTGTGCACCGGTCGGCTCGTCCCTTCTGCCGGCGATGCGCTCCTGTCCTTAACTGGCCGGGTCGTGCCTCCGGTGCTGTTACTTTGAAGAAATTAGAGTGCTCAAAGCAAGCCTACGCTCTGTATACATTAGCATGGGATAACACCACAGGATTCTGATCCTATTGTGTTGGCCTTCGGGATCGGAGTAATGATTAACAGGGACAGTCGGGGGCATTC
MIASV150	MicrobiomeInsight	Eukaryota	Archaeplastida	Chloroplastida	Phragmoplastophyta	Embryophyta	Glycine	Glycine	Glycine_max_(soybean)	environmental_diet	environmental_diet	NA	ACUP02007833.144104.145896			AGCTCCAATAGCGTATATTTAAGTTGTTGCAGTTAAAAAGCTCGTAGTTGGACCTTGGGTTGGGTCGATCGGTCCGCCTCCGGTGTGCACCGGTCGGCTCGTCCCTTCTGCCGGCGATGCGCTCCTGTCCTTAACTGGCCGGGTCGTGCCTCCGGTGCTGTTACTTTGAAGAAATTAGAGTGCTCAAAGCAAGCCTACGCTCTGTATACATTAGCATGGGATAACACCACAGGATTCTGATCCTATTGTG
[truncated: 5,482 more rows]
