# Supplementary material for: The eukaryome of African children is influenced by geographic location, gut biogeography, and nutritional status
Source: Microlife. 2023 Jul 20;4:uqad033. doi: 10.1093/femsml/uqad033 (PMC10481997; doi:10.1093/femsml/uqad033)
Supplement: uqad033_Supplemental_Files [file uqad033_supplemental_files.zip › Supplementary Table S18.csv]

SampleID	SampleType	Id_MI	pays	sexe	raison_hospi	oedemes	dermatoses	atcd_malnut	ph_estomac	ph_intestin	crp	crp_seuil	age	haz_cont	whz_cont	whz	haz	stunted	hemoglobine2	anemie2	calprotectineggdeps	aatmggdeps	calprotectinelevel	alphaantitrypsinlevel	Parasitology_performed	Ascaris	Trichuris	Giardia	Entamoeba	Chilomastix	Enterobius
CAR004	feces	SE-CAR004	RCA	Feminin	Recrutement communautaire	n	Non	Non	3	NA	7,53	CRP normale (<=10 mg/l)	36.69000888	-2.43	-1.35	poids normal	malnutris chronique modere	1	11.5	Non	1452	31	1	0
CAR012	feces	SE-CAR012	RCA	Masculin	Recrutement communautaire	n	Non	Non	NA	NA	56	CRP normale (<=10 mg/l)	46.55291449	-3.31	-0.3	poids normal	malnutris chronique severe	1	10.10000038	Oui	NA	10	0	0	1	No	No	No	No	No	No
CAR013	feces	SE-CAR013	RCA	Masculin	Recrutement communautaire	n	Non	Non	NA	NA	17,67	CRP haute (>10 mg/l)	25.80793635	0.49	0.35	poids normal	normonutris	0	10.69999981	Oui	NA	NA	0	NA	1	No	No	No	No	No	No
CAR021	feces	SE-CAR021	RCA	Feminin	Recrutement communautaire	n	Non	Non	NA	NA	0,01	CRP normale (<=10 mg/l)	50.95834566	0.01	0.86	poids normal	normonutris	0	12.10000038	Non	209	NA	0	0	1	No	No	No	No	No	No
CAR024	feces	SE-CAR024	RCA	Feminin	Recrutement communautaire	n	Non	Non	1	NA	0,01	CRP normale (<=10 mg/l)	30.47637834	-3.31	-1.7	poids normal	malnutris chronique severe	1	14.69999981	Non	301	115	0	2	1	No	No	No	Yes	No	No
CAR025	feces	SE-CAR025	RCA	Feminin	Recrutement communautaire	n	Oui	Non	NA	NA		NA	52.17477069	-0.37	-1.29	poids normal	normonutris	0	8.800000191	Oui	200	3	0	0
CAR027_ASP	duodenal	AD-CAR027	RCA	Feminin	Recrutement communautaire	n	Non	Non	3	8		NA	48.03235033	-4.93	-0.17	poids normal	malnutris chronique severe	1	NA	NA	209	21	0	0
CAR027	feces	SE-CAR027	RCA	Feminin	Recrutement communautaire	n	Non	Non	3	8		NA	48.03235033	-4.93	-0.17	poids normal	malnutris chronique severe	1	NA	NA	209	21	0	0
CAR029	feces	SE-CAR029	RCA	Feminin	Recrutement communautaire	n	Non	Non	NA	NA	17	CRP haute (>10 mg/l)	46.02689286	-0.84	-0.13	poids normal	normonutris	0	9.899999619	Oui	73	5	0	0
CAR031	feces	SE-CAR031	RCA	Masculin	Recrutement communautaire	n	Non	Non	NA	NA	2,3	CRP normale (<=10 mg/l)	56.02130388	0.49	-1.41	poids normal	normonutris	0	11.10000038	Non	451	NA	1	0	1	No	No	No	Yes	No	No
CAR033	feces	SE-CAR033	RCA	Masculin	Recrutement communautaire	n	Non	Non	NA	NA		NA	31.69280337	-1.96	-0.41	poids normal	normonutris	0	9.5	Oui	566	40	0	0
CAR036	feces	SE-CAR036	RCA	Masculin	Recrutement communautaire	n	Non	Non	NA	NA		NA	46.65154354	-1.83	0.3	poids normal	normonutris	0	10.89999962	Oui	154	NA	0	0
CAR037	feces	SE-CAR037	RCA	Masculin	Recrutement communautaire	n	Oui	Non	8	8	74,91	CRP haute (>10 mg/l)	40.96393464	-3.12	0.04	poids normal	malnutris chronique severe	1	9.300000191	Oui	426	20	1	0
CAR040	feces	SE-CAR040	RCA	Masculin	Recrutement communautaire	n	Non	Non	3	6	2,6	CRP normale (<=10 mg/l)	25.31479107	-3.08	0.76	poids normal	malnutris chronique severe	1	7.199999809	Oui	NA	NA	NA	NA	1	No	No	No	No	No	No
CAR040_ASP	duodenal	AD-CAR040	RCA	Masculin	Recrutement communautaire	n	Non	Non	3	6	2,6	CRP normale (<=10 mg/l)	25.31479107	-3.08	0.76	poids normal	malnutris chronique severe	1	7.199999809	Oui	NA	NA	NA	NA
CAR041	feces	SE-CAR041	RCA	Feminin	Recrutement communautaire	n	Non	Non	NA	NA		NA	28.27366275	-0.97	-0.04	poids normal	normonutris	0	8.699999809	Oui	NA	NA	0	0
CAR042	feces	SE-CAR042	RCA	Masculin	Recrutement communautaire	n	Non	Non	NA	NA	6,16	CRP normale (<=10 mg/l)	42.18035967	-1.12	0.36	poids normal	normonutris	0	12.69999981	Non	120	NA	0	0
CAR043_ASP	duodenal	AD-CAR043	RCA	Masculin	Recrutement communautaire	n	Non	Non	3	NA		NA	38.46533189	-4.63	-0.09	poids normal	malnutris chronique severe	1	NA	NA	2310	27	1	0
CAR043	feces	SE-CAR043	RCA	Masculin	Recrutement communautaire	n	Non	Non	3	NA		NA	38.46533189	-4.63	-0.09	poids normal	malnutris chronique severe	1	NA	NA	2310	27	1	0	1	No	No	No	Yes	No	No
CAR044	feces	SE-CAR044	RCA	Feminin	Recrutement communautaire	n	Non	Non	NA	NA	0,01	CRP normale (<=10 mg/l)	42.87076306	-0.71	0.36	poids normal	normonutris	0	11.30000019	Non	NA	7	0	0
CAR045	feces	SE-CAR045	RCA	Masculin	Recrutement communautaire	n	Oui	Non	NA	NA	4,29	CRP normale (<=10 mg/l)	56.87608903	-1.05	-0.36	poids normal	normonutris	0	10.39999962	Oui	101	28	0	0
CAR048	feces	SE-CAR048	RCA	Masculin	Recrutement communautaire	n	Oui	Non	2	7	13,23	CRP haute (>10 mg/l)	25.44629648	-4.25	0.31	poids normal	malnutris chronique severe	1	9.199999809	Oui	1382.5	64	1	0	1	No	No	No	No	No	No
CAR053	feces	SE-CAR053	RCA	Feminin	Recrutement communautaire	n	Non	Non	3	NA		NA	34.05990071	-3.14	-0.18	poids normal	malnutris chronique severe	1	NA	NA	519	NA	0	0
CAR059	feces	SE-CAR059	RCA	Feminin	Recrutement communautaire	n	Non	Non	NA	NA		NA	30.83801821	0.89	-1.38	poids normal	normonutris	0	12.39999962	Non	124	34	0	0
CAR060	feces	SE-CAR060	RCA	Feminin	Recrutement communautaire	n	Non	Non	3	NA	0,15	CRP normale (<=10 mg/l)	34.78318046	-3.92	-0.61	poids normal	malnutris chronique severe	1	6.699999809	Oui	258	20	0	0
CAR061	feces	SE-CAR061	RCA	Feminin	Recrutement communautaire	n	Non	Non	2	6	0,01	CRP normale (<=10 mg/l)	57.40211066	-4.94	-1.39	poids normal	malnutris chronique severe	1	9.399999619	Oui	141	15	0	0	1	No	No	No	No	No	No
CAR068	feces	SE-CAR068	RCA	Feminin	Recrutement communautaire	n	Non	Non	NA	NA	0,43	CRP normale (<=10 mg/l)	45.07347865	-1.9	-1.06	poids normal	normonutris	0	8.600000381	Oui	335	42	0	0	1	No	No	No	No	No	No
CAR077	feces	SE-CAR077	RCA	Feminin	Recrutement communautaire	n	Non	Non	NA	NA		NA	36.78863793	-1.85	-1.47	poids normal	normonutris	0	NA	NA	1456	48	1	0	1	No	No	Yes	Yes	No	No
CAR078	feces	SE-CAR078	RCA	Masculin	Recrutement communautaire	n	Non	Malnutrition sans spÌÄå©cification	NA	NA	0,11	CRP normale (<=10 mg/l)	32.25170135	-1.44	-2.78	malnutris aigue modere	normonutris	0	12	Non	551	33	0	0
CAR079	feces	SE-CAR079	RCA	Feminin	Recrutement communautaire	n	Non	Non	NA	NA	19,58	CRP haute (>10 mg/l)	58.71716474	-0.48	-0.78	poids normal	normonutris	0	11.19999981	Non	163	NA	0	0	1	No	No	No	No	No	No
CAR084	feces	SE-CAR084	RCA	Masculin	Recrutement communautaire	n	Non	Malnutrition sans spÌÄå©cification	NA	NA	0,09	CRP normale (<=10 mg/l)	44.31732255	0.68	-1.85	poids normal	normonutris	0	10.60000038	Oui	222	78	0	2	1	No	No	Yes	Yes	No	No
CAR088	feces	SE-CAR088	RCA	Masculin	Recrutement communautaire	n	Non	Non	2	7		NA	56.4815728	-3.45	-0.54	poids normal	malnutris chronique severe	1	NA	NA	NA	NA	0	0
CAR091	feces	SE-CAR091	RCA	Feminin	Recrutement communautaire	n	Non	Non	NA	NA		NA	43.85705362	-2.64	-0.53	poids normal	malnutris chronique modere	1	NA	NA	126	62	0	0
CAR092	feces	SE-CAR092	RCA	Feminin	Recrutement communautaire	n	Non	Non	2	8		NA	59.30893908	-2.1	-1.42	poids normal	malnutris chronique modere	1	NA	NA	141	NA	0	0
CAR092_ASP	duodenal	AD-CAR092	RCA	Feminin	Recrutement communautaire	n	Non	Non	2	8		NA	59.30893908	-2.1	-1.42	poids normal	malnutris chronique modere	1	NA	NA	141	NA	0	0	1	No	No	No	Yes	No	No
CAR094	feces	SE-CAR094	RCA	Feminin	Recrutement communautaire	n	Oui	Non	2	6	59,72	CRP haute (>10 mg/l)	26.62984515	-2.7	-0.83	poids normal	malnutris chronique modere	1	8	Oui	170	102	0	0
CAR095	feces	SE-CAR095	RCA	Masculin	Recrutement communautaire	n	Non	Non	NA	NA		NA	38.79409541	-3.6	-0.16	poids normal	malnutris chronique severe	1	NA	NA	486	12	1	0
CAR096	feces	SE-CAR096	RCA	Masculin	Recrutement communautaire	n	Non	Non	NA	NA	5,44	CRP normale (<=10 mg/l)	33.50100273	-1.85	-1.24	poids normal	normonutris	0	11.19999981	Non	168	24	0	0	1	No	No	No	No	No	No
CAR097	feces	SE-CAR097	RCA	Feminin	Recrutement communautaire	n	Non	Non	2	6	22	CRP haute (>10 mg/l)	33.92839531	-3.12	-1.71	poids normal	malnutris chronique severe	1	8.899999619	Oui	1777	57	1	0	1	No	No	No	No	Yes	No
CAR098	feces	SE-CAR098	RCA	Feminin	Recrutement communautaire	n	Non	Non	NA	NA	21,21	CRP haute (>10 mg/l)	26.79422691	-0.63	-0.54	poids normal	normonutris	0	8.899999619	Oui	456	36	0	0	1	No	No	No	No	No	No
CAR099	feces	SE-CAR099	RCA	Masculin	Recrutement communautaire	n	Non	Non	NA	NA	0,15	CRP normale (<=10 mg/l)	41.98310156	-0.36	-0.18	poids normal	normonutris	0	11.30000019	Non	103	10	0	0	1	No	No	No	No	No	No
CAR100_ASP	duodenal	AD-CAR100	RCA	Feminin	Recrutement communautaire	n	Oui	Non	8	8	0,01	CRP normale (<=10 mg/l)	46.55291449	-4.16	-0.73	poids normal	malnutris chronique severe	1	11.19999981	Non	316	24	0	0	1	No	No	No	No	No	No
CAR100	feces	SE-CAR100	RCA	Feminin	Recrutement communautaire	n	Oui	Non	8	8	0,01	CRP normale (<=10 mg/l)	46.55291449	-4.16	-0.73	poids normal	malnutris chronique severe	1	11.19999981	Non	316	24	0	0	1	No	No	No	Yes	No	No
CAR101	feces	SE-CAR101	RCA	Masculin	Recrutement communautaire	n	Non	Non	NA	NA	4,46	CRP normale (<=10 mg/l)	29.49008778	-2.68	0.02	poids normal	malnutris chronique modere	1	10	Oui	868	51	0	0
CAR102	feces	SE-CAR102	RCA	Feminin	Recrutement communautaire	n	Non	Non	NA	NA	0,07	CRP normale (<=10 mg/l)	44.12006444	-1.54	-0.81	poids normal	normonutris	0	10.39999962	Oui	142	66	0	0	1	No	No	No	No	No	No
CAR103	feces	SE-CAR103	RCA	Feminin	Recrutement communautaire	n	Non	Non	2	NA	1,2	CRP normale (<=10 mg/l)	37.70917579	-2.38	-1.11	poids normal	malnutris chronique modere	1	10.10000038	Oui	693	67	0	0	1	No	No	No	No	No	No
CAR104	feces	SE-CAR104	RCA	Masculin	Recrutement communautaire	n	Non	Non	3	6	0,01	CRP normale (<=10 mg/l)	24.72301673	-3.15	-1.01	poids normal	malnutris chronique severe	1	11	Non	529	66	0	2	1	No	No	Yes	No	No	No
CAR105	feces	SE-CAR105	RCA	Feminin	Recrutement communautaire	n	Non	Non	3	6		NA	36.78863793	-3.02	-0.68	poids normal	malnutris chronique severe	1	NA	NA	NA	NA	NA	NA
CAR105_ASP	duodenal	AD-CAR105	RCA	Feminin	Recrutement communautaire	n	Non	Non	3	6		NA	36.78863793	-3.02	-0.68	poids normal	malnutris chronique severe	1	NA	NA	NA	NA	NA	NA
CAR106	feces	SE-CAR106	RCA	Masculin	Recrutement communautaire	n	Non	Malnutrition sans spÌÄå©cification	2	6		NA	52.10901798	-4.75	0.03	poids normal	malnutris chronique severe	1	NA	NA	326	37	0	0
CAR107	feces	SE-CAR107	RCA	Feminin	Recrutement communautaire	n	Non	Non	NA	NA	0,01	CRP normale (<=10 mg/l)	26.82710326	-1.5	-0.45	poids normal	normonutris	0	NA	NA	225	53	0	0
CAR108	feces	SE-CAR108	RCA	Masculin	Recrutement communautaire	n	Non	Non	NA	NA	6,56	CRP normale (<=10 mg/l)	56.25143834	-0.42	0.16	poids normal	normonutris	0	11.89999962	Non	1406	57	1	0	1	No	No	No	No	No	No
CAR109_ASP	duodenal	AD-CAR109	RCA	Feminin	Recrutement communautaire	n	Non	Non	2	2	0,18	CRP normale (<=10 mg/l)	53.75283559	-3.76	-0.27	poids normal	malnutris chronique severe	1	8.800000191	Oui	263	17	0	0	1	No	No	No	No	No	No
CAR109	feces	SE-CAR109	RCA	Feminin	Recrutement communautaire	n	Non	Non	2	2	0,18	CRP normale (<=10 mg/l)	53.75283559	-3.76	-0.27	poids normal	malnutris chronique severe	1	8.800000191	Oui	263	17	0	0	1	No	No	No	No	No	No
CAR110	feces	SE-CAR110	RCA	Masculin	Recrutement communautaire	n	Oui	Non	4	6		NA	46.88167801	-2.58	-0.43	poids normal	malnutris chronique modere	1	NA	NA	512	61	0	0
CAR110_ASP	duodenal	AD-CAR110	RCA	Masculin	Recrutement communautaire	n	Oui	Non	4	6		NA	46.88167801	-2.58	-0.43	poids normal	malnutris chronique modere	1	NA	NA	512	61	0	0
CAR111	feces	SE-CAR111	RCA	Feminin	Recrutement communautaire	n	Non	Non	NA	NA		NA	33.73113719	1.23	0.32	poids normal	normonutris	0	NA	NA	433	43	0	0
CAR112	feces	SE-CAR112	RCA	Feminin	Recrutement communautaire	n	Non	Non	NA	NA	0,01	CRP normale (<=10 mg/l)	25.38054377	-1.95	0.07	poids normal	normonutris	0	11.10000038	Non	81	7	0	0
CAR113	feces	SE-CAR113	RCA	Feminin	Recrutement communautaire	n	Non	Non	NA	NA		NA	36.2626163	-2.29	-1.65	poids normal	malnutris chronique modere	1	NA	NA	303	38	0	0
CAR114	feces	SE-CAR114	RCA	Masculin	Recrutement communautaire	n	Non	Non	NA	NA	0,01	CRP normale (<=10 mg/l)	38.46533189	-1.75	-0.02	poids normal	normonutris	0	12.5	Non	249	39	0	0
CAR115	feces	SE-CAR115	RCA	Masculin	Recrutement communautaire	n	Non	Non	NA	NA	0,53	CRP normale (<=10 mg/l)	57.73087418	-0.38	-0.83	poids normal	normonutris	0	11.69999981	Non	297	7	1	0	1	No	No	No	No	No	No
CAR116_ASP	duodenal	AD-CAR116	RCA	Masculin	Recrutement communautaire	n	Non	Malnutrition sans spÌÄå©cification	NA	NA	0,01	CRP normale (<=10 mg/l)	39.5502515	-1.64	-0.83	poids normal	normonutris	0	11.10000038	Non	2331	117	1	2
CAR116	feces	SE-CAR116	RCA	Masculin	Recrutement communautaire	n	Non	Malnutrition sans spÌÄå©cification	NA	NA	0,01	CRP normale (<=10 mg/l)	39.5502515	-1.64	-0.83	poids normal	normonutris	0	11.10000038	Non	2331	117	1	2	1	No	No	No	No	No	No
CAR117	feces	SE-CAR117	RCA	Masculin	Recrutement communautaire	n	Non	Non	NA	NA	0,01	CRP normale (<=10 mg/l)	35.80234737	-2.15	0.38	poids normal	malnutris chronique modere	1	10.80000019	Oui	283	7	0	0
CAR118	feces	SE-CAR118	RCA	Feminin	Recrutement communautaire	n	Non	Non	3	6	62,93	CRP haute (>10 mg/l)	59.80208436	-2.8	-0.44	poids normal	malnutris chronique modere	1	10	Oui	94	NA	0	0	1	No	No	No	No	No	No
CAR118_ASP	duodenal	AD-CAR118	RCA	Feminin	Recrutement communautaire	n	Non	Non	3	6	62,93	CRP haute (>10 mg/l)	59.80208436	-2.8	-0.44	poids normal	malnutris chronique modere	1	10	Oui	94	NA	0	0	1	No	No	No	Yes	No	No
CAR120	feces	SE-CAR120	RCA	Masculin	Recrutement communautaire	n	Non	Non	8	0	4,39	CRP normale (<=10 mg/l)	33.0407338	-3.54	-2.51	malnutris aigue modere	malnutris chronique severe	1	11.60000038	Non	486	16	0	0
CAR121	feces	SE-CAR121	RCA	Feminin	Recrutement communautaire	n	Oui	Non	8	NA	11,08	CRP haute (>10 mg/l)	47.04605977	-3.06	-0.98	poids normal	malnutris chronique severe	1	8.600000381	Oui	2162	31	1	0	1	No	No	No	No	No	No
CAR122	feces	SE-CAR122	RCA	Feminin	Recrutement communautaire	n	Non	Non	4	8	0,01	CRP normale (<=10 mg/l)	42.60775224	-4.02	-0.87	poids normal	malnutris chronique severe	1	11.60000038	Non	145	57	0	0	1	No	No	No	No	No	No
CAR122_ASP	duodenal	AD-CAR122	RCA	Feminin	Recrutement communautaire	n	Non	Non	4	8	0,01	CRP normale (<=10 mg/l)	42.60775224	-4.02	-0.87	poids normal	malnutris chronique severe	1	11.60000038	Non	145	57	0	0	1	No	No	No	No	No	No
CAR123	feces	SE-CAR123	RCA	Feminin	Recrutement communautaire	n	Non	Non	NA	NA	0,48	CRP normale (<=10 mg/l)	26.6627215	-0.9	-1.39	poids normal	normonutris	0	11.19999981	Non	646	48	1	2
CAR124	feces	SE-CAR124	RCA	Feminin	Recrutement communautaire	n	Non	Non	NA	NA	0,14	CRP normale (<=10 mg/l)	49.93917875	-0.43	-0.37	poids normal	normonutris	0	11	Non	56	NA	0	0	1	No	No	Yes	No	No	No
CAR125	feces	SE-CAR125	RCA	Masculin	Recrutement communautaire	n	Non	Non	8	0	0,01	CRP normale (<=10 mg/l)	44.90909689	-2.84	2.3	trop lourd modere	malnutris chronique modere	1	10.60000038	Oui	715	81	0	0	1	Yes	No	No	No	No	No
CAR126	feces	SE-CAR126	RCA	Feminin	Recrutement communautaire	n	Non	Non	NA	NA	0,44	CRP normale (<=10 mg/l)	32.05444324	0.4	-1.4	poids normal	normonutris	0	11.5	Non	296	7	0	0	1	No	No	No	No	No	No
CAR128	feces	SE-CAR128	RCA	Feminin	Recrutement communautaire	n	Non	Non	NA	NA		NA	38.16944472	-1.55	-1.1	poids normal	normonutris	0	NA	NA	101	NA	0	0	1	No	No	No	Yes	No	No
CAR129	feces	SE-CAR129	RCA	Masculin	Recrutement communautaire	n	Non	Non	NA	NA	0,01	CRP normale (<=10 mg/l)	54.27885722	-1.77	1.29	poids normal	normonutris	0	10.80000019	Oui	961	30	1	0
CAR130	feces	SE-CAR130	RCA	Feminin	Recrutement communautaire	n	Non	Non	NA	NA	0,01	CRP normale (<=10 mg/l)	28.70105533	0.35	0.45	poids normal	normonutris	0	12.19999981	Non	238	19	0	0	1	No	No	No	No	No	No
CAR131	feces	SE-CAR131	RCA	Feminin	Recrutement communautaire	n	Non	Non	NA	NA	0,01	CRP normale (<=10 mg/l)	53.71995923	1.01	0.09	poids normal	normonutris	0	11.80000019	Non	164	NA	0	0	1	No	No	No	Yes	No	No
CAR132	feces	SE-CAR132	RCA	Masculin	Recrutement communautaire	n	Non	Non	NA	NA	6,11	CRP normale (<=10 mg/l)	26.85997962	1.08	0.88	poids normal	normonutris	0	11.39999962	Non	118	NA	0	0	1	No	No	Yes	Yes	No	No
CAR133	feces	SE-CAR133	RCA	Masculin	Recrutement communautaire	n	Non	Non	NA	NA	0,55	CRP normale (<=10 mg/l)	26.36683434	-0.35	0.67	poids normal	normonutris	0	8.399999619	Oui	660	14	0	0	1	No	No	No	Yes	No	No
CAR134	feces	SE-CAR134	RCA	Feminin	Recrutement communautaire	n	Non	Non	NA	NA		NA	35.67084196	-0.22	-0.2	poids normal	normonutris	0	11	Non	241	41	0	0	1	No	No	Yes	No	No	No
CAR135	feces	SE-CAR135	RCA	Feminin	Recrutement communautaire	n	Non	Non	NA	NA	0,01	CRP normale (<=10 mg/l)	41.72009074	-1.45	0.65	poids normal	normonutris	0	11.89999962	Non	331	47	0	0
CAR136	feces	SE-CAR136	RCA	Masculin	Recrutement communautaire	n	Non	Malnutrition sans spÌÄå©cification	NA	NA	9,71	CRP normale (<=10 mg/l)	43.72554821	-1.46	0.21	poids normal	normonutris	0	NA	NA	180	7	0	0	1	No	No	Yes	No	No	No
CAR137	feces	SE-CAR137	RCA	Masculin	Recrutement communautaire	n	Non	Non	NA	NA	4,58	CRP normale (<=10 mg/l)	25.24903837	-1.02	-0.96	poids normal	normonutris	0	11.80000019	Non	1612	51	1	0	1	No	No	No	No	No	No
CAR138	feces	SE-CAR138	RCA	Masculin	Recrutement communautaire	n	Non	Non	NA	NA	20,6	CRP haute (>10 mg/l)	36.45987441	-0.43	0.67	poids normal	normonutris	0	12.5	Non	144	23	0	0	1	No	No	No	No	No	No
CAR139	feces	SE-CAR139	RCA	Masculin	Recrutement communautaire	n	Non	Non	NA	NA	2,75	CRP normale (<=10 mg/l)	48.06522668	-2.23	0.84	poids normal	malnutris chronique modere	1	9	Oui	NA	NA	NA	NA	1	No	No	No	No	No	No
CAR140	feces	SE-CAR140	RCA	Feminin	Recrutement communautaire	n	Non	Non	8	NA	27,15	CRP haute (>10 mg/l)	32.05444324	-3.65	-0.86	poids normal	malnutris chronique severe	1	7.699999809	Oui	580	21	1	0	1	No	No	No	No	No	No
CAR141	feces	SE-CAR141	RCA	Feminin	Recrutement communautaire	n	Non	Non	NA	NA		NA	31.98869053	-1.85	2.11	trop lourd modere	normonutris	0	10.80000019	Oui	350	6	0	0	1	No	No	No	No	No	No
CAR142	feces	SE-CAR142	RCA	Feminin	Recrutement communautaire	n	Non	Non	NA	NA	0,01	CRP normale (<=10 mg/l)	24.52575862	-1.44	-0.62	poids normal	normonutris	0	11.69999981	Non	333	83	0	2
CAR143	feces	SE-CAR143	RCA	Masculin	Recrutement communautaire	n	Non	Non	NA	NA		NA	30.27912023	-1.5	-0.17	poids normal	normonutris	0	NA	NA	494	54	0	0	1	No	No	No	No	No	No
CAR144	feces	SE-CAR144	RCA	Feminin	Recrutement communautaire	n	Oui	Non	5	8	5,88	CRP normale (<=10 mg/l)	54.70624979	-4.73	-0.71	poids normal	malnutris chronique severe	1	8.800000191	Oui	1781	66	1	0
CAR144_ASP	duodenal	AD-CAR144	RCA	Feminin	Recrutement communautaire	n	Oui	Non	5	8	5,88	CRP normale (<=10 mg/l)	54.70624979	-4.73	-0.71	poids normal	malnutris chronique severe	1	8.800000191	Oui	1781	66	1	0
CAR145	feces	SE-CAR145	RCA	Masculin	Recrutement communautaire	n	Non	Non	NA	NA	0,01	CRP normale (<=10 mg/l)	41.48995627	-1.3	-0.47	poids normal	normonutris	0	11.5	Non	NA	30	0	0
CAR146	feces	SE-CAR146	RCA	Feminin	Recrutement communautaire	n	Non	Non	NA	NA	0,01	CRP normale (<=10 mg/l)	39.71463326	-1.33	1.09	poids normal	normonutris	0	11.5	Non	NA	19	0	0	1	No	No	No	No	No	No
CAR147	feces	SE-CAR147	RCA	Masculin	Recrutement communautaire	n	Non	Non	NA	NA	1,75	CRP normale (<=10 mg/l)	33.13936286	-0.89	0.44	poids normal	normonutris	0	9.899999619	Oui	3001	NA	1	0	1	No	No	No	No	No	No
CAR148	feces	SE-CAR148	RCA	Masculin	Recrutement communautaire	n	Non	Non	NA	NA	6,7	CRP normale (<=10 mg/l)	56.21856199	-0.75	0.15	poids normal	normonutris	0	10.10000038	Oui	480	24	0	0	1	No	No	No	Yes	No	No
CAR152	feces	SE-CAR152	RCA	Feminin	Recrutement communautaire	n	Non	Non	2	8	1,82	CRP normale (<=10 mg/l)	48.52549561	-2.16	-0.22	poids normal	malnutris chronique modere	1	12.80000019	Non	547	24	0	0	1	No	No	Yes	No	No	No
CAR153	feces	SE-CAR153	RCA	Feminin	Recrutement communautaire	n	Non	Je ne sais pas	2	NA		NA	50.69533485	-2.11	-1.68	poids normal	malnutris chronique modere	1	11.39999962	Non	NA	12	0	0	1	No	No	No	No	No	No
CAR154	feces	SE-CAR154	RCA	Feminin	Recrutement communautaire	n	Non	Non	NA	NA	0,01	CRP normale (<=10 mg/l)	58.8815465	-0.05	0.31	poids normal	normonutris	0	12.30000019	Non	126	15	0	0
CAR155_ASP	duodenal	AD-CAR155	RCA	Feminin	Recrutement communautaire	n	Non	Non	4	6	1,24	CRP normale (<=10 mg/l)	30.08186212	-2.48	0.44	poids normal	malnutris chronique modere	1	1.200000048	Oui	1501	121	0	0	1	No	No	No	No	No	No
CAR155	feces	SE-CAR155	RCA	Feminin	Recrutement communautaire	n	Non	Non	4	6	1,24	CRP normale (<=10 mg/l)	30.08186212	-2.48	0.44	poids normal	malnutris chronique modere	1	1.200000048	Oui	1501	121	0	0
CAR157	feces	SE-CAR157	RCA	Feminin	Recrutement communautaire	n	Non	Non	NA	NA	0,01	CRP normale (<=10 mg/l)	24.52575862	-0.7	-0.88	poids normal	normonutris	0	11.5	Non	252	NA	0	0
CAR158_ASP	duodenal	AD-CAR158	RCA	Masculin	Recrutement communautaire	n	Non	Malnutrition sans spÌÄå©cification	3	6	4,28	CRP normale (<=10 mg/l)	35.11194398	-4.69	-0.2	poids normal	malnutris chronique severe	1	9	Oui	240	57	0	0	1	No	No	No	No	No	No
CAR158	feces	SE-CAR158	RCA	Masculin	Recrutement communautaire	n	Non	Malnutrition sans spÌÄå©cification	3	6	4,28	CRP normale (<=10 mg/l)	35.11194398	-4.69	-0.2	poids normal	malnutris chronique severe	1	9	Oui	240	57	0	0	1	No	No	No	Yes	No	No
CAR159	feces	SE-CAR159	RCA	Feminin	Recrutement communautaire	n	Non	Malnutrition sans spÌÄå©cification	NA	NA	0,01	CRP normale (<=10 mg/l)	35.24344939	-3.24	0.27	poids normal	malnutris chronique severe	1	11.30000019	Non	149	32	0	0
CAR159_ASP	duodenal	AD-CAR159	RCA	Feminin	Recrutement communautaire	n	Non	Malnutrition sans spÌÄå©cification	NA	NA	0,01	CRP normale (<=10 mg/l)	35.24344939	-3.24	0.27	poids normal	malnutris chronique severe	1	11.30000019	Non	149	32	0	0	1	No	No	No	No	No	No
CAR160	feces	SE-CAR160	RCA	Feminin	Recrutement communautaire	n	Non	Non	NA	NA	0,01	CRP normale (<=10 mg/l)	52.70079232	1.48	-0.95	poids normal	normonutris	0	12.19999981	Non	167	NA	0	0
CAR161	feces	SE-CAR161	RCA	Feminin	Recrutement communautaire	n	Non	Non	6	NA	0,31	CRP normale (<=10 mg/l)	27.48463031	-3.14	0.19	poids normal	malnutris chronique severe	1	10.60000038	Oui	1083	100	1	2	1	No	No	No	Yes	No	No
CAR163	feces	SE-CAR163	RCA	Masculin	Recrutement communautaire	n	Non	Non	NA	NA	0,01	CRP normale (<=10 mg/l)	43.06802117	0.43	0.66	poids normal	normonutris	0	NA	NA	227	NA	0	0
CAR164	feces	SE-CAR164	RCA	Masculin	Recrutement communautaire	n	Oui	Non	3	6	29,26	CRP haute (>10 mg/l)	24.98602755	-2.24	-0.55	poids normal	malnutris chronique modere	1	7	Oui	197	25	0	0
CAR164_ASP	duodenal	AD-CAR164	RCA	Masculin	Recrutement communautaire	n	Oui	Non	3	6	29,26	CRP haute (>10 mg/l)	24.98602755	-2.24	-0.55	poids normal	malnutris chronique modere	1	7	Oui	197	25	0	0	1	No	No	Yes	No	No	No
CAR165	feces	SE-CAR165	RCA	Feminin	Recrutement communautaire	n	Oui	Malnutrition sans spÌÄå©cification	3	6	3,79	CRP normale (<=10 mg/l)	42.73925765	-3.37	-1.22	poids normal	malnutris chronique severe	1	9.300000191	Oui	403	50	0	0
CAR166	feces	SE-CAR166	RCA	Masculin	Recrutement communautaire	n	Non	Non	NA	NA	55,41	CRP haute (>10 mg/l)	42.31186508	-0.64	-0.33	poids normal	normonutris	0	9	Oui	173	NA	0	0	1	No	No	No	No	No	No
CAR167	feces	SE-CAR167	RCA	Masculin	Recrutement communautaire	n	Non	Non	6	NA	0,01	CRP normale (<=10 mg/l)	51.22135648	-2.58	-0.11	poids normal	malnutris chronique modere	1	11.5	Non	621	7	1	0	1	No	No	No	No	No	No
CAR168	feces	SE-CAR168	RCA	Feminin	Recrutement communautaire	n	Non	Non	3	7	10,53	CRP haute (>10 mg/l)	35.73659467	-3.18	0.83	poids normal	malnutris chronique severe	1	9.300000191	Oui	555	29	1	0	1	No	No	No	No	No	No
CAR169	feces	SE-CAR169	RCA	Feminin	Recrutement communautaire	n	Non	Non	NA	NA	0,63	CRP normale (<=10 mg/l)	43.85705362	-0.92	-0.44	poids normal	normonutris	0	9.699999809	Oui	1849	70	1	0	1	No	No	No	No	No	No
CAR171	feces	SE-CAR171	RCA	Masculin	Recrutement communautaire	n	Non	Non	3	7	0,01	CRP normale (<=10 mg/l)	45.73100569	-3.47	-0.58	poids normal	malnutris chronique severe	1	12.10000038	Non	237	18	0	0	1	No	No	Yes	No	No	No
CAR171_ASP	duodenal	AD-CAR171	RCA	Masculin	Recrutement communautaire	n	Non	Non	3	7	0,01	CRP normale (<=10 mg/l)	45.73100569	-3.47	-0.58	poids normal	malnutris chronique severe	1	12.10000038	Non	237	18	0	0	1	No	No	No	No	Yes	No
CAR172	feces	SE-CAR172	RCA	Masculin	Recrutement communautaire	n	Non	Non	NA	NA	8,57	CRP normale (<=10 mg/l)	44.87622053	-0.26	-2.71	malnutris aigue modere	normonutris	0	11.39999962	Non	392	27	0	0
CAR173	feces	SE-CAR173	RCA	Feminin	Recrutement communautaire	n	Non	Non	NA	NA	0,01	CRP normale (<=10 mg/l)	40.07627314	-1.38	-1.3	poids normal	normonutris	0	10.69999981	Oui	180	NA	0	0	1	No	No	No	No	No	No
CAR174	feces	SE-CAR174	RCA	Masculin	Recrutement communautaire	n	Non	Non	NA	NA	0,01	CRP normale (<=10 mg/l)	45.40224217	0.04	-0.41	poids normal	normonutris	0	11.5	Non	281	16	0	0	1	No	No	No	No	No	No
CAR175	feces	SE-CAR175	RCA	Feminin	Recrutement communautaire	n	Non	Non	NA	NA	56,27	CRP haute (>10 mg/l)	47.53920505	-2.56	-0.55	poids normal	malnutris chronique modere	1	8.399999619	Oui	1021	97	1	2	1	No	No	Yes	No	No	No
CAR176	feces	SE-CAR176	RCA	Feminin	Recrutement communautaire	n	Non	Non	NA	NA	120,27	CRP haute (>10 mg/l)	53.1939376	-0.76	-0.43	poids normal	normonutris	0	9.399999619	Oui	654	44	1	0	1	No	No	No	No	No	No
CAR177	feces	SE-CAR177	RCA	Masculin	Recrutement communautaire	n	Non	Non	NA	NA	0,01	CRP normale (<=10 mg/l)	35.83522372	-0.89	-1.41	poids normal	normonutris	0	10.69999981	Oui	1258	54	1	0	1	No	No	No	No	No	No
CAR178	feces	SE-CAR178	RCA	Feminin	Recrutement communautaire	n	Non	Non	2	6	0,01	CRP normale (<=10 mg/l)	47.90084492	-2.95	-0.04	poids normal	malnutris chronique modere	1	11.5	Non	229	13	0	0	1	No	No	No	Yes	Yes	No
CAR179	feces	SE-CAR179	RCA	Feminin	Recrutement communautaire	n	Non	Non	NA	NA	1,97	CRP normale (<=10 mg/l)	38.66259	0.24	-0.4	poids normal	normonutris	0	11	Non	355	9	0	0	1	No	No	No	No	No	No
CAR180	feces	SE-CAR180	RCA	Masculin	Recrutement communautaire	n	Non	Non	2	6	0,01	CRP normale (<=10 mg/l)	55.29802413	-3.33	-2.26	malnutris aigue modere	malnutris chronique severe	1	NA	NA	NA	65	0	0	1	No	No	Yes	No	No	No
CAR181	feces	SE-CAR181	RCA	Masculin	Recrutement communautaire	n	Non	Non	NA	NA	0,01	CRP normale (<=10 mg/l)	47.17756518	-1.19	0.49	poids normal	normonutris	0	10.10000038	Oui	1045	40	1	0	1	No	No	No	No	No	No
CAR182	feces	SE-CAR182	RCA	Masculin	Recrutement communautaire	n	Non	Non	4	8	0,01	CRP normale (<=10 mg/l)	45.82963474	-2.14	-0.14	poids normal	malnutris chronique modere	1	10.39999962	Oui	162	NA	0	0	1	No	No	No	No	No	No
CAR184	feces	SE-CAR184	RCA	Masculin	Recrutement communautaire	n	Non	Non	NA	NA	0,01	CRP normale (<=10 mg/l)	24.49288227	-0.54	0.8	poids normal	normonutris	0	5.5	Oui	1293	83	1	2	1	No	No	Yes	No	No	No
CAR186	feces	SE-CAR186	RCA	Masculin	Recrutement communautaire	n	Non	Non	NA	NA	15,85	CRP haute (>10 mg/l)	28.2407864	-0.03	-0.8	poids normal	normonutris	0	10.89999962	Oui	428	58	0	0	1	No	No	No	No	No	No
Mada_1_008	feces	SE-Mada_1_008	Madagascar	Masculin	Recrutement communautaire	n	Non	Non	NA	NA	<06,0	CRP normale (<=10 mg/l)	24.9531512	-1.14	-0.57	poids normal	normonutris	0	9.699999809	Oui	NA	NA	0	0
Mada_1_012	feces	SE-Mada_1_012	Madagascar	Masculin	Recrutement communautaire	n	Non	Non	4	7	<06,0	CRP normale (<=10 mg/l)	33.23799191	-3.17	0.03	poids normal	malnutris chronique severe	1	10.69999981	Oui	NA	NA	NA	NA
Mada_1_012_ASP	duodenal	AD-Mada_1_012	Madagascar	Masculin	Recrutement communautaire	n	Non	Non	4	7	<06,0	CRP normale (<=10 mg/l)	33.23799191	-3.17	0.03	poids normal	malnutris chronique severe	1	10.69999981	Oui	NA	NA	NA	NA	1	Yes	Yes	Yes	No	No	No
Mada_1_018	feces	SE-Mada_1_018	NA	NA	NA	NA	NA	NA	NA	NA	NA	NA	NA	NA	NA	NA	NA	NA	NA	NA	NA	NA	NA	NA	1	No	Yes	Yes	No	No	No
Mada_2_063_B	feces	SE-Mada_2_063_B	NA	NA	NA	NA	NA	NA	NA	NA	NA	NA	NA	NA	NA	NA	NA	NA	NA	NA	NA	NA	NA	NA	1	No	Yes	No	No	No	No
Mada_1_001	feces	SE-Mada_1_001	Madagascar	Masculin	Recrutement communautaire	n	Non	Non	NA	NA	<06,0	CRP normale (<=10 mg/l)	36.75576158	-1.62	-1.12	poids normal	normonutris	0	12.60000038	Non	1760	81	1	0	1	No	No	No	No	No	No
Mada_1_002	feces	SE-Mada_1_002	Madagascar	Feminin	Recrutement communautaire	n	Oui	Non	NA	NA		NA	32.81059934	-2.13	-0.4	poids normal	malnutris chronique modere	1	NA	NA	270	6	0	0	1	No	Yes	No	No	No	No
Mada_1_003	feces	SE-Mada_1_003	Madagascar	Masculin	Recrutement communautaire	n	Non	Non	NA	7	<06,0	CRP normale (<=10 mg/l)	43.59404281	-3.48	-1.69	poids normal	malnutris chronique severe	1	9.899999619	Oui	NA	NA	NA	NA	1	No	Yes	No	No	No	No
Mada_1_004	feces	SE-Mada_1_004	Madagascar	Feminin	Recrutement communautaire	n	Non	Non	NA	NA	<06,0	CRP normale (<=10 mg/l)	43.98855903	-1.23	-0.97	poids normal	normonutris	0	12.39999962	Non	278	17	0	0	1	Yes	Yes	No	No	No	No
Mada_1_005	feces	SE-Mada_1_005	Madagascar	Masculin	Recrutement communautaire	n	Non	Non	4	7	<06,0	CRP normale (<=10 mg/l)	28.79968439	-2.02	-0.66	poids normal	malnutris chronique modere	1	11.89999962	Non	601	89	0	0	1	Yes	Yes	No	Yes	No	No
Mada_1_005_ASP	duodenal	AD-Mada_1_005	Madagascar	Masculin	Recrutement communautaire	n	Non	Non	4	7	<06,0	CRP normale (<=10 mg/l)	28.79968439	-2.02	-0.66	poids normal	malnutris chronique modere	1	11.89999962	Non	601	89	0	0	1	Yes	Yes	No	Yes	No	No
Mada_1_006	feces	SE-Mada_1_006	Madagascar	Feminin	Recrutement communautaire	n	Non	Non	NA	NA	8	CRP normale (<=10 mg/l)	52.14189434	-2.49	-0.2	poids normal	malnutris chronique modere	1	11.60000038	Non	NA	NA	NA	NA	1	No	Yes	No	Yes	No	No
Mada_1_007	feces	SE-Mada_1_007	Madagascar	Masculin	Recrutement communautaire	n	Non	Malnutrition sans spÌÄå©cification	NA	NA	<06,0	CRP normale (<=10 mg/l)	49.61041523	-2.17	-0.89	poids normal	malnutris chronique modere	1	11.39999962	Non	276	33	0	0	1	No	Yes	Yes	No	No	No
Mada_1_009	feces	SE-Mada_1_009	Madagascar	Masculin	Recrutement communautaire	n	Oui	Non	NA	NA	<06,0	CRP normale (<=10 mg/l)	44.97484959	-1.99	0.35	poids normal	normonutris	0	11.69999981	Non	142	NA	0	0	1	Yes	Yes	No	No	No	No
Mada_1_010	feces	SE-Mada_1_010	Madagascar	Masculin	Recrutement communautaire	n	Non	Non	NA	NA	<06,0	CRP normale (<=10 mg/l)	38.30095013	-1.83	-1.93	poids normal	normonutris	0	11	Non	2368	160	1	0	1	Yes	No	No	No	No	No
Mada_1_011_ASP	duodenal	AD-Mada_1_011	Madagascar	Masculin	Recrutement communautaire	n	Non	Non	1	5	24	CRP haute (>10 mg/l)	33.23799191	-3.28	-1.4	poids normal	malnutris chronique severe	1	9.100000381	Oui	370	82	0	0	1	No	Yes	Yes	No	No	No
Mada_1_011	feces	SE-Mada_1_011	Madagascar	Masculin	Recrutement communautaire	n	Non	Non	1	5	24	CRP haute (>10 mg/l)	33.23799191	-3.28	-1.4	poids normal	malnutris chronique severe	1	9.100000381	Oui	370	82	0	0	1	No	Yes	Yes	No	No	No
Mada_1_013	feces	SE-Mada_1_013	Madagascar	Feminin	Recrutement communautaire	n	Non	Non	NA	NA	<06,0	CRP normale (<=10 mg/l)	52.63503962	-3.66	-0.76	poids normal	malnutris chronique severe	1	8.899999619	Oui	1237	34	1	0	1	Yes	Yes	No	No	No	No
Mada_1_014	feces	SE-Mada_1_014	Madagascar	Masculin	Recrutement communautaire	n	Non	Non	2	7	<06,0	CRP normale (<=10 mg/l)	59.7034553	-2.77	-1.42	poids normal	malnutris chronique modere	1	10.5	Oui	NA	NA	NA	NA	1	Yes	Yes	No	No	No	No
Mada_1_014_ASP	duodenal	AD-Mada_1_014	Madagascar	Masculin	Recrutement communautaire	n	Non	Non	2	7	<06,0	CRP normale (<=10 mg/l)	59.7034553	-2.77	-1.42	poids normal	malnutris chronique modere	1	10.5	Oui	NA	NA	NA	NA	1	Yes	Yes	No	No	No	No
Mada_1_015_ASP	duodenal	AD-Mada_1_015	Madagascar	Masculin	Recrutement communautaire	n	Non	Non	NA	8	<06,0	CRP normale (<=10 mg/l)	59.67057895	-3.48	0.04	poids normal	malnutris chronique severe	1	11.69999981	Non	710	47	0	0	1	No	Yes	No	No	No	No
Mada_1_015	feces	SE-Mada_1_015	Madagascar	Masculin	Recrutement communautaire	n	Non	Non	NA	8	<06,0	CRP normale (<=10 mg/l)	59.67057895	-3.48	0.04	poids normal	malnutris chronique severe	1	11.69999981	Non	710	47	0	0	1	No	Yes	No	No	No	No
Mada_1_016	feces	SE-Mada_1_016	Madagascar	Feminin	Recrutement communautaire	n	Non	Non	NA	NA	<06,0	CRP normale (<=10 mg/l)	59.44044449	-3.26	-0.22	poids normal	malnutris chronique severe	1	11.19999981	Non	231	NA	0	0	1	Yes	Yes	No	No	No	No
Mada_1_017	feces	SE-Mada_1_017	Madagascar	Feminin	Recrutement communautaire	n	Non	Non	NA	NA	<06,0	CRP normale (<=10 mg/l)	30.41062564	-3.66	1.03	poids normal	malnutris chronique severe	1	11.89999962	Non	NA	NA	NA	NA	1	Yes	Yes	Yes	No	No	No
Mada_1_019	feces	SE-Mada_1_019	Madagascar	Masculin	Recrutement communautaire	n	Non	Non	NA	NA	<06,0	CRP normale (<=10 mg/l)	55.69254036	-3.19	-1.43	poids normal	malnutris chronique severe	1	12.39999962	Non	171	12	0	0	1	No	Yes	Yes	No	No	No
Mada_1_020_ASP	duodenal	AD-Mada_1_020	Madagascar	Feminin	Recrutement communautaire	n	Oui	Non	5	7	<06,0	CRP normale (<=10 mg/l)	26.16957622	-2.88	-1.27	poids normal	malnutris chronique modere	1	10.69999981	Oui	NA	NA	NA	NA	1	No	No	No	No	No	No
Mada_1_020	feces	SE-Mada_1_020	Madagascar	Feminin	Recrutement communautaire	n	Oui	Non	5	7	<06,0	CRP normale (<=10 mg/l)	26.16957622	-2.88	-1.27	poids normal	malnutris chronique modere	1	10.69999981	Oui	NA	NA	NA	NA	1	No	No	No	No	No	No
Mada_1_021	feces	SE-Mada_1_021	Madagascar	Masculin	Recrutement communautaire	n	Non	Non	NA	NA	18	CRP haute (>10 mg/l)	57.89525594	-2.37	-0.7	poids normal	malnutris chronique modere	1	11	Non	NA	NA	NA	NA	1	No	No	Yes	No	No	No
Mada_1_022_ASP	duodenal	AD-Mada_1_022	Madagascar	Feminin	Recrutement communautaire	n	Non	Non	1	6	<06,0	CRP normale (<=10 mg/l)	39.4844988	-3.01	-1.87	poids normal	malnutris chronique severe	1	10.80000019	Oui	190	27	0	0	1	No	No	No	No	No	No
Mada_1_022	feces	SE-Mada_1_022	Madagascar	Feminin	Recrutement communautaire	n	Non	Non	1	6	<06,0	CRP normale (<=10 mg/l)	39.4844988	-3.01	-1.87	poids normal	malnutris chronique severe	1	10.80000019	Oui	190	27	0	0	1	No	No	No	No	No	No
Mada_1_023	feces	SE-Mada_1_023	Madagascar	Feminin	Recrutement communautaire	n	Non	Non	NA	NA	6	CRP normale (<=10 mg/l)	28.53667357	-2.56	-0.31	poids normal	malnutris chronique modere	1	12.19999981	Non	NA	NA	NA	NA	1	No	No	No	No	No	No
Mada_1_024	feces	SE-Mada_1_024	Madagascar	Masculin	Recrutement communautaire	n	Non	Non	NA	NA	5	CRP normale (<=10 mg/l)	46.65154354	-1.61	-1.18	poids normal	normonutris	0	11	Non	195	NA	0	0	1	Yes	Yes	No	No	No	No
Mada_1_025	feces	SE-Mada_1_025	Madagascar	Feminin	Recrutement communautaire	n	Non	Non	NA	NA	12	CRP haute (>10 mg/l)	59.11168097	-1.68	-0.99	poids normal	normonutris	0	12.19999981	Non	910	109	1	2	1	No	Yes	No	No	No	No
Mada_1_026	feces	SE-Mada_1_026	Madagascar	Masculin	Recrutement communautaire	n	Non	Non	NA	NA	10	CRP normale (<=10 mg/l)	29.68734589	-1.98	-0.4	poids normal	normonutris	0	9.100000381	Oui	479	21	0	0	1		No	No	No	No	No
Mada_1_027_ASP	duodenal	AD-Mada_1_027	Madagascar	Masculin	Recrutement communautaire	n	Non	Non	2	5		NA	35.5064602	-3.11	-1.01	poids normal	malnutris chronique severe	1	6.800000191	Oui	1044	45	1	0	1	No	Yes	No	Yes	No	No
Mada_1_027	feces	SE-Mada_1_027	Madagascar	Masculin	Recrutement communautaire	n	Non	Non	2	5		NA	35.5064602	-3.11	-1.01	poids normal	malnutris chronique severe	1	6.800000191	Oui	1044	45	1	0	1	No	Yes	No	Yes	No	No
Mada_1_028	feces	SE-Mada_1_028	Madagascar	Feminin	Recrutement communautaire	n	Oui	Non	NA	NA	6	CRP normale (<=10 mg/l)	37.54479403	-0.93	-0.31	poids normal	normonutris	0	10.89999962	Oui	880	58	1	0	1	Yes	Yes	No	Yes	No	No
Mada_1_029	feces	SE-Mada_1_029	Madagascar	Masculin	Recrutement communautaire	n	Non	Non	1	7		NA	27.48463031	-3.22	0.46	poids normal	malnutris chronique severe	1	10.80000019	Oui	1029	63	1	0	1	No	No	No	Yes	No	No
Mada_1_030	feces	SE-Mada_1_030	Madagascar	Feminin	Recrutement communautaire	n	Oui	Non	NA	NA		NA	32.9749811	-1.2	-0.25	poids normal	normonutris	0	NA	NA	NA	NA	NA	NA	1	No	No	No	No	No	No
Mada_1_031	feces	SE-Mada_1_031	Madagascar	Masculin	Recrutement communautaire	n	Non	Non	NA	NA		NA	45.63237663	-3.26	-0.36	poids normal	malnutris chronique severe	1	12.5	Non	NA	NA	NA	NA	1	Yes	Yes	No	No	No	No
Mada_1_032	feces	SE-Mada_1_032	Madagascar	Masculin	Recrutement communautaire	n	Non	Non	NA	NA		NA	41.09544005	-2.01	-1.01	poids normal	malnutris chronique modere	1	12.10000038	Non	1189	111	1	2	1	Yes	Yes	No	No	No	No
Mada_1_033	feces	SE-Mada_1_033	Madagascar	Feminin	Recrutement communautaire	n	Non	Non	1	7	5	CRP normale (<=10 mg/l)	35.27632574	-2.79	-0.57	poids normal	malnutris chronique modere	1	12.5	Non	243	57	0	2	1	Yes	No	No	No	No	No
Mada_1_034	feces	SE-Mada_1_034	Madagascar	Feminin	Recrutement communautaire	n	Oui	Non	NA	NA	<06,0	CRP normale (<=10 mg/l)	52.3062761	-2	-0.26	poids normal	malnutris chronique modere	1	11.69999981	Non	363	31	0	0	1	No	Yes	Yes	No	No	No
Mada_1_035	feces	SE-Mada_1_035	Madagascar	Masculin	Recrutement communautaire	n	Non	Non	1	7	5	CRP normale (<=10 mg/l)	34.02702436	-3.43	-0.52	poids normal	malnutris chronique severe	1	10.39999962	Oui	703				1	No	Yes	No	Yes	No	No
Mada_1_036	feces	SE-Mada_1_036	Madagascar	Masculin	Recrutement communautaire	n	Non	Non	NA	NA	<06,0	CRP normale (<=10 mg/l)	30.80514186	-1.26	-0.79	poids normal	normonutris	0	12.30000019	Non	313	31	0	0	1	No	No	Yes	No	No	No
Mada_1_037	feces	SE-Mada_1_037	Madagascar	Masculin	Recrutement communautaire	n	Non	Non	NA	NA	<06,0	CRP normale (<=10 mg/l)	59.17743367	-3	0.23	poids normal	malnutris chronique severe	1	11.60000038	Non	1600	72	1	2	1	No	Yes	Yes	Yes	No	No
Mada_1_038	feces	SE-Mada_1_038	Madagascar	Feminin	Recrutement communautaire	n	Oui	Non	NA	NA	<06,0	CRP normale (<=10 mg/l)	56.08705658	-1.8	-0.89	poids normal	normonutris	0	12.39999962	Non	582	50	1	0	1	No	No	No	No	No	No
Mada_1_039	feces	SE-Mada_1_039	Madagascar	Masculin	Recrutement communautaire	n	Non	Non	NA	NA	<06,0	CRP normale (<=10 mg/l)	55.49528224	-1.79	-0.43	poids normal	normonutris	0	10.60000038	Oui	723	NA	1	0	1	No	Yes	Yes	No	No	No
Mada_1_040	feces	SE-Mada_1_040	Madagascar	Masculin	Recrutement communautaire	n	Non	Non	NA	NA	5	CRP normale (<=10 mg/l)	29.8188513	0.14	-1	poids normal	normonutris	0	11.30000019	Non	1217	128	0	0	1	No	Yes	No	Yes	No	No
Mada_1_041	feces	SE-Mada_1_041	Madagascar	Masculin	Recrutement communautaire	n	Non	Non	NA	NA	<06,0	CRP normale (<=10 mg/l)	28.01065194	-0.89	-1.88	poids normal	normonutris	0	12.39999962	Non	4527	59	1	0	1	Yes	Yes	No	Yes	No	No
Mada_1_042	feces	SE-Mada_1_042	Madagascar	Masculin	Recrutement communautaire	n	Non	Non	NA	NA	<06,0	CRP normale (<=10 mg/l)	45.43511852	-1.55	1.08	poids normal	normonutris	0	12.10000038	Non	1503	52	1	0	1	No	Yes	Yes	No	No	No
Mada_1_043	feces	SE-Mada_1_043	Madagascar	Feminin	Recrutement communautaire	n	Non	Non	NA	NA	13	CRP haute (>10 mg/l)	36.85439064	-2.85	0.18	poids normal	malnutris chronique modere	1	12.89999962	Non	422	32	0	0	1	Yes	Yes	Yes	No	No	No
Mada_1_044	feces	SE-Mada_1_044	Madagascar	Masculin	Recrutement communautaire	n	Non	Non	NA	NA	<06,0	CRP normale (<=10 mg/l)	36.59137982	-1.73	-0.69	poids normal	normonutris	0	11.39999962	Non	205	21	0	0	1	Yes	Yes	No	No	No	No
Mada_1_045	feces	SE-Mada_1_045	Madagascar	Feminin	Recrutement communautaire	n	Non	Non	2	7	<06,0	CRP normale (<=10 mg/l)	28.89831344	-2.71	0.51	poids normal	malnutris chronique modere	1	11.69999981	Non	371	83	0	2	1	No	Yes	Yes	No	No	No
Mada_1_046	feces	SE-Mada_1_046	Madagascar	Masculin	Recrutement communautaire	n	Non	Non	1	6	<06,0	CRP normale (<=10 mg/l)	33.92839531	-3.38	-0.55	poids normal	malnutris chronique severe	1	12.10000038	Non	2000	84	1	2	1	Yes	Yes	No	No	No	No
Mada_1_047	feces	SE-Mada_1_047	Madagascar	Feminin	Recrutement communautaire	n	Non	Non	NA	NA	<06,0	CRP normale (<=10 mg/l)	59.37469178	-2.62	-0.02	poids normal	malnutris chronique modere	1	11.39999962	Non	204	11	0	0	1	No	Yes	No	Yes	No	No
Mada_1_048	feces	SE-Mada_1_048	Madagascar	Feminin	Recrutement communautaire	n	Non	Non	NA	NA	<06,0	CRP normale (<=10 mg/l)	59.37469178	-2.62	-0.18	poids normal	malnutris chronique modere	1	11.80000019	Non	478	46	0	0	1	Yes	No	Yes	Yes	No	No
Mada_1_049	feces	SE-Mada_1_049	Madagascar	Feminin	Recrutement communautaire	n	Non	Non	NA	NA	<06,0	CRP normale (<=10 mg/l)	31.16678173	-1.97	-0.17	poids normal	normonutris	0	11.80000019	Non	1774	104	1	2	1	Yes	Yes	Yes	No	No	No
Mada_1_051	feces	SE-Mada_1_051	Madagascar	Masculin	Recrutement communautaire	n	Non	Non	NA	NA	<06,0	CRP normale (<=10 mg/l)	36.328369	-2.74	1.39	poids normal	malnutris chronique modere	1	12.30000019	Non	384	63	0	0	1	No	Yes	Yes	No	No	No
Mada_1_052	feces	SE-Mada_1_052	Madagascar	Feminin	Recrutement communautaire	n	Non	Non	2	5	<06,0	CRP normale (<=10 mg/l)	56.05418023	-3.04	-0.84	poids normal	malnutris chronique severe	1	11.5	Non	1822	22	1	0	1	Yes	Yes	No	No	No	No
Mada_1_053	feces	SE-Mada_1_053	Madagascar	Feminin	Recrutement communautaire	n	Non	Non	1	NA	<06,0	CRP normale (<=10 mg/l)	52.40490515	-2.3	-1.39	poids normal	malnutris chronique modere	1	12.10000038	Non	2587	66	1	0	1	Yes	Yes	No	No	No	No
Mada_1_054	feces	SE-Mada_1_054	Madagascar	Feminin	Infection	n	Oui	Non	NA	NA	22	CRP haute (>10 mg/l)	35.90097643	-1.97	-1.68	poids normal	normonutris	0	10.39999962	Oui	NA	NA	0	0	1	No	No	Yes	No	No	No
Mada_1_055	feces	SE-Mada_1_055	Madagascar	Feminin	Infection	n	Oui	Non	1	NA	<06,0	CRP normale (<=10 mg/l)	54.44323898	-2.95	-1.65	poids normal	malnutris chronique modere	1	11.89999962	Non	1187	45	1	0	1	No	No	No	Yes	No	No
Mada_1_056	feces	SE-Mada_1_056	Madagascar	Masculin	Infection	n	Non	Non	NA	NA	<06,0	CRP normale (<=10 mg/l)	54.60762074	-3.52	-1.11	poids normal	malnutris chronique severe	1	10.89999962	Oui	NA	8	0	0	1	No	No	Yes	No	No	No
Mada_1_057	feces	SE-Mada_1_057	Madagascar	Feminin	Recrutement communautaire	n	Non	Non	NA	NA	<06,0	CRP normale (<=10 mg/l)	24.72301673	-1.89	1.33	poids normal	normonutris	0	11.80000019	Non	968	87	1	2	1	No	Yes	No	No	No	No
Mada_1_058	feces	SE-Mada_1_058	Madagascar	Masculin	Recrutement communautaire	n	Non	Non	NA	NA	<06,0	CRP normale (<=10 mg/l)	45.50087122	-2.81	-0.08	poids normal	malnutris chronique modere	1	11.5	Non	3354	137	1	2	1	No	Yes	No	No	No	No
Mada_1_059	feces	SE-Mada_1_059	Madagascar	Feminin	Recrutement communautaire	n	Non	Malnutrition sans spÌÄå©cification	NA	NA	8	CRP normale (<=10 mg/l)	31.59417431	-2.49	-0.62	poids normal	malnutris chronique modere	1	10.30000019	Oui	2624	105	1	2	1	Yes	Yes	No	No	No	No
Mada_1_060	feces	SE-Mada_1_060	Madagascar	Masculin	Recrutement communautaire	n	Non	Non	NA	7	7	CRP normale (<=10 mg/l)	37.44616497	-3.05	-1.1	poids normal	malnutris chronique severe	1	8.5	Oui	243	3	1	0	1	Yes	Yes	No	No	No	No
Mada_1_061	feces	SE-Mada_1_061	Madagascar	Masculin	Recrutement communautaire	n	Non	Non	NA	NA	<06,0	CRP normale (<=10 mg/l)	39.22148798	-1.93	-1.17	poids normal	normonutris	0	11.30000019	Non	193	28	0	0	1	Yes	No	No	No	No	No
Mada_1_062	feces	SE-Mada_1_062	Madagascar	Feminin	Recrutement communautaire	n	Non	Non	2	7	<06,0	CRP normale (<=10 mg/l)	54.7720025	-2.04	-0.71	poids normal	malnutris chronique modere	1	11.60000038	Non	388	13	0	0	1	Yes	Yes	No	No	No	No
Mada_1_064	feces	SE-Mada_1_064	Madagascar	Feminin	Recrutement communautaire	n	Non	Non	NA	NA	<06,0	CRP normale (<=10 mg/l)	26.62984515	-2.52	-0.85	poids normal	malnutris chronique modere	1	10.69999981	Oui	395	85	0	0	1	No	Yes	No	No	No	No
Mada_1_066	feces	SE-Mada_1_066	Madagascar	Masculin	Recrutement communautaire	n	Non	Non	1	5	10	CRP normale (<=10 mg/l)	27.18874314	-3.01	0.02	poids normal	malnutris chronique severe	1	11.80000019	Non	850	115	0	2	1	Yes	Yes	No	No	No	No
Mada_1_066_ASP	duodenal	AD-Mada_1_066	Madagascar	Masculin	Recrutement communautaire	n	Non	Non	1	5	10	CRP normale (<=10 mg/l)	27.18874314	-3.01	0.02	poids normal	malnutris chronique severe	1	11.80000019	Non	850	115	0	2	1	Yes	Yes	No	No	No	No
Mada_1_067	feces	SE-Mada_1_067	Madagascar	Feminin	Recrutement communautaire	n	Non	Non	NA	NA	13	CRP haute (>10 mg/l)	50.59670579	-3.01	-1.62	poids normal	malnutris chronique severe	1	11.60000038	Non	313	NA	0	0	1	No	Yes	No	Yes	No	No
Mada_1_068	feces	SE-Mada_1_068	Madagascar	Feminin	Recrutement communautaire	n	Oui	Non	NA	NA	10	CRP normale (<=10 mg/l)	42.7063813	-1.88	0.09	poids normal	normonutris	0	12.39999962	Non	335	55	0	0	1	Yes	Yes	No	No	No	No
Mada_1_069	feces	SE-Mada_1_069	Madagascar	Feminin	Recrutement communautaire	n	Non	Malnutrition sans spÌÄå©cification	NA	NA	<06,0	CRP normale (<=10 mg/l)	33.66538449	-2.08	-1.11	poids normal	malnutris chronique modere	1	9.899999619	Oui	485	33	0	0	1	No	Yes	No	No	No	No
Mada_1_070	feces	SE-Mada_1_070	Madagascar	Feminin	Autre	n	Non	Non	NA	NA	8	CRP normale (<=10 mg/l)	53.65420653	-1.21	-1.38	poids normal	normonutris	0	12.19999981	Non	634	79	1	0	1	No	Yes	Yes	No	No	No
Mada_1_071	feces	SE-Mada_1_071	Madagascar	Masculin	Autre	n	Non	Non	1	7.8	<06,0	CRP normale (<=10 mg/l)	25.51204918	-2.45	-1.75	poids normal	malnutris chronique modere	1	12.39999962	Non	323	114	0	2	1	No	No	No	No	No	No
Mada_1_074	feces	SE-Mada_1_074	Madagascar	Masculin	Recrutement communautaire	n	Non	Non	NA	NA	13	CRP haute (>10 mg/l)	42.772134	-1.13	0.3	poids normal	normonutris	0	11.5	Non	243	8	1	0	1	Yes	Yes	No	No	No	No
Mada_1_075	feces	SE-Mada_1_075	Madagascar	Feminin	Recrutement communautaire	n	Non	Non	NA	NA	<06,0	CRP normale (<=10 mg/l)	57.36923431	-1.01	-1.99	poids normal	normonutris	0	13	Non	590	42	1	0	1	No	Yes	No	No	No	No
Mada_1_076	feces	SE-Mada_1_076	Madagascar	Feminin	Recrutement communautaire	n	Non	Non	1	8	<06,0	CRP normale (<=10 mg/l)	59.60482625	-2.41	0.43	poids normal	malnutris chronique modere	1	12.80000019	Non	NA	8	0	0	1	Yes	Yes	No	No	No	No
Mada_1_077	feces	SE-Mada_1_077	Madagascar	Feminin	Recrutement communautaire	n	Non	Non	NA	NA	<06,0	CRP normale (<=10 mg/l)	54.31173357	-1.79	-0.02	poids normal	normonutris	0	12.89999962	Non	232	122	0	2	1	Yes	Yes	No	Yes	No	No
Mada_1_079	feces	SE-Mada_1_079	Madagascar	Feminin	Recrutement communautaire	n	Non	Non	NA	NA	43	CRP haute (>10 mg/l)	41.19406911	-3.73	0.08	poids normal	malnutris chronique severe	1	9.600000381	Oui	369	28	0	0	1	No	Yes	Yes	No	No	No
Mada_1_081	feces	SE-Mada_1_081	Madagascar	Feminin	Recrutement communautaire	n	Non	Non	1	NA	<06,0	CRP normale (<=10 mg/l)	40.73380018	-3.55	-0.36	poids normal	malnutris chronique severe	1	11.80000019	Non	NA	NA	NA	NA	1	No	No	No	No	No	No
Mada_1_082	feces	SE-Mada_1_082	Madagascar	Masculin	Recrutement communautaire	n	Non	Non	1	NA	<06,0	CRP normale (<=10 mg/l)	50.49807673	-2.74	-0.65	poids normal	malnutris chronique modere	1	11.30000019	Non	571	20	0	0	1	Yes	No	No	Yes	No	No
Mada_1_084	feces	SE-Mada_1_084	Madagascar	Feminin	Autre	n	Non	Non	NA	NA	<06,0	CRP normale (<=10 mg/l)	38.46533189	-1.29	-0.41	poids normal	normonutris	0	11	Non	126	51	0	0	1	No	No	No	No	No	No
Mada_1_085	feces	SE-Mada_1_085	Madagascar	Feminin	Recrutement communautaire	n	Non	Non	NA	NA	<06,0	CRP normale (<=10 mg/l)	46.52003814	-1.31	-0.84	poids normal	normonutris	0	11.60000038	Non	215	35	0	0	1	Yes	Yes	No	Yes	No	No
Mada_1_086	feces	SE-Mada_1_086	Madagascar	Feminin	Recrutement communautaire	n	Non	Non	NA	NA		NA	41.32557451	-1.89	2.13	trop lourd modere	normonutris	0	NA	NA	1337	73	1	2	1	No	Yes	No	No	No	No
Mada_1_087	feces	SE-Mada_1_087	Madagascar	Feminin	Recrutement communautaire	n	Non	Non	NA	NA	<06,0	CRP normale (<=10 mg/l)	31.16678173	-1.92	-0.32	poids normal	normonutris	0	10.89999962	Oui	1279	122	0	0	1	Yes	Yes	No	No	No	No
Mada_1_088	feces	SE-Mada_1_088	Madagascar	Feminin	Recrutement communautaire	n	Non	Non	NA	NA	<06,0	CRP normale (<=10 mg/l)	51.02409837	-1.47	-0.28	poids normal	normonutris	0	12.39999962	Non	100	NA	0	0	1	Yes	Yes	No	Yes	No	No
Mada_1_089	feces	SE-Mada_1_089	Madagascar	Masculin	Recrutement communautaire	n	Non	Non	NA	NA	<06,0	CRP normale (<=10 mg/l)	55.56103495	-1.64	-1.65	poids normal	normonutris	0	11.89999962	Non	231	14	0	0	1	Yes	No	No	No	No	No
Mada_1_090	feces	SE-Mada_1_090	Madagascar	Feminin	Recrutement communautaire	n	Non	Non	NA	NA	<06,0	CRP normale (<=10 mg/l)	35.93385278	-1.05	-0.44	poids normal	normonutris	0	12	Non	246	34	0	0	1	No	Yes	Yes	Yes	No	No
Mada_1_091	feces	SE-Mada_1_091	Madagascar	Feminin	Recrutement communautaire	n	Non	Non	NA	NA	13	CRP haute (>10 mg/l)	44.21869349	-1.81	-0.22	poids normal	normonutris	0	10.10000038	Oui	1687	48	1	0	1	Yes	Yes	No	No	No	No
Mada_1_092	feces	SE-Mada_1_092	Madagascar	Feminin	Recrutement communautaire	n	Non	Non	NA	NA	<06,0	CRP normale (<=10 mg/l)	56.58020186	-1.96	-1.65	poids normal	normonutris	0	10.80000019	Oui	312	36	0	0	1	No	Yes	Yes	No	No	No
Mada_1_093	feces	SE-Mada_1_093	Madagascar	Masculin	Recrutement communautaire	n	Non	Non	NA	NA	<06,0	CRP normale (<=10 mg/l)	59.93358977	-1.71	-0.49	poids normal	normonutris	0	13	Non	565	20	1	0	1	Yes	Yes	No	No	No	No
Mada_1_094	feces	SE-Mada_1_094	Madagascar	Masculin	Autre	n	Non	Non	NA	NA	6	CRP normale (<=10 mg/l)	50.39944768	-2.33	0.61	poids normal	malnutris chronique modere	1	9.899999619	Oui	215	14	0	0	1	Yes	No	No	No	No	No
Mada_2_001	feces	SE-Mada_2_001	Madagascar	Feminin	Recrutement communautaire	n	Non	Non	NA	NA	<06,0	CRP normale (<=10 mg/l)	51.87888352	-1.57	-0.85	poids normal	normonutris	0	11.69999981	Non	NA	NA	NA	NA	1	Yes	Yes	No	No	No	No
Mada_2_002	feces	SE-Mada_2_002	Madagascar	Masculin	Recrutement communautaire	n	Non	Non	4	7	<06,0	CRP normale (<=10 mg/l)	41.85159615	-2.67	-0.4	poids normal	malnutris chronique modere	1	11.69999981	Non	258	NA	0	0	1	No	No	No	No	No	No
Mada_2_002_ASP	duodenal	AD-Mada_2_002	Madagascar	Masculin	Recrutement communautaire	n	Non	Non	4	7	<06,0	CRP normale (<=10 mg/l)	41.85159615	-2.67	-0.4	poids normal	malnutris chronique modere	1	11.69999981	Non	258	NA	0	0	1	No	No	No	No	No	No
Mada_2_003	feces	SE-Mada_2_003	Madagascar	Feminin	Recrutement communautaire	n	Non	Non	NA	7	<06,0	CRP normale (<=10 mg/l)	42.14748332	-2.42	-0.44	poids normal	malnutris chronique modere	1	10.5	Oui	1408	89	1	0	1	Yes	Yes	No	No	No	No
Mada_2_003_ASP	duodenal	AD-Mada_2_003	Madagascar	Feminin	Recrutement communautaire	n	Non	Non	NA	7	<06,0	CRP normale (<=10 mg/l)	42.14748332	-2.42	-0.44	poids normal	malnutris chronique modere	1	10.5	Oui	1408	89	1	0	1	Yes	Yes	No	No	No	No
Mada_2_004	feces	SE-Mada_2_004	Madagascar	Feminin	Recrutement communautaire	n	Non	Malnutrition sans spÌÄå©cification	2	NA	6	CRP normale (<=10 mg/l)	55.62678765	-2.02	-1.06	poids normal	malnutris chronique modere	1	12.69999981	Non	431	6	1	0	1	No	Yes	No	Yes	No	Yes
Mada_2_005	feces	SE-Mada_2_005	Madagascar	Masculin	Recrutement communautaire	n	Non	Non	NA	NA		NA	34.45441694	-0.57	-0.55	poids normal	normonutris	0	NA	NA	NA	NA	NA	NA	1	No	Yes	No	No	No	No
Mada_2_006	feces	SE-Mada_2_006	Madagascar	Masculin	Recrutement communautaire	n	Non	Non	NA	NA	6	CRP normale (<=10 mg/l)	29.78597495	-2.09	-0.32	poids normal	malnutris chronique modere	1	11.80000019	Non	10637	163	1	2	1	Yes	No	No	Yes	No	No
Mada_2_008	feces	SE-Mada_2_008	Madagascar	Masculin	Recrutement communautaire	n	Non	Non	NA	NA		NA	41.32557451	-2.27	0	poids normal	malnutris chronique modere	1	NA	NA	906	8	1	0	1	Yes	Yes	No	Yes	No	No
Mada_2_009	feces	SE-Mada_2_009	Madagascar	Feminin	Recrutement communautaire	n	Non	Non	NA	NA	7	CRP normale (<=10 mg/l)	29.55584048	-2.69	0.08	poids normal	malnutris chronique modere	1	11.80000019	Non	NA	NA	0	0	1	Yes	No	No	No	No	No
Mada_2_010	feces	SE-Mada_2_010	Madagascar	Masculin	Recrutement communautaire	n	Non	Non	NA	NA	<06,0	CRP normale (<=10 mg/l)	35.96672913	-5.23	-1.54	poids normal	malnutris chronique severe	1	9.899999619	Oui	302	89	0	0	1	Yes	Yes	No	No	No	No
Mada_2_011	feces	SE-Mada_2_011	Madagascar	Masculin	Recrutement communautaire	n	Oui	Non	NA	NA	<06,0	CRP normale (<=10 mg/l)	44.21869349	-2.02	-0.08	poids normal	malnutris chronique modere	1	11.30000019	Non	1004	105	1	2	1	Yes	Yes	No	No	No	No
Mada_2_012	feces	SE-Mada_2_012	Madagascar	Masculin	Recrutement communautaire	n	Non	Non	1	8	<06,0	CRP normale (<=10 mg/l)	25.18328566	-4.36	-1.28	poids normal	malnutris chronique severe	1	12	Non	228	10	0	0	1	Yes	Yes	Yes	No	No	No
Mada_2_013	feces	SE-Mada_2_013	Madagascar	Feminin	Recrutement communautaire	n	Non	Non	NA	NA	<06,0	CRP normale (<=10 mg/l)	50.66245849	-0.06	-0.58	poids normal	normonutris	0	12.5	Non	1030	39	1	0	1	Yes	No	No	No	No	No
Mada_2_014	feces	SE-Mada_2_014	Madagascar	Masculin	OpÌÄå©ration traumatologique	n	Non	Non	3	NA	<06,0	CRP normale (<=10 mg/l)	31.29828714	-4.31	-0.73	poids normal	malnutris chronique severe	1	11.19999981	Non	639	84	0	0	1	No	No	No	No	No	No
Mada_2_015	feces	SE-Mada_2_015	Madagascar	Feminin	Recrutement communautaire	n	Non	Non	NA	NA	<06,0	CRP normale (<=10 mg/l)	48.03235033	-4.75	-0.59	poids normal	malnutris chronique severe	1	8.800000191	Oui	NA	NA	NA	NA	1	No	Yes	No	No	No	No
Mada_2_016	feces	SE-Mada_2_016	Madagascar	Feminin	Recrutement communautaire	n	Non	Non	1	4	<06,0	CRP normale (<=10 mg/l)	49.9720551	-3.51	-0.07	poids normal	malnutris chronique severe	1	12.10000038	Non	405	9	0	0	1	Yes	Yes	No	Yes	No	No
Mada_2_017	feces	SE-Mada_2_017	Madagascar	Feminin	Recrutement communautaire	n	Non	Non	NA	NA	<06,0	CRP normale (<=10 mg/l)	38.39957918	-0.61	-0.69	poids normal	normonutris	0	11.89999962	Non	356	63	0	0	1	No	Yes	Yes	No	No	No
Mada_2_018	feces	SE-Mada_2_018	Madagascar	Feminin	Recrutement communautaire	n	Non	Non	1	6	16	CRP haute (>10 mg/l)	25.41342013	-4.23	0	poids normal	malnutris chronique severe	1	11	Non	1149	116	0	0	1	No	No	No	No	No	No
Mada_2_019	feces	SE-Mada_2_019	Madagascar	Feminin	Recrutement communautaire	n	Non	Non	3	6	<06,0	CRP normale (<=10 mg/l)	27.55038301	-2.65	0.46	poids normal	malnutris chronique modere	1	10.60000038	Oui	NA	NA	NA	NA	1	No	Yes	Yes	No	No	No
Mada_2_020	feces	SE-Mada_2_020	Madagascar	Masculin	Recrutement communautaire	n	Non	Non	2	7	5	CRP normale (<=10 mg/l)	33.33662097	-2.6	0.44	poids normal	malnutris chronique modere	1	11.39999962	Non	430	50	0	0	1	Yes	No	No	No	No	No
Mada_2_021	feces	SE-Mada_2_021	Madagascar	Feminin	Recrutement communautaire	n	Non	Non	NA	NA	<06,0	CRP normale (<=10 mg/l)	58.68428839	-1.75	-0.27	poids normal	normonutris	0	10.5	Oui	390	61	0	0	1	Yes	Yes	Yes	Yes	No	No
Mada_2_022	feces	SE-Mada_2_022	Madagascar	Masculin	Recrutement communautaire	n	Non	Non	3	5	<06,0	CRP normale (<=10 mg/l)	47.01318342	-3.34	-1.41	poids normal	malnutris chronique severe	1	11.89999962	Non	620	NA	1	0	1	Yes	Yes	No	No	No	No
Mada_2_023	feces	SE-Mada_2_023	Madagascar	Masculin	Recrutement communautaire	n	Non	Non	NA	NA	<06,0	CRP normale (<=10 mg/l)	59.01305191	-0.7	-0.73	poids normal	normonutris	0	12.30000019	Non	303	13	0	0	1	No	Yes	Yes	No	No	No
Mada_2_024	feces	SE-Mada_2_024	Madagascar	Feminin	Recrutement communautaire	n	Non	Non	NA	NA	<06,0	CRP normale (<=10 mg/l)	32.90922839	-0.92	-0.39	poids normal	normonutris	0	12.19999981	Non	1414	56	1	0	1	No	No	No	No	No	No
Mada_2_025	feces	SE-Mada_2_025	Madagascar	Feminin	Recrutement communautaire	n	Non	Non	NA	NA	<06,0	CRP normale (<=10 mg/l)	54.04872275	-3.33	-1.54	poids normal	malnutris chronique severe	1	11.5	Non	231	10	0	0	1	Yes	Yes	No	Yes	No	No
Mada_2_026	feces	SE-Mada_2_026	Madagascar	Feminin	Recrutement communautaire	n	Non	Non	3	NA	<06,0	CRP normale (<=10 mg/l)	55.92267482	-3.59	-0.75	poids normal	malnutris chronique severe	1	12.19999981	Non	648	42	1	0	1	No	Yes	Yes	No	No	No
Mada_2_027	feces	SE-Mada_2_027	Madagascar	Masculin	Recrutement communautaire	n	Non	Non	NA	NA	<06,0	CRP normale (<=10 mg/l)	32.41608311	-1.78	0.53	poids normal	normonutris	0	10	Oui	715	36	0	0	1	No	No	No	No	No	No
Mada_2_028	feces	SE-Mada_2_028	Madagascar	Feminin	Recrutement communautaire	n	Non	Non	NA	NA	<06,0	CRP normale (<=10 mg/l)	57.07334714	-2.12	-1.37	poids normal	malnutris chronique modere	1	12.60000038	Non	1335	47	1	0	1	No	Yes	No	No	No	No
Mada_2_029	feces	SE-Mada_2_029	Madagascar	Feminin	Recrutement communautaire	n	Non	Non	NA	NA	<06,0	CRP normale (<=10 mg/l)	57.82950324	-2.69	-0.46	poids normal	malnutris chronique modere	1	13.30000019	Non	295	7	0	0	1	Yes	Yes	No	No	No	No
Mada_2_030	feces	SE-Mada_2_030	Madagascar	Masculin	Recrutement communautaire	n	Non	Non	NA	NA	<06,0	CRP normale (<=10 mg/l)	58.22401946	-2.27	1.24	poids normal	malnutris chronique modere	1	11.80000019	Non	NA	NA	0	0	1	No	Yes	Yes	No	No	No
Mada_2_031	feces	SE-Mada_2_031	Madagascar	Masculin	Recrutement communautaire	n	Non	Non	NA	NA	11	CRP normale (<=10 mg/l)	42.87076306	-1.14	0.63	poids normal	normonutris	0	11.5	Non	1202	91	1	2	1	No	Yes	No	No	No	No
Mada_2_032	feces	SE-Mada_2_032	Madagascar	Feminin	Recrutement communautaire	n	Non	Non	NA	NA	<06,0	CRP normale (<=10 mg/l)	33.33662097	-1.32	-0.59	poids normal	normonutris	0	11.69999981	Non	856	111	0	2	1	No	Yes	No	No	No	No
Mada_2_033	feces	SE-Mada_2_033	Madagascar	Masculin	Recrutement communautaire	n	Non	Non	NA	NA	5	CRP normale (<=10 mg/l)	28.50379722	-0.73	0.09	poids normal	normonutris	0	11.89999962	Non	1775	85	1	0	1	Yes	Yes	No	No	No	No
Mada_2_034	feces	SE-Mada_2_034	Madagascar	Masculin	Recrutement communautaire	n	Non	Non	NA	NA	6	CRP normale (<=10 mg/l)	41.78584344	-1.6	-0.17	poids normal	normonutris	0	12.69999981	Non	581	57	0	0	1	Yes	Yes	Yes	No	No	No
Mada_2_035	feces	SE-Mada_2_035	Madagascar	Masculin	Recrutement communautaire	n	Non	Non	NA	NA	6	CRP normale (<=10 mg/l)	55.56103495	0.33	-1.05	poids normal	normonutris	0	12.5	Non	1272	85	1	2	1	Yes	Yes	No	No	No	No
Mada_2_036	feces	SE-Mada_2_036	Madagascar	Masculin	Recrutement communautaire	n	Non	Non	NA	NA	<06,0	CRP normale (<=10 mg/l)	46.84880166	-3.37	0.31	poids normal	malnutris chronique severe	1	12.69999981	Non	209	46	0	0	1	No	Yes	No	No	No	No
Mada_2_037	feces	SE-Mada_2_037	Madagascar	Masculin	Recrutement communautaire	n	Non	Non	2	7	<06,0	CRP normale (<=10 mg/l)	57.04047079	-3.46	-0.2	poids normal	malnutris chronique severe	1	11.69999981	Non	1398	34	1	0	1	Yes	Yes	No	No	No	No
Mada_2_038	feces	SE-Mada_2_038	Madagascar	Feminin	Recrutement communautaire	n	Non	Non	1	7	<06,0	CRP normale (<=10 mg/l)	40.63517112	-2.56	-1.01	poids normal	malnutris chronique modere	1	13	Non	260	50	0	0	1	Yes	No	No	No	No	No
Mada_2_039	feces	SE-Mada_2_039	Madagascar	Masculin	Recrutement communautaire	n	Non	Non	NA	NA	27	CRP haute (>10 mg/l)	36.62425617	-3.48	-0.92	poids normal	malnutris chronique severe	1	9.800000191	Oui	852	18	1	0	1	Yes	Yes	No	No	No	No
Mada_2_040	feces	SE-Mada_2_040	Madagascar	Feminin	Recrutement communautaire	n	Non	Non	NA	NA	<06,0	CRP normale (<=10 mg/l)	48.29536115	-1.48	-1.06	poids normal	normonutris	0	11.39999962	Non	564	69	0	0	1	No	Yes	No	No	No	No
Mada_2_041	feces	SE-Mada_2_041	Madagascar	Masculin	Recrutement communautaire	n	Non	Non	NA	NA	<06,0	CRP normale (<=10 mg/l)	59.27606273	-0.08	-0.15	poids normal	normonutris	0	10.89999962	Oui	2319	6	1	0	1	No	Yes	No	No	No	No
Mada_2_042	feces	SE-Mada_2_042	Madagascar	Feminin	Recrutement communautaire	n	Non	Non	1	7	<06,0	CRP normale (<=10 mg/l)	49.24877536	-3.57	-0.02	poids normal	malnutris chronique severe	1	11.10000038	Non	745	NA	1	0	1	No	Yes	Yes	No	No	No
Mada_2_043	feces	SE-Mada_2_043	Madagascar	Feminin	Recrutement communautaire	n	Non	Non	NA	NA	<06,0	CRP normale (<=10 mg/l)	43.98855903	-1.83	-0.36	poids normal	normonutris	0	10.80000019	Oui	1193	51	1	0	1	Yes	Yes	No	No	No	No
Mada_2_044	feces	SE-Mada_2_044	Madagascar	Masculin	Recrutement communautaire	n	Non	Non	NA	NA	6	CRP normale (<=10 mg/l)	45.13923135	-0.54	0.68	poids normal	normonutris	0	10.39999962	Oui	385	NA	0	0	1	No	Yes	No	Yes	No	No
Mada_2_045	feces	SE-Mada_2_045	Madagascar	Feminin	Recrutement communautaire	n	Non	Non	NA	NA	6	CRP normale (<=10 mg/l)	58.8157938	-0.32	-0.18	poids normal	normonutris	0	12.30000019	Non	145	8	0	0	1	Yes	Yes	No	No	No	No
Mada_2_046	feces	SE-Mada_2_046	Madagascar	Feminin	Recrutement communautaire	n	Non	Non	NA	NA	<06,0	CRP normale (<=10 mg/l)	35.63796561	-1.79	-0.14	poids normal	normonutris	0	11.80000019	Non	84	26	0	0	1	Yes	No	No	No	No	No
Mada_2_047	feces	SE-Mada_2_047	Madagascar	Masculin	Recrutement communautaire	n	Oui	Non	NA	NA	<06,0	CRP normale (<=10 mg/l)	58.45415393	-2.93	-0.2	poids normal	malnutris chronique modere	1	11.5	Non	336	38	0	0	1	No	Yes	No	No	No	No
Mada_2_048	feces	SE-Mada_2_048	Madagascar	Masculin	Recrutement communautaire	n	Non	Non	NA	NA	14	CRP haute (>10 mg/l)	28.9311898	-2.73	0.86	poids normal	malnutris chronique modere	1	9.399999619	Oui	6034	118	1	2	1	No	Yes	Yes	No	No	No
Mada_2_049	feces	SE-Mada_2_049	Madagascar	Feminin	Recrutement communautaire	n	Non	Non	1	6	<06,0	CRP normale (<=10 mg/l)	42.47624684	-3.61	-0.51	poids normal	malnutris chronique severe	1	11.19999981	Non	192	NA	0	0	1	Yes	Yes	No	No	No	No
Mada_2_050	feces	SE-Mada_2_050	Madagascar	Feminin	Recrutement communautaire	n	Non	Non	NA	NA	<06,0	CRP normale (<=10 mg/l)	36.22973995	-0.87	1.03	poids normal	normonutris	0	11.69999981	Non	611	66	1	0	1	Yes	Yes	Yes	No	No	No
Mada_2_051	feces	SE-Mada_2_051	Madagascar	Feminin	Recrutement communautaire	n	Non	Non	1	7	<06,0	CRP normale (<=10 mg/l)	35.90097643	-2.76	0.79	poids normal	malnutris chronique modere	1	10.39999962	Oui	500	6	0	0	1	No	No	No	No	No	No
Mada_2_052	feces	SE-Mada_2_052	Madagascar	Feminin	Recrutement communautaire	n	Non	Non	2	5	<06,0	CRP normale (<=10 mg/l)	50.10356051	-2.48	-0.8	poids normal	malnutris chronique modere	1	11.5	Non	145	18	0	0	1	Yes	Yes	No	No	No	No
Mada_2_055	feces	SE-Mada_2_055	Madagascar	Masculin	Recrutement communautaire	n	Non	Non	1	NA	<06,0	CRP normale (<=10 mg/l)	44.54745701	-3.29	-0.21	poids normal	malnutris chronique severe	1	12.60000038	Non	160	73	0	2	1	Yes	No	No	No	No	No
Mada_2_056	feces	SE-Mada_2_056	Madagascar	Feminin	Recrutement communautaire	n	Non	Non	NA	NA		NA	30.60788375	-2.85	1.69	poids normal	malnutris chronique modere	1	NA	NA	1451	41	1	0	1	Yes	No	No	No	No	No
Mada_2_058	feces	SE-Mada_2_058	Madagascar	Masculin	Recrutement communautaire	n	Non	Non	NA	NA	<06,0	CRP normale (<=10 mg/l)	43.33103199	-1.41	0.12	poids normal	normonutris	0	13.19999981	Non	121	53	0	0	1	Yes	Yes	No	No	No	No
Mada_2_059	feces	SE-Mada_2_059	Madagascar	Masculin	Recrutement communautaire	n	Non	Non	NA	NA	7	CRP normale (<=10 mg/l)	29.45721143	-1.31	-0.84	poids normal	normonutris	0	10.5	Oui	712	59	0	0	1	No	Yes	Yes	No	No	No
Mada_2_061	feces	SE-Mada_2_061	Madagascar	Masculin	Recrutement communautaire	n	Non	Non	3	7	<06,0	CRP normale (<=10 mg/l)	24.22987145	-4.66	-0.18	poids normal	malnutris chronique severe	1	11.30000019	Non	502	29	0	0	1	No	Yes	No	Yes	No	No
Mada_2_061_ASP	duodenal	AD-Mada_2_061	Madagascar	Masculin	Recrutement communautaire	n	Non	Non	3	7	<06,0	CRP normale (<=10 mg/l)	24.22987145	-4.66	-0.18	poids normal	malnutris chronique severe	1	11.30000019	Non	502	29	0	0	1	No	Yes	No	Yes	No	No
Mada_2_062	feces	SE-Mada_2_062	Madagascar	Masculin	Recrutement communautaire	n	Non	Non	1	NA	<06,0	CRP normale (<=10 mg/l)	32.84347569	-3.79	-1.05	poids normal	malnutris chronique severe	1	10.5	Oui	212	55	0	0	1	No	No	No	Yes	No	No
Mada_2_063	feces	SE-Mada_2_063	Madagascar	Masculin	Recrutement communautaire	n	Non	Non	1	NA	<06,0	CRP normale (<=10 mg/l)	49.9063024	-2.41	0.31	poids normal	malnutris chronique modere	1	12.39999962	Non	393	90	0	2	1	Yes	No	No	Yes	No	Yes
Mada_2_064	feces	SE-Mada_2_064	Madagascar	Feminin	Recrutement communautaire	n	Non	Non	NA	NA	<06,0	CRP normale (<=10 mg/l)	50.49807673	0.48	-0.27	poids normal	normonutris	0	11.69999981	Non	230	132	0	2	1	No	No	Yes	No	No	No
Mada_2_065	feces	SE-Mada_2_065	Madagascar	Masculin	Recrutement communautaire	n	Non	Non	NA	NA	<06,0	CRP normale (<=10 mg/l)	44.64608607	-2.68	0.19	poids normal	malnutris chronique modere	1	12.80000019	Non	800	149	0	2	1	No	Yes	Yes	Yes	No	No
Mada_2_066	feces	SE-Mada_2_066	Madagascar	Feminin	Recrutement communautaire	n	Non	Non	1	NA	<06,0	CRP normale (<=10 mg/l)	38.59683729	-2.43	-0.97	poids normal	malnutris chronique modere	1	10.60000038	Oui	279	NA	0	0	1	Yes	Yes	No	Yes	No	No
Mada_2_067	feces	SE-Mada_2_067	Madagascar	Masculin	Recrutement communautaire	n	Oui	Non	NA	NA	<06,0	CRP normale (<=10 mg/l)	40.89818194	-0.3	-0.35	poids normal	normonutris	0	12.10000038	Non	205	34	0	0	1	Yes	No	No	No	No	No
Mada_2_068	feces	SE-Mada_2_068	Madagascar	Feminin	Recrutement communautaire	n	Non	Non	NA	NA	<06,0	CRP normale (<=10 mg/l)	47.67071046	-1.71	0.66	poids normal	normonutris	0	12	Non	448	22	1	0	1	Yes	Yes	No	Yes	No	Yes
Mada_2_069	feces	SE-Mada_2_069	Madagascar	Feminin	Recrutement communautaire	n	Non	Malnutrition sans spÌÄå©cification	NA	7	<06,0	CRP normale (<=10 mg/l)	55.23227143	-3.33	-1.55	poids normal	malnutris chronique severe	1	9.100000381	Oui	836	9	1	0	1	Yes	No	No	No	No	No
Mada_2_069_ASP	duodenal	AD-Mada_2_069	Madagascar	Feminin	Recrutement communautaire	n	Non	Malnutrition sans spÌÄå©cification	NA	7	<06,0	CRP normale (<=10 mg/l)	55.23227143	-3.33	-1.55	poids normal	malnutris chronique severe	1	9.100000381	Oui	836	9	1	0	1	Yes	No	No	No	No	No
Mada_2_071	feces	SE-Mada_2_071	Madagascar	Masculin	Recrutement communautaire	n	Non	Non	NA	NA	<06,0	CRP normale (<=10 mg/l)	39.4187461	-0.9	0.92	poids normal	normonutris	0	11.10000038	Non	NA	NA	NA	NA	1	No	No	No	No	No	No
Mada_2_071_ASP	duodenal	AD-Mada_2_071	Madagascar	Masculin	Recrutement communautaire	n	Non	Non	NA	NA	<06,0	CRP normale (<=10 mg/l)	39.4187461	-0.9	0.92	poids normal	normonutris	0	11.10000038	Non	NA	NA	NA	NA	1	No	No	No	No	No	No
Mada_2_073	feces	SE-Mada_2_073	Madagascar	Feminin	Recrutement communautaire	n	Non	Non	2	NA	23	CRP haute (>10 mg/l)	38.20232107	-2.12	-1.21	poids normal	malnutris chronique modere	1	11.89999962	Non	1047	59	1	0	1	No	No	Yes	Yes	No	No
Mada_2_074	feces	SE-Mada_2_074	Madagascar	Masculin	Recrutement communautaire	n	Non	Non	NA	NA	<06,0	CRP normale (<=10 mg/l)	54.44323898	-0.11	0.14	poids normal	normonutris	0	12.69999981	Non	1726	26	1	0	1	Yes	No	No	No	No	No
Mada_2_075	feces	SE-Mada_2_075	Madagascar	Feminin	Recrutement communautaire	n	Non	Non	NA	NA	<06,0	CRP normale (<=10 mg/l)	43.16665023	-1.41	-0.11	poids normal	normonutris	0	9.300000191	Oui	818	38	1	0	1	No	Yes	Yes	No	No	No
Mada_2_077	feces	SE-Mada_2_077	Madagascar	Feminin	Recrutement communautaire	n	Non	Non	NA	7	<06,0	CRP normale (<=10 mg/l)	25.51204918	-2.43	-1.5	poids normal	malnutris chronique modere	1	13.10000038	Non	669	11	0	0	1	Yes	No	No	Yes	Yes	No
Mada_2_078	feces	SE-Mada_2_078	Madagascar	Feminin	Recrutement communautaire	n	Non	Non	NA	NA	<06,0	CRP normale (<=10 mg/l)	45.23786041	-2.23	-0.06	poids normal	malnutris chronique modere	1	13	Non	419	92	0	2	1	Yes	No	Yes	No	No	No
Mada_2_080	feces	SE-Mada_2_080	Madagascar	Masculin	Recrutement communautaire	n	Non	Non	NA	NA	<06,0	CRP normale (<=10 mg/l)	58.8157938	-1.79	0.18	poids normal	normonutris	0	12	Non	406	82	0	0	1	Yes	No	No	No	No	No
Mada_2_081	feces	SE-Mada_2_081	Madagascar	Feminin	Recrutement communautaire	n	Non	Non	NA	NA	<06,0	CRP normale (<=10 mg/l)	50.7282112	-2.09	-0.86	poids normal	malnutris chronique modere	1	13.60000038	Non	163	NA	0	0	1	No	Yes	Yes	Yes	No	No
Mada_2_082	feces	SE-Mada_2_082	Madagascar	Feminin	Recrutement communautaire	n	Non	Non	NA	NA	9	CRP normale (<=10 mg/l)	26.72847421	-1.95	-1.21	poids normal	normonutris	0	13	Non	1146	157	0	0	1	No	No	No	No	No	No
Mada_2_083	feces	SE-Mada_2_083	Madagascar	Feminin	Recrutement communautaire	n	Non	Non	NA	NA	<06,0	CRP normale (<=10 mg/l)	28.63530263	-1.91	0.78	poids normal	normonutris	0	11.60000038	Non	636	NA	1	0	1	No	No	No	Yes	No	Yes
Mada_2_084	feces	SE-Mada_2_084	Madagascar	Masculin	Recrutement communautaire	n	Non	Non	2	5	<06,0	CRP normale (<=10 mg/l)	24.98602755	-2.88	-0.23	poids normal	malnutris chronique modere	1	9.699999809	Oui	7111	156	1	2	1	No	No	No	Yes	No	No
Mada_2_085	feces	SE-Mada_2_085	Madagascar	Feminin	Recrutement communautaire	n	Non	Non	1	NA		NA	30.37774928	-3.85	-0.6	poids normal	malnutris chronique severe	1	NA	NA	1734	152	1	2	1	No	No	No	No	No	No
Mada_2_086	feces	SE-Mada_2_086	Madagascar	Masculin	Recrutement communautaire	n	Non	Non	1	NA	<06,0	CRP normale (<=10 mg/l)	25.8408127	-3.25	-0.22	poids normal	malnutris chronique severe	1	8.600000381	Oui	808	140	1	2	1	No	Yes	No	No	No	No
